# Supplementary material for: Comparison of genomes and proteomes of four whole genome-sequenced Campylobacter jejuni from different phylogenetic backgrounds
Source: PLoS One. 2018 Jan 2;13(1):e0190836. doi: 10.1371/journal.pone.0190836 (PMC5749857; doi:10.1371/journal.pone.0190836)
Supplement: S1 Spreadsheet — (XLSX) [file pone.0190836.s001.xlsx]

## Sheet: Using unique peptides
S1 Spreadsheet: Binary Statistical Analysis of iTRAQ data using the Mann-Whitney Test with Benjamini-Hochberg correcton for multiple testing
NOTE: The Mann-Whitney test statistics shown are raw data only, and are significant at p <0.05; to be considered significant when the Benjamini-Hochberg correction is used, values must be p <0.0086																				NOTE: The Mann-Whitney test statistics shown are raw data only, and are significant at p <0.05; to be considered significant when the Benjamini-Hochberg correction is used, values must be p <0.03077																				NOTE: The Mann-Whitney test statistics shown are raw data only, and are significant at p <0.05; to be considered significant when the Benjamini-Hochberg correction is used, values must be p <0.03204
Using exclusive/unique peptides	00-0949 vs 01-1512																			Using exclusive/unique peptides	00-0949 vs 00-6200																			Using exclusive/unique peptides	00-0949 vs 00-1597
CJIE4strains_combined_Genbankdatabases_Aug7_15_donotuse	Displaying:Log2 Fold Change				Reference	Reference	Reference	Reference	Reference	Reference		Treatment 1	Treatment 1	Treatment 1	Treatment 1	Treatment 1	Treatment 1			CJIE4strains_combined_Genbankdatabases_Aug7_15_donotuse	Displaying:Log2 Fold Change				Reference	Reference	Reference	Reference	Reference	Reference		Treatment 2	Treatment 2	Treatment 2	Treatment 2	Treatment 2	Treatment 2			CJIE4strains_combined_Genbankdatabases_Aug7_15_donotuse	Displaying:Log2 Fold Change				Reference	Reference	Reference	Reference	Reference
Identified Proteins (2540)	Accession Number	Molecular Weight	Mann-Whitney Test (p-value) Benjamini-Hochberg (p < 0.00806)	Log2 Fold Change by Category (Treatment 1 / Reference)	00-0949 L1	00-0949 L2	00-0949 L3	00-0949 M1	00-0949 M2	00-0949 M3		01 1512 M3	01-1512 L1	01-1512 L2	01-1512 L3	01-1512 M1	01-1512 M2			Identified Proteins (2540)	Accession Number	Molecular Weight	Mann-Whitney Test (p-value) Benjamini-Hochberg (p < 0.03077)	Log? Fold Change by Category (Treatment 2 / Reference)	00-0949 L1	00-0949 L2	00-0949 L3	00-0949 M1	00-0949 M2	00-0949 M3		00-6200 L1	00-6200 L2	00-6200 L3	00-6200 M1	00-6200 M2	00-6200 M3			Identified Proteins (2540)	Accession Number	Molecular Weight	Mann-Whitney Test (p-value) Benjamini-Hochberg (p < 0.03204)	Log2 Fold Change by Category (Treatment 3 / Reference)	00-0949 L1	00-0949 L2	00-0949 L3	00-0949 M1	00-0949 M2
methyltransferase [Campylobacter jejuni subsp. jejuni]	gi|756015501	30 kDa	< 0.0001	4.21	0.314	0.1017	-0.9241	0.0891	0.0297	-0.2459		5.4182	4.1247	3.8905	3.103	4.9875	5.0077			periplasmic protein [Campylobacter jejuni subsp. jejuni]	gi|756014174	26 kDa	< 0.0001	9.37	0	0	0	0	0	0		3.40282e+38	3.40282e+38	3.40282e+38	3.40282e+38	3.40282e+38	3.40282e+38			DNA polymerase III subunit beta [Campylobacter jejuni subsp. jejuni]	gi|756009374	41 kDa	< 0.0001	0.18	0.0283	0.0436	-0.0026	-0.0183	-0.0996
endonuclease [Campylobacter jejuni subsp. jejuni]	gi|756015803	26 kDa	< 0.0001	3.91	0.4495	0.1796	-0.3482	-0.679	0	0.2759		4.2583	3.8822	3.7723	3.9509	3.8333	4.1666			ATP synthase F0F1 subunit epsilon [Campylobacter jejuni subsp. jejuni]	gi|756009473	14 kDa	< 0.0001	7.5	3.40282e+38	3.40282e+38	3.40282e+38	0	0	0		3.40282e+38	3.40282e+38	3.40282e+38	3.40282e+38	3.40282e+38	3.40282e+38			hypothetical protein PJ17_00040 [Campylobacter jejuni subsp. jejuni]	gi|756009380	68 kDa	< 0.0001	4.79	-0.1455	0.1486	-0.1953	-0.0416	-0.0088
peptidase S24 [Campylobacter jejuni subsp. jejuni]	gi|756015348	25 kDa	< 0.0001	3.67	0.1859	0.3584	-0.6318	-0.1115	0.153	-0.7338		3.7068	3.5085	3.3884	4.0552	3.6242	3.9496			membrane protein [Campylobacter jejuni subsp. jejuni]	gi|756015306	46 kDa	< 0.0001	6.96	3.40282e+38	3.40282e+38	0	0	0	0		3.40282e+38	3.40282e+38	3.40282e+38	3.40282e+38	3.40282e+38	3.40282e+38			enolase [Campylobacter jejuni subsp. jejuni]	gi|756009384	25 kDa	< 0.0001	3.96	0.0977	0.0214	-0.7406	-0.6156	-0.5856
deacylase [Campylobacter jejuni subsp. jejuni]	gi|756091142	53 kDa	< 0.0001	3.33	0.7887	0.2732	-0.0108	-0.4205	-0.2839	-0.6471		5.0469	3.6254	3.156	3.0351	2.6101	3.2542			chemotaxis protein CheY [Campylobacter jejuni subsp. jejuni]	gi|756014470	26 kDa	< 0.0001	6.32	0.0542	-0.8606	0.0854	-0.0171	0.1271	0		5.7557	6.9723	6.4328	5.7873	6.7602	7.3481			dihydroneopterin aldolase [Campylobacter jejuni subsp. jejuni]	gi|756009388	57 kDa	< 0.0001	-0.17	0.1164	0.2044	0.1027	-0.1946	-0.0746
beta-lactamase [Campylobacter jejuni subsp. jejuni]	gi|756014411	30 kDa	< 0.0001	3.08	0.0616	0.3809	0.0824	0.1219	-0.2201	0.0307		3.1795	2.8239	3.0899	3.081	3.0052	3.2906			flagellar motor protein MotA [Campylobacter jejuni subsp. jejuni]	gi|756014449	28 kDa	< 0.0001	6.3	-0.1967	-0.6972	0	0.3192	0	-0.4544		5.0838	5.7272	10.2051	6.4285	8.1041	5.6156			ribonucleotide-diphosphate reductase subunit alpha [Campylobacter jejuni subsp. jejuni]	gi|756009395	90 kDa	< 0.0001	-0.34	0.0538	-0.0395	0.0805	-0.1215	0.0415
thiamine biosynthesis protein ThiF [Campylobacter jejuni subsp. jejuni]	gi|756014406	24 kDa	< 0.0001	2.73	0	1.1382	1.2416	0.3571	-3.3463	-0.8353		4.2347	6.1165	2.365	2.4845	1.9409	2.0518			fumarate hydratase [Campylobacter jejuni subsp. jejuni]	gi|756015452	51 kDa	< 0.0001	6.25	-0.683	-0.1387	0	1.0674	0.0344	-0.2905		6.0489	6.4702	6.9399	5.9373	6.4638	6.3429			sodium:dicarboxylate symporter [Campylobacter jejuni subsp. jejuni]	gi|756009396	51 kDa	< 0.0001	-0.57	-0.1422	0.1036	-0.1826	-0.0431	0.063
membrane protein [Campylobacter jejuni subsp. jejuni]	gi|756010207	13 kDa	< 0.0001	2.58	0.5885	-0.0063	-0.2813	-0.5782	0.0293	-0.1334		2.5392	2.5446	2.5242	2.4374	2.6741	2.7882			membrane protein [Campylobacter jejuni subsp. jejuni]	gi|756015084	24 kDa	< 0.0001	6.23	0	3.40282e+38	3.40282e+38	0	0	0		3.40282e+38	3.40282e+38	3.40282e+38	3.40282e+38	3.40282e+38	3.40282e+38			periplasmic protein [Campylobacter jejuni subsp. jejuni]	gi|756009405	26 kDa	< 0.0001	-0.77	-0.0676	-0.1256	-0.2694	0.0737	0.2336
hypothetical protein PJ17_04770 [Campylobacter jejuni subsp. jejuni]	gi|756010256	21 kDa	< 0.0001	1.6	0.4617	0.5911	0.7267	0	0	-0.7881		1.7645	1.3358	1.2538	1.3985	2.5128	2.3454			membrane protein [Campylobacter jejuni subsp. jejuni]	gi|756015512	35 kDa	< 0.0001	6.22	3.40282e+38	0	0	0	3.40282e+38	3.40282e+38		3.40282e+38	3.40282e+38	3.40282e+38	3.40282e+38	3.40282e+38	3.40282e+38			cytochrome C [Campylobacter jejuni subsp. jejuni]	gi|756009408	39 kDa	< 0.0001	-1.41	-0.1521	0.2379	-0.2349	0.0705	-0.047
integrase [Campylobacter jejuni subsp. jejuni]	gi|756010596	45 kDa	< 0.0001	1.41	0.0017	0.1549	-0.0464	-0.0911	-0.0295	0.0419		1.4926	1.4893	1.4858	1.3143	1.3547	1.3909			phosphoribosylformylglycinamidine cyclo-ligase [Campylobacter jejuni subsp. jejuni]	gi|756010862	36 kDa	< 0.0001	6.21	3.40282e+38	3.40282e+38	0	0	0	0		3.40282e+38	3.40282e+38	3.40282e+38	3.40282e+38	3.40282e+38	3.40282e+38			flagellar basal body rod modification protein [Campylobacter jejuni subsp. jejuni]	gi|756009413	31 kDa	< 0.0001	-0.59	0.0632	-0.3175	-0.2525	-0.0655	0.2927
chemotaxis protein [Campylobacter jejuni subsp. jejuni]	gi|756089973	73 kDa	< 0.0001	1.13	-0.2768	0.2743	-0.329	0.2284	0.114	0.2298		1.281	0.7672	1.3805	0.7854	1.8233	1.4296			hydrogenase 2 large subunit [Campylobacter jejuni subsp. jejuni]	gi|756015313	64 kDa	< 0.0001	6.18	-0.3523	0.325	-0.0401	0	0	0		5.1237	5.9911	4.8721	6.7635	8.1401	6.6284			lysine decarboxylase [Campylobacter jejuni subsp. jejuni]	gi|756009421	23 kDa	< 0.0001	-0.21	-0.0107	-0.0508	-0.0459	0.0789	0.0161
aminopeptidase A [Campylobacter jejuni subsp. jejuni]	gi|756014989	54 kDa	< 0.0001	1.06	0.1134	0.0196	-0.0074	-0.1049	-0.1303	0.2267		1.0778	1.024	1.0873	1.0135	1.1252	1.0909			UDP-4-amino-4,6-dideoxy-N-acetyl-beta-L-altrosamine aminotransferase [Campylobacter jejuni subsp. jejuni]	gi|756015391	42 kDa	< 0.0001	6.01	3.40282e+38	3.40282e+38	0	0	0	0		3.40282e+38	3.40282e+38	3.40282e+38	3.40282e+38	3.40282e+38	3.40282e+38			flagellar motor switch protein FliY [Campylobacter jejuni subsp. jejuni]	gi|756009426	31 kDa	< 0.0001	-0.36	0.0044	-0.0917	-0.0047	0.0899	-0.1811
hypothetical protein PJ19_00040 [Campylobacter jejuni subsp. jejuni]	gi|756089744	70 kDa	< 0.0001	0.92	0.0216	0.0792	-0.2893	0.1076	0.2014	0.0434		1.9349	0.3347	0.7035	0.5076	0.4362	1.5788			thiamine biosynthesis protein ThiF [Campylobacter jejuni subsp. jejuni]	gi|756014406	24 kDa	< 0.0001	6	0	1.1382	1.2416	0.3571	-3.3463	-0.8353		9.2767	5.0939	5.8639	5.1193	5.9849	7.4194			flagellar motor switch protein FliM [Campylobacter jejuni subsp. jejuni]	gi|756009427	41 kDa	< 0.0001	-0.54	-0.101	-0.0712	-0.0111	0.0882	0.0661
methyltransferase [Campylobacter jejuni subsp. jejuni]	gi|756009534	27 kDa	< 0.0001	0.8	0.0326	-0.1481	-0.0222	0.2945	-0.1023	-0.1332		0.3754	0.9663	0.8575	0.9625	1.1147	0.4923			SAM-dependent methlyltransferase [Campylobacter jejuni subsp. jejuni]	gi|756015416	28 kDa	< 0.0001	5.8	-0.4335	-0.2976	-1.4119	0.0866	0	0.2729		5.3523	5.6619	4.6823	6.0427	7.9237	5.34			RNA polymerase sigma 70 [Campylobacter jejuni subsp. jejuni]	gi|756009428	27 kDa	< 0.0001	-0.37	0.1695	-0.0557	-0.033	-0.0414	-0.0204
2-oxobutyrate oxidase [Campylobacter jejuni subsp. jejuni]	gi|756015247	38 kDa	< 0.0001	0.76	0.0211	0.1932	-0.0833	-0.4666	-0.0026	-0.0845		0.8087	0.6719	1.286	0.6551	-0.0217	0.6272			hypothetical protein PJ18_08235 [Campylobacter jejuni subsp. jejuni]	gi|756015688	15 kDa	< 0.0001	5.72	-0.1236	0.4332	-0.0157	0.8238	0	0		5.984	6.6002	5.6874	3.1191	5.5942	0			flagellar biosynthesis regulator FlhF [Campylobacter jejuni subsp. jejuni]	gi|756009431	55 kDa	< 0.0001	-0.21	-0.0908	0.0491	0.0073	-0.1162	0.0403
SAM-dependent methlyltransferase [Campylobacter jejuni subsp. jejuni]	gi|756015416	28 kDa	< 0.0001	0.72	-0.4335	-0.2976	-1.4119	0.0866	0	0.2729		0.4465	1.0103	0.8397	0.76	0.4391	0			spermidine dehydrogenase [Campylobacter jejuni subsp. jejuni]	gi|756015209	72 kDa	< 0.0001	5.6	-0.1393	-0.0438	-0.6426	-0.1229	-0.4565	0.0996		5.3205	5.5102	5.5537	5.9923	6.3518	5.5149			hypothetical protein PJ17_00360 [Campylobacter jejuni subsp. jejuni]	gi|756009436	39 kDa	< 0.0001	0.7	0.2137	-0.0174	-0.1451	-0.0544	0.044
spermidine dehydrogenase [Campylobacter jejuni subsp. jejuni]	gi|756015209	72 kDa	< 0.0001	0.59	-0.1393	-0.0438	-0.6426	-0.1229	-0.4565	0.0996		0.4028	0.7241	0.8953	0.4889	0.4282	0.404			molecular chaperone Hsp90 [Campylobacter jejuni subsp. jejuni]	gi|756014624	70 kDa	< 0.0001	5.58	0.1454	-0.8475	-0.788	0.5567	0.0541	0		4.1099	4.5219	4.508	6.9521	6.7381	5.965			(Fe-S)-binding protein [Campylobacter jejuni subsp. jejuni]	gi|756009441	54 kDa	< 0.0001	-0.22	-0.0806	0.1114	0.1428	-0.004	-0.1229
hypothetical protein PJ18_07260 [Campylobacter jejuni subsp. jejuni]	gi|756015503	73 kDa	< 0.0001	0.48	0.2202	0.0322	-0.2578	-1.1688	-0.7195	0.3339		0.0333	0.4701	0.1829	0.3539	0.7435	0.5774			adenylosuccinate lyase [Campylobacter jejuni subsp. jejuni]	gi|756015478	51 kDa	< 0.0001	5.54	-0.5096	0.0569	0	0.1911	-0.0316	0		4.9817	4.9933	5.3222	5.3602	6.1025	6.4484			L-lactate permease [Campylobacter jejuni subsp. jejuni]	gi|756009442	60 kDa	< 0.0001	0.44	-0.0134	-0.0647	-0.2612	-0.058	-0.0506
methionine ABC transporter substrate-binding protein [Campylobacter jejuni subsp. jejuni]	gi|756014846	29 kDa	< 0.0001	0.45	0.0653	-0.0734	-0.2014	-0.1745	0.0613	0.1041		0.3397	0.3791	0.4734	0.4413	0.2985	0.7892			cystathionine beta-lyase [Campylobacter jejuni subsp. jejuni]	gi|756015477	43 kDa	< 0.0001	5.46	-0.449	-0.2381	0.01	-0.3754	-0.2474	0.1354		5.4627	5.1426	5.5012	5.4059	5.5557	5.6671			racemase [Campylobacter jejuni subsp. jejuni]	gi|756009450	26 kDa	< 0.0001	0.18	-0.0477	-0.0521	-0.3693	0.295	0.0386
2-methylcitrate dehydratase [Campylobacter jejuni subsp. jejuni]	gi|756015479	49 kDa	< 0.0001	0.44	-0.0239	-0.1948	-0.9804	0.2396	0.1943	0.0272		0.3414	0.6714	0.5658	0.6545	0.086	0.3792			flagellar hook protein FlgE [Campylobacter jejuni subsp. jejuni]	gi|756015780	91 kDa	< 0.0001	5.44	-1.2448	1.3907	0.0646	0.3799	0	0.574		5.1142	5.2037	4.3218	5.8074	6.9009	3.4756			uracil-DNA glycosylase [Campylobacter jejuni subsp. jejuni]	gi|756009451	26 kDa	< 0.0001	-0.2	0.0201	-0.0169	-0.0097	-0.0125	-0.0356
GDP-4-keto-6-deoxy-D-mannose-3, 5-epimerase-4-reductase [Campylobacter jejuni subsp. jejuni]	gi|756015513	40 kDa	< 0.0001	0.41	0.2344	0.0517	-0.2223	-0.0267	-0.395	-0.1224		0.4078	0.2368	0.3521	0.1622	0.3724	0.6017			30S ribosomal protein S6 [Campylobacter jejuni subsp. jejuni]	gi|756015125	15 kDa	< 0.0001	5.41	0.3768	0.3065	-0.1416	0	0	-0.9621		4.4177	4.583	5.0798	6.9811	6.7215	5.5969			aspartate ammonia-lyase [Campylobacter jejuni subsp. jejuni]	gi|756009452	52 kDa	< 0.0001	0.4	0.0749	-0.034	-0.0649	-0.0522	-0.1937
sugar transferase [Campylobacter jejuni subsp. jejuni]	gi|756015515	148 kDa	< 0.0001	0.4	-0.3964	-0.1186	-0.2093	0.0901	0.0904	0.1988		0.2217	0.4529	0.4817	0.4637	0.1288	0.4007			aspartate--tRNA ligase [Campylobacter jejuni subsp. jejuni]	gi|756015790	66 kDa	< 0.0001	5.39	0.56	0.2734	-0.2308	0.1878	0	-1.1006		5.1821	5.3103	5.935	5.3786	5.9287	4.9972			50S ribosomal protein L21 [Campylobacter jejuni subsp. jejuni]	gi|756009459	12 kDa	< 0.0001	-0.21	0.095	0.2284	-0.1997	0.007	-0.2318
30S ribosomal protein S7 [Campylobacter jejuni subsp. jejuni]	gi|756009822	18 kDa	< 0.0001	0.35	-0.0099	0.194	0.0012	-0.0055	-0.1665	-0.0851		0.3989	0.2674	0.6017	0.3215	0.2584	0.3084			hypothetical protein PJ18_07245 [Campylobacter jejuni subsp. jejuni]	gi|756015500	90 kDa	< 0.0001	5.36	0.0813	-3.0361	0.064	0.4498	0.1638	-0.2509		5.7367	5.358	5.4848	4.0057	5.7561	5.416			ATP synthase F0F1 subunit epsilon [Campylobacter jejuni subsp. jejuni]	gi|756009473	14 kDa	< 0.0001	7.1	3.40282e+38	3.40282e+38	3.40282e+38	0	0
dihydroneopterin aldolase [Campylobacter jejuni subsp. jejuni]	gi|756009388	57 kDa	< 0.0001	0.34	0.1164	0.2044	0.1027	-0.1946	-0.0746	-0.0689		0.3707	0.2568	0.3399	0.23	0.6079	0.3075			flagellin [Campylobacter jejuni subsp. jejuni]	gi|756015428	60 kDa	< 0.0001	5.33	0.2763	-1.5102	-0.7297	0.1348	-0.3338	-0.2243		4.5766	5.1172	5.5506	5.6104	5.6548	5.0694			S-adenosylhomocysteine nucleosidase [Campylobacter jejuni subsp. jejuni]	gi|756009482	25 kDa	< 0.0001	-0.45	-0.01	0.0551	0.0685	-0.1097	-0.0275
methionine ABC transporter substrate-binding protein [Campylobacter jejuni subsp. jejuni]	gi|756014845	29 kDa	< 0.0001	0.34	0.0477	-0.1306	-0.2275	-0.0895	0.0336	0.3845		0.3694	0.4341	0.2774	0.2626	0.2256	0.4962			acyl carrier protein [Campylobacter jejuni subsp. jejuni]	gi|756010669	9 kDa	< 0.0001	5.32	0	-0.7467	-0.0186	0.4236	-0.6099	0.5297		5.9367	5.4011	5.0834	4.7854	5.3199	5.2891			hydrolase [Campylobacter jejuni subsp. jejuni]	gi|756009484	20 kDa	< 0.0001	-0.88	-0.0181	-0.0765	-0.0671	0.0588	-0.0329
membrane protein [Campylobacter jejuni subsp. jejuni]	gi|756009764	37 kDa	< 0.0001	0.32	-0.021	0.0428	-0.0348	-0.0106	0.0333	-0.1146		0.1963	0.286	0.3308	0.178	0.6953	0.3089			dTDP-4-dehydrorhamnose 3,5-epimerase [Campylobacter jejuni subsp. jejuni]	gi|756015514	21 kDa	< 0.0001	5.3	0.5159	-1.384	-0.1479	-0.0291	0.3712	-0.9511		4.8915	4.7057	4.9618	4.8621	5.7958	6.233			heat-shock protein [Campylobacter jejuni subsp. jejuni]	gi|756009486	16 kDa	< 0.0001	-0.79	0.0621	0.1425	-0.0258	-0.0026	-0.1731
50S ribosomal protein L16 [Campylobacter jejuni subsp. jejuni]	gi|756011038	16 kDa	< 0.0001	0.32	0.2302	0.2775	0.0153	0.0407	-0.2101	-0.3008		0.7138	0.1251	0.3185	0.3029	0.2459	0.3088			pyridine nucleotide-disulfide oxidoreductase [Campylobacter jejuni subsp. jejuni]	gi|756015123	51 kDa	< 0.0001	5.06	0.0316	-0.0175	0.0137	-0.0418	-0.286	-0.1714		4.6676	4.5009	4.9991	5.8209	5.7626	5.1254			membrane protein [Campylobacter jejuni subsp. jejuni]	gi|756009489	39 kDa	< 0.0001	0.18	-0.0459	-0.0193	-0.0076	0.0341	-0.1475
50S ribosomal protein L21 [Campylobacter jejuni subsp. jejuni]	gi|756009459	12 kDa	< 0.0001	0.3	0.095	0.2284	-0.1997	0.007	-0.2318	-0.0197		0.3456	0.2594	0.5403	0.1965	0.2302	0.3599			methyltransferase [Campylobacter jejuni subsp. jejuni]	gi|756015502	29 kDa	< 0.0001	5.04	0.0221	0.2445	0.0497	0.0426	-0.2246	-0.3191		3.9529	5.0957	4.6699	7.3078	5.0082	6.741			50S rRNA methyltransferase [Campylobacter jejuni subsp. jejuni]	gi|756009491	17 kDa	< 0.0001	0.23	-0.2235	0.0085	-0.0381	0.0856	0.054
30S ribosomal protein S17 [Campylobacter jejuni subsp. jejuni]	gi|756011036	10 kDa	< 0.0001	0.3	0.029	0.2197	-0.0015	-0.0482	-0.1066	-0.2124		0.3787	0.2461	0.4608	0.1522	0.1785	0.298			2-methylcitrate dehydratase [Campylobacter jejuni subsp. jejuni]	gi|756015479	49 kDa	< 0.0001	5	-0.0239	-0.1948	-0.9804	0.2396	0.1943	0.0272		4.5122	4.2873	5.3537	4.9967	6.6791	4.9123			membrane protein [Campylobacter jejuni subsp. jejuni]	gi|756009494	83 kDa	< 0.0001	-0.32	-0.1116	0.0013	-0.022	-0.0092	0.0717
50S ribosomal protein L5 [Campylobacter jejuni subsp. jejuni]	gi|756011033	20 kDa	< 0.0001	0.29	0.0524	0.1207	0.0159	-0.0542	-0.0728	-0.1385		0.3194	0.3256	0.4132	0.208	0.2375	0.2274			aspartate-semialdehyde dehydrogenase [Campylobacter jejuni subsp. jejuni]	gi|756015078	38 kDa	< 0.0001	4.91	0.504	0.1711	-1.1559	0.4119	0.2478	-0.9446		3.3179	5.4341	4.1807	5.9079	6.2753	5.2754			prephenate dehydrogenase [Campylobacter jejuni subsp. jejuni]	gi|756009495	31 kDa	< 0.0001	0.24	0.0206	0.0409	0.0766	-0.278	-0.0041
hypothetical protein PJ19_05690 [Campylobacter jejuni subsp. jejuni]	gi|756090801	10 kDa	< 0.0001	0.29	-0.0065	0.1566	0.0189	0.0753	-0.2227	0.0145		0.0681	0.4798	0.6883	0.3226	0.011	0.2213			phosphate acetyltransferase [Campylobacter jejuni subsp. jejuni]	gi|756014772	56 kDa	< 0.0001	4.84	0.0938	-0.275	0.159	-0.9607	0.6141	-1.9535		4.5296	3.8237	4.7687	4.6174	5.0219	5.942			endonuclease [Campylobacter jejuni subsp. jejuni]	gi|756009504	91 kDa	< 0.0001	3.7	0.1222	0.0832	0.044	-0.0006	-0.5255
50S ribosomal protein L31 [Campylobacter jejuni subsp. jejuni]	gi|756009520	7 kDa	< 0.0001	0.28	0.1168	0.1849	-0.0843	-0.02	-0.0843	-0.1814		0.4119	0.0827	0.5105	0.0843	0.2407	0.2229			ATPase AAA [Campylobacter jejuni subsp. jejuni]	gi|756014271	69 kDa	< 0.0001	4.83	0.1862	-0.0298	0.2157	-0.2765	-0.2279	0.0675		4.5991	4.718	4.9858	5.3766	5.0001	4.3834			chemotaxis protein [Campylobacter jejuni subsp. jejuni]	gi|756009509	72 kDa	< 0.0001	6.25	-0.122	-0.7611	-0.7725	0.1208	-0.1463
50S ribosomal protein L11 [Campylobacter jejuni subsp. jejuni]	gi|756009815	15 kDa	< 0.0001	0.28	-0.0141	0.1564	0.0074	-0.0798	-0.086	0.0081		0.3429	0.2554	0.4238	0.1881	0.3275	0.1705			highly acidic protein [Campylobacter jejuni subsp. jejuni]	gi|756015226	62 kDa	< 0.0001	4.8	3.40282e+38	0	3.40282e+38	0	0	3.40282e+38		3.40282e+38	3.40282e+38	3.40282e+38	3.40282e+38	3.40282e+38	3.40282e+38			thioredoxin reductase [Campylobacter jejuni subsp. jejuni]	gi|756009511	33 kDa	< 0.0001	4.96	0.2028	-0.1251	-1.5154	0.245	0.2248
50S ribosomal protein L25 [Campylobacter jejuni subsp. jejuni]	gi|756009658	19 kDa	< 0.0001	0.27	-0.0041	0.1669	0.0497	-0.0917	-0.0649	-0.0089		0.1878	0.2746	0.4455	0.205	0.2623	0.2038			protein-disulfide isomerase [Campylobacter jejuni subsp. jejuni]	gi|756014939	25 kDa	< 0.0001	4.77	0.2407	0.5304	-0.4344	-0.3146	0	0.5645		5.2576	5.3426	4.1766	5.4771	4.3026	4.1133			molybdenum cofactor biosynthesis protein MoeA [Campylobacter jejuni subsp. jejuni]	gi|756009526	37 kDa	< 0.0001	-0.18	-0.174	0.1252	0.1179	0.0051	-0.148
aspartate decarboxylase [Campylobacter jejuni subsp. jejuni]	gi|756009644	14 kDa	< 0.0001	0.26	0.116	-0.1026	-0.0868	-0.0808	0.0602	0.0797		0.0753	0.2395	0.5331	0.418	-0.1114	0.3625			hypothetical protein PJ18_07330 [Campylobacter jejuni subsp. jejuni]	gi|756015516	72 kDa	< 0.0001	4.77	0.0792	-1.1305	0.536	-0.3295	0.3471	-0.1082		4.8738	4.477	5.2505	4.9823	4.8647	4.6697			hypothetical protein PJ17_00820 [Campylobacter jejuni subsp. jejuni]	gi|756009527	20 kDa	< 0.0001	-0.32	0.0587	-0.0852	-0.0151	-0.283	0.1888
cupin [Campylobacter jejuni subsp. jejuni]	gi|756010059	13 kDa	< 0.0001	0.26	0.0057	0.1798	-0.0127	-0.0278	-0.1309	-0.0432		0.2018	0.2585	0.4704	0.1312	0.2066	0.1644			isocitrate dehydrogenase [Campylobacter jejuni subsp. jejuni]	gi|756015788	82 kDa	< 0.0001	4.72	0.3688	-0.2308	-0.0927	0.3106	-0.1533	-1.4478		4.4918	4.9515	4.7001	4.7204	5.1523	4.9127			hypothetical protein PJ17_00825 [Campylobacter jejuni subsp. jejuni]	gi|756009528	19 kDa	< 0.0001	-0.24	-0.0562	-0.0717	-0.0189	0.0045	0.0198
30S ribosomal protein S15 [Campylobacter jejuni subsp. jejuni]	gi|756010167	10 kDa	< 0.0001	0.26	-0.0431	0.2085	-0.0426	0.0454	-0.1268	-0.0661		0.2611	0.2792	0.5289	0.2109	0.1039	0.1766			nicotinate phosphoribosyltransferase [Campylobacter jejuni subsp. jejuni]	gi|756015458	17 kDa	< 0.0001	4.62	0.145	0.0094	0.0291	-0.0875	-0.6861	-0.2036		4.5797	4.7017	4.2611	5.2761	4.9386	4.0961			methyltransferase [Campylobacter jejuni subsp. jejuni]	gi|756009534	27 kDa	< 0.0001	-0.65	0.0326	-0.1481	-0.0222	0.2945	-0.1023
chemotaxis protein CheY [Campylobacter jejuni subsp. jejuni]	gi|756009637	36 kDa	< 0.0001	0.25	-0.0289	0.0668	0.0946	0.0218	-0.1148	-0.1498		0.2658	0.2215	0.277	0.2194	0.2182	0.3512			chemotaxis protein CheY [Campylobacter jejuni subsp. jejuni]	gi|756015564	26 kDa	< 0.0001	4.62	0.0622	0.0741	-0.0665	-0.8043	-0.391	-0.0212		4.4045	4.636	5.0818	4.3933	4.9952	4.2136			iron transporter [Campylobacter jejuni subsp. jejuni]	gi|756009539	33 kDa	< 0.0001	3.2	0.3933	0.5986	0.5447	0.0491	-0.3993
single-stranded DNA-binding protein [Campylobacter jejuni subsp. jejuni]	gi|756010391	21 kDa	< 0.0001	0.25	-0.0386	0.0341	0.0221	0.003	-0.0086	0.0075		0.2443	0.5449	0.4079	0.3073	0.1138	0.1883			hypothetical protein PJ18_07260 [Campylobacter jejuni subsp. jejuni]	gi|756015503	73 kDa	< 0.0001	4.61	0.2202	0.0322	-0.2578	-1.1688	-0.7195	0.3339		4.4726	4.3196	4.7708	4.7952	5.8552	3.6404			Clp protease [Campylobacter jejuni subsp. jejuni]	gi|756009554	22 kDa	< 0.0001	-0.24	0.0904	-0.0079	-0.032	-0.0355	0.0494
50S ribosomal protein L13 [Campylobacter jejuni subsp. jejuni]	gi|756010817	16 kDa	< 0.0001	0.25	0.0542	0.1592	-0.0137	-0.0526	-0.0044	-0.1702		0.3198	0.2499	0.3916	0.1924	0.2556	0.1721			succinyl-CoA synthetase subunit beta [Campylobacter jejuni subsp. jejuni]	gi|756009857	42 kDa	< 0.0001	4.6	0.5076	0.5077	0.316	-0.3558	0	-0.6513		4.0431	3.8882	4.2051	4.7649	5.2773	5.0289			translation initiation factor IF-3 [Campylobacter jejuni subsp. jejuni]	gi|756009569	20 kDa	< 0.0001	0.19	-0.0282	0.0617	-0.0292	0.0145	0.0113
pyridine nucleotide-disulfide oxidoreductase [Campylobacter jejuni subsp. jejuni]	gi|756015123	51 kDa	< 0.0001	0.25	0.0316	-0.0175	0.0137	-0.0418	-0.286	-0.1714		0.2876	0.2622	0.203	0.4573	0.2237	0.1959			motility accessory factor [Campylobacter jejuni subsp. jejuni]	gi|756015429	70 kDa	< 0.0001	4.6	-0.1322	-0.1823	-0.1823	0.1644	0.5689	0		4.7926	5.3313	4.1732	4.4362	5.054	0			ribonucleotide-diphosphate reductase subunit beta [Campylobacter jejuni subsp. jejuni]	gi|756009583	40 kDa	< 0.0001	4.1	0.1385	-0.2746	-1.734	0.0661	-0.5211
sugar nucleotidyltransferase [Campylobacter jejuni subsp. jejuni]	gi|756015498	30 kDa	< 0.0001	0.25	-0.067	0.0583	-0.0512	-0.1106	-0.0684	0.1182		0.3079	0.1814	0.1046	0.1722	0.2909	0.4275			transketolase [Campylobacter jejuni subsp. jejuni]	gi|756015707	70 kDa	< 0.0001	4.57	-0.0734	0.0346	0.1321	-0.2189	-0.1551	0.1923		4.8008	4.596	5.1336	4.4172	4.3409	4.5336			nitrogen fixation protein NifU [Campylobacter jejuni subsp. jejuni]	gi|756009591	35 kDa	< 0.0001	-0.2	0.1389	-0.1716	-0.2045	0.0737	0.1153
GTP cyclohydrolase [Campylobacter jejuni subsp. jejuni]	gi|756010273	21 kDa	< 0.0001	0.24	0.0263	0.0588	0.0004	0.0165	-0.233	0.0848		0.3062	0.4882	0.2466	0.1549	0.1322	0.1347			alanyl-tRNA synthetase [Campylobacter jejuni subsp. jejuni]	gi|756014612	95 kDa	< 0.0001	4.53	-0.0006	-0.3013	0.2039	-0.0932	0	0.3983		4.1209	4.5868	3.9258	4.4042	6.1842	4.341			cysteine desulfurase [Campylobacter jejuni subsp. jejuni]	gi|756009592	43 kDa	< 0.0001	6.96	-0.3203	0.2648	0	0	0
50S ribosomal protein L15 [Campylobacter jejuni subsp. jejuni]	gi|756011027	14 kDa	< 0.0001	0.24	-0.0257	0.215	0.0138	-0.0476	-0.0531	-0.0367		0.3375	0.3912	0.4349	0.193	-0.0939	0.2009			amino acid ABC transporter substrate-binding protein [Campylobacter jejuni subsp. jejuni]	gi|756014889	29 kDa	< 0.0001	4.53	0.0215	-0.8622	-0.1071	-0.0689	0.2758	0.3513		4.4086	6.1104	5.2416	4.5745	4.4006	2.9875			hypothetical protein PJ17_01190 [Campylobacter jejuni subsp. jejuni]	gi|756009597	20 kDa	< 0.0001	4.54	-0.0981	0.2402	-0.1004	0.2881	-2.2956
50S ribosomal protein L24 [Campylobacter jejuni subsp. jejuni]	gi|756011034	8 kDa	< 0.0001	0.24	0.0257	0.1996	0.0017	-0.0852	-0.1919	-0.0344		0.1396	0.3142	0.4264	0.2336	0.0918	0.1044			hypothetical protein PJ18_05300 [Campylobacter jejuni subsp. jejuni]	gi|756015124	17 kDa	< 0.0001	4.5	0.4144	-0.2351	-0.198	-0.3349	-0.1867	0.3709		4.4744	4.4365	4.9714	4.6317	5.1729	3.318			sulfatase [Campylobacter jejuni subsp. jejuni]	gi|756009610	59 kDa	< 0.0001	3.21	0	0.0735	-0.1921	0.058	-0.0703
cytochrome C [Campylobacter jejuni subsp. jejuni]	gi|756009408	39 kDa	< 0.0001	0.23	-0.1521	0.2379	-0.2349	0.0705	-0.047	-0.0215		0.2877	0.0747	0.5251	0.055	0.2121	0.1327			carbonic anhydrase [Campylobacter jejuni subsp. jejuni]	gi|756015401	47 kDa	< 0.0001	4.5	0.1394	-0.3894	0.0979	-0.0669	0.1828	0.0847		4.2384	4.1017	4.9086	4.9642	4.6479	3.6756			chemotaxis protein [Campylobacter jejuni subsp. jejuni]	gi|756009616	73 kDa	< 0.0001	4.95	-0.0508	0.1687	-0.1028	-0.1667	-0.3028
50S ribosomal protein L6 [Campylobacter jejuni subsp. jejuni]	gi|756011030	20 kDa	< 0.0001	0.23	0.0291	0.1126	0.0327	-0.0352	-0.0075	-0.0866		0.3095	0.3295	0.3793	0.1383	0.2663	0.2247			glycosyl transferase family 2 [Campylobacter jejuni subsp. jejuni]	gi|756015505	58 kDa	< 0.0001	4.49	0.2572	0.0906	-1.3505	0.0773	0.0117	0.5285		3.2095	4.5697	5.0456	4.598	4.5049	4.9699			chemotaxis protein [Campylobacter jejuni subsp. jejuni]	gi|756009618	78 kDa	< 0.0001	3.91	0.1007	0.3052	0.1081	-0.3352	-0.2469
30S ribosomal protein S3 [Campylobacter jejuni subsp. jejuni]	gi|756011039	26 kDa	< 0.0001	0.23	-0.0362	0.1904	0.07	-0.1205	-0.0426	-0.0519		0.2273	0.2371	0.2747	0.1486	0.1492	0.1937			cytochrome C [Campylobacter jejuni subsp. jejuni]	gi|756014381	22 kDa	< 0.0001	4.41	0.1644	-0.1124	-0.8795	0.0987	-0.0774	0.0718		3.5937	4.1477	4.7268	4.8243	5.0602	4.5325			membrane protein [Campylobacter jejuni subsp. jejuni]	gi|756009621	40 kDa	< 0.0001	4.82	-0.0867	-0.3047	-0.1776	-0.0459	0.039
50S ribosomal protein L20 [Campylobacter jejuni subsp. jejuni]	gi|756089957	14 kDa	< 0.0001	0.23	0.0022	0.168	-0.0388	-0.0296	-0.0965	-0.039		0.2615	0.2081	0.3731	0.1317	0.102	0.1788			hypothetical protein PJ18_06025 [Campylobacter jejuni subsp. jejuni]	gi|756015267	92 kDa	< 0.0001	4.41	0.3813	0.0715	-0.013	0	-0.3535	0.21		3.9138	4.0498	5.0982	4.3765	5.9591	3.8854			branched-chain amino acid aminotransferase [Campylobacter jejuni subsp. jejuni]	gi|756009622	34 kDa	< 0.0001	5.86	0.1717	0.0791	0.0791	0.0534	-0.247
antitermination protein NusG [Campylobacter jejuni subsp. jejuni]	gi|756009814	20 kDa	< 0.0001	0.22	0.0567	0.1237	0.0244	-0.1204	-0.1568	0.0061		0.1851	0.1779	0.2524	0.2709	0.1369	0.0107			GDP-4-keto-6-deoxy-D-mannose-3, 5-epimerase-4-reductase [Campylobacter jejuni subsp. jejuni]	gi|756015513	40 kDa	< 0.0001	4.36	0.2344	0.0517	-0.2223	-0.0267	-0.395	-0.1224		4.0028	3.9436	4.6673	4.5514	5.2754	4.407			carbamoyl phosphate synthase large subunit [Campylobacter jejuni subsp. jejuni]	gi|756009631	121 kDa	< 0.0001	3.19	0.1713	-0.2746	0.1637	-0.2137	-0.0252
30S ribosomal protein S13 [Campylobacter jejuni subsp. jejuni]	gi|756010921	14 kDa	< 0.0001	0.22	0.0042	0.1592	0.0004	-0.0508	-0.1018	0.0223		0.281	0.2506	0.4128	0.1231	0.181	0.0993			sugar transferase [Campylobacter jejuni subsp. jejuni]	gi|756015515	148 kDa	< 0.0001	4.36	-0.3964	-0.1186	-0.2093	0.0901	0.0904	0.1988		4.133	4.2848	4.5145	4.4379	4.7897	4.0833			phosphoserine phosphatase [Campylobacter jejuni subsp. jejuni]	gi|756009634	23 kDa	< 0.0001	-0.29	-0.0133	-0.015	0.3723	-0.2283	0.2599
50S ribosomal protein L29 [Campylobacter jejuni subsp. jejuni]	gi|756011037	7 kDa	< 0.0001	0.22	-0.0025	0.1766	-0.0865	0.0164	-0.1221	-0.0474		0.2633	0.1989	0.4427	0.1813	0.0734	0.0831			alpha-2,3-sialyltransferase [Campylobacter jejuni subsp. jejuni]	gi|756015504	53 kDa	< 0.0001	4.35	-0.0258	0.0735	-1.4269	0.0594	0.0693	-0.177		4.1355	4.4097	4.6835	3.8958	4.6076	4.9952			chemotaxis protein [Campylobacter jejuni subsp. jejuni]	gi|756009635	20 kDa	< 0.0001	-0.05	0.0404	-0.0581	0.0016	-0.0157	-0.0603
sulfatase [Campylobacter jejuni subsp. jejuni]	gi|756014282	59 kDa	< 0.0001	0.22	-0.0404	0.02	0.1438	-0.01	-0.0618	-0.072		0.241	0.167	0.1498	-0.0056	0.2152	0.2992			peptidase M24 [Campylobacter jejuni subsp. jejuni]	gi|756014749	68 kDa	< 0.0001	4.26	0.2219	0.148	0.3699	0	-0.5946	-0.4379		3.8367	3.9293	3.7998	4.4635	5.1103	4.8086			lipid-A-disaccharide synthase [Campylobacter jejuni subsp. jejuni]	gi|756009640	42 kDa	< 0.0001	3.28	0.2846	-0.2274	0.4186	0.2201	-0.1742
stationary phase survival protein SurE [Campylobacter jejuni subsp. jejuni]	gi|756009642	29 kDa	< 0.0001	0.21	-0.0068	0	-0.0517	0.0012	-0.179	0.1347		0.0548	0.1783	0.2859	0.0225	0.3421	0.2715			capsule biosynthesis protein [Campylobacter jejuni subsp. jejuni]	gi|756015521	42 kDa	< 0.0001	4.26	0.3068	0.5858	0.4051	0	0	0.1406		3.8347	3.8935	3.1827	5.6117	6.1599	4.3719			ABC transporter ATPase [Campylobacter jejuni subsp. jejuni]	gi|756009641	28 kDa	< 0.0001	2.43	0.0675	0.1845	0.2219	-0.1793	-0.3739
50S ribosomal protein L17 [Campylobacter jejuni subsp. jejuni]	gi|756010925	13 kDa	< 0.0001	0.21	0.0084	0.1628	0.0144	-0.0785	-0.1403	0.003		0.273	0.2974	0.3721	0.1029	0.0472	0.1351			ketol-acid reductoisomerase [Campylobacter jejuni subsp. jejuni]	gi|756014729	37 kDa	< 0.0001	4.24	0.0574	-0.0911	0.0035	-0.1996	-0.3867	0.2057		4.3489	4.079	4.0002	4.1275	4.723	3.6971			stationary phase survival protein SurE [Campylobacter jejuni subsp. jejuni]	gi|756009642	29 kDa	< 0.0001	-0.15	-0.0068	0	-0.0517	0.0012	-0.179
50S ribosomal protein L1 [Campylobacter jejuni subsp. jejuni]	gi|756009816	25 kDa	< 0.0001	0.2	-0.1032	0.1611	-0.0128	-0.0493	-0.1992	0.0425		0.15	0.0837	0.2939	0.1548	0.1381	0.1994			DNA polymerase I [Campylobacter jejuni subsp. jejuni]	gi|756014450	101 kDa	< 0.0001	4.18	0.2357	-0.1092	0.0352	0	-0.2118	0.6825		3.4447	3.8095	4.6625	5.0051	4.5043	4.4773			3-methyl-2-oxobutanoate hydroxymethyltransferase [Campylobacter jejuni subsp. jejuni]	gi|756009646	30 kDa	< 0.0001	-0.28	0.14	-0.0289	-0.0573	-0.0513	0.0977
cell division protein FtsZ [Campylobacter jejuni subsp. jejuni]	gi|756010004	39 kDa	< 0.0001	0.2	-0.0401	0.0942	-0.0024	0.007	0.0719	-0.1859		0.0181	0.0207	0.1945	0.1425	0.3656	0.4916			acyl carrier protein [Campylobacter jejuni subsp. jejuni]	gi|756015404	42 kDa	< 0.0001	4.12	0.2025	0.038	0.0624	-0.0103	-0.7137	-0.0378		3.9758	3.9297	4.3607	3.8417	4.7276	4.2309			molybdate-binding protein [Campylobacter jejuni subsp. jejuni]	gi|756009650	28 kDa	< 0.0001	3.06	0.1388	-0.3287	0.0004	-0.0529	0.192
30S ribosomal protein S5 [Campylobacter jejuni subsp. jejuni]	gi|756011028	16 kDa	< 0.0001	0.2	0.0014	0.1235	0.0238	-0.0871	-0.1025	0.0089		0.2304	0.1888	0.3225	0.0775	0.1252	0.1407			motility accessory factor [Campylobacter jejuni subsp. jejuni]	gi|756015430	70 kDa	< 0.0001	4.11	0.0347	-1.0549	0	0.2849	0.108	-0.0973		3.635	4.3524	7.0249	3.6253	5.0443	2.8659			ATP-dependent dethiobiotin synthetase BioD [Campylobacter jejuni subsp. jejuni]	gi|756009655	23 kDa	< 0.0001	-0.76	-0.1935	-0.1674	-0.2336	0.3374	0.181
ABC transporter [Campylobacter jejuni subsp. jejuni]	gi|756009990	9 kDa	< 0.0001	0.19	0.1325	0.0025	-0.0725	0.0095	-0.1328	0.0429		0.1855	0.2704	0.3071	0.1474	-0.0375	0.1783			membrane protein [Campylobacter jejuni subsp. jejuni]	gi|756014261	83 kDa	< 0.0001	4.03	-0.2247	0.1677	-0.089	0.0061	0.2186	-0.4604		4.407	3.1107	4.2058	4.9355	4.9177	4.0553			50S ribosomal protein L25 [Campylobacter jejuni subsp. jejuni]	gi|756009658	19 kDa	< 0.0001	-0.09	-0.0041	0.1669	0.0497	-0.0917	-0.0649
30S ribosomal protein S8 [Campylobacter jejuni subsp. jejuni]	gi|756011031	15 kDa	< 0.0001	0.19	-0.204	0.1054	0.0587	-0.1867	0.244	0.2305		0.1196	0.2143	0.3061	0.0772	0.0817	0.2851			prolyl-tRNA synthetase [Campylobacter jejuni subsp. jejuni]	gi|756015789	64 kDa	< 0.0001	3.87	-0.3709	-0.3832	-0.5292	0	-0.2677	0.506		3.3722	4.5872	4.6526	6.6763	3.9314	2.8607			membrane protein [Campylobacter jejuni subsp. jejuni]	gi|756009660	40 kDa	< 0.0001	-0.19	-0.1664	-0.017	0.0457	-0.0494	0.0319
3-methyl-2-oxobutanoate hydroxymethyltransferase [Campylobacter jejuni subsp. jejuni]	gi|756009646	30 kDa	< 0.0001	0.18	0.14	-0.0289	-0.0573	-0.0513	0.0977	-0.0741		0.0794	0.0605	0.163	0.2646	0.0631	0.37			flagellar modification protein B [Campylobacter jejuni subsp. jejuni]	gi|756015422	27 kDa	< 0.0001	3.85	-0.0311	-0.0478	-0.0005	-0.2467	0.4415	0.0549		3.5561	3.4231	4.0471	4.4566	4.9081	1.5312			flagellar M-ring protein FliF [Campylobacter jejuni subsp. jejuni]	gi|756009665	63 kDa	< 0.0001	-0.17	-0.0617	-0.022	-0.0042	0.0292	-0.0653
50S ribosomal protein L14 [Campylobacter jejuni subsp. jejuni]	gi|756011035	13 kDa	< 0.0001	0.18	0.078	0.2003	-0.0509	-0.077	-0.0274	-0.1056		0.2553	0.1618	0.3321	0.1094	0.1944	0.1336			chemotaxis protein [Campylobacter jejuni subsp. jejuni]	gi|756014378	77 kDa	< 0.0001	3.81	-0.1474	0.2438	0.1804	-0.4296	0.0384	0.0639		4.6057	3.6651	3.3842	3.3537	4.5809	3.6945			flagellar motor switch protein FliG [Campylobacter jejuni subsp. jejuni]	gi|756009666	38 kDa	< 0.0001	-0.1	-0.0883	-0.01	-0.0646	-0.0208	0.0153
30S ribosomal protein S19 [Campylobacter jejuni subsp. jejuni]	gi|756011041	10 kDa	< 0.0001	0.18	-0.0474	0.1388	0.0285	0.067	-0.1434	-0.0628		0.2196	0.3842	0.3775	0.2283	-0.3407	0.1772			GDP-mannose 4,6-dehydratase [Campylobacter jejuni subsp. jejuni]	gi|756015806	39 kDa	< 0.0001	3.74	-0.0736	0.21	0.0828	-0.9322	0.04	0.0407		3.5649	3.3404	3.7759	3.509	3.844	4.9041			flagellar assembly protein FliH [Campylobacter jejuni subsp. jejuni]	gi|756009667	31 kDa	< 0.0001	-0.18	-0.0482	-0.048	-0.0852	0.0406	-0.0296
ATP F0F1 synthase subunit alpha [Campylobacter jejuni subsp. jejuni]	gi|756009470	55 kDa	< 0.0001	0.17	0.0451	-0.0241	0.0428	-0.0265	0.0208	-0.0762		0.2034	0.1192	0.1473	0.1281	0.1312	0.2089			enterochelin ABC transporter substrate-binding protein [Campylobacter jejuni subsp. jejuni]	gi|756015444	36 kDa	< 0.0001	3.53	0.4665	-0.2837	-0.5201	0.7231	-0.5069	0.1619		3.2772	4.5689	5.2825	1.3528	3.57	2.2686			MFS transporter [Campylobacter jejuni subsp. jejuni]	gi|756009673	41 kDa	< 0.0001	4.53	0.1778	-0.1919	0.1057	-0.0713	0.0536
hypothetical protein PJ17_02255 [Campylobacter jejuni subsp. jejuni]	gi|756009800	10 kDa	< 0.0001	0.17	0.1037	0.0116	-0.0556	-0.001	-0.1948	0.0281		0.1802	0.1584	0.3031	0.1555	0.0977	0.049			lipid-A-disaccharide synthase [Campylobacter jejuni subsp. jejuni]	gi|756009640	42 kDa	< 0.0001	3.48	0.2846	-0.2274	0.4186	0.2201	-0.1742	-0.5535		3.4965	3.6131	3.4159	2.7526	3.3781	4.3886			peroxidase [Campylobacter jejuni subsp. jejuni]	gi|756009681	22 kDa	< 0.0001	1.37	0.1646	0.0854	-0.0675	-0.0393	0.0639
branched-chain amino acid ABC transporter substrate-binding protein [Campylobacter jejuni subsp. jejuni]	gi|756010339	40 kDa	< 0.0001	0.17	0.1281	0.0632	-0.1621	0.0116	-0.0106	0		0.1156	0.1007	0.356	0.0724	0.0652	0.1675			phosphoribosylformylglycinamidine synthase [Campylobacter jejuni subsp. jejuni]	gi|756014620	25 kDa	< 0.0001	3.47	-0.5249	0.0108	0.1375	0.1432	-0.0573	0.3515		2.6054	5.0023	3.5859	3.4813	4.0629	2.8901			tryptophan synthase subunit beta [Campylobacter jejuni subsp. jejuni]	gi|756009694	43 kDa	< 0.0001	-0.44	-0.0461	0.0279	0.0249	0.1062	-0.0572
50S ribosomal protein L3 [Campylobacter jejuni subsp. jejuni]	gi|756011045	21 kDa	< 0.0001	0.16	0.0278	0.1354	-0.0859	-0.0237	-0.0654	0.0412		0.1666	0.19	0.3109	0.083	0.15	0.0882			branched-chain amino acid ABC transporter substrate-binding protein [Campylobacter jejuni subsp. jejuni]	gi|756010340	40 kDa	< 0.0001	3.39	-0.1016	-0.0581	0.0241	0.1268	-0.113	-0.0006		3.6681	3.1088	3.547	3.495	3.5256	3.0949			tryptophan synthase subunit alpha [Campylobacter jejuni subsp. jejuni]	gi|756009695	28 kDa	< 0.0001	-0.49	0.0135	0.196	0.0188	0.0114	-0.1358
integrase [Campylobacter jejuni subsp. jejuni]	gi|756010152	41 kDa	< 0.0001	0.15	-0.0485	0.0426	-0.0034	-0.0604	0.008	0.0229		0.2288	0.1613	0.0659	0.0428	0.0543	0.197			endonuclease [Campylobacter jejuni subsp. jejuni]	gi|756015803	26 kDa	< 0.0001	3.35	0.4495	0.1796	-0.3482	-0.679	0	0.2759		3.1324	3.1883	3.7361	3.1507	3.7327	3.9043			guanosine polyphosphate pyrophosphohydrolase [Campylobacter jejuni subsp. jejuni]	gi|756009699	55 kDa	< 0.0001	0.41	-0.0262	0.085	0.069	-0.371	0.1682
hypothetical protein PJ17_04600 [Campylobacter jejuni subsp. jejuni]	gi|756010225	28 kDa	< 0.0001	0.15	-0.0328	-0.0165	-0.0098	0.0168	-0.0661	0.0726		0.1018	0.2304	0.2538	0.163	0.0473	0.1388			leucyl-tRNA synthetase [Campylobacter jejuni subsp. jejuni]	gi|756010410	93 kDa	< 0.0001	3.28	-0.2171	0.0693	-0.0047	-0.4784	-0.1044	0.7688		3.2736	3.0923	3.3061	3.8433	3.1829	2.527			cytochrome C biogenesis protein CcsA [Campylobacter jejuni subsp. jejuni]	gi|756009704	37 kDa	< 0.0001	0.86	0.0458	-0.2432	-0.1008	0.1235	-0.1487
elongation factor Tu [Campylobacter jejuni subsp. jejuni]	gi|756009811	44 kDa	< 0.0001	0.14	0.1795	0.1051	-0.0611	-0.0484	-0.0224	-0.1084		0.1652	0.017	0.2568	0.0715	0.0627	0.0428			hemolysin D [Campylobacter jejuni subsp. jejuni]	gi|756009712	40 kDa	< 0.0001	3.19	1.2378	-0.1208	-0.8143	-0.7543	0.0766	-0.7192		2.2034	3.4853	4.2801	3.0285	3.3122	4.0858			coproporphyrinogen III oxidase [Campylobacter jejuni subsp. jejuni]	gi|756009708	52 kDa	< 0.0001	-0.19	-0.1348	0.0606	0.068	0.0711	-0.0583
molecular chaperone GroEL [Campylobacter jejuni subsp. jejuni]	gi|756010537	58 kDa	< 0.0001	0.14	0.1207	-0.0941	-0.2247	-0.011	0.1278	-0.0046		0.0625	0.0424	0.1788	0.2604	0.1001	0.2369			GTP-binding protein [Campylobacter jejuni subsp. jejuni]	gi|756014990	41 kDa	< 0.0001	3.17	0.2845	0.212	0.54	-0.0867	-0.5461	-1.4033		3.3365	1.211	3.2149	4.2071	4.1378	4.3553			chain-length determining protein [Campylobacter jejuni subsp. jejuni]	gi|756009709	10 kDa	< 0.0001	-0.37	0.0106	0.0297	-0.0709	-0.034	-0.0782
hypothetical protein PJ17_06380 [Campylobacter jejuni subsp. jejuni]	gi|756010565	57 kDa	< 0.0001	0.14	-0.0335	-0.0202	0.014	0.0253	-0.0408	-0.0249		0.1498	0.1304	0.1755	0.0586	0.0986	0.1377			FAD-binding protein [Campylobacter jejuni subsp. jejuni]	gi|756010529	51 kDa	< 0.0001	3.06	-0.4336	0.2208	0.0796	1.0167	0	0		3.9613	3.1044	3.195	1.7316	3.8241	2.8891			RND transporter [Campylobacter jejuni subsp. jejuni]	gi|756009711	114 kDa	< 0.0001	4.73	0.2863	-0.1588	-0.1555	-0.0709	-0.2706
ABC transporter [Campylobacter jejuni subsp. jejuni]	gi|756011073	27 kDa	< 0.0001	0.14	-0.0209	-0.0096	-0.0221	-0.0736	-0.0311	0.0566		0.0259	0.15	0.1415	0.1208	0.0832	0.2067			restriction endonuclease [Campylobacter jejuni subsp. jejuni]	gi|756010372	159 kDa	< 0.0001	2.97	0.4911	0.6465	0.2802	0	-0.478	0		2.3958	2.3257	3.1346	2.788	3.442	3.685			hemolysin D [Campylobacter jejuni subsp. jejuni]	gi|756009712	40 kDa	< 0.0001	6.79	1.2378	-0.1208	-0.8143	-0.7543	0.0766
chemotaxis protein CheY [Campylobacter jejuni subsp. jejuni]	gi|756010539	26 kDa	< 0.0001	0.13	0.0178	-0.0109	-0.0032	-0.0338	0.0063	0.0525		0.1666	0.1885	0.1769	0.0383	0.153	0.0372			membrane protein [Campylobacter jejuni subsp. jejuni]	gi|756014517	31 kDa	< 0.0001	2.79	0.1169	-0.1125	-1.3482	0.2968	0.11	-0.6616		2.7188	2.6653	3.2282	2.7585	2.977	2.717			hypothetical protein PJ17_01800 [Campylobacter jejuni subsp. jejuni]	gi|756009716	21 kDa	< 0.0001	0.35	0.0862	0.0041	-0.0509	-0.0604	-0.0813
dihydrodipicolinate synthase [Campylobacter jejuni subsp. jejuni]	gi|756014592	33 kDa	< 0.0001	0.13	-0.0794	0.0413	-0.0065	0.1685	-0.0507	-0.0578		0.2566	0.2807	0.1559	0.2087	-0.1935	0.2519			peptidase S24 [Campylobacter jejuni subsp. jejuni]	gi|756015348	25 kDa	< 0.0001	2.79	0.1859	0.3584	-0.6318	-0.1115	0.153	-0.7338		2.746	2.284	3.299	2.6946	2.8168	3.0162			2-hydroxyacid dehydrogenase [Campylobacter jejuni subsp. jejuni]	gi|756009718	35 kDa	< 0.0001	0.24	-0.003	-0.027	-0.0022	-0.0272	-0.0668
ABC transporter ATP-binding protein [Campylobacter jejuni subsp. jejuni]	gi|756015324	25 kDa	< 0.0001	0.13	-0.0312	-0.0242	-0.0523	0.0617	-0.0428	0.0285		0.1161	0.1187	0.0952	0.0472	0.1787	0.1885			ribosome maturation protein RimP [Campylobacter jejuni subsp. jejuni]	gi|756014270	17 kDa	< 0.0001	2.77	0.2037	0.1698	0.1607	0.0281	-0.0761	-1.2694		3.6346	2.8635	3.3025	1.6782	1.5551	3.3601			hypothetical protein PJ17_01815 [Campylobacter jejuni subsp. jejuni]	gi|756009719	18 kDa	< 0.0001	0.21	0.0923	0.04	-0.0228	-0.0227	-0.0673
hypothetical protein PJ17_01800 [Campylobacter jejuni subsp. jejuni]	gi|756009716	21 kDa	< 0.0001	0.12	0.0862	0.0041	-0.0509	-0.0604	-0.0813	0.1353		0.3188	0.0804	0.1401	-0.027	0.1167	0.2562			thiol peroxidase [Campylobacter jejuni subsp. jejuni]	gi|756010077	18 kDa	< 0.0001	2.73	0.0737	0.4815	0.0855	-1.2389	-2.097	0.1128		2.7759	2.3524	2.7134	3.2316	3.4763	2.8528			hypothetical protein PJ17_01825 [Campylobacter jejuni subsp. jejuni]	gi|756009721	33 kDa	< 0.0001	0.39	0.0877	-0.0153	0.0517	-0.0866	0.0383
peptide ABC transporter ATP-binding protein [Campylobacter jejuni subsp. jejuni]	gi|756010184	27 kDa	< 0.0001	0.12	0.0345	-0.0983	-0.0113	-0.0538	0.0874	0.0908		0.0676	0.0753	0.1338	0.0354	0.0762	0.1691			argininosuccinate synthase [Campylobacter jejuni subsp. jejuni]	gi|756009982	46 kDa	< 0.0001	2.68	0.1498	0.2196	-0.1498	-0.1167	-0.2144	-0.3464		2.5212	2.5318	2.9296	2.1796	2.9394	2.9829			6,7-dimethyl-8-ribityllumazine synthase [Campylobacter jejuni subsp. jejuni]	gi|756009727	17 kDa	< 0.0001	0.15	0.0983	-0.1286	-0.0505	-0.0118	-0.0075
rod shape-determining protein MreB [Campylobacter jejuni subsp. jejuni]	gi|756009629	38 kDa	< 0.0001	0.11	-0.0472	0.118	-0.0359	0.0406	0.0142	-0.0097		0.1811	-0.0165	0.0354	0.0762	0.2344	0.1826			hypothetical protein PJ17_07290 [Campylobacter jejuni subsp. jejuni]	gi|756010736	27 kDa	< 0.0001	2.67	0.5484	-0.6572	-0.5448	0.0886	0.1842	-0.4909		2.5562	3.4075	3.0149	2.5569	2.7551	3.0236			2-dehydro-3-deoxyphosphooctonate aldolase [Campylobacter jejuni subsp. jejuni]	gi|756009728	30 kDa	< 0.0001	0.14	0.0412	0.2756	0.0179	-0.0823	-0.0236
transcription termination factor Rho [Campylobacter jejuni subsp. jejuni]	gi|756010472	49 kDa	< 0.0001	0.11	0.0787	0.0829	0.0425	-0.0385	-0.0052	-0.1133		0.0522	0.0643	0.2143	0.0862	0.0064	0.0276			fumarylacetoacetase [Campylobacter jejuni subsp. jejuni]	gi|756014161	33 kDa	< 0.0001	2.65	-0.3533	-0.086	-0.0949	0.1042	0.0269	0.1414		2.8115	3.006	3.7357	2.1585	2.6041	1.7437			hypothetical protein PJ17_01925 [Campylobacter jejuni subsp. jejuni]	gi|756009740	37 kDa	< 0.0001	4.19	-0.3231	-0.5664	0.1776	0.3169	-0.0104
dihydroorotase [Campylobacter jejuni subsp. jejuni]	gi|756014279	38 kDa	< 0.0001	0.11	-0.036	0.0053	0.0186	-0.0036	0.0146	-0.012		0.1863	0.1139	0.1374	0.1084	0.0625	0.0582			nitroreductase [Campylobacter jejuni subsp. jejuni]	gi|756015119	23 kDa	< 0.0001	2.65	-0.0011	-0.0453	0.1266	0.014	-0.0119	0.0148		3.0412	2.7951	3.0395	2.6101	2.6864	2.2972			ABC transporter [Campylobacter jejuni subsp. jejuni]	gi|756009747	21 kDa	< 0.0001	0.17	-0.0172	0.0533	-0.0291	0.0023	0.1048
exodeoxyribonuclease III [Campylobacter jejuni subsp. jejuni]	gi|756014283	30 kDa	< 0.0001	0.11	-0.0364	0.0967	-0.0184	-0.0003	-0.0686	-0.0152		0.1642	0.1901	0.1855	0.0361	0.0353	0.0556			ferritin [Campylobacter jejuni subsp. jejuni]	gi|756009932	19 kDa	< 0.0001	2.6	0.1922	-0.3566	0.1676	-0.0943	-0.3332	-0.0252		2.362	2.7203	2.3434	2.8223	2.6755	2.6871			shikimate dehydrogenase [Campylobacter jejuni subsp. jejuni]	gi|756009749	30 kDa	< 0.0001	0.29	0.0158	-0.0496	0.0021	0.0412	-0.0196
ribonuclease Y [Campylobacter jejuni subsp. jejuni]	gi|756104295	58 kDa	< 0.0001	0.11	-0.0266	-0.0249	-0.0011	-0.0036	0.0629	-0.0385		0.1863	0.2078	0.1302	0.0667	0.0881	0.1342			membrane protein [Campylobacter jejuni subsp. jejuni]	gi|756010207	13 kDa	< 0.0001	2.52	0.5885	-0.0063	-0.2813	-0.5782	0.0293	-0.1334		2.4772	2.7678	2.4407	2.4754	2.464	2.5435			fumarate reductase [Campylobacter jejuni subsp. jejuni]	gi|756009753	74 kDa	< 0.0001	-0.09	0.0971	-0.0916	0.0258	-0.0243	0.0534
ABC transporter [Campylobacter jejuni subsp. jejuni]	gi|756009747	21 kDa	< 0.0001	0.1	-0.0172	0.0533	-0.0291	0.0023	0.1048	-0.283		0.1125	0.2047	0.1502	0.0395	0.1205	0.0992			glutamate synthase [Campylobacter jejuni subsp. jejuni]	gi|756009379	167 kDa	< 0.0001	2.42	0.9981	-0.8621	0	0.8932	0.2606	0		1.9196	3.5419	5.539	1.9382	1.8311	3.4268			fumarate reductase [Campylobacter jejuni subsp. jejuni]	gi|756009754	28 kDa	< 0.0001	-0.06	-0.1351	-0.0255	0.122	0.0041	-0.1099
flagellar M-ring protein FliF [Campylobacter jejuni subsp. jejuni]	gi|756009665	63 kDa	< 0.0001	0.09	-0.0617	-0.022	-0.0042	0.0292	-0.0653	0.0505		0.0754	0.0919	0.1137	-0.1579	0.1722	0.1055			permease [Campylobacter jejuni subsp. jejuni]	gi|756010889	36 kDa	< 0.0001	2.3	0.9717	0	0.8687	0	-0.3635	0.4262		1.6019	4.1239	1.7326	2.944	2.1118	2.1259			GMC family oxidoreductase [Campylobacter jejuni subsp. jejuni]	gi|756009759	64 kDa	< 0.0001	4.78	-0.0528	0.0789	-0.3943	0.1895	0
ATP F0F1 synthase subunit beta [Campylobacter jejuni subsp. jejuni]	gi|756009472	51 kDa	< 0.0001	0.08	0.0245	0.0023	-0.0292	-0.0152	0.0253	-0.058		0.1506	0.0297	0.0295	0.026	0.0573	0.142			restriction endonuclease [Campylobacter jejuni subsp. jejuni]	gi|756014774	148 kDa	< 0.0001	2.1	0.1567	0.1486	0.1832	-0.1413	-0.2757	-0.0558		1.8114	1.9109	1.9699	2.2491	2.3353	2.1847			protein yceI precursor [Campylobacter jejuni subsp. jejuni]	gi|756009763	21 kDa	< 0.0001	0.52	0.1553	0.0408	-0.0899	0.0596	-0.1257
hypothetical protein PJ17_02685 [Campylobacter jejuni subsp. jejuni]	gi|756009877	39 kDa	< 0.0001	0.08	0.0564	-0.058	-0.1571	-0.006	0.0499	-0.0189		0.111	0.0778	0.1747	0.1007	-0.087	0.1149			methionine ABC transporter substrate-binding protein [Campylobacter jejuni subsp. jejuni]	gi|756010070	29 kDa	< 0.0001	2.08	-0.2496	0.1073	0	0	0.2374	0.1379		2.3119	1.7412	4.3862	2.3648	1.7338	1.8766			membrane protein [Campylobacter jejuni subsp. jejuni]	gi|756009764	37 kDa	< 0.0001	-0.57	-0.021	0.0428	-0.0348	-0.0106	0.0333
cobalamin ABC transporter permease [Campylobacter jejuni subsp. jejuni]	gi|756015277	33 kDa	< 0.0001	0.08	0.0515	0.0319	-0.1267	-0.0095	0.005	-0.0521		-0.0445	0.1896	0.2374	0.0421	-0.0049	0.1217			enolase [Campylobacter jejuni subsp. jejuni]	gi|756009384	25 kDa	< 0.0001	1.91	0.0977	0.0214	-0.7406	-0.6156	-0.5856	0.1056		1.6316	2.0776	2.7944	2.0321	2.4822	2.0395			hypothetical protein PJ17_02075 [Campylobacter jejuni subsp. jejuni]	gi|756009770	13 kDa	< 0.0001	-1.46	0.0532	-0.0726	-0.1923	0.0851	-0.0213
S-adenosylmethionine synthetase [Campylobacter jejuni subsp. jejuni]	gi|756010415	44 kDa	< 0.0001	0.07	-0.005	0.0054	-0.047	0.0319	0.0584	0.0378		0.1197	0.1812	0.1161	0.0796	-0.0161	0.0743			C4-dicarboxylate transporter [Campylobacter jejuni subsp. jejuni]	gi|756009985	51 kDa	< 0.0001	1.86	0.2	0.5076	0	-0.0172	-0.4358	0.2405		1.7995	1.5947	0	1.7844	2.2582	1.7072			chemotaxis protein [Campylobacter jejuni subsp. jejuni]	gi|756009789	41 kDa	< 0.0001	6.55	0.1568	0.1373	0.2391	-1.1462	-0.3498
tryptophan synthase subunit beta [Campylobacter jejuni subsp. jejuni]	gi|756009694	43 kDa	< 0.0001	0.06	-0.0461	0.0279	0.0249	0.1062	-0.0572	0.0237		0.0848	0.1058	0.0388	0.0626	-0.0302	0.0435			GMC family oxidoreductase [Campylobacter jejuni subsp. jejuni]	gi|756014528	64 kDa	< 0.0001	1.8	0.1471	0.0617	0.1456	-0.7529	0.0329	-0.1473		1.3471	1.723	1.7252	2.4909	1.9897	2.3752			elongation factor Tu [Campylobacter jejuni subsp. jejuni]	gi|756009811	44 kDa	< 0.0001	0.12	0.1795	0.1051	-0.0611	-0.0484	-0.0224
flagellar biosynthesis regulator FlhF [Campylobacter jejuni subsp. jejuni]	gi|756009431	55 kDa	< 0.0001	0.05	-0.0908	0.0491	0.0073	-0.1162	0.0403	0.2734		-0.0324	0.0218	0.1566	0.0339	0.0056	0.1214			ABC transporter substrate-binding protein [Campylobacter jejuni subsp. jejuni]	gi|756014537	24 kDa	< 0.0001	1.78	0.1444	0.3692	-0.718	0.0027	-0.2589	0.0958		1.1815	2.1802	2.1802	1.3793	1.5612	2.5905			indole-3-glycerol phosphate synthase [Campylobacter jejuni subsp. jejuni]	gi|756009828	30 kDa	< 0.0001	4.39	-0.4231	0.068	0.2202	-0.0378	-0.3444
polyphosphate kinase [Campylobacter jejuni subsp. jejuni]	gi|756009924	34 kDa	< 0.0001	0.02	0.0679	-0.0208	-0.0136	0.0324	0.0831	-0.0876		0.136	-0.131	0.0105	-0.0124	-0.1013	0.1241			inorganic pyrophosphatase [Campylobacter jejuni subsp. jejuni]	gi|756009956	19 kDa	< 0.0001	1.77	-0.3431	0.2835	-1.7732	0.2916	-0.727	-0.3415		2.2138	1.5161	2.5827	1.5337	1.7971	1.9055			alanyl-tRNA synthetase [Campylobacter jejuni subsp. jejuni]	gi|756009835	95 kDa	< 0.0001	4.83	0.0589	0.12	0	0.0753	-0.094
NAD-dependent dehydratase [Campylobacter jejuni subsp. jejuni]	gi|756010680	37 kDa	< 0.0001	-0.09	-0.0257	-0.0191	-0.0009	0.0049	-0.0161	0.0862		-0.0658	-0.0222	-0.1065	-0.2128	-0.0706	-0.0674			hypothetical protein PJ17_04800 [Campylobacter jejuni subsp. jejuni]	gi|756010262	42 kDa	< 0.0001	1.75	-0.7993	-0.4909	0.2973	0	0.3735	0.2561		2.5522	2.0868	1.5745	2.9706	1.2371	1.3152			penicillin-binding protein [Campylobacter jejuni subsp. jejuni]	gi|756009850	68 kDa	< 0.0001	-0.53	-0.0928	-0.2308	-0.0138	-0.0777	0.2484
glucose-6-phosphate isomerase [Campylobacter jejuni subsp. jejuni]	gi|756010868	46 kDa	< 0.0001	-0.1	-0.033	0.0209	0.0108	-0.0105	0.0066	-0.0339		-0.0493	-0.0014	-0.0498	-0.1619	-0.0582	-0.2234			N-acetyl sugar amidotransferase [Campylobacter jejuni subsp. jejuni]	gi|756010685	44 kDa	< 0.0001	1.72	-0.8944	0.4951	-1.0681	-0.6663	-0.0122	-0.1956		2.6112	1.2631	1.5554	2.0686	1.7889	1.4105			malate dehydrogenase [Campylobacter jejuni subsp. jejuni]	gi|756009856	34 kDa	< 0.0001	0.17	0.0245	0.0457	0.0292	-0.1071	-0.1789
fumarate reductase [Campylobacter jejuni subsp. jejuni]	gi|756009753	74 kDa	< 0.0001	-0.11	0.0971	-0.0916	0.0258	-0.0243	0.0534	-0.0432		0	-0.1292	-0.1835	-0.1257	-0.0411	-0.0578			chemotaxis protein [Campylobacter jejuni subsp. jejuni]	gi|756009509	72 kDa	< 0.0001	1.65	-0.122	-0.7611	-0.7725	0.1208	-0.1463	0.2951		1.5103	2.3459	2.3638	1.4705	1.5097	1.2271			succinyl-CoA synthetase subunit beta [Campylobacter jejuni subsp. jejuni]	gi|756009857	42 kDa	< 0.0001	4.62	0.5076	0.5077	0.316	-0.3558	0
2-oxoglutarate ferredoxin oxidoreductase subunit alpha [Campylobacter jejuni subsp. jejuni]	gi|756009860	41 kDa	< 0.0001	-0.11	0.0778	-0.0026	-0.1659	0.0246	0.0637	-0.0575		0.0658	-0.1999	-0.1307	-0.0907	-0.0544	-0.0583			cytochrome C biogenesis protein CcsA [Campylobacter jejuni subsp. jejuni]	gi|756009704	37 kDa	< 0.0001	1.65	0.0458	-0.2432	-0.1008	0.1235	-0.1487	0.1422		1.0744	2.2206	1.3115	1.6053	1.8873	1.6148			2-oxoglutarate ferredoxin oxidoreductase subunit alpha [Campylobacter jejuni subsp. jejuni]	gi|756009860	41 kDa	< 0.0001	-0.2	0.0778	-0.0026	-0.1659	0.0246	0.0637
malonic semialdehyde reductase [Campylobacter jejuni subsp. jejuni]	gi|756010125	28 kDa	< 0.0001	-0.11	0.0433	0.0914	-0.085	-0.0255	0.1117	-0.0368		-0.2025	-0.1543	-0.181	-0.0714	-0.0824	0.0447			DNA methylase [Campylobacter jejuni subsp. jejuni]	gi|756010054	74 kDa	< 0.0001	1.64	0.1985	-0.2333	0.0983	-0.2968	0.0946	0		1.2166	1.7503	1.5054	2.0586	1.5392	0			glutamyl-tRNA reductase [Campylobacter jejuni subsp. jejuni]	gi|756009866	49 kDa	< 0.0001	0.15	-0.1298	0.014	-0.0488	0.0246	-0.11
imidazole glycerol phosphate synthase [Campylobacter jejuni subsp. jejuni]	gi|756010932	28 kDa	< 0.0001	-0.11	-0.0073	-0.066	-0.0451	-0.0943	0.0803	0.2065		-0.3228	-0.166	-0.0637	-0.2768	0.2445	-0.1938			short-chain dehydrogenase [Campylobacter jejuni subsp. jejuni]	gi|756014596	29 kDa	< 0.0001	1.62	-0.1081	-0.1131	0.0237	-0.2365	0.3166	-0.0345		1.5009	1.378	1.6431	2.178	1.6978	1.3147			3-octaprenyl-4-hydroxybenzoate carboxy-lyase [Campylobacter jejuni subsp. jejuni]	gi|756009869	69 kDa	< 0.0001	0.16	-0.0589	0.0164	0.0741	-0.0184	0.0447
2-hydroxyacid dehydrogenase [Campylobacter jejuni subsp. jejuni]	gi|756009718	35 kDa	< 0.0001	-0.12	-0.003	-0.027	-0.0022	-0.0272	-0.0668	0.0938		-0.1082	-0.0462	-0.114	-0.0947	-0.1814	-0.1529			dihydrodipicolinate synthase [Campylobacter jejuni subsp. jejuni]	gi|756014592	33 kDa	< 0.0001	1.46	-0.0794	0.0413	-0.0065	0.1685	-0.0507	-0.0578		1.2507	1.0951	1.5085	1.6753	1.9847	1.3949			flagellar capping protein [Campylobacter jejuni subsp. jejuni]	gi|756009871	70 kDa	< 0.0001	4.09	-0.2933	-0.0056	0.1138	0.0176	0.0997
NADH-flavin reductase [Campylobacter jejuni subsp. jejuni]	gi|756015622	24 kDa	< 0.0001	-0.13	-0.0274	-0.0083	0.0115	0.057	0.0178	-0.0202		-0.1369	-0.0725	-0.1055	-0.1597	-0.0784	-0.1794			TonB-dependent receptor [Campylobacter jejuni subsp. jejuni]	gi|756014348	84 kDa	< 0.0001	1.44	0.5859	0	0	0.5307	-0.0621	-0.2455		1.0574	0	0	0.7796	1.662	1.3903			flagellar biosynthesis protein FliS [Campylobacter jejuni subsp. jejuni]	gi|756009872	15 kDa	< 0.0001	-0.41	-0.1583	0.2037	0.03	0.0897	-0.0582
hypothetical protein PJ17_04830 [Campylobacter jejuni subsp. jejuni]	gi|756010267	30 kDa	< 0.0001	-0.16	-0.0436	0.0232	0	0.003	-0.0456	0.1595		-0.3467	-0.1441	-0.2247	0	-0.128	-0.1559			methyltransferase [Campylobacter jejuni subsp. jejuni]	gi|756015501	30 kDa	< 0.0001	1.39	0.314	0.1017	-0.9241	0.0891	0.0297	-0.2459		1.2206	1.3931	2.3534	1.0288	1.3251	1.5014			hypothetical protein PJ17_02665 [Campylobacter jejuni subsp. jejuni]	gi|756009873	11 kDa	< 0.0001	-0.45	-0.08	-0.0526	-0.0697	0.1417	-0.1334
DNA primase [Campylobacter jejuni subsp. jejuni]	gi|756010965	69 kDa	< 0.0001	-0.16	-0.0684	-0.0132	0.1101	0.0535	-0.0558	0.0413		-0.0566	-0.1185	-0.1547	-0.1925	-0.0517	-0.2429			altronate hydrolase [Campylobacter jejuni subsp. jejuni]	gi|756014594	42 kDa	< 0.0001	1.34	0.0532	0.1725	0.0206	0.1497	-0.5729	0.1342		1.2838	0.8929	1.3369	2.0055	1.0694	1.2099			hypothetical protein PJ17_02685 [Campylobacter jejuni subsp. jejuni]	gi|756009877	39 kDa	< 0.0001	0.4	0.0564	-0.058	-0.1571	-0.006	0.0499
oxidoreductase [Campylobacter jejuni subsp. jejuni]	gi|756011066	28 kDa	< 0.0001	-0.17	0.0087	-0.0126	0.1325	0.0552	-0.0794	-0.0099		0.1597	-0.2411	-0.3756	-0.3017	-0.0271	-0.3018			aspartate ammonia-lyase [Campylobacter jejuni subsp. jejuni]	gi|756009452	52 kDa	< 0.0001	1.33	0.0749	-0.034	-0.0649	-0.0522	-0.1937	0.2058		1.1789	2.1203	1.1563	1.0843	1.4197	1.2552			GTP-binding protein [Campylobacter jejuni subsp. jejuni]	gi|756009888	42 kDa	< 0.0001	4.47	0.0134	-0.0003	-0.1011	0.0194	-0.0759
pyruvate-flavodoxin oxidoreductase [Campylobacter jejuni subsp. jejuni]	gi|756010813	131 kDa	< 0.0001	-0.18	-0.0911	0.0809	0.0046	0.0099	-0.049	-0.0326		-0.1195	-0.2247	-0.3235	-0.2653	-0.1197	-0.1954			hypothetical protein PJ17_04770 [Campylobacter jejuni subsp. jejuni]	gi|756010256	21 kDa	< 0.0001	1.29	0.4617	0.5911	0.7267	0	0	-0.7881		1.3886	1.4271	0.3992	2.2164	0.4337	1.3974			3,4-dihydroxy-2-butanone 4-phosphate synthase [Campylobacter jejuni subsp. jejuni]	gi|756009892	38 kDa	< 0.0001	-0.21	0.0152	-0.0847	-0.0027	-0.0061	0.1673
hypothetical protein PJ17_03485 [Campylobacter jejuni subsp. jejuni]	gi|756010027	24 kDa	< 0.0001	-0.19	-0.1045	-0.1961	-0.0179	-0.0443	0.1759	0.2155		-0.4274	-0.1956	-0.315	-0.2165	-0.1305	-0.2159			fibronectin-binding protein [Campylobacter jejuni subsp. jejuni]	gi|756010815	36 kDa	< 0.0001	1.16	-0.1933	-0.124	0.2471	-0.0938	-0.1734	-0.4153		1.4486	1.3636	0.9428	1.3687	1.1146	1.1632			glutamyl-tRNA amidotransferase [Campylobacter jejuni subsp. jejuni]	gi|756009893	17 kDa	< 0.0001	-0.26	0.1717	0.013	-0.0818	-0.0337	0.0501
flagellin modification protein, PseA [Campylobacter jejuni subsp. jejuni]	gi|756010677	44 kDa	< 0.0001	-0.2	0.0431	-0.0519	-0.0103	0.0161	0.1642	-0.2199		-0.0316	-0.1221	-0.3041	-0.3337	-0.3107	-0.2173			5-methyltetrahydropteroyltriglutamate--homocysteine methyltransferase [Campylobacter jejuni subsp. jejuni]	gi|756010517	87 kDa	< 0.0001	1.14	-0.11	-0.2304	-0.1805	0.1742	-0.0279	0.0729		1.2555	1.1805	1.3516	1.8105	1.2064	1.0204			acetolactate synthase [Campylobacter jejuni subsp. jejuni]	gi|756009895	17 kDa	< 0.0001	-0.35	0.1283	-0.1398	-0.1235	-0.0828	0.2339
hypothetical protein PJ18_00380 [Campylobacter jejuni subsp. jejuni]	gi|756014207	25 kDa	< 0.0001	-0.2	-0.0125	0.123	-0.0118	0.0139	-0.0614	-0.0331		-0.0759	-0.2018	-0.6242	-0.3629	-0.0242	-0.1567			membrane protein [Campylobacter jejuni subsp. jejuni]	gi|756010573	47 kDa	< 0.0001	1.14	0.0249	-0.0417	-0.1076	0	0	0		1.1156	1.1352	1.1299	1.2742	1.1551	1.2879			transporter [Campylobacter jejuni subsp. jejuni]	gi|756009921	50 kDa	< 0.0001	0.14	-0.0845	0.0259	-0.0002	-0.079	-0.003
RNA polymerase sigma 70 [Campylobacter jejuni subsp. jejuni]	gi|756009428	27 kDa	< 0.0001	-0.22	0.1695	-0.0557	-0.033	-0.0414	-0.0204	-0.0498		-0.1991	-0.2812	-0.0939	-0.1906	-0.3092	-0.2808			homoserine O-succinyltransferase [Campylobacter jejuni subsp. jejuni]	gi|756011062	34 kDa	< 0.0001	1.11	0.1443	-0.0093	0.2507	0	-0.0813	0		0.9527	1.1823	0.4263	1.6836	1.2367	1.6331			thiol:disulfide interchange protein [Campylobacter jejuni subsp. jejuni]	gi|756009923	64 kDa	< 0.0001	0.72	0.1004	-0.1763	-0.0087	-0.113	0.0878
flagellar motor switch protein FliM [Campylobacter jejuni subsp. jejuni]	gi|756009427	41 kDa	< 0.0001	-0.24	-0.101	-0.0712	-0.0111	0.0882	0.0661	0.0526		-0.4454	-0.2106	-0.1776	-0.239	-0.2343	-0.1472			30S ribosomal protein S1 [Campylobacter jejuni subsp. jejuni]	gi|756010175	63 kDa	< 0.0001	1.1	0.0089	-0.3676	0.4609	0.1686	-0.2896	-0.1465		1.2594	1.1469	0.7927	0.9045	1.3928	1.3391			polyphosphate kinase [Campylobacter jejuni subsp. jejuni]	gi|756009924	34 kDa	< 0.0001	0.45	0.0679	-0.0208	-0.0136	0.0324	0.0831
imidazole glycerol phosphate synthase [Campylobacter jejuni subsp. jejuni]	gi|756010675	28 kDa	< 0.0001	-0.24	0.0743	0.0547	-0.1956	-0.0913	-0.0478	0.1658		-0.3266	-0.2447	-0.057	-0.5248	-0.098	-0.2161			hypothetical protein PJ17_07450 [Campylobacter jejuni subsp. jejuni]	gi|756010764	20 kDa	< 0.0001	1.1	0.3203	0.3672	0.1118	-0.0514	-1.8299	0.231		0.801	0.8628	1.1315	1.0407	3.0391	0.7616			macrolide transporter [Campylobacter jejuni subsp. jejuni]	gi|756009927	70 kDa	< 0.0001	-0.32	-0.0762	-0.0774	0.0228	-0.0196	0.0727
flagellin modification protein PtmF [Campylobacter jejuni subsp. jejuni]	gi|756010690	35 kDa	< 0.0001	-0.24	-0.1485	-0.0554	0.0468	0.0993	-0.1209	0.0856		-0.2738	-0.2731	-0.1944	-0.2801	-0.1573	-0.3694			aminopeptidase A [Campylobacter jejuni subsp. jejuni]	gi|756014989	54 kDa	< 0.0001	1.09	0.1134	0.0196	-0.0074	-0.1049	-0.1303	0.2267		0.8778	1.2026	1.2492	1.1218	1.1224	0.8748			ferritin [Campylobacter jejuni subsp. jejuni]	gi|756009932	19 kDa	< 0.0001	1.89	0.1922	-0.3566	0.1676	-0.0943	-0.3332
(Fe-S)-binding protein [Campylobacter jejuni subsp. jejuni]	gi|756009441	54 kDa	< 0.0001	-0.25	-0.0806	0.1114	0.1428	-0.004	-0.1229	0.037		-0.0897	-0.3104	-0.3795	-0.3901	-0.1152	-0.3513			chemotaxis protein [Campylobacter jejuni subsp. jejuni]	gi|756009789	41 kDa	< 0.0001	1.06	0.1568	0.1373	0.2391	-1.1462	-0.3498	0.0973		0.8279	0.8444	0.8267	2.1662	1.3949	0.8955			hypothetical protein PJ17_03010 [Campylobacter jejuni subsp. jejuni]	gi|756009940	59 kDa	< 0.0001	-0.15	-0.0459	-0.1031	-0.0978	0.0231	0.0693
flagellar motor switch protein FliY [Campylobacter jejuni subsp. jejuni]	gi|756009426	31 kDa	< 0.0001	-0.26	0.0044	-0.0917	-0.0047	0.0899	-0.1811	0.2373		-0.5685	-0.2775	-0.1774	-0.2214	0.0192	-0.3559			biotin attachment protein [Campylobacter jejuni subsp. jejuni]	gi|756010214	66 kDa	< 0.0001	1.06	-0.3052	0.0768	-0.3025	0	0.3798	0		0.9935	1.2449	1.371	1.1148	0	1.7798			hydrogenase formation protein [Campylobacter jejuni subsp. jejuni]	gi|756009943	10 kDa	< 0.0001	0.17	-0.1421	0.0387	-0.0286	0.0509	-0.097
pyrroline-5-carboxylate reductase [Campylobacter jejuni subsp. jejuni]	gi|756015131	27 kDa	< 0.0001	-0.26	-0.0199	-0.0533	-0.0453	0.0055	0.0102	0.0783		-0.1681	-0.2277	-0.235	-0.4253	-0.2437	-0.3549			molybdenum cofactor biosynthesis protein MoaA [Campylobacter jejuni subsp. jejuni]	gi|756010856	44 kDa	< 0.0001	1.05	-0.1436	0.2723	0.3862	-0.2092	-0.5838	0.0154		1.3146	0.9514	0.7727	0.6429	1.3607	1.1749			ketol-acid reductoisomerase [Campylobacter jejuni subsp. jejuni]	gi|756009950	37 kDa	< 0.0001	0.27	0.0106	-0.0224	-0.0672	-0.028	0.0703
nucleotidyltransferase [Campylobacter jejuni subsp. jejuni]	gi|756091162	92 kDa	< 0.0001	-0.27	-0.1185	-0.1282	0.0051	-0.1327	0.2279	0.0788		-0.4725	-0.1055	-0.1998	-0.2643	-0.1722	-0.4237			hydrolase TatD [Campylobacter jejuni subsp. jejuni]	gi|756009962	31 kDa	< 0.0001	1.03	-0.1374	0.2294	0.0679	0.1279	-0.2518	-0.0896		0.9899	0.8841	1.0835	0.9849	1.2804	1.0625			inorganic pyrophosphatase [Campylobacter jejuni subsp. jejuni]	gi|756009956	19 kDa	< 0.0001	4.54	-0.3431	0.2835	-1.7732	0.2916	-0.727
alcohol dehydrogenase [Campylobacter jejuni subsp. jejuni]	gi|756010689	39 kDa	< 0.0001	-0.28	-0.0592	-0.0028	-0.0084	-0.0125	-0.0316	0.0385		-0.1745	-0.2851	-0.3534	-0.377	-0.2742	-0.2711			iron transporter [Campylobacter jejuni subsp. jejuni]	gi|756009539	33 kDa	< 0.0001	1.02	0.3933	0.5986	0.5447	0.0491	-0.3993	-0.167		0.783	-0.2914	0.7426	0.732	1.5128	1.1082			diguanylate cyclase [Campylobacter jejuni subsp. jejuni]	gi|756009961	47 kDa	< 0.0001	3.22	-0.0029	0.2054	-0.4224	0.7009	-0.2496
hypothetical protein PJ17_02665 [Campylobacter jejuni subsp. jejuni]	gi|756009873	11 kDa	< 0.0001	-0.31	-0.08	-0.0526	-0.0697	0.1417	-0.1334	0.3033		-0.3617	-0.1075	-0.2907	-0.279	-0.2536	-0.3747			thioredoxin reductase [Campylobacter jejuni subsp. jejuni]	gi|756009511	33 kDa	< 0.0001	1.01	0.2028	-0.1251	-1.5154	0.245	0.2248	0.2296		0.8704	0.9466	2.6686	0.7147	0.5519	0.8401			hydrolase TatD [Campylobacter jejuni subsp. jejuni]	gi|756009962	31 kDa	< 0.0001	1.14	-0.1374	0.2294	0.0679	0.1279	-0.2518
flagellar modification protein B [Campylobacter jejuni subsp. jejuni]	gi|756010691	27 kDa	< 0.0001	-0.33	-0.1755	0.0386	-0.0197	0.1782	0.0072	-0.055		-0.266	-0.3307	-0.4088	-0.3994	-0.2445	-0.327			sugar isomerase [Campylobacter jejuni subsp. jejuni]	gi|756010768	21 kDa	< 0.0001	1.01	0.0013	-0.5407	0.1717	0.3816	0	0.0502		1.0818	1.5101	0.9821	0.7104	1.2997	0.987			organic solvent tolerance protein OstA [Campylobacter jejuni subsp. jejuni]	gi|756009967	18 kDa	< 0.0001	-0.23	-0.1139	0.0468	-0.0559	0.1879	-0.0922
RloG protein [Campylobacter jejuni subsp. jejuni]	gi|756010607	30 kDa	< 0.0001	-0.36	0.1531	-0.1942	-0.2096	0.17	0.2231	0.0227		-0.4036	-0.3188	-0.21	-0.431	-0.4222	-0.3012			alanyl-tRNA synthetase [Campylobacter jejuni subsp. jejuni]	gi|756009835	95 kDa	< 0.0001	0.98	0.0589	0.12	0	0.0753	-0.094	0.2078		0.8128	0.7645	1.5876	0.768	1.095	0.8214			argininosuccinate synthase [Campylobacter jejuni subsp. jejuni]	gi|756009982	46 kDa	< 0.0001	4.81	0.1498	0.2196	-0.1498	-0.1167	-0.2144
penicillin-binding protein [Campylobacter jejuni subsp. jejuni]	gi|756009850	68 kDa	< 0.0001	-0.4	-0.0928	-0.2308	-0.0138	-0.0777	0.2484	0.03		-0.4858	-0.4511	-0.5849	-0.4288	-0.3548	-0.3167			ferric enterobactin uptake receptor [Campylobacter jejuni subsp. jejuni]	gi|756010050	78 kDa	< 0.0001	0.95	0.3659	-0.1347	-0.8538	-0.0577	0.2427	-0.3689		0.72	0.8458	1.0005	0.5848	0.5674	1.5052			C4-dicarboxylate transporter [Campylobacter jejuni subsp. jejuni]	gi|756009985	51 kDa	< 0.0001	3.08	0.2	0.5076	0	-0.0172	-0.4358
hypothetical protein PJ17_00040 [Campylobacter jejuni subsp. jejuni]	gi|756009380	68 kDa	< 0.0001	-0.47	-0.1455	0.1486	-0.1953	-0.0416	-0.0088	-0.0279		-0.6112	-0.3089	-0.1945	-0.5341	-0.8213	-1.3135			chemotaxis protein [Campylobacter jejuni subsp. jejuni]	gi|756009616	73 kDa	< 0.0001	0.93	-0.0508	0.1687	-0.1028	-0.1667	-0.3028	-0.0159		0.8649	0.9643	1.034	1.2363	1.092	0.6884			ABC transporter [Campylobacter jejuni subsp. jejuni]	gi|756009990	9 kDa	< 0.0001	0.17	0.1325	0.0025	-0.0725	0.0095	-0.1328
hypothetical protein PJ17_07685 [Campylobacter jejuni subsp. jejuni]	gi|756010805	30 kDa	< 0.0001	-0.5	0.2731	0.0897	0.176	-0.5954	0.0122	0.2719		-0.6014	-0.2053	-0.4599	-0.4782	-0.4944	-0.6841			O-acetylhomoserine aminocarboxypropyltransferase [Campylobacter jejuni subsp. jejuni]	gi|756011063	47 kDa	< 0.0001	0.92	-0.095	-0.135	-0.1968	-0.004	-0.2125	0.1432		1.0989	1.1281	0.9502	0.6926	1.0373	0.8568			4-hydroxy-3-methylbut-2-en-1-yl diphosphate synthase [Campylobacter jejuni subsp. jejuni]	gi|756009994	39 kDa	< 0.0001	0.18	-0.0428	0.032	-0.0096	-0.0736	-0.0236
UDP-4-amino-4,6-dideoxy-N-acetyl-beta-L-altrosamine aminotransferase [Campylobacter jejuni subsp. jejuni]	gi|756091101	42 kDa	< 0.0001	-0.55	-0.1351	-0.2546	0.2983	-0.1318	-0.0654	0.801		-0.5132	-0.5235	-0.4446	-1.4639	-0.1567	-0.6142			major exported protein [Campylobacter jejuni subsp. jejuni]	gi|756010314	19 kDa	< 0.0001	0.91	0.0096	-0.1197	-0.2882	0.0822	-0.2226	0.309		0.8952	1.0424	1.4121	0.4203	0.8116	0.7503			phosphate acetyltransferase [Campylobacter jejuni subsp. jejuni]	gi|756009996	56 kDa	< 0.0001	3.85	-0.0095	0.0231	-0.0171	0.1031	0.0073
thiamine biosynthesis protein ThiF [Campylobacter jejuni subsp. jejuni]	gi|756010366	29 kDa	< 0.0001	-0.56	0.0726	0.0966	0.03	-0.1745	-0.2835	0.2689		-0.9096	-0.1823	-1.024	-1.3144	-0.6224	-0.607			epimerase [Campylobacter jejuni subsp. jejuni]	gi|756010776	43 kDa	< 0.0001	0.88	-0.123	0.0986	-0.0294	-0.0388	-0.3372	0.0253		0.9297	0.8188	0.8442	0.8083	1.2986	0.7045			peptidylprolyl isomerase [Campylobacter jejuni subsp. jejuni]	gi|756010002	58 kDa	< 0.0001	4.49	-0.1516	-0.0693	0.1241	-0.395	-0.1707
2-hydroxyacid dehydrogenase [Campylobacter jejuni subsp. jejuni]	gi|756010765	35 kDa	< 0.0001	-0.56	0.0963	-0.2601	0.1103	-0.1063	0.0927	-0.1775		-0.9384	-0.6327	-0.7465	-0.6163	-0.3303	-0.887			iron transporter [Campylobacter jejuni subsp. jejuni]	gi|756010986	20 kDa	< 0.0001	0.88	0.2192	0.2597	-0.8043	0.4869	-0.5215	-0.5496		0.9443	-0.6115	0.6978	0.7584	1.8162	1.2418			hypothetical protein PJ17_03405 [Campylobacter jejuni subsp. jejuni]	gi|756010011	21 kDa	< 0.0001	-0.21	-0.0651	0.0345	-0.0025	0.0472	-0.0197
hypothetical protein PJ17_07540 [Campylobacter jejuni subsp. jejuni]	gi|756010778	82 kDa	< 0.0001	-0.57	0.1497	-0.1427	-0.5419	-0.2235	0.0049	0.2033		-0.4931	-0.9469	-0.7625	-0.2994	-0.7999	-1.0208			glucose-1-phosphate cytidylyltransferase [Campylobacter jejuni subsp. jejuni]	gi|756010777	30 kDa	< 0.0001	0.86	0.1785	-0.02	0.1116	-0.61	-0.4514	0.5089		0.8276	0.9924	0.8945	0.5025	1.4171	0.472			glycyl-tRNA synthetase subunit alpha [Campylobacter jejuni subsp. jejuni]	gi|756010012	33 kDa	< 0.0001	-0.07	-0.0132	0.0694	0.0467	0.0202	0.0155
histidine kinase [Campylobacter jejuni subsp. jejuni]	gi|756010090	38 kDa	< 0.0001	-0.58	-0.0861	-0.0492	0.0052	-0.0071	-0.0083	0.0927		-0.6781	-0.4871	-0.5656	-0.5108	-0.6385	-0.5946			UDP-galactopyranose mutase [Campylobacter jejuni subsp. jejuni]	gi|756010780	43 kDa	< 0.0001	0.86	-0.3053	0.1893	0.3764	-0.1815	0.1209	-0.2909		1.2339	0.6962	0.6392	0.6781	0.9163	1.0459			zinc ribbon domain-containing protein [Campylobacter jejuni subsp. jejuni]	gi|756010014	28 kDa	< 0.0001	4.11	0.0951	0.2329	0	-0.0547	-0.2371
membrane protein [Campylobacter jejuni subsp. jejuni]	gi|756010573	47 kDa	< 0.0001	-0.6	0.0249	-0.0417	-0.1076	0	0	0		0	0	0	-0.9378	0	0			ATP-binding protein [Campylobacter jejuni subsp. jejuni]	gi|756010362	31 kDa	< 0.0001	0.81	0.2344	0.21	0	-0.1516	-0.5907	0.3593		0.5735	0.5728	0	0.9595	1.3846	0.4737			signal recognition particle [Campylobacter jejuni subsp. jejuni]	gi|756010017	49 kDa	< 0.0001	5.01	-0.0203	-0.2849	0	-0.0301	0
hypothetical protein PJ17_07490 [Campylobacter jejuni subsp. jejuni]	gi|756010770	60 kDa	< 0.0001	-0.61	0.036	-0.1401	0.1054	0.0524	-0.1091	0.0741		-0.664	-0.2146	-1.2942	-0.7546	-0.615	-0.9213			2-hydroxyacid dehydrogenase [Campylobacter jejuni subsp. jejuni]	gi|756010765	35 kDa	< 0.0001	0.8	0.0963	-0.2601	0.1103	-0.1063	0.0927	-0.1775		0.9029	1.2543	0.8523	0.7387	0.7523	0.728			hydroxyisourate hydrolase [Campylobacter jejuni subsp. jejuni]	gi|756010023	16 kDa	< 0.0001	0.71	0.2629	0.0277	-0.0826	-0.1483	-0.1372
type VI secretion protein [Campylobacter jejuni subsp. jejuni]	gi|756010319	18 kDa	< 0.0001	-0.62	0.0363	0.1113	0.0905	-0.0271	-0.0792	-0.1488		-0.9598	-0.6748	-0.4195	-0.3749	-0.4558	-0.9931			hypothetical protein PJ17_00040 [Campylobacter jejuni subsp. jejuni]	gi|756009380	68 kDa	< 0.0001	0.77	-0.1455	0.1486	-0.1953	-0.0416	-0.0088	-0.0279		0.7475	0.6561	0.9903	0.7455	0.7172	0.7238			phospho-2-dehydro-3-deoxyheptonate aldolase [Campylobacter jejuni subsp. jejuni]	gi|756010024	50 kDa	< 0.0001	0.28	0.035	-0.1085	-0.0849	0.072	-0.0673
hypothetical protein PJ17_07510 [Campylobacter jejuni subsp. jejuni]	gi|756010772	37 kDa	< 0.0001	-0.63	-0.0075	-0.0122	0.0795	0.1191	-0.1328	-0.0347		-0.6173	-1.8866	-0.811	-0.3513	-0.5716	-0.6865			hypothetical protein PJ17_01800 [Campylobacter jejuni subsp. jejuni]	gi|756009716	21 kDa	< 0.0001	0.77	0.0862	0.0041	-0.0509	-0.0604	-0.0813	0.1353		0.5572	0.8758	0.6261	0.8834	0.7845	0.909			ArsC family transcriptional regulator [Campylobacter jejuni subsp. jejuni]	gi|756010025	13 kDa	< 0.0001	0.91	-0.0987	0.0224	-0.0776	0.4308	-0.1302
3-oxoacyl-ACP synthase [Campylobacter jejuni subsp. jejuni]	gi|756010670	39 kDa	< 0.0001	-0.64	-0.0042	-0.0686	-0.0192	-0.1007	-0.093	0.1427		-0.9738	-0.6943	-0.778	-1.661	-0.6311	-0.6142			hypothetical protein PJ17_07540 [Campylobacter jejuni subsp. jejuni]	gi|756010778	82 kDa	< 0.0001	0.76	0.1497	-0.1427	-0.5419	-0.2235	0.0049	0.2033		0.7356	0.7425	0.9324	0.7816	0.7822	0.6223			peptidase M48 [Campylobacter jejuni subsp. jejuni]	gi|756010031	45 kDa	< 0.0001	0.5	0.0126	-0.122	-0.0565	0.0101	0.0552
oxidoreductase [Campylobacter jejuni subsp. jejuni]	gi|756010767	38 kDa	< 0.0001	-0.64	-0.0347	-0.0562	0.0616	-0.1691	-0.1294	0.1722		-0.9194	-0.5162	-1.2659	-0.245	-0.7912	-0.8658			thiazole synthase [Campylobacter jejuni subsp. jejuni]	gi|756010365	28 kDa	< 0.0001	0.75	0.1117	0.1487	0.2117	-0.3536	-0.4748	-0.0773		0.6952	0.5617	0.6014	1.164	1.3405	0.2531			ferric enterobactin uptake receptor [Campylobacter jejuni subsp. jejuni]	gi|756010050	78 kDa	< 0.0001	4.43	0.3659	-0.1347	-0.8538	-0.0577	0.2427
flagellin [Campylobacter jejuni subsp. jejuni]	gi|756010696	59 kDa	< 0.0001	-0.68	-0.0186	0.0295	-0.328	-0.0882	0.3549	-0.0444		-0.6632	-0.8097	-0.7583	-0.9076	-0.5445	-0.6505			glutamine amidotransferase [Campylobacter jejuni subsp. jejuni]	gi|756091208	24 kDa	< 0.0001	0.71	-0.0425	-0.089	0.125	-0.0988	0.0747	-0.0273		0.6841	0.6266	0.6485	0.6179	1.0471	0.6089			DNA methylase [Campylobacter jejuni subsp. jejuni]	gi|756010054	74 kDa	< 0.0001	4.46	0.1985	-0.2333	0.0983	-0.2968	0.0946
GTP-binding protein [Campylobacter jejuni subsp. jejuni]	gi|756009888	42 kDa	< 0.0001	-0.73	0.0134	-0.0003	-0.1011	0.0194	-0.0759	0.0899		-1.1311	-0.2729	-2.1002	-1.3165	-0.497	-0.9893			UDP-glucose 6-dehydrogenase [Campylobacter jejuni subsp. jejuni]	gi|756010775	47 kDa	< 0.0001	0.7	0.1471	0.0644	0.1611	-0.3355	-0.4864	0.0728		0.5949	0.6716	0.6042	0.8988	1.1311	0.6142			ATP/GTP-binding protein [Campylobacter jejuni subsp. jejuni]	gi|756010056	59 kDa	< 0.0001	3.83	-0.0605	0.2865	0.0414	-0.1805	-0.0949
type VI secretion protein [Campylobacter jejuni subsp. jejuni]	gi|756010320	56 kDa	< 0.0001	-0.88	0.0379	-0.0828	-0.1048	0.0584	-0.1562	0.1092		-1.1275	-1.0747	-1.1244	-0.5942	-0.7672	-1.3246			glycosyl transferase family 2 [Campylobacter jejuni subsp. jejuni]	gi|756010779	52 kDa	< 0.0001	0.7	0.1914	0.2351	0.1574	-0.0377	-0.4209	-0.1539		0.5329	0.4098	0.5734	0.6513	0.8704	0.8661			DEAD/DEAH box helicase [Campylobacter jejuni subsp. jejuni]	gi|756010057	112 kDa	< 0.0001	3.88	0.0816	0.1043	-0.5111	0.0125	-0.0338
epimerase [Campylobacter jejuni subsp. jejuni]	gi|756010776	43 kDa	< 0.0001	-0.91	-0.123	0.0986	-0.0294	-0.0388	-0.3372	0.0253		-0.5292	-1.4099	-0.9309	-1.255	-0.7462	0			hypothetical protein PJ17_01925 [Campylobacter jejuni subsp. jejuni]	gi|756009740	37 kDa	< 0.0001	0.69	-0.3231	-0.5664	0.1776	0.3169	-0.0104	0.2219		0.9606	1.219	0.5	0.3319	0.6592	0.4269			cupin [Campylobacter jejuni subsp. jejuni]	gi|756010059	13 kDa	< 0.0001	-1.23	0.0057	0.1798	-0.0127	-0.0278	-0.1309
O-acetylhomoserine aminocarboxypropyltransferase [Campylobacter jejuni subsp. jejuni]	gi|756011063	47 kDa	< 0.0001	-0.92	-0.095	-0.135	-0.1968	-0.004	-0.2125	0.1432		0	-0.7305	-1.1483	-1.4078	-0.484	0			general secretion pathway protein GspD [Campylobacter jejuni subsp. jejuni]	gi|756010811	53 kDa	< 0.0001	0.69	-0.3067	0.1819	-0.3312	0.0821	0.1896	-0.1706		0.7705	0.8254	0.6727	0.4907	0.7419	0.287			aspartate aminotransferase [Campylobacter jejuni subsp. jejuni]	gi|756010060	43 kDa	< 0.0001	5.56	0.1119	-0.6643	0.4337	0	0
DNA topoisomerase I (plasmid) [Campylobacter jejuni subsp. jejuni]	gi|756099252	76 kDa	< 0.0001	-0.96	-0.1748	-0.1194	0.3679	0.14	-0.1947	0.0705		-0.9089	-1.0778	-1.1607	-0.9203	-0.8395	-0.9855			type VI secretion protein [Campylobacter jejuni subsp. jejuni]	gi|756010320	56 kDa	< 0.0001	0.68	0.0379	-0.0828	-0.1048	0.0584	-0.1562	0.1092		0.6298	0.7546	0.7778	0.566	0.8325	0.4922			methionine ABC transporter substrate-binding protein [Campylobacter jejuni subsp. jejuni]	gi|756010070	29 kDa	< 0.0001	5.81	-0.2496	0.1073	0	0	0.2374
hypothetical protein PJ19_07860 [Campylobacter jejuni subsp. jejuni]	gi|756091521	20 kDa	< 0.0001	-1.05	-0.4959	0.2411	0.2314	-0.0985	-0.0279	0.4057		-0.4765	-1.7042	-1.4519	-1.2495	-0.2991	-0.7209			thiamine biosynthesis protein ThiH [Campylobacter jejuni subsp. jejuni]	gi|756010364	43 kDa	< 0.0001	0.68	-0.3069	0.108	0.2122	0.2152	-0.2098	-0.1175		1.0641	0.5703	0.5543	0.4365	0.3174	0.8409			hypothetical protein PJ17_03765 [Campylobacter jejuni subsp. jejuni]	gi|756010074	39 kDa	< 0.0001	4.28	-0.0659	-0.109	-0.001	-0.0346	-0.0233
hypothetical protein PJ19_09535 (plasmid) [Campylobacter jejuni subsp. jejuni]	gi|756095533	24 kDa	< 0.0001	-1.17	0.0141	-0.3523	-0.4413	0.3925	-0.1897	0.8288		-0.5246	-1.0132	-1.5002	-1.383	-1.5761	-0.8766			UDP-N-acetylglucosamine 4,6-dehydratase [Campylobacter jejuni subsp. jejuni]	gi|756010656	37 kDa	< 0.0001	0.66	0.2113	-0.0805	0.1374	0.1667	-0.1483	-1.1001		0.6788	0.8408	0.7913	0.762	0.6559	0.3784			thiol peroxidase [Campylobacter jejuni subsp. jejuni]	gi|756010077	18 kDa	< 0.0001	4.99	0.0737	0.4815	0.0855	-1.2389	-2.097
glucose-1-phosphate cytidylyltransferase [Campylobacter jejuni subsp. jejuni]	gi|756010777	30 kDa	< 0.0001	-1.34	0.1785	-0.02	0.1116	-0.61	-0.4514	0.5089		0	0	-0.5355	-1.9304	-0.2659	-1.5882			ligand-gated channel [Campylobacter jejuni subsp. jejuni]	gi|756010943	82 kDa	< 0.0001	0.66	-0.0916	-0.376	0.295	-1.0889	0.0129	0.3316		0.7503	0.999	0.4344	1.1106	0.6609	0.2907			histidine kinase [Campylobacter jejuni subsp. jejuni]	gi|756010090	38 kDa	< 0.0001	-1.35	-0.0861	-0.0492	0.0052	-0.0071	-0.0083
hypothetical protein PJ19_09690 (plasmid) [Campylobacter jejuni subsp. jejuni]	gi|756099282	32 kDa	< 0.0001	-1.49	-0.1677	-0.1142	0.023	0.1263	0.2687	-0.1525		-1.4373	-1.4729	-1.535	-1.6088	-1.5552	-1.1235			glycosyl transferase family 1 [Campylobacter jejuni subsp. jejuni]	gi|756015183	41 kDa	< 0.0001	0.66	-0.074	0.0155	-0.0385	-0.0295	0.0657	0.0137		0.4749	1.3286	0.9263	0.3224	0.4175	0.6632			ATP-dependent DNA helicase RuvA [Campylobacter jejuni subsp. jejuni]	gi|756010096	20 kDa	< 0.0001	0.19	-0.0642	0.0285	0.1084	0.0526	-0.1644
sugar isomerase [Campylobacter jejuni subsp. jejuni]	gi|756010768	21 kDa	< 0.0001	-1.58	0.0013	-0.5407	0.1717	0.3816	0	0.0502		0	0	0	-1.0627	0	0			peroxidase [Campylobacter jejuni subsp. jejuni]	gi|756009681	22 kDa	< 0.0001	0.65	0.1646	0.0854	-0.0675	-0.0393	0.0639	-0.387		0.5723	0.647	0.7103	0.7764	0.6049	0.7301			cysteinyl-tRNA synthetase [Campylobacter jejuni subsp. jejuni]	gi|756010099	54 kDa	< 0.0001	3.61	0.0319	-0.2187	0.0443	0.1109	-0.1879
hypothetical protein PJ19_09410 (plasmid) [Campylobacter jejuni subsp. jejuni]	gi|756095509	10 kDa	< 0.0001	-1.95	0.9229	-0.345	-0.457	-0.1892	0.3641	0.352		-1.5751	-0.9712	-2.2653	-2.2737	-2.1181	-1.7338			LysR family transcriptional regulator [Campylobacter jejuni subsp. jejuni]	gi|756010277	34 kDa	< 0.0001	0.65	-0.0942	-0.0083	-0.0043	0.0583	0.0077	0.0091		0.747	0.6292	0.748	0.3963	0.9576	0.5559			4-hydroxy-tetrahydrodipicolinate synthase [Campylobacter jejuni subsp. jejuni]	gi|756010103	33 kDa	< 0.0001	0.3	0.0389	-0.0327	-0.1164	-0.0647	0.1668
sugar transferase [Campylobacter jejuni subsp. jejuni]	gi|756091212	73 kDa	< 0.0001	-3.08	-0.8398	-0.2132	0.4365	-0.1505	0.4431	0.5748		-2.8659	-3.3055	-3.178	-2.6358	-2.9186	-3.2821			molybdenum cofactor biosynthesis protein MoaD [Campylobacter jejuni subsp. jejuni]	gi|756010853	8 kDa	< 0.0001	0.65	0.1218	0.0705	-0.1777	0.0395	-0.1433	0.0719		0.5925	0.4375	0.7075	0.7584	0.7077	0.7069			7-alpha-hydroxysteroid dehydrogenase [Campylobacter jejuni subsp. jejuni]	gi|756010104	28 kDa	< 0.0001	0.14	0.0625	-0.0362	-0.0606	-0.087	0.0087
DNA repair protein [Campylobacter jejuni subsp. jejuni]	gi|756010636	14 kDa	< 0.0001	-3.21	0.6806	-0.3148	-0.2506	0	0.1338	-2.2614		-2.2796	-3.3844	-3.2799	-3.4411	0	-3.0716			phospho-sugar mutase [Campylobacter jejuni subsp. jejuni]	gi|756015489	52 kDa	< 0.0001	0.65	0.0565	-0.1419	0.1324	-0.0819	0.1124	0.0103		0.1418	0.7335	0.4484	0.8991	0.9223	0.6194			bifunctional aconitate hydratase 2/2-methylisocitrate dehydratase [Campylobacter jejuni subsp. jejuni]	gi|756010126	93 kDa	< 0.0001	5.29	-0.2521	0.3387	0.4929	-0.2239	0.0085
Cro/Cl family transcriptional regulator [Campylobacter jejuni subsp. jejuni]	gi|756010614	15 kDa	< 0.0001	-3.44	-0.0992	-0.145	0.0595	0.0308	0.0298	0.1365		-3.5029	-3.3073	-3.362	-3.6733	-3.5011	-3.6693			cysteinyl-tRNA synthetase [Campylobacter jejuni subsp. jejuni]	gi|756010099	54 kDa	< 0.0001	0.63	0.0319	-0.2187	0.0443	0.1109	-0.1879	0.2777		0.6493	0.8653	0.7288	0.434	0.6303	0.4653			methionyl-tRNA synthetase [Campylobacter jejuni subsp. jejuni]	gi|756010129	72 kDa	< 0.0001	4.37	0.0669	-0.0595	0.0577	-0.1119	0.0248
capsid protein [Campylobacter jejuni subsp. jejuni]	gi|756010631	44 kDa	< 0.0001	-3.66	0.1853	-0.8587	-1.1602	0.9134	0.6718	0.5239		-2.8115	-4.2013	-4.4075	-3.1985	-2.3822	-3.664			S-adenosylmethionine synthetase [Campylobacter jejuni subsp. jejuni]	gi|756010415	44 kDa	< 0.0001	0.63	-0.005	0.0054	-0.047	0.0319	0.0584	0.0378		0.5926	0.4587	0.7278	0.7929	0.7368	0.654			molybdopterin-guanine dinucleotide biosynthesis protein B [Campylobacter jejuni subsp. jejuni]	gi|756010132	19 kDa	< 0.0001	0.32	-0.0141	0.0222	-0.0005	0.0259	-0.0771
hypothetical protein PJ19_01695 [Campylobacter jejuni subsp. jejuni]	gi|756090060	37 kDa	< 0.0001	-4.15	-0.9346	-0.7755	-1.1281	2.5373	0.9976	1.0214		0	-3.9708	-4.2139	-4.4367	-3.4619	-4.1593			PseE protein [Campylobacter jejuni subsp. jejuni]	gi|756010695	74 kDa	< 0.0001	0.63	0.0861	0.1	0.0162	-0.0325	-0.0793	-0.1112		0.6128	0.465	0.515	0.7049	0.7517	0.7308			glutamylglutaminyl-tRNA ligase [Campylobacter jejuni subsp. jejuni]	gi|756010135	50 kDa	< 0.0001	3.87	0.1497	-0.1072	-0.0586	0.1669	-0.0377
hypothetical protein PJ17_06640 [Campylobacter jejuni subsp. jejuni]	gi|756010615	12 kDa	< 0.0001	-4.35	0.0794	-0.3327	0.0554	-0.0558	-0.089	0.4354		0	-5.0777	-4.0163	-4.0162	0	-4.4312			type VI secretion protein [Campylobacter jejuni subsp. jejuni]	gi|756010316	54 kDa	< 0.0001	0.62	0.0245	0.0599	0.2054	-0.1747	-0.1949	0.0059		0.7793	0.6941	0.6319	0.4199	0.5308	0.7259			protein-disulfide isomerase [Campylobacter jejuni subsp. jejuni]	gi|756010157	25 kDa	< 0.0001	1.98	-0.2124	-0.0295	0.1143	-0.1263	0.2976
NTPase KAP [Campylobacter jejuni subsp. jejuni]	gi|756010618	71 kDa	< 0.0001	-4.47	-0.393	-0.3193	0.0039	0.4	-0.0249	0.1969		-4.8529	-4.0928	-4.1528	-4.7578	-4.833	-4.8006			fibronectin-binding protein [Campylobacter jejuni subsp. jejuni]	gi|756015551	36 kDa	< 0.0001	0.62	-0.063	-0.155	-0.1336	0.0873	0.0375	0.0602		0.81	1.4185	0.9084	0.3642	0.2326	0.2652			30S ribosomal protein S15 [Campylobacter jejuni subsp. jejuni]	gi|756010167	10 kDa	< 0.0001	-0.16	-0.0431	0.2085	-0.0426	0.0454	-0.1268
3'-5' exonuclease [Campylobacter jejuni subsp. jejuni]	gi|756010616	38 kDa	< 0.0001	-4.6	-0.1145	-0.2276	-0.4021	0.2035	0.4039	0.344		-4.9802	-4.2111	-5.3831	-4.0715	-5.1834	0			hypothetical protein PJ17_07510 [Campylobacter jejuni subsp. jejuni]	gi|756010772	37 kDa	< 0.0001	0.61	-0.0075	-0.0122	0.0795	0.1191	-0.1328	-0.0347		0.5407	0.5766	0.6086	0.6012	0.6601	0.6422			cell division protein FtsK [Campylobacter jejuni subsp. jejuni]	gi|756010168	108 kDa	< 0.0001	-0.08	-0.08	0.0789	0.039	0.0261	-0.081
hypothetical protein PJ17_06650 [Campylobacter jejuni subsp. jejuni]	gi|756010617	25 kDa	< 0.0001	-4.75	-0.0017	-0.4668	-0.1114	0.3466	0.0542	0.2345		-4.933	-4.7374	-4.1941	-4.7772	-5.052	-5.0126			tetraacyldisaccharide 4'-kinase [Campylobacter jejuni subsp. jejuni]	gi|756014885	36 kDa	< 0.0001	0.61	-0.0927	-0.0587	-0.0289	0.0928	0.0462	0.0147		0.5408	0.9279	0.6388	0.5012	0.4437	0.4876			30S ribosomal protein S1 [Campylobacter jejuni subsp. jejuni]	gi|756010175	63 kDa	< 0.0001	5.08	0.0089	-0.3676	0.4609	0.1686	-0.2896
recombinase RecB [Campylobacter jejuni subsp. jejuni]	gi|756015554	108 kDa	0.0001	-0.04	-0.0697	0.0015	-0.0022	0.0457	0.0027	-0.0225		-0.0815	-0.0454	-0.1504	-0.1439	0.0668	-0.1019			tRNA (guanine-N7)-methyltransferase [Campylobacter jejuni subsp. jejuni]	gi|756015325	46 kDa	< 0.0001	0.61	0.0206	0.0127	0.0514	0.1181	-0.2834	0.0122		0.5232	0.9548	0.6681	0.4799	0.9063	0.3555			phenylalanyl-tRNA synthetase subunit beta [Campylobacter jejuni subsp. jejuni]	gi|756010178	87 kDa	< 0.0001	3.85	-0.4001	0	0.5389	0	-0.062
chemotaxis protein CheY [Campylobacter jejuni subsp. jejuni]	gi|756015564	26 kDa	0.00012	0.47	0.0622	0.0741	-0.0665	-0.8043	-0.391	-0.0212		0.763	0.3847	0.3252	0.286	0.2339	0.4415			flagellin [Campylobacter jejuni subsp. jejuni]	gi|756010028	27 kDa	< 0.0001	0.6	0.0714	0.1513	-0.1259	0.1342	-0.5553	0.2201		0.6021	-0.0227	0.9135	0.8305	1.9465	0.5387			peptide ABC transporter ATP-binding protein [Campylobacter jejuni subsp. jejuni]	gi|756010184	27 kDa	< 0.0001	-0.28	0.0345	-0.0983	-0.0113	-0.0538	0.0874
ATP synthase F0F1 subunit B [Campylobacter jejuni subsp. jejuni]	gi|756009468	20 kDa	0.00012	0.1	-0.0912	-0.107	-0.0559	0.0586	0.3477	-0.0686		0.1848	0.0506	0.08	0.0256	0.0847	0.1591			DNA methyltransferase [Campylobacter jejuni subsp. jejuni]	gi|756010368	121 kDa	< 0.0001	0.6	-0.0516	0.0516	0.1061	-0.4082	0.1098	0.1153		0.6739	0.6318	0.6896	0.33	0.662	0.6306			amino acid carrier protein [Campylobacter jejuni subsp. jejuni]	gi|756010185	53 kDa	< 0.0001	4.98	-0.0902	-0.2948	-0.0785	0.159	0.0547
flagellar assembly protein FliW [Campylobacter jejuni subsp. jejuni]	gi|756010395	15 kDa	0.00013	-0.27	-0.0145	-0.0954	0.1641	0.1022	-0.1829	0.0708		-0.6161	-0.2057	-0.3344	-0.0118	-0.35	-0.2453			radical SAM protein [Campylobacter jejuni subsp. jejuni]	gi|756015062	47 kDa	< 0.0001	0.6	-0.2021	0.2376	0.1444	0.0375	-0.204	-0.0966		0.5721	1.0998	0.3713	0.3577	0.5952	0.4846			alanine racemase [Campylobacter jejuni subsp. jejuni]	gi|756010187	37 kDa	< 0.0001	-0.23	0.0377	0.0355	-0.044	0.0558	-0.0586
50S ribosomal protein L28 [Campylobacter jejuni subsp. jejuni]	gi|756009791	7 kDa	0.00014	0.17	0.0022	0.2313	0.0663	-0.0589	-0.1304	-0.1432		0.1703	0.2902	0.2497	0.1687	0.0888	-0.003			phosphoheptose isomerase [Campylobacter jejuni subsp. jejuni]	gi|756010465	20 kDa	< 0.0001	0.59	0.039	-0.0655	-0.0274	-0.022	0.0401	0.0194		0.5289	0.6481	0.6247	0.5619	0.5348	0.5485			hypothetical protein PJ17_04375 [Campylobacter jejuni subsp. jejuni]	gi|756010188	38 kDa	< 0.0001	-0.22	0.0716	-0.0065	-0.275	0.0765	-0.1507
adenine phosphoribosyltransferase [Campylobacter jejuni subsp. jejuni]	gi|756014987	21 kDa	0.00016	1.74	0.1163	0.142	0.0509	-0.0986	-0.135	0.0046		1.7056	1.6773	1.815	1.6814	1.7896	1.8014			inositol monophosphatase [Campylobacter jejuni subsp. jejuni]	gi|756010763	27 kDa	< 0.0001	0.59	0.0738	0.1395	0.0831	-0.2008	-0.2203	0.168		0.5428	0.4771	0.5116	0.5972	0.8369	0.3006			cysteine synthase [Campylobacter jejuni subsp. jejuni]	gi|756010193	32 kDa	< 0.0001	0.27	0.16	-0.0783	-0.1056	-0.0535	-0.034
hypothetical protein PJ18_02070 [Campylobacter jejuni subsp. jejuni]	gi|756014538	16 kDa	0.00016	0.29	-0.0632	-0.0079	-0.0187	-0.0075	-0.0148	0		0	0.3243	0.2553	0.2661	0.2673	0.2356			alpha-2,3 sialyltransferase [Campylobacter jejuni subsp. jejuni]	gi|756010457	35 kDa	< 0.0001	0.58	0.1041	-0.0593	-0.0456	0.113	-0.0105	-0.0997		0.5015	0.6375	0.5357	0.491	0.5887	0.7035			carbon starvation protein A [Campylobacter jejuni subsp. jejuni]	gi|756010198	76 kDa	< 0.0001	0.55	-0.0149	-0.1136	0.0052	0.0071	-0.0024
Type IV secretion/competence protein (VirB9) (plasmid) [Campylobacter jejuni subsp. jejuni]	gi|756099244	41 kDa	0.00016	-2.8	-0.4291	-0.2561	0	-0.184	0.3114	0		0	-2.8468	-2.5753	0	-2.9156	-2.7444			glucosyltransferase [Campylobacter jejuni subsp. jejuni]	gi|756015182	36 kDa	< 0.0001	0.57	-0.1048	0.0379	0.0211	0.0509	0.0122	0.0144		0.5475	1.1088	0.5903	0.2594	0.475	0.4749			adhesin [Campylobacter jejuni subsp. jejuni]	gi|756010202	28 kDa	< 0.0001	0.55	0.107	-0.0506	-0.0963	-0.03	0.0103
50S ribosomal protein L23 [Campylobacter jejuni subsp. jejuni]	gi|756011043	11 kDa	0.00017	0.17	-0.0222	0.2522	0.0801	-0.0837	-0.1374	-0.1242		0.164	0.2453	0.3396	0.1603	0.061	0.0214			adhesin [Campylobacter jejuni subsp. jejuni]	gi|756010202	28 kDa	< 0.0001	0.56	0.107	-0.0506	-0.0963	-0.03	0.0103	-0.0057		0.5397	0.6867	0.6666	0.5341	0.4915	0.6828			amino acid ABC transporter ATPase [Campylobacter jejuni subsp. jejuni]	gi|756010203	27 kDa	< 0.0001	0.41	0.0159	0.2423	0.0337	-0.178	-0.2735
DEAD/DEAH box helicase [Campylobacter jejuni subsp. jejuni]	gi|756010057	112 kDa	0.00017	-0.41	0.0816	0.1043	-0.5111	0.0125	-0.0338	-0.0982		-0.7708	-0.4497	-0.3424	-1.2491	-0.2397	-0.6512			shikimate dehydrogenase [Campylobacter jejuni subsp. jejuni]	gi|756009749	30 kDa	< 0.0001	0.55	0.0158	-0.0496	0.0021	0.0412	-0.0196	0.0836		0.4187	0.6675	0.6822	0.4234	0.6713	0.333			chemotaxis protein CheR [Campylobacter jejuni subsp. jejuni]	gi|756010204	31 kDa	< 0.0001	-0.29	0.0146	0.0045	-0.0927	-0.0113	0.1958
50S ribosomal protein L19 [Campylobacter jejuni subsp. jejuni]	gi|756010022	14 kDa	0.00019	0.16	-0.0443	0.169	0.0664	-0.0704	-0.0196	-0.0336		0.2935	0.1189	0.3	0.0309	0.0621	0.0697			nitrate reductase [Campylobacter jejuni subsp. jejuni]	gi|756010081	19 kDa	< 0.0001	0.54	0.1318	0.2025	0.1293	-0.1859	-0.1199	-0.25		0.5165	0.5177	0.5586	0.5043	0.7333	0.6676			chemotaxis protein CheB [Campylobacter jejuni subsp. jejuni]	gi|756010205	20 kDa	< 0.0001	-0.64	-0.0379	-0.0479	-0.0445	-0.0904	0.2042
cation transporter [Campylobacter jejuni subsp. jejuni]	gi|756010479	36 kDa	0.0002	0.42	-0.2003	0.1173	0.233	0.2185	-0.6751	-1.1457		0.3146	0.3662	0.4254	0.3302	0.3166	0.3226			glutamyl-tRNA amidotransferase [Campylobacter jejuni subsp. jejuni]	gi|756010513	53 kDa	< 0.0001	0.54	-0.188	-0.0978	0.0371	0.08	-0.0094	0.2152		0.6345	0.6658	0.5663	0.5184	0.6097	0.3832			ribose 5-phosphate isomerase [Campylobacter jejuni subsp. jejuni]	gi|756010206	16 kDa	< 0.0001	-0.67	-0.0942	0.1674	0.0442	-0.3065	0.0107
hypothetical protein PJ17_05085 [Campylobacter jejuni subsp. jejuni]	gi|756010313	137 kDa	0.00022	-0.44	-0.0852	0.0878	0.1698	0.0703	-0.0101	-0.1822		-0.6338	-0.4353	-0.6192	-0.1094	-0.1563	-0.569			sugar nucleotidyltransferase [Campylobacter jejuni subsp. jejuni]	gi|756015498	30 kDa	< 0.0001	0.54	-0.067	0.0583	-0.0512	-0.1106	-0.0684	0.1182		0.575	0.5645	0.7204	0.6105	0.5283	0.4383			membrane protein [Campylobacter jejuni subsp. jejuni]	gi|756010207	13 kDa	< 0.0001	2.06	0.5885	-0.0063	-0.2813	-0.5782	0.0293
UDP-galactopyranose mutase [Campylobacter jejuni subsp. jejuni]	gi|756010780	43 kDa	0.00022	-0.53	-0.3053	0.1893	0.3764	-0.1815	0.1209	-0.2909		0	-0.4994	-0.2663	0.0199	-0.2864	-1.197			type VI secretion protein [Campylobacter jejuni subsp. jejuni]	gi|756010319	18 kDa	< 0.0001	0.52	0.0363	0.1113	0.0905	-0.0271	-0.0792	-0.1488		0.5663	0.4896	0.512	0.5219	0.5925	0.7132			GTP-binding protein [Campylobacter jejuni subsp. jejuni]	gi|756010211	41 kDa	< 0.0001	2.28	0.1473	-0.0621	-0.3427	0.1362	0.0664
hypothetical protein PJ17_07400 [Campylobacter jejuni subsp. jejuni]	gi|756010754	15 kDa	0.00023	0.26	0.0406	0.0415	-0.2487	0.0796	-0.1806	0.0709		0.4085	0.013	0.4958	0.2971	0.2309	0.2179			hypothetical protein PJ17_05645 [Campylobacter jejuni subsp. jejuni]	gi|756010419	17 kDa	< 0.0001	0.52	-0.0395	0.0754	0.0035	0.0449	-0.1145	-0.0687		0.5649	0.2987	0.574	0.5502	0.7144	0.5899			argininosuccinate lyase [Campylobacter jejuni subsp. jejuni]	gi|756010212	52 kDa	< 0.0001	4.63	0.1135	0.1583	0.8275	0.488	-0.9994
50S ribosomal protein L9 [Campylobacter jejuni subsp. jejuni]	gi|756009981	16 kDa	0.00023	0.1	0.1183	0.0306	-0.1216	-0.0317	-0.0324	0.0436		0.0185	0.1526	0.3183	0.1158	-0.1954	0.2824			tRNA pseudouridine synthase B [Campylobacter jejuni subsp. jejuni]	gi|756010421	31 kDa	< 0.0001	0.52	-0.0957	0.0935	0.0384	0.0017	-0.096	-0.0379		0.7857	0.3979	0.5183	0.4279	0.6559	0.515			biotin attachment protein [Campylobacter jejuni subsp. jejuni]	gi|756010214	66 kDa	< 0.0001	5.35	-0.3052	0.0768	-0.3025	0	0.3798
UDP-glucose 6-dehydrogenase [Campylobacter jejuni subsp. jejuni]	gi|756010775	47 kDa	0.00023	-0.52	0.1471	0.0644	0.1611	-0.3355	-0.4864	0.0728		-0.8033	-0.2643	-0.4393	-0.3767	-0.4527	-1.4264			imidazole glycerol phosphate synthase [Campylobacter jejuni subsp. jejuni]	gi|756010675	28 kDa	< 0.0001	0.52	0.0743	0.0547	-0.1956	-0.0913	-0.0478	0.1658		0.256	0.5006	0.4564	0.7659	0.7343	0.3653			sodium:alanine symporter [Campylobacter jejuni subsp. jejuni]	gi|756010216	49 kDa	< 0.0001	0.63	0.0583	0.0959	0.0672	-0.0699	-0.0408
C4-dicarboxylate ABC transporter [Campylobacter jejuni subsp. jejuni]	gi|756010508	50 kDa	0.00024	0.17	-0.0947	-0.1173	0.0073	-0.1015	0.1687	0.1165		0.2183	0.1955	0.0326	0.0211	0.2298	0.3115			triosephosphate isomerase [Campylobacter jejuni subsp. jejuni]	gi|756010749	25 kDa	< 0.0001	0.52	-0.6495	0.0536	-0.1093	0.1575	0.3194	-0.1009		1.0684	0.4716	0.662	0.3676	0.1821	0.3926			membrane protein [Campylobacter jejuni subsp. jejuni]	gi|756010222	45 kDa	< 0.0001	-0.28	-0.0914	0.0133	0.042	-0.0539	0.067
30S ribosomal protein S1 [Campylobacter jejuni subsp. jejuni]	gi|756090662	63 kDa	0.00027	0.21	-0.0003	0.0468	0.023	-0.0462	0.1931	0.0945		0.5282	0.2334	0.0873	0.0314	0.4415	0.4639			translocation protein TolB [Campylobacter jejuni subsp. jejuni]	gi|756014244	45 kDa	< 0.0001	0.52	0.0353	-0.0267	0.0448	-0.0509	0.1257	-0.2297		0.2767	1.2409	0.4331	0.3548	0.4308	0.5276			hypothetical protein PJ17_04600 [Campylobacter jejuni subsp. jejuni]	gi|756010225	28 kDa	< 0.0001	-0.14	-0.0328	-0.0165	-0.0098	0.0168	-0.0661
50S ribosomal protein L27 [Campylobacter jejuni subsp. jejuni]	gi|756009460	9 kDa	0.00027	0.17	0.0962	0.15	0.0339	-0.0034	-0.1746	-0.1574		0.2246	0.0994	0.3593	0.1386	0.1318	0.0471			methyltransferase [Campylobacter jejuni subsp. jejuni]	gi|756009534	27 kDa	< 0.0001	0.51	0.0326	-0.1481	-0.0222	0.2945	-0.1023	-0.1332		0.3764	0.5581	0.4608	0.1442	0.9306	0.7477			peptidyl-arginine deiminase [Campylobacter jejuni subsp. jejuni]	gi|756010230	38 kDa	< 0.0001	4.5	-0.4124	-0.0325	-0.0306	0.2225	-0.1681
adenylosuccinate lyase [Campylobacter jejuni subsp. jejuni]	gi|756015478	51 kDa	0.00028	0.61	-0.5096	0.0569	0	0.1911	-0.0316	0		0.9317	-0.248	0.6555	0.5267	0.5741	0.7698			molybdate-binding protein [Campylobacter jejuni subsp. jejuni]	gi|756009650	28 kDa	< 0.0001	0.51	0.1388	-0.3287	0.0004	-0.0529	0.192	-0.5187		0.4173	0.8994	0.4058	0.706	0.2838	0.3572			phosphoribosylaminoimidazolecarboxamide formyltransferase [Campylobacter jejuni subsp. jejuni]	gi|756010234	56 kDa	< 0.0001	0.31	-0.0694	0.1227	0.0145	0.0815	-0.2237
ATPase AAA [Campylobacter jejuni subsp. jejuni]	gi|756014271	69 kDa	0.00028	0.39	0.1862	-0.0298	0.2157	-0.2765	-0.2279	0.0675		-0.2337	0.6551	0.4551	0.2995	0.6209	0.2842			RND transporter [Campylobacter jejuni subsp. jejuni]	gi|756009711	114 kDa	< 0.0001	0.51	0.2863	-0.1588	-0.1555	-0.0709	-0.2706	-0.006		0.2751	0.5256	0.8558	0.7341	0.5376	0.1083			molecular chaperone DnaJ [Campylobacter jejuni subsp. jejuni]	gi|756010235	30 kDa	< 0.0001	0.19	-0.1746	-0.1593	0.0263	0.3482	0.022
NADH-quinone oxidoreductase [Campylobacter jejuni subsp. jejuni]	gi|756010901	37 kDa	0.00029	-0.16	-0.1054	-0.0657	0.031	-0.0589	0.0172	0.1055		-0.0764	-0.1464	-0.3583	-0.2828	-0.1147	-0.1034			delta-aminolevulinic acid dehydratase [Campylobacter jejuni subsp. jejuni]	gi|756010272	36 kDa	< 0.0001	0.51	-0.298	0.1504	-0.0305	0.3063	-0.2483	-0.0551		0.7399	0.3941	0.5177	0.0491	0.4192	0.6685			insertase [Campylobacter jejuni subsp. jejuni]	gi|756010239	61 kDa	< 0.0001	0.43	-0.0173	-0.0837	0.1081	0.0255	0.0008
phosphoribosylformylglycinamidine synthase [Campylobacter jejuni subsp. jejuni]	gi|756009842	9 kDa	0.00032	0.2	0.1558	-0.0072	-0.0702	0.0275	-0.0526	-0.0443		0.1523	0.2923	0.4393	0.1463	-0.0231	0.1892			oxidoreductase [Campylobacter jejuni subsp. jejuni]	gi|756010767	38 kDa	< 0.0001	0.51	-0.0347	-0.0562	0.0616	-0.1691	-0.1294	0.1722		0.6334	0.6439	0.3497	0.4553	0.5706	0.4077			tRNA methyltransferase [Campylobacter jejuni subsp. jejuni]	gi|756010255	34 kDa	< 0.0001	-0.4	-0.0652	0.0316	0.1309	0.0333	-0.0605
methionine ABC transporter ATP-binding protein [Campylobacter jejuni subsp. jejuni]	gi|756014849	38 kDa	0.00032	-0.09	-0.0468	-0.0031	0.0019	0.0694	-0.0113	-0.0341		-0.1257	-0.1184	-0.1679	-0.1967	0.0383	-0.0301			hypothetical protein PJ17_07490 [Campylobacter jejuni subsp. jejuni]	gi|756010770	60 kDa	< 0.0001	0.51	0.036	-0.1401	0.1054	0.0524	-0.1091	0.0741		0.5555	0.5866	0.4899	0.5028	0.6407	0.4516			hypothetical protein PJ17_04770 [Campylobacter jejuni subsp. jejuni]	gi|756010256	21 kDa	< 0.0001	1.76	0.4617	0.5911	0.7267	0	0
DNA-directed RNA polymerase subunit omega [Campylobacter jejuni subsp. jejuni]	gi|756010587	8 kDa	0.00034	0.19	-0.0445	0.0545	-0.0053	0.1115	-0.1251	0.0323		0.137	0.2484	0.3916	0.1499	0.0714	0.1013			zinc ribbon domain-containing protein [Campylobacter jejuni subsp. jejuni]	gi|756010014	28 kDa	< 0.0001	0.5	0.0951	0.2329	0	-0.0547	-0.2371	-0.0033		0.304	0.3731	0	0.4458	0.8081	0.5811			hypothetical protein PJ17_04800 [Campylobacter jejuni subsp. jejuni]	gi|756010262	42 kDa	< 0.0001	6.14	-0.7993	-0.4909	0.2973	0	0.3735
pseudouridine synthase [Campylobacter jejuni subsp. jejuni]	gi|756015327	37 kDa	0.00035	0.41	-0.0947	-0.044	0.1821	-0.0275	-0.0006	0		0	0.3777	0.3164	0.2097	0.2214	0.6969			uridylate kinase [Campylobacter jejuni subsp. jejuni]	gi|756010588	26 kDa	< 0.0001	0.5	-0.005	-0.0176	-0.0657	0.009	0.0615	-0.0851		0.3506	0.7527	0.443	0.6105	0.444	0.5885			hypothetical protein PJ17_04825 [Campylobacter jejuni subsp. jejuni]	gi|756010266	8 kDa	< 0.0001	-0.57	0.1155	-0.0675	-0.1686	-0.165	0.1661
ligand-gated channel [Campylobacter jejuni subsp. jejuni]	gi|756010943	82 kDa	0.00035	-0.57	-0.0916	-0.376	0.295	-1.0889	0.0129	0.3316		-0.7898	-0.8467	-0.3878	-0.1168	-1.0471	-0.7621			GTP-binding protein [Campylobacter jejuni subsp. jejuni]	gi|756009888	42 kDa	< 0.0001	0.49	0.0134	-0.0003	-0.1011	0.0194	-0.0759	0.0899		0.4573	0.5069	0.6313	0.4703	0.5628	0.3064			coproporphyrinogen III oxidase [Campylobacter jejuni subsp. jejuni]	gi|756010269	52 kDa	< 0.0001	3.91	0.0416	-0.2534	0.213	0.3608	0.1572
cytochrome C [Campylobacter jejuni subsp. jejuni]	gi|756010341	16 kDa	0.00036	0.16	0.0847	-0.0849	-0.2043	-0.0259	0.0364	0.0239		0.1663	0.1684	0.4626	-0.0859	0.12	0.0728			hypothetical protein PJ17_04630 [Campylobacter jejuni subsp. jejuni]	gi|756010231	16 kDa	< 0.0001	0.49	-0.0933	-0.0415	0.016	0.0108	0.0355	0.1048		0.4831	0.9771	0.4992	0.3137	0.3348	0.3704			hypothetical protein PJ17_04845 [Campylobacter jejuni subsp. jejuni]	gi|756010270	19 kDa	< 0.0001	0.26	-0.0505	0.0111	0.0053	0.0507	-0.1699
membrane protein [Campylobacter jejuni subsp. jejuni]	gi|756009796	21 kDa	0.00037	-0.18	0.0035	-0.1124	0.0064	0.0474	0.066	-0.0358		-0.1269	-0.1924	-0.2834	-0.0398	-0.121	-0.3494			3-oxoacyl-ACP synthase [Campylobacter jejuni subsp. jejuni]	gi|756010670	39 kDa	< 0.0001	0.49	-0.0042	-0.0686	-0.0192	-0.1007	-0.093	0.1427		0.4135	0.5685	0.5225	0.4881	0.2735	0.4148			delta-aminolevulinic acid dehydratase [Campylobacter jejuni subsp. jejuni]	gi|756010272	36 kDa	< 0.0001	4.28	-0.298	0.1504	-0.0305	0.3063	-0.2483
50S ribosomal protein L32 [Campylobacter jejuni subsp. jejuni]	gi|756009677	6 kDa	0.00038	0.25	-0.0133	0.1057	0.0849	-0.0342	-0.1576	-0.023		0.1413	0.3394	0.3	0.2521	0.2748	0.0777			bifunctional aconitate hydratase 2/2-methylisocitrate dehydratase [Campylobacter jejuni subsp. jejuni]	gi|756014906	93 kDa	< 0.0001	0.49	0.0589	0.2059	-0.0174	-0.0678	0.0395	-0.2056		0.2704	0.5711	0.5262	0.7092	0.1526	0.6863			16S rRNA methyltransferase [Campylobacter jejuni subsp. jejuni]	gi|756010274	22 kDa	< 0.0001	-0.32	-0.0057	0.0595	0.0455	-0.0333	-0.0277
resolvase (plasmid) [Campylobacter jejuni subsp. jejuni]	gi|756095514	24 kDa	0.00041	0.99	0.1623	0.2049	0.36	0.0619	-0.5965	-0.1241		0.9809	0.7396	0.873	1.1526	1.1389	0.9383			hydroxyisourate hydrolase [Campylobacter jejuni subsp. jejuni]	gi|756010023	16 kDa	< 0.0001	0.48	0.2629	0.0277	-0.0826	-0.1483	-0.1372	0.0135		0.3709	0.415	0.5591	0.6184	0.4633	0.6162			hypothetical protein PJ17_05080 [Campylobacter jejuni subsp. jejuni]	gi|756010312	35 kDa	< 0.0001	4.03	0.3049	0.0702	0.1459	0.1217	-0.2491
glycosyl transferase family 1 [Campylobacter jejuni subsp. jejuni]	gi|756015183	41 kDa	0.00043	-0.09	-0.074	0.0155	-0.0385	-0.0295	0.0657	0.0137		-0.1362	-0.0594	-0.1819	-0.2215	-0.0403	-0.1484			molybdopterin-guanine dinucleotide biosynthesis protein A [Campylobacter jejuni subsp. jejuni]	gi|756011088	22 kDa	< 0.0001	0.48	0.1153	0.1621	0	-0.0546	-0.0636	-0.0113		0.6508	0.6036	0	0.3538	0.5075	0.5031			hypothetical protein PJ17_05085 [Campylobacter jejuni subsp. jejuni]	gi|756010313	137 kDa	< 0.0001	3.99	-0.0852	0.0878	0.1698	0.0703	-0.0101
methyltransferase [Campylobacter jejuni subsp. jejuni]	gi|756091211	30 kDa	0.00043	-3.59	-0.2232	-0.5978	-0.5482	-0.1115	0.4939	2.54		-1.1823	-3.9414	-3.8646	-4.1617	-3.4791	-3.0264			ABC transporter ATP-binding protein [Campylobacter jejuni subsp. jejuni]	gi|756015522	25 kDa	< 0.0001	0.48	-0.1934	0.1249	0.0761	-0.2388	0.1145	0.0637		1.4002	0.6139	0.5114	0.2011	0.101	-0.103			major exported protein [Campylobacter jejuni subsp. jejuni]	gi|756010314	19 kDa	< 0.0001	4.99	0.0096	-0.1197	-0.2882	0.0822	-0.2226
carbonic anhydrase [Campylobacter jejuni subsp. jejuni]	gi|756091111	46 kDa	0.00044	3.09	1.4435	1.1874	0	-0.2245	-0.5305	-0.0787		2.2443	4.1209	4.705	4.3508	2.6712	3.0025			dTDP-4-dehydrorhamnose 3,5-epimerase [Campylobacter jejuni subsp. jejuni]	gi|756010774	21 kDa	< 0.0001	0.47	0.0982	-0.1091	0.0427	-0.2988	0.0162	0.0658		0.5491	0.7315	0.5827	-0.2415	0.6101	0.3076			type VI secretion protein [Campylobacter jejuni subsp. jejuni]	gi|756010316	54 kDa	< 0.0001	4.45	0.0245	0.0599	0.2054	-0.1747	-0.1949
pyruvate carboxylase subunit A [Campylobacter jejuni subsp. jejuni]	gi|756010358	54 kDa	0.00044	-0.11	0.1141	-0.0842	0.0301	0.066	-0.0691	-0.0367		0.0319	-0.0638	-0.1055	-0.1483	-0.1257	-0.1059			hypothetical protein PJ17_09065 [Campylobacter jejuni subsp. jejuni]	gi|756011061	21 kDa	< 0.0001	0.47	-0.0465	0.2751	-0.1309	-0.1039	-0.8956	0.2285		0.726	-0.0208	0.7523	0.4316	0.5872	0.4411			type VI secretion protein [Campylobacter jejuni subsp. jejuni]	gi|756010317	17 kDa	< 0.0001	3.82	0.3337	-0.0276	-0.1534	-0.0853	-0.0245
hypothetical protein PJ19_09445 (plasmid) [Campylobacter jejuni subsp. jejuni]	gi|756095516	13 kDa	0.00048	0.99	0.4197	0.1645	0.0676	0.1924	-0.2008	-0.9572		-0.2202	1.6372	1.1116	0.8799	1.2717	0.8748			orotidine 5'-phosphate decarboxylase [Campylobacter jejuni subsp. jejuni]	gi|756009725	32 kDa	< 0.0001	0.46	0.0005	0.1893	0.0988	0.0152	-0.5337	-0.0217		0.4627	0.2372	0.5531	0.4988	0.7063	0.5886			nucleobase:cation symporter [Campylobacter jejuni subsp. jejuni]	gi|756010318	50 kDa	< 0.0001	3.8	-0.6145	-0.1048	-0.2626	-0.2461	0.8516
amino acid ABC transporter substrate-binding protein [Campylobacter jejuni subsp. jejuni]	gi|756014889	29 kDa	0.00048	0.54	0.0215	-0.8622	-0.1071	-0.0689	0.2758	0.3513		0.1969	0.6009	1.5053	0.3614	0.3032	0.3761			thiamine biosynthesis protein ThiF [Campylobacter jejuni subsp. jejuni]	gi|756010366	29 kDa	< 0.0001	0.46	0.0726	0.0966	0.03	-0.1745	-0.2835	0.2689		0.4969	0.4428	0.5095	0.7139	0.7825	-0.5182			type VI secretion protein [Campylobacter jejuni subsp. jejuni]	gi|756010319	18 kDa	< 0.0001	4.24	0.0363	0.1113	0.0905	-0.0271	-0.0792
flagellin [Campylobacter jejuni subsp. jejuni]	gi|756104467	60 kDa	0.00048	-0.79	-0.3315	0.3458	0.3917	-0.1503	0.1069	0.0644		-1.7177	-0.8086	0.0889	0.0447	-0.5523	-1.2909			hypothetical protein PJ17_05080 [Campylobacter jejuni subsp. jejuni]	gi|756010312	35 kDa	< 0.0001	0.45	0.3049	0.0702	0.1459	0.1217	-0.2491	-0.3784		0.3316	0.4772	0.4706	0.481	0.1653	0.9481			type VI secretion protein [Campylobacter jejuni subsp. jejuni]	gi|756010320	56 kDa	< 0.0001	4.87	0.0379	-0.0828	-0.1048	0.0584	-0.1562
peroxiredoxin [Campylobacter jejuni subsp. jejuni]	gi|756014387	17 kDa	0.00054	0.17	-0.0888	0.0404	-0.0382	0.1643	-0.041	-0.0925		0.0174	0.0677	0.1846	0.1256	0.591	0.1815			hypothetical protein PJ18_04615 [Campylobacter jejuni subsp. jejuni]	gi|756014999	15 kDa	< 0.0001	0.45	-0.0265	-0.0517	0.0586	0.0139	-0.0142	0.0201		0.2704	0.7028	0.523	0.4582	0.3324	0.4542			type VI secretion protein VgrG [Campylobacter jejuni subsp. jejuni]	gi|756010324	95 kDa	< 0.0001	3.41	-0.1452	0.0343	0.0207	0.667	-0.1117
GTP-binding protein [Campylobacter jejuni subsp. jejuni]	gi|756014990	41 kDa	0.00057	1.48	0.2845	0.212	0.54	-0.0867	-0.5461	-1.4033		0.7668	1.382	1.4519	1.4846	2.0551	1.4017			ATPase [Campylobacter jejuni subsp. jejuni]	gi|756010542	49 kDa	< 0.0001	0.44	0.0067	-0.1636	-0.0033	0.0028	0.0565	0.0298		0.4242	0.9566	0.5382	0.1732	-0.0326	0.4259			amino acid ABC transporter ATPase [Campylobacter jejuni subsp. jejuni]	gi|756010335	26 kDa	< 0.0001	0.23	0.0169	-0.0994	-0.0403	0.1083	0.0368
hypothetical protein PJ18_07245 [Campylobacter jejuni subsp. jejuni]	gi|756015500	90 kDa	0.00057	0.79	0.0813	-3.0361	0.064	0.4498	0.1638	-0.2509		1.0607	0.7818	0.5613	0.6534	0.9286	0.8265			delta-aminolevulinic acid dehydratase [Campylobacter jejuni subsp. jejuni]	gi|756015051	36 kDa	< 0.0001	0.44	-0.1062	-0.0709	-0.01	0.036	0.1754	0.0732		0.3148	0.5505	0.398	0.7533	0.197	0.4627			branched-chain amino acid ABC transporter substrate-binding protein [Campylobacter jejuni subsp. jejuni]	gi|756010339	40 kDa	< 0.0001	0.18	0.1281	0.0632	-0.1621	0.0116	-0.0106
hypothetical protein PJ18_08525 [Campylobacter jejuni subsp. jejuni]	gi|756015741	29 kDa	0.00057	0.36	-0.0597	0.1708	0.1065	-0.1929	-0.109	-0.035		0.3077	0.3454	0.3535	0.1663	0.4656	0.3817			chemotaxis protein CheY [Campylobacter jejuni subsp. jejuni]	gi|756010543	25 kDa	< 0.0001	0.43	0.0044	-0.1199	-0.0161	-0.0454	0.0615	0.0768		0.3274	0.4205	0.3304	0.3451	0.4784	0.5048			branched-chain amino acid ABC transporter substrate-binding protein [Campylobacter jejuni subsp. jejuni]	gi|756010340	40 kDa	< 0.0001	4.89	-0.1016	-0.0581	0.0241	0.1268	-0.113
hypothetical protein PJ18_00455 [Campylobacter jejuni subsp. jejuni]	gi|756014221	51 kDa	0.00057	0.2	0.104	0.04	0.0904	-0.074	-0.1042	-0.0158		0.115	0.2831	0.2845	0.1711	0.3102	0.1911			methionyl-tRNA formyltransferase [Campylobacter jejuni subsp. jejuni]	gi|756014230	34 kDa	< 0.0001	0.42	-0.0848	0.1247	0.2938	-0.0631	-0.0222	-0.2664		0.4871	0.364	0.2933	0.4158	0.3964	0.4553			cytochrome C [Campylobacter jejuni subsp. jejuni]	gi|756010341	16 kDa	< 0.0001	0.44	0.0847	-0.0849	-0.2043	-0.0259	0.0364
cystathionine beta-lyase [Campylobacter jejuni subsp. jejuni]	gi|756015477	43 kDa	0.00058	0.64	-0.449	-0.2381	0.01	-0.3754	-0.2474	0.1354		0.6791	0.8691	0.6118	0.7331	0.4974	0.506			DNA polymerase III subunit beta [Campylobacter jejuni subsp. jejuni]	gi|756009374	41 kDa	< 0.0001	0.41	0.0283	0.0436	-0.0026	-0.0183	-0.0996	-0.0794		0.3195	0.3267	0.3556	0.4078	0.5414	0.5378			GTP-binding protein LepA [Campylobacter jejuni subsp. jejuni]	gi|756010351	67 kDa	< 0.0001	-0.23	0.0686	0.1109	0.0256	-0.1909	-0.0061
flagellar biosynthesis protein FliS [Campylobacter jejuni subsp. jejuni]	gi|756009872	15 kDa	0.0006	-0.13	-0.1583	0.2037	0.03	0.0897	-0.0582	-0.0541		-0.1055	-0.092	0.0293	-0.2138	-0.2616	-0.0076			tryptophan synthase subunit beta [Campylobacter jejuni subsp. jejuni]	gi|756009694	43 kDa	< 0.0001	0.41	-0.0461	0.0279	0.0249	0.1062	-0.0572	0.0237		0.3548	0.1442	0.3137	0.3792	0.693	0.6165			pyruvate carboxylase subunit A [Campylobacter jejuni subsp. jejuni]	gi|756010358	54 kDa	< 0.0001	0.32	0.1141	-0.0842	0.0301	0.066	-0.0691
molybdopterin adenylyltransferase [Campylobacter jejuni subsp. jejuni]	gi|756090518	20 kDa	0.00064	-0.06	0.1375	0.0616	-0.1031	-0.0055	0.0212	-0.0386		-0.1726	-0.0578	0.037	-0.1263	-0.1069	-0.1067			alcohol dehydrogenase [Campylobacter jejuni subsp. jejuni]	gi|756010881	39 kDa	< 0.0001	0.41	0.119	-0.0092	-0.0392	0.023	-0.1081	-0.2092		0.4177	0.4627	0.3765	0.3957	0.4644	0.4135			UDP-diphospho-muramoylpentapeptide beta-N-acetylglucosaminyltransferase [Campylobacter jejuni subsp. jejuni]	gi|756010360	39 kDa	< 0.0001	0.23	-0.0883	-0.0161	0.0746	0.0136	-0.0288
transketolase [Campylobacter jejuni subsp. jejuni]	gi|756015707	70 kDa	0.00067	0.37	-0.0734	0.0346	0.1321	-0.2189	-0.1551	0.1923		0.5591	0.4149	0.533	0.4922	0.0618	0.5491			acetyltransferase [Campylobacter jejuni subsp. jejuni]	gi|756015800	21 kDa	< 0.0001	0.41	0.0893	-0.0338	-0.0691	0.0935	-0.052	-0.0004		0.3157	0.3781	0.4741	0.3389	0.4853	0.4054			ATP-binding protein [Campylobacter jejuni subsp. jejuni]	gi|756010362	31 kDa	< 0.0001	3.73	0.2344	0.21	0	-0.1516	-0.5907
ATP-dependent DNA helicase RuvA [Campylobacter jejuni subsp. jejuni]	gi|756010096	20 kDa	0.00071	0.12	-0.0642	0.0285	0.1084	0.0526	-0.1644	0.0368		0.0243	0.2414	0.0327	0.0397	0.0987	0.1037			ABC transporter [Campylobacter jejuni subsp. jejuni]	gi|756009747	21 kDa	< 0.0001	0.4	-0.0172	0.0533	-0.0291	0.0023	0.1048	-0.283		0.3597	0.4446	0.4842	0.3053	0.3226	0.4244			thiamine biosynthesis protein ThiH [Campylobacter jejuni subsp. jejuni]	gi|756010364	43 kDa	< 0.0001	4.17	-0.3069	0.108	0.2122	0.2152	-0.2098
peptidase M16 [Campylobacter jejuni subsp. jejuni]	gi|756014574	47 kDa	0.00071	0.09	0.034	0.0528	0.0643	-0.1201	-0.0098	-0.0621		0.012	0.0808	0.0694	0.0223	0.1721	-0.0924			Clp protease ClpS [Campylobacter jejuni subsp. jejuni]	gi|756010426	11 kDa	< 0.0001	0.39	0.0593	0.0288	-0.1083	0.0193	-0.035	0.0485		0.3567	0.2142	0.3688	0.4658	0.4665	0.4853			thiazole synthase [Campylobacter jejuni subsp. jejuni]	gi|756010365	28 kDa	< 0.0001	4.08	0.1117	0.1487	0.2117	-0.3536	-0.4748
hypothetical protein PJ19_07380 [Campylobacter jejuni subsp. jejuni]	gi|756091127	37 kDa	0.00071	-0.47	-0.4452	0.0259	-0.4853	0.4826	0.3048	0.0912		-0.8688	-0.4121	-0.4069	-0.3422	-0.3131	-0.5269			amino acid ABC transporter ATPase [Campylobacter jejuni subsp. jejuni]	gi|756010203	27 kDa	< 0.0001	0.38	0.0159	0.2423	0.0337	-0.178	-0.2735	-0.032		0.5234	0.5814	0.4121	0.379	0.4285	0.3417			thiamine biosynthesis protein ThiF [Campylobacter jejuni subsp. jejuni]	gi|756010366	29 kDa	< 0.0001	3.86	0.0726	0.0966	0.03	-0.1745	-0.2835
methionine ABC transporter substrate-binding protein [Campylobacter jejuni subsp. jejuni]	gi|756015248	29 kDa	0.00072	0.61	0.3239	-0.2043	-0.3393	-0.2528	0.0436	0.3555		0.36	0.421	1.4748	0.548	-0.0093	0.7723			flagellin modification protein, PseA [Campylobacter jejuni subsp. jejuni]	gi|756010677	44 kDa	< 0.0001	0.38	0.0431	-0.0519	-0.0103	0.0161	0.1642	-0.2199		0.2636	0.2419	0.3281	0.2971	0.4482	0.5333			DNA methyltransferase [Campylobacter jejuni subsp. jejuni]	gi|756010368	121 kDa	< 0.0001	4.5	-0.0516	0.0516	0.1061	-0.4082	0.1098
30S ribosomal protein S11 [Campylobacter jejuni subsp. jejuni]	gi|756010922	14 kDa	0.00072	0.2	-0.0519	0.1973	0.0457	0.1027	-0.3697	-0.0343		0.1729	0.2907	0.3399	0.1625	0.0867	0.0244			DNA polymerase III subunit beta [Campylobacter jejuni subsp. jejuni]	gi|756010867	17 kDa	< 0.0001	0.38	0.04	-0.0523	-0.0424	0.0735	0.0082	0.0136		0.3321	0.6682	0.3663	0.2951	0.3253	0.3388			restriction endonuclease [Campylobacter jejuni subsp. jejuni]	gi|756010372	159 kDa	< 0.0001	2.95	0.4911	0.6465	0.2802	0	-0.478
flagellar motor switch protein FliG [Campylobacter jejuni subsp. jejuni]	gi|756009666	38 kDa	0.00072	0.01	-0.0883	-0.01	-0.0646	-0.0208	0.0153	0.113		0.0565	0.0926	0.074	-0.046	-0.0248	0.0216			oxidoreductase [Campylobacter jejuni subsp. jejuni]	gi|756011066	28 kDa	< 0.0001	0.38	0.0087	-0.0126	0.1325	0.0552	-0.0794	-0.0099		0.6674	0.7253	0.6255	0.055	0.3023	0.1586			inosine-5-monophosphate dehydrogenase [Campylobacter jejuni subsp. jejuni]	gi|756010379	52 kDa	< 0.0001	-0.36	0.0169	-0.0598	0.0356	0.0117	-0.0366
membrane protein [Campylobacter jejuni subsp. jejuni]	gi|756015306	46 kDa	0.00073	0.55	3.40282e+38	3.40282e+38	0	0	0	0		0	3.40282e+38	3.40282e+38	3.40282e+38	3.40282e+38	0			glutathionylspermidine synthase [Campylobacter jejuni subsp. jejuni]	gi|756014486	45 kDa	< 0.0001	0.38	0.1465	-0.1628	-0.0475	-0.0179	0.006	0.0626		0.3662	0.4188	0.1782	0.4308	0.4692	0.2293			single-stranded DNA-binding protein [Campylobacter jejuni subsp. jejuni]	gi|756010391	21 kDa	< 0.0001	0.17	-0.0386	0.0341	0.0221	0.003	-0.0086
hypothetical protein PJ17_04375 [Campylobacter jejuni subsp. jejuni]	gi|756010188	38 kDa	0.00075	0.14	0.0716	-0.0065	-0.275	0.0765	-0.1507	0.149		0.0271	0.1849	0.216	0.097	0.0423	0.0462			transcriptional regulator [Campylobacter jejuni subsp. jejuni]	gi|756014577	23 kDa	< 0.0001	0.38	0.0593	-0.141	-0.2166	-0.033	0.2754	0.0714		0.3255	0.2646	0.4748	0.5376	0.1158	0.4073			outer membrane assembly lipoprotein YfiO [Campylobacter jejuni subsp. jejuni]	gi|756010394	26 kDa	< 0.0001	-0.22	-0.1052	-0.0524	0.005	-0.003	0.0972
ribonuclease HII [Campylobacter jejuni subsp. jejuni]	gi|756009382	21 kDa	0.00078	-0.74	0	0	-0.3246	0.1494	0.4854	-0.3468		-0.5848	0	0	-0.6198	-1.0108	-0.8636			6,7-dimethyl-8-ribityllumazine synthase [Campylobacter jejuni subsp. jejuni]	gi|756009727	17 kDa	< 0.0001	0.37	0.0983	-0.1286	-0.0505	-0.0118	-0.0075	0.0664		0.0688	0.5075	0.3999	0.4366	0.4728	0.332			flagellar assembly protein FliW [Campylobacter jejuni subsp. jejuni]	gi|756010395	15 kDa	< 0.0001	-0.36	-0.0145	-0.0954	0.1641	0.1022	-0.1829
phosphate acetyltransferase [Campylobacter jejuni subsp. jejuni]	gi|756009996	56 kDa	0.0008	-0.27	-0.0095	0.0231	-0.0171	0.1031	0.0073	-0.1086		-0.463	0.0604	-0.2207	-0.332	-0.2334	-0.4755			glycosyl transferase family 1 [Campylobacter jejuni subsp. jejuni]	gi|756015179	43 kDa	< 0.0001	0.37	-0.0869	0.01	0.0595	0.014	0.0459	-0.0245		0.4027	0.7357	0.499	0.1901	0.3196	0.1625			leucyl-tRNA synthetase [Campylobacter jejuni subsp. jejuni]	gi|756010410	93 kDa	< 0.0001	3.2	-0.2171	0.0693	-0.0047	-0.4784	-0.1044
L-lactate permease [Campylobacter jejuni subsp. jejuni]	gi|756009442	60 kDa	0.00082	-0.29	-0.0134	-0.0647	-0.2612	-0.058	-0.0506	0.244		-0.539	-0.141	-0.3423	-0.3269	-0.4905	-0.3349			endonuclease [Campylobacter jejuni subsp. jejuni]	gi|756009504	91 kDa	< 0.0001	0.36	0.1222	0.0832	0.044	-0.0006	-0.5255	0.187		0.4727	0.4566	0.4828	0.1811	0.7741	0.2321			S-adenosylmethionine synthetase [Campylobacter jejuni subsp. jejuni]	gi|756010415	44 kDa	< 0.0001	-0.46	-0.005	0.0054	-0.047	0.0319	0.0584
30S ribosomal protein S1 [Campylobacter jejuni subsp. jejuni]	gi|756010175	63 kDa	0.00082	-1	0.0089	-0.3676	0.4609	0.1686	-0.2896	-0.1465		0	-0.6747	-1.3074	-0.7323	-0.5978	0			protein yceI precursor [Campylobacter jejuni subsp. jejuni]	gi|756009763	21 kDa	< 0.0001	0.36	0.1553	0.0408	-0.0899	0.0596	-0.1257	-0.1414		0.2061	0.1898	0.4224	0.3591	0.4196	0.4547			hypothetical protein PJ17_05645 [Campylobacter jejuni subsp. jejuni]	gi|756010419	17 kDa	< 0.0001	0.38	-0.0395	0.0754	0.0035	0.0449	-0.1145
hypothetical protein PJ17_02205 [Campylobacter jejuni subsp. jejuni]	gi|756009790	8 kDa	0.00083	0.12	0.186	-0.0553	-0.0318	0.0621	-0.1728	-0.0479		0.2143	0.0903	0.2086	0.1369	0.0497	0.1999			phosphate acetyltransferase [Campylobacter jejuni subsp. jejuni]	gi|756009996	56 kDa	< 0.0001	0.36	-0.0095	0.0231	-0.0171	0.1031	0.0073	-0.1086		0.2554	0.3607	0.35	0.3093	0.4051	0.5209			tRNA pseudouridine synthase B [Campylobacter jejuni subsp. jejuni]	gi|756010421	31 kDa	< 0.0001	0.35	-0.0957	0.0935	0.0384	0.0017	-0.096
histidine triad (HIT) protein [Campylobacter jejuni subsp. jejuni]	gi|756014532	15 kDa	0.00088	0.35	0.0076	0.0864	-0.0181	-0.039	-0.0448	0.0806		0.4104	0.4839	0.3916	0.1622	0.3882	0.2859			regulatory protein [Campylobacter jejuni subsp. jejuni]	gi|756010843	28 kDa	< 0.0001	0.36	-0.234	0.2205	0.0688	0.1031	-0.1336	-0.085		0.4088	0.411	0.4144	0.1754	0.4721	0.3398			Clp protease ClpS [Campylobacter jejuni subsp. jejuni]	gi|756010426	11 kDa	< 0.0001	0.25	0.0593	0.0288	-0.1083	0.0193	-0.035
organic solvent tolerance protein OstA [Campylobacter jejuni subsp. jejuni]	gi|756009967	18 kDa	0.00088	0.16	-0.1139	0.0468	-0.0559	0.1879	-0.0922	0.0862		0.3535	0.0511	0.1752	-0.0094	0.3475	0.0767			2-hydroxyacid dehydrogenase [Campylobacter jejuni subsp. jejuni]	gi|756009718	35 kDa	< 0.0001	0.35	-0.003	-0.027	-0.0022	-0.0272	-0.0668	0.0938		0.3064	0.3761	0.3137	0.4002	0.4088	0.3702			chemotaxis protein [Campylobacter jejuni subsp. jejuni]	gi|756010429	48 kDa	< 0.0001	5.62	0.1639	0.1393	0.2681	0.1456	0.2812
glycyl-tRNA synthetase subunit alpha [Campylobacter jejuni subsp. jejuni]	gi|756010012	33 kDa	0.00089	-0.02	-0.0132	0.0694	0.0467	0.0202	0.0155	-0.2047		-0.04	-0.0101	-0.0412	-0.0672	-0.0166	-0.0785			hypothetical protein PJ17_02205 [Campylobacter jejuni subsp. jejuni]	gi|756009790	8 kDa	< 0.0001	0.35	0.186	-0.0553	-0.0318	0.0621	-0.1728	-0.0479		0.0921	0.388	0.1364	0.4167	0.4832	0.6529			methionine sulfoxide reductase B [Campylobacter jejuni subsp. jejuni]	gi|756010431	13 kDa	< 0.0001	0.2	0.1306	-0.0243	-0.2578	0.0296	-0.0422
chemotaxis protein [Campylobacter jejuni subsp. jejuni]	gi|756009616	73 kDa	0.00091	-0.55	-0.0508	0.1687	-0.1028	-0.1667	-0.3028	-0.0159		-0.1451	-0.5607	-0.3842	-0.1981	0	0			thiol:disulfide interchange protein [Campylobacter jejuni subsp. jejuni]	gi|756009923	64 kDa	< 0.0001	0.35	0.1004	-0.1763	-0.0087	-0.113	0.0878	0.0863		0.2591	0.9053	0.1695	0.2965	0.143	0.2303			chemotaxis protein CheY [Campylobacter jejuni subsp. jejuni]	gi|756010437	14 kDa	< 0.0001	-0.23	0.0446	-0.0116	-0.1055	-0.1158	0.1138
glycosyl transferase family 2 [Campylobacter jejuni subsp. jejuni]	gi|756010779	52 kDa	0.00098	-0.47	0.1914	0.2351	0.1574	-0.0377	-0.4209	-0.1539		-0.6833	-0.3269	-0.52	-0.0542	-0.6716	0			4-hydroxy-tetrahydrodipicolinate synthase [Campylobacter jejuni subsp. jejuni]	gi|756010103	33 kDa	< 0.0001	0.35	0.0389	-0.0327	-0.1164	-0.0647	0.1668	-0.0336		0.2809	0.4643	0.316	0.2931	0.4606	0.5106			glycosyl transferase family 1 [Campylobacter jejuni subsp. jejuni]	gi|756010447	41 kDa	< 0.0001	2.58	-0.0246	-0.1423	-0.1192	0.2696	-0.2376
flagellar motor protein MotA [Campylobacter jejuni subsp. jejuni]	gi|756014449	28 kDa	0.001	1.11	-0.1967	-0.6972	0	0.3192	0	-0.4544		0.8371	1.4315	1.8519	0	0.7881	1.4523			7-alpha-hydroxysteroid dehydrogenase [Campylobacter jejuni subsp. jejuni]	gi|756010104	28 kDa	< 0.0001	0.35	0.0625	-0.0362	-0.0606	-0.087	0.0087	0.0442		0.2774	0.349	0.3596	0.3521	0.4384	0.3279			alpha-2,3 sialyltransferase [Campylobacter jejuni subsp. jejuni]	gi|756010457	35 kDa	< 0.0001	4.12	0.1041	-0.0593	-0.0456	0.113	-0.0105
short-chain dehydrogenase [Campylobacter jejuni subsp. jejuni]	gi|756014596	29 kDa	0.001	0.09	-0.1081	-0.1131	0.0237	-0.2365	0.3166	-0.0345		0.108	0.211	0.0577	0.0815	0.2919	-0.243			hypothetical protein PJ17_05950 [Campylobacter jejuni subsp. jejuni]	gi|756010480	10 kDa	< 0.0001	0.35	0.0906	0.1873	0.0408	0.012	-0.2472	-0.1035		0.3004	0.2306	0.3697	0.413	0.4965	0.2974			phosphoheptose isomerase [Campylobacter jejuni subsp. jejuni]	gi|756010465	20 kDa	< 0.0001	4.14	0.039	-0.0655	-0.0274	-0.022	0.0401
inositol monophosphatase [Campylobacter jejuni subsp. jejuni]	gi|756010763	27 kDa	0.001	-0.39	0.0738	0.1395	0.0831	-0.2008	-0.2203	0.168		-0.2134	-0.6573	-0.286	-0.1517	-0.3746	-0.521			pyruvate-flavodoxin oxidoreductase [Campylobacter jejuni subsp. jejuni]	gi|756010813	131 kDa	< 0.0001	0.35	-0.0911	0.0809	0.0046	0.0099	-0.049	-0.0326		0.293	0.674	0.3678	0.1946	0.2869	0.1815			cytochrome C [Campylobacter jejuni subsp. jejuni]	gi|756010469	11 kDa	< 0.0001	-0.32	-0.0033	0.063	-0.0743	0.0699	-0.0695
5-methyltetrahydropteroyltriglutamate--homocysteine methyltransferase [Campylobacter jejuni subsp. jejuni]	gi|756091010	87 kDa	0.0011	0.59	0.1922	-0.0046	-0.308	-0.0077	0.094	0.2046		0.639	0.4806	1.0871	0.6573	-0.0594	0.7066			invasion protein [Campylobacter jejuni subsp. jejuni]	gi|756014769	56 kDa	< 0.0001	0.35	0.0005	0.0145	0.0672	0.0163	-0.0341	-0.0062		0.0361	0.7628	0.9329	0.1515	0.3792	0.301			transcription termination factor Rho [Campylobacter jejuni subsp. jejuni]	gi|756010472	49 kDa	< 0.0001	-0.31	0.0787	0.0829	0.0425	-0.0385	-0.0052
hypothetical protein PJ17_00820 [Campylobacter jejuni subsp. jejuni]	gi|756009527	20 kDa	0.0012	0.19	0.0587	-0.0852	-0.0151	-0.283	0.1888	-0.0517		0.135	0.2808	0.2298	0.0807	0.1173	0.1746			glutamylglutaminyl-tRNA ligase [Campylobacter jejuni subsp. jejuni]	gi|756014915	50 kDa	< 0.0001	0.35	0.0045	-0.0261	0.0646	0.004	-0.0503	-0.0212		0.3058	0.2763	0.4054	0.3255	0.4213	0.298			heavy metal transport/detoxification protein [Campylobacter jejuni subsp. jejuni]	gi|756010478	7 kDa	< 0.0001	1.67	0.0096	0.02	-0.0787	0.0238	0.0491
acetyltransferase [Campylobacter jejuni subsp. jejuni]	gi|756015800	21 kDa	0.0012	-0.18	0.0893	-0.0338	-0.0691	0.0935	-0.052	-0.0004		-0.3805	0.0115	-0.0904	-0.1708	-0.1063	-0.3311			coproporphyrinogen III oxidase [Campylobacter jejuni subsp. jejuni]	gi|756015048	52 kDa	< 0.0001	0.35	-0.0626	-0.0377	0.0026	0.2193	-0.0799	-0.0153		0.3542	0.3258	0.2512	0.4934	0.4965	0.3754			cation transporter [Campylobacter jejuni subsp. jejuni]	gi|756010479	36 kDa	< 0.0001	1.2	-0.2003	0.1173	0.233	0.2185	-0.6751
arginyl-tRNA-protein transferase [Campylobacter jejuni subsp. jejuni]	gi|756010356	29 kDa	0.0012	-0.21	-0.1156	0.1765	0.0794	0.0174	-0.1488	-0.1159		-0.1376	-0.1641	-0.2438	-0.3209	-0.1736	-0.3272			triosephosphate isomerase [Campylobacter jejuni subsp. jejuni]	gi|756015483	25 kDa	< 0.0001	0.35	-0.0427	-0.0487	0.0935	-0.0286	0.0033	-0.0204		0.3204	0.3328	0.2607	0.3675	0.5373	0.6101			hypothetical protein PJ17_05950 [Campylobacter jejuni subsp. jejuni]	gi|756010480	10 kDa	< 0.0001	1.11	0.0906	0.1873	0.0408	0.012	-0.2472
hypothetical protein PJ17_06605 [Campylobacter jejuni subsp. jejuni]	gi|756010608	9 kDa	0.0012	-0.35	0.6914	-0.159	-0.1672	-0.0985	0.201	-0.2875		-0.4278	-0.325	-0.2342	-0.3446	-0.3738	-0.472			ATP F0F1 synthase subunit alpha [Campylobacter jejuni subsp. jejuni]	gi|756009470	55 kDa	< 0.0001	0.34	0.0451	-0.0241	0.0428	-0.0265	0.0208	-0.0762		0.2844	0.4526	0.2998	0.3007	0.2406	0.2813			guanylate kinase [Campylobacter jejuni subsp. jejuni]	gi|756010493	24 kDa	< 0.0001	-0.27	0.0063	0.0475	0.0141	-0.0666	-0.0689
amino acid carrier protein [Campylobacter jejuni subsp. jejuni]	gi|756010185	53 kDa	0.0012	-0.86	-0.0902	-0.2948	-0.0785	0.159	0.0547	0.1043		-0.6019	-3.1971	-1.6952	-0.4512	-0.3875	-0.9369			chemotaxis protein [Campylobacter jejuni subsp. jejuni]	gi|756009618	78 kDa	< 0.0001	0.34	0.1007	0.3052	0.1081	-0.3352	-0.2469	-0.3038		0.4874	0.2707	0.6367	0.5297	0.1953	-0.2301			ubiquinol cytochrome C oxidoreductase [Campylobacter jejuni subsp. jejuni]	gi|756010501	48 kDa	< 0.0001	-0.47	-0.0463	-0.1186	0.0383	-0.1565	0.3385
hydrolase [Campylobacter jejuni subsp. jejuni]	gi|756014975	15 kDa	0.0013	0.14	-0.0741	0.0708	-0.1681	0.646	0.0074	-0.0859		-0.0971	0.216	0.4361	0.073	-0.0073	0.1438			DEAD/DEAH box helicase [Campylobacter jejuni subsp. jejuni]	gi|756010057	112 kDa	< 0.0001	0.34	0.0816	0.1043	-0.5111	0.0125	-0.0338	-0.0982		0.1141	0.1955	1.0299	0.4197	0.3187	0.2959			ubiquinol cytochrome C oxidoreductase [Campylobacter jejuni subsp. jejuni]	gi|756010502	18 kDa	< 0.0001	-0.35	-0.0766	-0.0771	0.0401	-0.0022	0.0066
HrgA protein [Campylobacter jejuni subsp. jejuni]	gi|756010931	37 kDa	0.0013	-0.07	-0.0926	-0.0269	-0.0362	0.0125	0.0195	0.03		-0.0565	-0.0436	-0.1062	-0.1125	-0.0173	-0.0877			hypothetical protein PJ18_00205 [Campylobacter jejuni subsp. jejuni]	gi|756014176	53 kDa	< 0.0001	0.34	-0.0715	-0.0355	0.1608	0.0153	0.0104	0.0107		0.2748	0.3898	0.2718	0.3661	0.3907	0.2762			C4-dicarboxylate ABC transporter [Campylobacter jejuni subsp. jejuni]	gi|756010508	50 kDa	< 0.0001	-0.35	-0.0947	-0.1173	0.0073	-0.1015	0.1687
ABC transporter ATP-binding protein [Campylobacter jejuni subsp. jejuni]	gi|756015184	65 kDa	0.0013	-0.27	0.2979	-0.0232	-0.1219	-0.1554	0.2119	-0.0677		-0.2736	0.386	-0.5356	-0.241	-0.5361	-0.0109			4-hydroxy-3-methylbut-2-enyl diphosphate reductase [Campylobacter jejuni subsp. jejuni]	gi|756014955	32 kDa	< 0.0001	0.34	-0.0847	0.0765	0.1376	0.003	-0.1198	-0.022		0.302	0.3145	0.403	0.0566	0.506	0.3023			phosphate permease [Campylobacter jejuni subsp. jejuni]	gi|756010510	55 kDa	< 0.0001	0.2	-0.0757	-0.2083	0.0198	-0.0117	0.0394
ATPase [Campylobacter jejuni subsp. jejuni]	gi|756091280	47 kDa	0.0014	0.26	0.0379	0.002	0.0457	0.1208	-0.0868	-0.0741		0.5268	0.264	0.1694	0.0729	0.4956	0.1706			exodeoxyribonuclease VII large subunit [Campylobacter jejuni subsp. jejuni]	gi|756009672	44 kDa	< 0.0001	0.33	-0.939	0.0896	0.1179	-0.1456	0.089	0.0287		0.3503	0.1783	0.2347	0.246	0.513	0.4307			glutamyl-tRNA amidotransferase [Campylobacter jejuni subsp. jejuni]	gi|756010513	53 kDa	< 0.0001	4.03	-0.188	-0.0978	0.0371	0.08	-0.0094
altronate hydrolase [Campylobacter jejuni subsp. jejuni]	gi|756014594	42 kDa	0.0014	0.23	0.0532	0.1725	0.0206	0.1497	-0.5729	0.1342		0.2017	0.2828	0.1762	0.0949	0.153	0.407			2-dehydro-3-deoxyphosphooctonate aldolase [Campylobacter jejuni subsp. jejuni]	gi|756009728	30 kDa	< 0.0001	0.33	0.0412	0.2756	0.0179	-0.0823	-0.0236	-0.005		0.3475	0.0603	0.3004	0.3652	0.4032	0.4242			5-methyltetrahydropteroyltriglutamate--homocysteine methyltransferase [Campylobacter jejuni subsp. jejuni]	gi|756010517	87 kDa	< 0.0001	3.88	-0.11	-0.2304	-0.1805	0.1742	-0.0279
hypothetical protein PJ17_01700 [Campylobacter jejuni subsp. jejuni]	gi|756009696	16 kDa	0.0014	0.09	0.0564	0.1011	-0.1001	0.057	-0.0673	-0.0817		0.0329	0.0367	0.2323	0.0681	0.0768	0.0822			ATP/GTP-binding protein [Campylobacter jejuni subsp. jejuni]	gi|756010056	59 kDa	< 0.0001	0.33	-0.0605	0.2865	0.0414	-0.1805	-0.0949	-0.1342		0.2611	-0.0412	0.3995	0.4752	0.299	0.473			thioredoxin [Campylobacter jejuni subsp. jejuni]	gi|756010523	21 kDa	< 0.0001	0.63	0.0063	-0.6716	0.0768	-0.0706	0.1037
phosphoribosylaminoimidazole carboxylase [Campylobacter jejuni subsp. jejuni]	gi|756014786	18 kDa	0.0014	0.07	-0.0389	-0.0222	0.0136	0.0326	0.0022	0.0409		0.0443	0.118	0.1306	0.0453	0.0145	0.0416			molecular chaperone DnaJ [Campylobacter jejuni subsp. jejuni]	gi|756010235	30 kDa	< 0.0001	0.32	-0.1746	-0.1593	0.0263	0.3482	0.022	-0.1078		0.159	0.6508	0.2582	0.0501	0.5151	0.5182			5-formyltetrahydrofolate cyclo-ligase [Campylobacter jejuni subsp. jejuni]	gi|756010524	25 kDa	< 0.0001	-1.4	0.0078	0.0451	-0.1338	-0.13	0.1914
DNA-binding protein [Campylobacter jejuni subsp. jejuni]	gi|756010194	10 kDa	0.0014	-0.29	0.0875	0.0533	0.1515	0.0172	0.2849	-0.1566		-0.5898	-0.6079	-0.2144	-0.2449	-0.2248	0.0743			peptidase M16 [Campylobacter jejuni subsp. jejuni]	gi|756014574	47 kDa	< 0.0001	0.32	0.034	0.0528	0.0643	-0.1201	-0.0098	-0.0621		0.2507	0.2505	0.3011	0.3666	0.3467	0.3721			FAD-binding protein [Campylobacter jejuni subsp. jejuni]	gi|756010529	51 kDa	< 0.0001	4.58	-0.4336	0.2208	0.0796	1.0167	0
phosphoheptose isomerase [Campylobacter jejuni subsp. jejuni]	gi|756010465	20 kDa	0.0014	-0.71	0.039	-0.0655	-0.0274	-0.022	0.0401	0.0194		-3.0746	-0.3099	-0.2303	-0.4125	-1.0979	-0.9618			cysteine synthase [Campylobacter jejuni subsp. jejuni]	gi|756010193	32 kDa	< 0.0001	0.31	0.16	-0.0783	-0.1056	-0.0535	-0.034	0.125		0.2768	0.2414	0.3443	0.4538	0.5143	0.2895			hypothetical protein PJ17_06225 [Campylobacter jejuni subsp. jejuni]	gi|756010535	92 kDa	< 0.0001	3.29	-0.0597	0.1776	0.0717	0.0895	-0.1239
bilirubin oxidase [Campylobacter jejuni subsp. jejuni]	gi|756010852	59 kDa	0.0014	-0.79	-0.2251	-0.0375	0.0603	-0.0265	-0.1796	0.4559		-0.5049	-1.9101	-1.8571	-0.5877	-0.8571	0.0328			hypothetical protein PJ17_05085 [Campylobacter jejuni subsp. jejuni]	gi|756010313	137 kDa	< 0.0001	0.31	-0.0852	0.0878	0.1698	0.0703	-0.0101	-0.1822		0.1421	0.281	0.256	0.2697	0.2767	0.4557			molecular chaperone GroES [Campylobacter jejuni subsp. jejuni]	gi|756010536	9 kDa	< 0.0001	-0.41	0.0717	0.073	-0.1207	-0.0438	0.1029
succinate dehydrogenase [Campylobacter jejuni subsp. jejuni]	gi|756014551	66 kDa	0.0015	0.18	0	0.1159	0	-0.0634	0.0509	0.0157		0.2048	0	0.0938	0	0.2591	0.0787			imidazoleglycerol-phosphate dehydratase [Campylobacter jejuni subsp. jejuni]	gi|756010928	40 kDa	< 0.0001	0.31	0.028	-0.0448	-0.0568	-0.0599	-0.0005	0.0783		0.3098	0.4051	0.3282	0.2848	0.3547	-0.0391			molecular chaperone GroEL [Campylobacter jejuni subsp. jejuni]	gi|756010537	58 kDa	< 0.0001	-0.43	0.1207	-0.0941	-0.2247	-0.011	0.1278
type VI secretion protein [Campylobacter jejuni subsp. jejuni]	gi|756010317	17 kDa	0.0015	-0.57	0.3337	-0.0276	-0.1534	-0.0853	-0.0245	-0.1369		-1.0185	-0.7976	-0.8592	-0.544	-0.3711	-0.547			tRNA-dihydrouridine synthase [Campylobacter jejuni subsp. jejuni]	gi|756014255	35 kDa	< 0.0001	0.31	-0.0553	0.1801	-0.5349	-0.1246	0.0358	0.0034		0.3679	0.4461	0.2474	-0.1039	0.4649	0.4452			chemotaxis protein CheY [Campylobacter jejuni subsp. jejuni]	gi|756010539	26 kDa	< 0.0001	-0.23	0.0178	-0.0109	-0.0032	-0.0338	0.0063
threonine dehydratase [Campylobacter jejuni subsp. jejuni]	gi|756010120	44 kDa	0.0016	0.32	0.0972	0.0519	0.0859	0.0928	-0.0955	-0.3865		0.8341	0.1822	0.2628	0.113	0.1182	0.5242			menaquinone via futalosine step 1 [Campylobacter jejuni subsp. jejuni]	gi|756015382	26 kDa	< 0.0001	0.31	0.0307	-0.0019	-0.0308	-0.028	0.0094	-0.0364		0.3286	0.2865	0.4073	0.3848	0.1919	0.1771			ATPase [Campylobacter jejuni subsp. jejuni]	gi|756010542	49 kDa	< 0.0001	0.15	0.0067	-0.1636	-0.0033	0.0028	0.0565
30S ribosomal protein S21 [Campylobacter jejuni subsp. jejuni]	gi|756009715	9 kDa	0.0016	0.13	-0.104	0.2013	0.034	0.0321	-0.1185	-0.0567		0.1875	0.2625	0.2596	0.0696	-0.0385	0.0725			quinol dehydrogenase [Campylobacter jejuni subsp. jejuni]	gi|756014856	27 kDa	< 0.0001	0.3	0.0943	0.2204	0.0086	-0.0498	-0.0025	-0.0737		0.2521	0.5604	0.114	0.2119	0.6635	0.1674			chemotaxis protein CheY [Campylobacter jejuni subsp. jejuni]	gi|756010543	25 kDa	< 0.0001	0.37	0.0044	-0.1199	-0.0161	-0.0454	0.0615
fibronectin-binding protein [Campylobacter jejuni subsp. jejuni]	gi|756015551	36 kDa	0.0017	0.19	-0.063	-0.155	-0.1336	0.0873	0.0375	0.0602		0.0299	0.1806	0.297	0.2511	0.1195	0.1669			phenylalanyl-tRNA synthetase subunit beta [Campylobacter jejuni subsp. jejuni]	gi|756014957	87 kDa	< 0.0001	0.3	-0.0868	0.239	-0.0096	-0.3799	0.058	0.1136		0.2192	0.3336	0.2257	0.5849	0.6419	0.2278			GMP synthase [Campylobacter jejuni subsp. jejuni]	gi|756010564	57 kDa	< 0.0001	4.89	-1.0013	-0.1563	-0.1414	0	0.2973
chemotaxis protein [Campylobacter jejuni subsp. jejuni]	gi|756009635	20 kDa	0.0017	0.04	0.0404	-0.0581	0.0016	-0.0157	-0.0603	0.0504		0.0379	0.0328	0.0636	-0.0005	0.0468	0.0631			biotin attachment protein [Campylobacter jejuni subsp. jejuni]	gi|756014993	66 kDa	< 0.0001	0.3	0.112	0.0791	-0.3263	0.1747	-0.0973	0.1516		0.0563	0.5114	0.1473	0.3384	0.5216	0.2			hypothetical protein PJ17_06380 [Campylobacter jejuni subsp. jejuni]	gi|756010565	57 kDa	< 0.0001	0.24	-0.0335	-0.0202	0.014	0.0253	-0.0408
saccharopine dehydrogenase [Campylobacter jejuni subsp. jejuni]	gi|756009535	45 kDa	0.0017	-0.68	-0.2802	-0.025	-0.1361	0.1123	-0.0069	0.2652		-0.322	-0.8049	-0.669	-0.7844	-0.5101	-1.0242			colicin V synthesis protein [Campylobacter jejuni subsp. jejuni]	gi|756009743	21 kDa	< 0.0001	0.29	-0.0556	-0.0606	0.0146	0.0075	0.0378	0.0255		0.188	0.6687	0.2754	0.2198	-0.1599	0.1788			phosphoribosylamine--glycine ligase [Campylobacter jejuni subsp. jejuni]	gi|756010566	45 kDa	< 0.0001	-0.19	-0.0314	0.0242	0.0285	-0.0917	0.0813
permease [Campylobacter jejuni subsp. jejuni]	gi|756091338	36 kDa	0.0017	-0.71	-0.5376	0.1211	0.3136	-0.0121	0.1744	-0.1279		-0.5126	-1.3543	-0.8009	-0.7264	-0.6616	-0.518			peptidase M48 [Campylobacter jejuni subsp. jejuni]	gi|756010031	45 kDa	< 0.0001	0.29	0.0126	-0.122	-0.0565	0.0101	0.0552	0.1146		0.2677	0.2672	0.3617	0.2549	0.3754	0.2175			membrane protein [Campylobacter jejuni subsp. jejuni]	gi|756010573	47 kDa	< 0.0001	5.93	0.0249	-0.0417	-0.1076	0	0
hypothetical protein PJ17_06675 [Campylobacter jejuni subsp. jejuni]	gi|756010622	15 kDa	0.0017	-2.99	0	-0.212	-0.9773	1.2026	0.4753	-0.6807		-3.2062	0	-2.908	-2.6529	-2.3691	-3.4023			racemase [Campylobacter jejuni subsp. jejuni]	gi|756009450	26 kDa	< 0.0001	0.28	-0.0477	-0.0521	-0.3693	0.295	0.0386	0.0057		0.402	0.4071	0.4096	0.007	0.4632	0.0228			chemotaxis protein CheY [Campylobacter jejuni subsp. jejuni]	gi|756010575	25 kDa	< 0.0001	-0.19	-0.131	0.0972	-0.0591	-0.0093	-0.002
hypothetical protein PJ16_07060 [Campylobacter jejuni subsp. jejuni]	gi|756104394	48 kDa	0.0017	-3.23	-0.5239	-0.0944	0	0	0.8173	0		0	-2.673	-3.1136	0	0	0			branched-chain amino acid ABC transporter substrate-binding protein [Campylobacter jejuni subsp. jejuni]	gi|756010339	40 kDa	< 0.0001	0.28	0.1281	0.0632	-0.1621	0.0116	-0.0106	0		0.2164	-0.1004	0.3475	0.3176	0.3994	0.2592			2-nitropropane dioxygenase [Campylobacter jejuni subsp. jejuni]	gi|756010584	39 kDa	< 0.0001	-0.15	-0.0541	0.0525	0.0211	0.0206	-0.0803
DNA topoisomerase I [Campylobacter jejuni subsp. jejuni]	gi|756015746	79 kDa	0.0018	0.06	-0.0262	0.0314	-0.0526	-0.025	-0.0065	0.0867		0.0085	-0.0386	0.1132	-0.0299	0.0315	0.0077			zinc ribbon domain-containing protein [Campylobacter jejuni subsp. jejuni]	gi|756014790	28 kDa	< 0.0001	0.28	-0.126	0.0386	0.0025	0.0278	0.0316	0.0091		0.2947	0.0561	0.3075	0.2363	0.5093	0.2783			tyrosyl-tRNA synthetase [Campylobacter jejuni subsp. jejuni]	gi|756010585	45 kDa	< 0.0001	3.68	0.0636	0.0262	0.0826	-0.0303	-0.1976
4-hydroxy-3-methylbut-2-en-1-yl diphosphate synthase [Campylobacter jejuni subsp. jejuni]	gi|756009994	39 kDa	0.0018	0.02	-0.0428	0.032	-0.0096	-0.0736	-0.0236	0.1468		-0.3556	0.0252	0.0745	0.0543	0.1004	0.0554			50S rRNA methyltransferase [Campylobacter jejuni subsp. jejuni]	gi|756009491	17 kDa	< 0.0001	0.27	-0.2235	0.0085	-0.0381	0.0856	0.054	0.0833		0.3076	0.2306	0.2774	0.269	0.3433	0.1088			potassium ABC transporter ATPase [Campylobacter jejuni subsp. jejuni]	gi|756010586	84 kDa	< 0.0001	0.11	-0.0163	-0.0099	0.0327	-0.0434	0.0403
hypothetical protein PJ17_01925 [Campylobacter jejuni subsp. jejuni]	gi|756009740	37 kDa	0.0018	-0.38	-0.3231	-0.5664	0.1776	0.3169	-0.0104	0.2219		0.0818	-0.4392	-0.7513	-0.4134	-0.2251	-0.6235			ABC transporter [Campylobacter jejuni subsp. jejuni]	gi|756009990	9 kDa	< 0.0001	0.27	0.1325	0.0025	-0.0725	0.0095	-0.1328	0.0429		0.1691	0.0836	0.2354	0.3227	0.333	0.4024			uridylate kinase [Campylobacter jejuni subsp. jejuni]	gi|756010588	26 kDa	< 0.0001	0.18	-0.005	-0.0176	-0.0657	0.009	0.0615
single-stranded DNA-binding protein (plasmid) [Campylobacter jejuni subsp. jejuni]	gi|756099254	17 kDa	0.0018	-0.38	-0.3464	-0.0718	0.0595	0.2673	0.0414	-0.1892		-0.5524	-0.5689	-0.4127	-0.5368	-0.23	-0.2439			preprotein translocase subunit YajC [Campylobacter jejuni subsp. jejuni]	gi|756010413	10 kDa	< 0.0001	0.27	-0.0338	-0.0276	0.0467	0.1015	-0.1065	0.0136		0.2475	0.6085	0.265	0.1362	0.3164	0.2326			integrase [Campylobacter jejuni subsp. jejuni]	gi|756010596	45 kDa	< 0.0001	-0.16	0.0017	0.1549	-0.0464	-0.0911	-0.0295
dTDP-4-dehydrorhamnose 3,5-epimerase [Campylobacter jejuni subsp. jejuni]	gi|756010774	21 kDa	0.0018	-0.49	0.0982	-0.1091	0.0427	-0.2988	0.0162	0.0658		-0.5569	-0.5745	-1.3591	-0.3783	-0.1587	-0.8581			hypothetical protein PJ18_00465 [Campylobacter jejuni subsp. jejuni]	gi|756014223	22 kDa	< 0.0001	0.27	0.0719	-0.0775	0.0288	-0.0511	0.092	-0.0605		0.1738	0.768	0.1762	0.2257	0.2736	0.2226			RloG protein [Campylobacter jejuni subsp. jejuni]	gi|756010607	30 kDa	< 0.0001	-0.48	0.1531	-0.1942	-0.2096	0.17	0.2231
hypothetical protein PJ17_04825 [Campylobacter jejuni subsp. jejuni]	gi|756010266	8 kDa	0.0019	0.25	0.1155	-0.0675	-0.1686	-0.165	0.1661	0.1072		0.4381	0.1499	0.2689	0.1429	-0.0623	0.5519			dihydroorotase [Campylobacter jejuni subsp. jejuni]	gi|756014279	38 kDa	< 0.0001	0.27	-0.036	0.0053	0.0186	-0.0036	0.0146	-0.012		0.3358	0.1445	0.3397	0.1795	0.4033	0.1513			NTPase KAP [Campylobacter jejuni subsp. jejuni]	gi|756010618	71 kDa	< 0.0001	-0.38	-0.393	-0.3193	0.0039	0.4	-0.0249
30S ribosomal protein S18 [Campylobacter jejuni subsp. jejuni]	gi|756010392	10 kDa	0.0019	0.22	0.0325	0.2078	0.0401	-0.0457	-0.0503	-0.1375		0.404	0.1988	0.3719	0.1605	0.0059	0.0318			rod shape-determining protein MreC [Campylobacter jejuni subsp. jejuni]	gi|756014393	28 kDa	< 0.0001	0.27	-0.017	-0.1859	0.0869	0.0052	0.0684	0.072		0.3905	0.4795	0.2974	-0.0261	0.2305	0.2061			hypothetical protein PJ17_06660 [Campylobacter jejuni subsp. jejuni]	gi|756010619	16 kDa	< 0.0001	-2.69	0.3101	0.296	-0.425	0.1204	-0.4535
magnesium transporter [Campylobacter jejuni subsp. jejuni]	gi|756090519	38 kDa	0.0019	0.08	-0.1175	-0.1339	-0.0681	-0.0318	0.166	0.1123		0.048	0.0722	-0.0057	-0.0256	0.0597	0.2267			hypothetical protein PJ17_03980 [Campylobacter jejuni subsp. jejuni]	gi|756010115	24 kDa	< 0.0001	0.26	-0.0091	-0.0034	-0.0699	-0.0093	-0.0577	0.0916		0.2975	0.2044	0.3154	0.2561	0.1684	0.231			capsid protein [Campylobacter jejuni subsp. jejuni]	gi|756010631	44 kDa	< 0.0001	-2.89	0.1853	-0.8587	-1.1602	0.9134	0.6718
segregation protein A [Campylobacter jejuni subsp. jejuni]	gi|756015576	34 kDa	0.0019	-0.11	-0.0943	-0.0571	0.0107	-0.0541	0.0779	0.0262		-0.1285	-0.0413	-0.0347	-0.1145	-0.1943	-0.2418			ATP synthase F0F1 subunit A [Campylobacter jejuni subsp. jejuni]	gi|756010520	25 kDa	< 0.0001	0.26	-0.0795	0.0624	0.0132	-0.0852	0.2179	-0.1019		0.1846	0.4021	0.1556	0.2855	0.4101	0.0032			DNA repair protein [Campylobacter jejuni subsp. jejuni]	gi|756010636	14 kDa	< 0.0001	-2.76	0.6806	-0.3148	-0.2506	0	0.1338
proline:sodium symporter PutP [Campylobacter jejuni subsp. jejuni]	gi|756010838	53 kDa	0.0019	-0.23	-0.0154	-0.3284	-0.0075	-0.0079	0.0633	0.1259		-0.2698	-0.2025	-0.5465	-0.1887	-0.1894	-0.166			sulfatase [Campylobacter jejuni subsp. jejuni]	gi|756014282	59 kDa	< 0.0001	0.26	-0.0404	0.02	0.1438	-0.01	-0.0618	-0.072		0.2238	0.2811	0.2394	0.2063	0.2673	0.251			potassium transporter [Campylobacter jejuni subsp. jejuni]	gi|756010647	24 kDa	< 0.0001	-0.37	-0.1052	0.0687	-0.1148	0.3126	0.0461
hypothetical protein PJ17_07630 [Campylobacter jejuni subsp. jejuni]	gi|756010795	15 kDa	0.0019	-1.16	-0.2408	0.0441	-0.3838	0.5517	-0.1171	-0.0433		-1.98	0	-0.4303	-0.7586	-0.4884	-1.4755			lysine decarboxylase [Campylobacter jejuni subsp. jejuni]	gi|756009421	23 kDa	< 0.0001	0.25	-0.0107	-0.0508	-0.0459	0.0789	0.0161	0.0168		0.1249	0.0755	0.4676	0.3729	0.1089	0.2861			UDP-N-acetylglucosamine 4,6-dehydratase [Campylobacter jejuni subsp. jejuni]	gi|756010656	37 kDa	< 0.0001	4.39	0.2113	-0.0805	0.1374	0.1667	-0.1483
ribosome recycling factor [Campylobacter jejuni subsp. jejuni]	gi|756014303	21 kDa	0.002	0.13	0.0257	0.0086	-0.0746	-0.0824	0.0067	0.2174		0.2078	0.038	0.2426	0.009	0.1589	0.1695			aminotransferase DegT [Campylobacter jejuni subsp. jejuni]	gi|756015176	44 kDa	< 0.0001	0.25	-0.0373	-0.0327	0.0049	0.0217	0.0072	-0.0443		0.1195	0.371	0.2026	0.3052	0.2006	0.2764			SAM-dependent methlyltransferase [Campylobacter jejuni subsp. jejuni]	gi|756010660	35 kDa	< 0.0001	3.84	0.0177	0.0933	0.0103	0.1686	-0.4086
aspartate ammonia-lyase [Campylobacter jejuni subsp. jejuni]	gi|756009452	52 kDa	0.002	-0.1	0.0749	-0.034	-0.0649	-0.0522	-0.1937	0.2058		0.0894	-0.0945	-0.22	-0.2198	-0.0163	-0.2806			ATP F0F1 synthase subunit beta [Campylobacter jejuni subsp. jejuni]	gi|756009472	51 kDa	< 0.0001	0.24	0.0245	0.0023	-0.0292	-0.0152	0.0253	-0.058		0.1939	0.4198	0.2046	0.1407	0.0965	0.1877			acyl carrier protein [Campylobacter jejuni subsp. jejuni]	gi|756010669	9 kDa	< 0.0001	4.06	0	-0.7467	-0.0186	0.4236	-0.6099
flagellar hook-length control protein [Campylobacter jejuni subsp. jejuni]	gi|756014181	68 kDa	0.0021	-0.42	-0.1415	0.2571	0	0.7312	-0.3474	0		0	-0.3017	-0.505	0	-1.0724	-0.2597			carbon-nitrogen hydrolase [Campylobacter jejuni subsp. jejuni]	gi|756010377	30 kDa	< 0.0001	0.24	-0.0058	0.0355	0.0686	-0.1446	0.0102	0.0374		0.1648	0.1507	0.3114	0.1307	0.3217	0.2001			3-oxoacyl-ACP synthase [Campylobacter jejuni subsp. jejuni]	gi|756010670	39 kDa	< 0.0001	4.33	-0.0042	-0.0686	-0.0192	-0.1007	-0.093
acyl carrier protein [Campylobacter jejuni subsp. jejuni]	gi|756015404	42 kDa	0.0023	0.36	0.2025	0.038	0.0624	-0.0103	-0.7137	-0.0378		0.5754	0.3329	0.4774	0.3864	0.2252	0.2473			glyceraldehyde-3-phosphate dehydrogenase [Campylobacter jejuni subsp. jejuni]	gi|756010751	36 kDa	< 0.0001	0.24	0.0256	-0.0716	-0.0793	-0.0187	0.0083	0.1505		0.2333	0.2865	0.256	0.3328	0.1858	0.1391			nucleotidase [Campylobacter jejuni subsp. jejuni]	gi|756010673	31 kDa	< 0.0001	-0.29	-0.0516	0.0251	0.002	0.0692	-0.0216
flagellar assembly protein FliH [Campylobacter jejuni subsp. jejuni]	gi|756009667	31 kDa	0.0023	-0.09	-0.0482	-0.048	-0.0852	0.0406	-0.0296	0.1176		-0.2114	-0.0216	0.0606	-0.0831	-0.1013	-0.1913			hypothetical protein PJ17_07845 [Campylobacter jejuni subsp. jejuni]	gi|756010836	45 kDa	< 0.0001	0.24	-0.309	-0.0577	0.1935	0.0873	-0.0182	0.0995		0.3028	0.3227	0.2183	0.0717	0.3085	0.206			flagellin modification protein, PseA [Campylobacter jejuni subsp. jejuni]	gi|756010677	44 kDa	< 0.0001	-0.42	0.0431	-0.0519	-0.0103	0.0161	0.1642
ATP/GTP-binding protein [Campylobacter jejuni subsp. jejuni]	gi|756010056	59 kDa	0.0023	-0.34	-0.0605	0.2865	0.0414	-0.1805	-0.0949	-0.1342		-0.4026	-0.0978	-0.2276	-0.2788	-0.6628	-0.5467			ABC transporter ATP-binding protein [Campylobacter jejuni subsp. jejuni]	gi|756015324	25 kDa	< 0.0001	0.24	-0.0312	-0.0242	-0.0523	0.0617	-0.0428	0.0285		0.2642	0.2489	0.2989	0.1201	0.168	0.2125			NAD-dependent dehydratase [Campylobacter jejuni subsp. jejuni]	gi|756010680	37 kDa	< 0.0001	0.15	-0.0257	-0.0191	-0.0009	0.0049	-0.0161
chemotaxis protein [Campylobacter jejuni subsp. jejuni]	gi|756009789	41 kDa	0.0023	-1.99	0.1568	0.1373	0.2391	-1.1462	-0.3498	0.0973		0	0	-0.9297	-0.393	0	0			recombinase RecB [Campylobacter jejuni subsp. jejuni]	gi|756015554	108 kDa	< 0.0001	0.24	-0.0697	0.0015	-0.0022	0.0457	0.0027	-0.0225		0.15	0.3452	0.174	0.0281	0.1939	0.1675			N-acetyl sugar amidotransferase [Campylobacter jejuni subsp. jejuni]	gi|756010685	44 kDa	< 0.0001	6.38	-0.8944	0.4951	-1.0681	-0.6663	-0.0122
glucosyltransferase [Campylobacter jejuni subsp. jejuni]	gi|756015182	36 kDa	0.0024	-0.08	-0.1048	0.0379	0.0211	0.0509	0.0122	0.0144		0.0138	-0.0361	-0.1194	-0.2572	0.0086	-0.1176			hypothetical protein PJ18_08440 [Campylobacter jejuni subsp. jejuni]	gi|756015729	15 kDa	< 0.0001	0.24	0.0437	-0.0896	-0.0758	0.0331	-0.0366	0.0887		0.2303	0.0573	0.3749	0.1991	0.4751	0.1305			methyltransferase [Campylobacter jejuni subsp. jejuni]	gi|756010686	26 kDa	< 0.0001	3.9	0.0731	0.2203	0.0831	-0.2427	-0.0737
2-oxoglutarate ferredoxin oxidoreductase subunit beta [Campylobacter jejuni subsp. jejuni]	gi|756009861	31 kDa	0.0024	-0.12	-0.0012	-0.0284	-0.1843	0.166	0.0732	-0.0588		-0.0953	-0.1275	-0.2059	-0.1002	0.0212	-0.2089			glycerol-3-phosphate dehydrogenase [Campylobacter jejuni subsp. jejuni]	gi|756090756	48 kDa	< 0.0001	0.24	-0.1755	0.2397	0.2462	-0.014	-0.2073	-0.0919		0.2213	0.8068	0.2403	-0.1376	0.3376	0.0617			flagellin modification protein PtmF [Campylobacter jejuni subsp. jejuni]	gi|756010690	35 kDa	< 0.0001	-0.39	-0.1485	-0.0554	0.0468	0.0993	-0.1209
phosphoheptose isomerase [Campylobacter jejuni subsp. jejuni]	gi|756015200	20 kDa	0.0025	0.4	0.2718	-0.0024	0.2499	0.344	-0.6596	0.0399		0.4772	0.6414	0.4953	0.5011	0.6205	-0.4003			4-hydroxy-3-methylbut-2-en-1-yl diphosphate synthase [Campylobacter jejuni subsp. jejuni]	gi|756009994	39 kDa	< 0.0001	0.23	-0.0428	0.032	-0.0096	-0.0736	-0.0236	0.1468		0.1262	0.1858	0.2593	0.3964	0.1068	0.2974			PseE protein [Campylobacter jejuni subsp. jejuni]	gi|756010695	74 kDa	< 0.0001	4.33	0.0861	0.1	0.0162	-0.0325	-0.0793
elongation factor P [Campylobacter jejuni subsp. jejuni]	gi|756009874	21 kDa	0.0027	0.09	0.0691	0.1972	0.134	-0.0522	-0.1189	-0.1024		0.0991	0.0714	0.3135	0.1727	-0.029	0.0553			ribose-phosphate pyrophosphokinase [Campylobacter jejuni subsp. jejuni]	gi|756010199	34 kDa	< 0.0001	0.23	0.116	0.0456	-0.1567	0.0102	-0.0062	0.0269		0.0892	0.0621	0.1888	0.3308	0.3693	0.3438			fumarate hydratase [Campylobacter jejuni subsp. jejuni]	gi|756010721	51 kDa	< 0.0001	0.26	0.0754	-0.0216	-0.0302	0.0704	-0.0179
chromosome partitioning protein ParB [Campylobacter jejuni subsp. jejuni]	gi|756014233	32 kDa	0.0027	0.02	0.0145	-0.0876	-0.0135	-0.0486	0.084	-0.0144		0.0669	-0.002	0.0443	-0.0202	0.135	-0.1146			imidazole glycerol phosphate synthase [Campylobacter jejuni subsp. jejuni]	gi|756010932	28 kDa	< 0.0001	0.23	-0.0073	-0.066	-0.0451	-0.0943	0.0803	0.2065		0.2879	0.1103	0.2183	0.1712	0.4589	0.2332			hypothetical protein PJ17_07290 [Campylobacter jejuni subsp. jejuni]	gi|756010736	27 kDa	< 0.0001	4.57	0.5484	-0.6572	-0.5448	0.0886	0.1842
gamma-glutamyl phosphate reductase [Campylobacter jejuni subsp. jejuni]	gi|756014660	46 kDa	0.0027	-0.16	-0.0085	-0.0397	-0.0104	0.0275	-0.0094	0		0	-0.0931	-0.1611	-0.1776	-0.216	-0.179			amino acid ABC transporter ATPase [Campylobacter jejuni subsp. jejuni]	gi|756010335	26 kDa	< 0.0001	0.21	0.0169	-0.0994	-0.0403	0.1083	0.0368	-0.0727		0.172	0.3897	0.3118	0.1129	0.1767	0.1552			flavodoxin [Campylobacter jejuni subsp. jejuni]	gi|756010738	17 kDa	< 0.0001	5.12	3.40282e+38	3.40282e+38	3.40282e+38	0	0
triosephosphate isomerase [Campylobacter jejuni subsp. jejuni]	gi|756010749	25 kDa	0.0027	-0.52	-0.6495	0.0536	-0.1093	0.1575	0.3194	-0.1009		-1.3758	-0.6735	-0.1465	-0.539	-0.3844	-0.449			potassium ABC transporter ATPase [Campylobacter jejuni subsp. jejuni]	gi|756010586	84 kDa	< 0.0001	0.21	-0.0163	-0.0099	0.0327	-0.0434	0.0403	0.0177		0.1239	0.3644	0.1663	0.1731	0.1788	0.2003			triosephosphate isomerase [Campylobacter jejuni subsp. jejuni]	gi|756010749	25 kDa	< 0.0001	4.2	-0.6495	0.0536	-0.1093	0.1575	0.3194
hypothetical protein PJ17_07645 [Campylobacter jejuni subsp. jejuni]	gi|756010798	42 kDa	0.0028	-0.87	0.0142	-0.1007	0.0042	0.0858	-0.2118	0.0617		-1.5237	-0.4753	-0.7093	-0.4988	-0.4428	0			(Fe-S)-binding protein [Campylobacter jejuni subsp. jejuni]	gi|756009441	54 kDa	< 0.0001	0.2	-0.0806	0.1114	0.1428	-0.004	-0.1229	0.037		0.3851	0.2732	0.2793	0.0436	0.2098	-0.0669			glyceraldehyde-3-phosphate dehydrogenase [Campylobacter jejuni subsp. jejuni]	gi|756010751	36 kDa	< 0.0001	0.05	0.0256	-0.0716	-0.0793	-0.0187	0.0083
membrane protein [Campylobacter jejuni subsp. jejuni]	gi|756015512	35 kDa	0.0029	1.39	3.40282e+38	0	0	0	3.40282e+38	3.40282e+38		0	3.40282e+38	3.40282e+38	3.40282e+38	3.40282e+38	3.40282e+38			rod shape-determining protein MreB [Campylobacter jejuni subsp. jejuni]	gi|756009629	38 kDa	< 0.0001	0.2	-0.0472	0.118	-0.0359	0.0406	0.0142	-0.0097		0.1997	0.3143	0.2588	0.1643	0.3227	0.1565			hypothetical protein PJ17_07400 [Campylobacter jejuni subsp. jejuni]	gi|756010754	15 kDa	< 0.0001	-0.87	0.0406	0.0415	-0.2487	0.0796	-0.1806
preprotein translocase subunit YajC [Campylobacter jejuni subsp. jejuni]	gi|756010413	10 kDa	0.0029	0.09	-0.0338	-0.0276	0.0467	0.1015	-0.1065	0.0136		0.2976	0.0956	0.0504	0.011	0.1439	0.1974			UDP-3-O-(3-hydroxymyristoyl) glucosamine N-acyltransferase [Campylobacter jejuni subsp. jejuni]	gi|756009896	35 kDa	< 0.0001	0.2	-0.0567	0.2077	0.0328	-0.3518	0.201	-0.0166		0.199	0.2597	0.0234	0.0811	0.3665	-0.0118			inositol monophosphatase [Campylobacter jejuni subsp. jejuni]	gi|756010763	27 kDa	< 0.0001	3.99	0.0738	0.1395	0.0831	-0.2008	-0.2203
globin [Campylobacter jejuni subsp. jejuni]	gi|756010915	16 kDa	0.0029	0.04	-0.0082	-0.0049	-0.0954	0.0111	-0.0613	0.0511		-0.0041	0.1104	0.2257	0.0171	-0.1001	0.1437			pyruvate carboxylase subunit A [Campylobacter jejuni subsp. jejuni]	gi|756010358	54 kDa	< 0.0001	0.2	0.1141	-0.0842	0.0301	0.066	-0.0691	-0.0367		0.1265	0.3823	0.1699	0.173	0.2234	0.1035			hypothetical protein PJ17_07450 [Campylobacter jejuni subsp. jejuni]	gi|756010764	20 kDa	< 0.0001	4.78	0.3203	0.3672	0.1118	-0.0514	-1.8299
1-pyrroline-5-carboxylate dehydrogenase [Campylobacter jejuni subsp. jejuni]	gi|756010839	133 kDa	0.0029	-0.72	0.1269	0.0188	-0.0407	-0.0599	-0.4881	0.4238		0	-0.7826	-1.491	-0.5162	-0.3307	-1.136			hypothetical protein PJ17_06380 [Campylobacter jejuni subsp. jejuni]	gi|756010565	57 kDa	< 0.0001	0.2	-0.0335	-0.0202	0.014	0.0253	-0.0408	-0.0249		0.1337	0.1525	0.257	0.1857	0.2398	0.1832			2-hydroxyacid dehydrogenase [Campylobacter jejuni subsp. jejuni]	gi|756010765	35 kDa	< 0.0001	4.63	0.0963	-0.2601	0.1103	-0.1063	0.0927
Rrf2 family transcriptional regulator [Campylobacter jejuni subsp. jejuni]	gi|756010166	15 kDa	0.003	0.07	0.0784	-0.0886	-0.0483	-0.0638	-0.0306	0.1695		-0.0994	0.1802	0.134	0.2765	0.0881	0.043			globin [Campylobacter jejuni subsp. jejuni]	gi|756010915	16 kDa	< 0.0001	0.2	-0.0082	-0.0049	-0.0954	0.0111	-0.0613	0.0511		0.1804	-0.1808	0.2134	0.3386	0.5035	0.2933			acylneuraminate cytidylyltransferase [Campylobacter jejuni subsp. jejuni]	gi|756010766	28 kDa	< 0.0001	4.56	0.139	0.4458	-0.2618	-0.1232	-0.1129
UDP-N-acetylglucosamine 2-epimerase [Campylobacter jejuni subsp. jejuni]	gi|756091128	44 kDa	0.0031	-0.48	-0.5647	-0.0709	0.4087	0.6139	0.1407	-0.211		-0.0473	-0.7122	-0.5315	-0.0534	-0.2764	-0.7085			sulfoxide reductase catalytic subunit YedY [Campylobacter jejuni subsp. jejuni]	gi|756014493	34 kDa	< 0.0001	0.2	0.0125	-0.0032	-0.0647	0.0381	0.0173	-0.0458		0.0904	0.2044	0.3327	0.1016	0.069	0.198			oxidoreductase [Campylobacter jejuni subsp. jejuni]	gi|756010767	38 kDa	< 0.0001	4.4	-0.0347	-0.0562	0.0616	-0.1691	-0.1294
glutamyl-tRNA amidotransferase [Campylobacter jejuni subsp. jejuni]	gi|756010513	53 kDa	0.0032	-0.35	-0.188	-0.0978	0.0371	0.08	-0.0094	0.2152		-0.2883	-0.3198	-0.2685	-0.2917	-0.2683	-0.6887			hypothetical protein PJ17_01250 [Campylobacter jejuni subsp. jejuni]	gi|756009608	43 kDa	< 0.0001	0.19	0.0087	-0.2037	-0.0274	0.0379	0.2256	-0.0307		0.2112	0.1908	0.0117	0.2668	0.2431	0.2995			sugar isomerase [Campylobacter jejuni subsp. jejuni]	gi|756010768	21 kDa	< 0.0001	6.04	0.0013	-0.5407	0.1717	0.3816	0
GTP-binding protein LepA [Campylobacter jejuni subsp. jejuni]	gi|756010351	67 kDa	0.0034	0.08	0.0686	0.1109	0.0256	-0.1909	-0.0061	-0.0305		-0.1116	0.1008	0.2951	0.1831	0.0708	0.0611			3,4-dihydroxy-2-butanone 4-phosphate synthase [Campylobacter jejuni subsp. jejuni]	gi|756009892	38 kDa	< 0.0001	0.19	0.0152	-0.0847	-0.0027	-0.0061	0.1673	-0.0993		0.073	0.2301	0.1527	0.3122	0.063	0.1773			hypothetical protein PJ17_07490 [Campylobacter jejuni subsp. jejuni]	gi|756010770	60 kDa	< 0.0001	4.17	0.036	-0.1401	0.1054	0.0524	-0.1091
6,7-dimethyl-8-ribityllumazine synthase [Campylobacter jejuni subsp. jejuni]	gi|756009727	17 kDa	0.0034	-0.11	0.0983	-0.1286	-0.0505	-0.0118	-0.0075	0.0664		-0.0271	-0.1797	-0.0167	-0.1402	-0.0962	-0.2445			glucose-6-phosphate isomerase [Campylobacter jejuni subsp. jejuni]	gi|756010868	46 kDa	< 0.0001	0.19	-0.033	0.0209	0.0108	-0.0105	0.0066	-0.0339		0.2778	0.3072	0.1036	0.0954	0.1406	0.1647			hypothetical protein PJ17_07495 [Campylobacter jejuni subsp. jejuni]	gi|756010771	50 kDa	< 0.0001	2.67	-0.2685	-0.1374	-0.0918	0.3003	-0.2689
nicotinate phosphoribosyltransferase [Campylobacter jejuni subsp. jejuni]	gi|756014307	52 kDa	0.0035	-0.06	-0.0484	-0.0476	0.134	-0.0066	0.0048	-0.0228		-0.0584	-0.0383	-0.0585	-0.1403	-0.0726	-0.0849			elongation factor P [Campylobacter jejuni subsp. jejuni]	gi|756009874	21 kDa	< 0.0001	0.18	0.0691	0.1972	0.134	-0.0522	-0.1189	-0.1024		0.1071	-0.3173	0.1975	0.21	0.4269	0.3136			hypothetical protein PJ17_07510 [Campylobacter jejuni subsp. jejuni]	gi|756010772	37 kDa	< 0.0001	4.24	-0.0075	-0.0122	0.0795	0.1191	-0.1328
DNA repair protein RadA [Campylobacter jejuni subsp. jejuni]	gi|756015253	49 kDa	0.0035	-0.31	-0.1553	-0.0456	-0.0138	0.1608	0.265	-0.1455		-0.1991	-0.5155	-0.3878	-0.4027	-0.5276	0.0297			acetyl-CoA carboxylase subunit alpha [Campylobacter jejuni subsp. jejuni]	gi|756014557	34 kDa	< 0.0001	0.18	-0.0181	-0.0344	-0.0137	-0.0134	-0.0133	0.027		0.1262	0.1905	0.125	0.0741	0.2485	0.0963			hypothetical protein PJ17_07515 [Campylobacter jejuni subsp. jejuni]	gi|756010773	35 kDa	< 0.0001	4.82	-0.5756	-0.228	-0.0468	0.0413	0.4506
phosphoribosyl-ATP pyrophosphatase [Campylobacter jejuni subsp. jejuni]	gi|756010933	23 kDa	0.0035	-0.54	-0.167	-0.2495	-0.1162	-0.157	-0.1954	1.1677		-1.5027	-0.3157	-0.2985	-0.3839	-0.7907	-0.1627			inosine-5-monophosphate dehydrogenase [Campylobacter jejuni subsp. jejuni]	gi|756010379	52 kDa	< 0.0001	0.17	0.0169	-0.0598	0.0356	0.0117	-0.0366	-0.0002		-0.033	0.126	0.0206	0.2279	0.1029	0.1491			dTDP-4-dehydrorhamnose 3,5-epimerase [Campylobacter jejuni subsp. jejuni]	gi|756010774	21 kDa	< 0.0001	4.44	0.0982	-0.1091	0.0427	-0.2988	0.0162
acyl carrier protein [Campylobacter jejuni subsp. jejuni]	gi|756009785	9 kDa	0.0037	0.13	0.0633	-0.114	-0.047	-0.0014	0.0038	0.0588		-0.0302	0.1922	0.252	0.1762	0.0155	0.088			membrane protein [Campylobacter jejuni subsp. jejuni]	gi|756009489	39 kDa	< 0.0001	0.16	-0.0459	-0.0193	-0.0076	0.0341	-0.1475	0.0485		0.0957	0.3787	0.0259	0.0816	0.0462	0.1098			UDP-glucose 6-dehydrogenase [Campylobacter jejuni subsp. jejuni]	gi|756010775	47 kDa	< 0.0001	4.9	0.1471	0.0644	0.1611	-0.3355	-0.4864
hypothetical protein PJ18_06455 [Campylobacter jejuni subsp. jejuni]	gi|756015349	11 kDa	0.0039	4.74	-0.1269	0.25	0	-0.8227	-1.7869	0.5388		4.5469	5.0044	4.4272	0	5.2797	5.2743			30S ribosomal protein S3 [Campylobacter jejuni subsp. jejuni]	gi|756011039	26 kDa	< 0.0001	0.16	-0.0362	0.1904	0.07	-0.1205	-0.0426	-0.0519		0.2093	-0.1498	0.0737	0.2445	0.3377	0.1096			epimerase [Campylobacter jejuni subsp. jejuni]	gi|756010776	43 kDa	< 0.0001	5.61	-0.123	0.0986	-0.0294	-0.0388	-0.3372
lipoprotein [Campylobacter jejuni subsp. jejuni]	gi|756090377	120 kDa	0.0039	3.78	0.8509	0.2742	0	-0.3367	-0.5177	-0.4871		3.9199	3.6453	2.8706	4.1859	3.9258	4.0612			hypothetical protein PJ17_01815 [Campylobacter jejuni subsp. jejuni]	gi|756009719	18 kDa	< 0.0001	0.15	0.0923	0.04	-0.0228	-0.0227	-0.0673	0.0075		-0.0902	-0.1928	0.2626	0.2326	0.2921	0.2817			glucose-1-phosphate cytidylyltransferase [Campylobacter jejuni subsp. jejuni]	gi|756010777	30 kDa	< 0.0001	5.46	0.1785	-0.02	0.1116	-0.61	-0.4514
histidine kinase [Campylobacter jejuni subsp. jejuni]	gi|756091000	19 kDa	0.0039	1.66	0.0897	-0.3634	0.0501	-0.0462	0.3867	-0.0726		1.14	2.0671	1.3658	2.059	1.2694	2.0858			transporter [Campylobacter jejuni subsp. jejuni]	gi|756009921	50 kDa	< 0.0001	0.15	-0.0845	0.0259	-0.0002	-0.079	-0.003	0.0662		0.1453	0.3123	0.2056	0.0624	0.0825	0.1127			hypothetical protein PJ17_07540 [Campylobacter jejuni subsp. jejuni]	gi|756010778	82 kDa	< 0.0001	4.6	0.1497	-0.1427	-0.5419	-0.2235	0.0049
glutamine synthetase [Campylobacter jejuni subsp. jejuni]	gi|756014783	54 kDa	0.0039	1.2	0.075	-0.2281	-0.4251	-0.0744	0.349	0.2247		2.3183	0.7945	0.736	0.8054	0.478	2.158			methionine sulfoxide reductase B [Campylobacter jejuni subsp. jejuni]	gi|756010431	13 kDa	< 0.0001	0.15	0.1306	-0.0243	-0.2578	0.0296	-0.0422	0.099		0.1593	0.0359	0.0199	0.1662	0.2587	0.1058			glycosyl transferase family 2 [Campylobacter jejuni subsp. jejuni]	gi|756010779	52 kDa	< 0.0001	4.41	0.1914	0.2351	0.1574	-0.0377	-0.4209
phosphoglyceromutase [Campylobacter jejuni subsp. jejuni]	gi|756014547	56 kDa	0.0039	1.03	0.2792	0.3937	0.8078	0.0639	0.756	0		1.4177	1.0152	0.9662	0.9057	1.0418	0.8289			molecular chaperone GroEL [Campylobacter jejuni subsp. jejuni]	gi|756010537	58 kDa	< 0.0001	0.15	0.1207	-0.0941	-0.2247	-0.011	0.1278	-0.0046		0.0815	0.3563	0.1632	0.327	0.0506	0.2033			UDP-galactopyranose mutase [Campylobacter jejuni subsp. jejuni]	gi|756010780	43 kDa	< 0.0001	4.74	-0.3053	0.1893	0.3764	-0.1815	0.1209
cytochrome C oxidase subunit II [Campylobacter jejuni subsp. jejuni]	gi|756009447	58 kDa	0.0039	0.33	0.015	0.0222	0.0282	-0.084	0.0396	-0.0298		0.3656	0.2951	0.383	0.2124	0.2309	0.462			adenylate kinase [Campylobacter jejuni subsp. jejuni]	gi|756009957	21 kDa	< 0.0001	0.14	0.0231	-0.0182	0.0101	-0.0624	-0.0598	0.0726		0.0905	0.0269	0.2066	0.1866	0.1857	0.0512			arabinose 5-phosphate isomerase [Campylobacter jejuni subsp. jejuni]	gi|756010783	34 kDa	< 0.0001	4.35	0.1923	-0.3804	0.675	-0.6884	0.3061
hypothetical protein PJ17_02480 [Campylobacter jejuni subsp. jejuni]	gi|756009839	11 kDa	0.0039	0.12	0.0009	-0.0506	0	-0.0352	0.0402	0.011		0.1091	0.1494	0.1443	0	0.1423	0.081			glycyl-tRNA synthetase subunit alpha [Campylobacter jejuni subsp. jejuni]	gi|756010012	33 kDa	< 0.0001	0.14	-0.0132	0.0694	0.0467	0.0202	0.0155	-0.2047		0.0754	0.0379	0.1447	0.0897	0.3241	0.1478			hypothetical protein PJ17_07630 [Campylobacter jejuni subsp. jejuni]	gi|756010795	15 kDa	< 0.0001	4.18	-0.2408	0.0441	-0.3838	0.5517	-0.1171
30S ribosomal protein S9 [Campylobacter jejuni subsp. jejuni]	gi|756010816	14 kDa	0.0039	-0.82	-0.0068	0.0357	0.0968	0.0751	0.0289	-0.1883		-1.3234	-0.3069	-0.2262	-0.2519	0	-0.9324			phospho-2-dehydro-3-deoxyheptonate aldolase [Campylobacter jejuni subsp. jejuni]	gi|756010024	50 kDa	< 0.0001	0.14	0.035	-0.1085	-0.0849	0.072	-0.0673	0.075		0.057	0.1696	0.1027	0.3229	0.0879	0.0556			hypothetical protein PJ17_07645 [Campylobacter jejuni subsp. jejuni]	gi|756010798	42 kDa	< 0.0001	4.68	0.0142	-0.1007	0.0042	0.0858	-0.2118
mechanosensitive ion channel protein [Campylobacter jejuni subsp. jejuni]	gi|756009590	71 kDa	0.0039	-0.87	-0.2283	-0.2967	-0.1364	-0.2906	0.1642	0.8186		-1.9849	-0.7788	-0.4305	-0.5069	-0.3504	-1.1491			phenylalanyl-tRNA synthetase subunit alpha [Campylobacter jejuni subsp. jejuni]	gi|756010179	38 kDa	< 0.0001	0.14	-0.0002	-0.0278	-0.0489	-0.0214	0.1155	-0.0105		0.0911	0.066	0.1545	0.1102	0.2649	0.1477			pyruvate-flavodoxin oxidoreductase [Campylobacter jejuni subsp. jejuni]	gi|756010813	131 kDa	< 0.0001	-0.13	-0.0911	0.0809	0.0046	0.0099	-0.049
hypothetical protein PJ19_08945 [Campylobacter jejuni subsp. jejuni]	gi|756091425	19 kDa	0.0039	-1.06	0.1543	1.3629	0	-0.1566	-0.3738	-0.1484		-0.6385	0	0	0	-0.6106	-0.7972			phosphoribosylaminoimidazolecarboxamide formyltransferase [Campylobacter jejuni subsp. jejuni]	gi|756010234	56 kDa	< 0.0001	0.14	-0.0694	0.1227	0.0145	0.0815	-0.2237	0.0432		0.0923	0.0944	0.1541	-0.0371	0.2548	0.2118			fibronectin-binding protein [Campylobacter jejuni subsp. jejuni]	gi|756010815	36 kDa	< 0.0001	5.34	-0.1933	-0.124	0.2471	-0.0938	-0.1734
C4-dicarboxylate ABC transporter [Campylobacter jejuni subsp. jejuni]	gi|756009453	47 kDa	0.0039	-1.3	-0.195	-0.2033	-0.0142	-0.4998	1.3861	-0.2116		0	-0.6237	-0.5232	-0.548	-1.8107	0			30S ribosomal protein S17 [Campylobacter jejuni subsp. jejuni]	gi|756010378	7 kDa	< 0.0001	0.14	-0.0631	0.0488	0.0722	0.0604	-0.115	-0.0327		0.1486	0.0635	0.1	0.1308	0.4481	0.1125			50S ribosomal protein L13 [Campylobacter jejuni subsp. jejuni]	gi|756010817	16 kDa	< 0.0001	-0.19	0.0542	0.1592	-0.0137	-0.0526	-0.0044
hydrogenase 2 large subunit [Campylobacter jejuni subsp. jejuni]	gi|756010580	64 kDa	0.0039	-5.77	0.0828	0.1866	-0.142	0.1338	-0.0846	-0.496		0	-0.6402	-0.5872	0	0	0			2-nitropropane dioxygenase [Campylobacter jejuni subsp. jejuni]	gi|756010584	39 kDa	< 0.0001	0.14	-0.0541	0.0525	0.0211	0.0206	-0.0803	0.0188		0.1483	-0.0303	0.1599	0.1418	0.2001	0.0455			hypothetical protein PJ17_07760 [Campylobacter jejuni subsp. jejuni]	gi|756010820	20 kDa	< 0.0001	-1.29	-0.1768	-0.1062	0.0063	0.3861	0.0722
pseudouridine synthase [Campylobacter jejuni subsp. jejuni]	gi|756010119	27 kDa	0.004	-0.79	0	-0.3218	-0.2988	3.3434	-0.0916	-0.3925		-0.3951	0	-0.4706	-0.6044	0	-0.6987			integrase [Campylobacter jejuni subsp. jejuni]	gi|756010596	45 kDa	< 0.0001	0.14	0.0017	0.1549	-0.0464	-0.0911	-0.0295	0.0419		0.2418	0.0138	0.2136	0.1905	0.1763	0.1061			cytochrome Cbb3 [Campylobacter jejuni subsp. jejuni]	gi|756010824	31 kDa	< 0.0001	-0.6	-0.2171	-0.0621	0.0409	0.0779	0.0924
beta-lactamase [Campylobacter jejuni subsp. jejuni]	gi|756014883	23 kDa	0.0041	0.15	-0.0435	0.0553	0.0246	-0.0732	0.0121	0		0	0.1361	0.1704	0.0753	0.1968	0.0805			carboxynorspermidine decarboxylase [Campylobacter jejuni subsp. jejuni]	gi|756010851	43 kDa	< 0.0001	0.14	-0.0134	0.0271	0.0213	-0.0073	0.0647	-0.0535		0.0362	-0.0549	0.1742	0.1321	0.2292	0.2607			competence protein [Campylobacter jejuni subsp. jejuni]	gi|756010832	22 kDa	< 0.0001	-0.19	0.0969	-0.0219	-0.0172	-0.0108	-0.0735
sporulation initiation inhibitor Soj [Campylobacter jejuni subsp. jejuni]	gi|756009465	29 kDa	0.0042	0.09	-0.125	0.0484	-0.0237	0.044	-0.1247	0.2465		-0.391	0.0306	0.2327	0.0805	0.1309	0.0128			Ni/Fe hydrogenase [Campylobacter jejuni subsp. jejuni]	gi|756015314	41 kDa	< 0.0001	0.14	-0.0108	0.0706	0.1081	-0.064	0.0082	-0.0259		0.2361	0.5695	0.3081	0.0376	-0.0026	-0.0079			adenylosuccinate synthetase [Campylobacter jejuni subsp. jejuni]	gi|756010835	46 kDa	< 0.0001	-0.33	0.0056	0.0989	0.0105	-0.0177	-0.0388
NADH dehydrogenase [Campylobacter jejuni subsp. jejuni]	gi|756010908	15 kDa	0.0042	-0.17	-0.1368	-0.0016	0.0245	-0.0313	0.0793	0.1281		-0.1438	-0.0627	-0.25	-0.2162	-0.1242	-0.3377			30S ribosomal protein S5 [Campylobacter jejuni subsp. jejuni]	gi|756011028	16 kDa	< 0.0001	0.13	0.0014	0.1235	0.0238	-0.0871	-0.1025	0.0089		0.1541	-0.2615	0.1377	0.1468	0.3311	0.1288			hypothetical protein PJ17_07845 [Campylobacter jejuni subsp. jejuni]	gi|756010836	45 kDa	< 0.0001	1.16	-0.309	-0.0577	0.1935	0.0873	-0.0182
hypothetical protein PJ17_03765 [Campylobacter jejuni subsp. jejuni]	gi|756010074	39 kDa	0.0043	-0.54	-0.0659	-0.109	-0.001	-0.0346	-0.0233	0.1623		0	-0.3665	0.072	-0.6374	-0.2047	-0.5149			2-oxoglutarate ferredoxin oxidoreductase subunit alpha [Campylobacter jejuni subsp. jejuni]	gi|756009860	41 kDa	< 0.0001	0.12	0.0778	-0.0026	-0.1659	0.0246	0.0637	-0.0575		0.0318	0.1197	0.2139	0.1881	0.0845	0.2577			1-pyrroline-5-carboxylate dehydrogenase [Campylobacter jejuni subsp. jejuni]	gi|756010839	133 kDa	< 0.0001	4.8	0.1269	0.0188	-0.0407	-0.0599	-0.4881
translocation protein TolB [Campylobacter jejuni subsp. jejuni]	gi|756014244	45 kDa	0.0044	0.18	0.0353	-0.0267	0.0448	-0.0509	0.1257	-0.2297		-0.0375	0.1419	0.1311	0.1302	0.4249	0.1682			2-oxoglutarate ferredoxin oxidoreductase subunit beta [Campylobacter jejuni subsp. jejuni]	gi|756009861	31 kDa	< 0.0001	0.12	-0.0012	-0.0284	-0.1843	0.166	0.0732	-0.0588		0.0834	0.0149	0.0688	0.0471	0.2185	0.1931			regulatory protein [Campylobacter jejuni subsp. jejuni]	gi|756010843	28 kDa	< 0.0001	0.17	-0.234	0.2205	0.0688	0.1031	-0.1336
fibronectin-binding protein [Campylobacter jejuni subsp. jejuni]	gi|756010815	36 kDa	0.0044	-1.35	-0.1933	-0.124	0.2471	-0.0938	-0.1734	-0.4153		0	-1.3055	0	-0.3337	0	-1.1867			glutamyl-tRNA reductase [Campylobacter jejuni subsp. jejuni]	gi|756009866	49 kDa	< 0.0001	0.12	-0.1298	0.014	-0.0488	0.0246	-0.11	0.2418		0.1465	0.1289	0.1631	-0.1224	0.2123	0.3308			formate dehydrogenase [Campylobacter jejuni subsp. jejuni]	gi|756010845	36 kDa	< 0.0001	-0.44	-0.225	0.1799	0.0617	0.0204	-0.0971
N-acetyl sugar amidotransferase [Campylobacter jejuni subsp. jejuni]	gi|756010685	44 kDa	0.0048	-3.37	-0.8944	0.4951	-1.0681	-0.6663	-0.0122	-0.1956		0	0	0	-1.6837	0	0			membrane protein [Campylobacter jejuni subsp. jejuni]	gi|756010531	44 kDa	< 0.0001	0.12	0.1028	-0.1213	-0.0869	0.085	0.0515	-0.0045		0.1799	0.3055	0.2127	0.063	-0.0095	-0.1938			formate dehydrogenase [Campylobacter jejuni subsp. jejuni]	gi|756010846	24 kDa	< 0.0001	-0.79	-0.1964	0.4329	0.1595	0.026	-0.1628
radical SAM protein [Campylobacter jejuni subsp. jejuni]	gi|756009525	29 kDa	0.0049	-0.35	-0.2808	-0.0602	-0.0466	-0.172	0.5435	-0.0985		-0.1521	-0.1335	-0.2757	-0.2475	-0.2055	-0.8913			elongation factor Tu [Campylobacter jejuni subsp. jejuni]	gi|756009811	44 kDa	< 0.0001	0.11	0.1795	0.1051	-0.0611	-0.0484	-0.0224	-0.1084		0.0233	-0.0621	0.0698	0.1996	0.1829	0.1361			carboxynorspermidine decarboxylase [Campylobacter jejuni subsp. jejuni]	gi|756010851	43 kDa	< 0.0001	-0.38	-0.0134	0.0271	0.0213	-0.0073	0.0647
dTDP-4-dehydrorhamnose 3,5-epimerase [Campylobacter jejuni subsp. jejuni]	gi|756015514	21 kDa	0.005	0.58	0.5159	-1.384	-0.1479	-0.0291	0.3712	-0.9511		1.3537	0.4736	0.3619	-0.0216	0.6373	0.2679			2-oxoglutarate:acceptor oxidoreductase [Campylobacter jejuni subsp. jejuni]	gi|756009862	20 kDa	< 0.0001	0.11	-0.1018	0.1576	-0.0597	0.1467	0.0274	-0.0751		0.1769	0.1932	0.153	0.119	0.1037	0.0863			bilirubin oxidase [Campylobacter jejuni subsp. jejuni]	gi|756010852	59 kDa	< 0.0001	4.84	-0.2251	-0.0375	0.0603	-0.0265	-0.1796
motility accessory factor [Campylobacter jejuni subsp. jejuni]	gi|756015424	73 kDa	0.0052	0.39	-0.1183	0.0407	-0.1203	-0.1577	0.3557	0		0	0.5524	0.4468	0.3788	0.3512	0.3424			50S ribosomal protein L9 [Campylobacter jejuni subsp. jejuni]	gi|756009981	16 kDa	< 0.0001	0.11	0.1183	0.0306	-0.1216	-0.0317	-0.0324	0.0436		0.0104	-0.11	0.146	0.2915	0.1275	0.273			molybdenum cofactor biosynthesis protein MoaD [Campylobacter jejuni subsp. jejuni]	gi|756010853	8 kDa	< 0.0001	1.97	0.1218	0.0705	-0.1777	0.0395	-0.1433
alanine racemase [Campylobacter jejuni subsp. jejuni]	gi|756010187	37 kDa	0.0052	-0.1	0.0377	0.0355	-0.044	0.0558	-0.0586	0.0396		-0.1611	-0.1738	0.0052	-0.2222	-0.0496	-0.1165			ATP synthase F0F1 subunit B [Campylobacter jejuni subsp. jejuni]	gi|756009468	20 kDa	< 0.0001	0.1	-0.0912	-0.107	-0.0559	0.0586	0.3477	-0.0686		0.105	0.4132	0.1649	0.2107	-0.2337	0.0502			hypothetical protein PJ17_07940 [Campylobacter jejuni subsp. jejuni]	gi|756010855	16 kDa	< 0.0001	5.35	3.40282e+38	3.40282e+38	3.40282e+38	0	0
ribonucleotide-diphosphate reductase subunit alpha [Campylobacter jejuni subsp. jejuni]	gi|756014164	90 kDa	0.0053	0.28	0.0231	0.0485	-0.1542	0.1305	-0.5299	0.1213		0.2473	0.4441	0.4954	0.2162	0.2289	0.1681			50S ribosomal protein L11 [Campylobacter jejuni subsp. jejuni]	gi|756009815	15 kDa	< 0.0001	0.1	-0.0141	0.1564	0.0074	-0.0798	-0.086	0.0081		0.1797	-0.3423	0.1819	0.1291	0.234	0.1618			molybdenum cofactor biosynthesis protein MoaA [Campylobacter jejuni subsp. jejuni]	gi|756010856	44 kDa	< 0.0001	4.6	-0.1436	0.2723	0.3862	-0.2092	-0.5838
PseE protein [Campylobacter jejuni subsp. jejuni]	gi|756010695	74 kDa	0.0053	-0.47	0.0861	0.1	0.0162	-0.0325	-0.0793	-0.1112		-1.1986	-0.1829	-0.0876	0.1708	-1.3296	-0.7848			seryl-tRNA synthetase [Campylobacter jejuni subsp. jejuni]	gi|756009733	47 kDa	< 0.0001	0.09	0.0258	-0.0287	-0.0702	-0.0701	-0.0003	0.0043		0.0193	-0.0399	0.0608	0.091	0.196	0.1335			phosphoribosylformylglycinamidine cyclo-ligase [Campylobacter jejuni subsp. jejuni]	gi|756010862	36 kDa	< 0.0001	6.21	3.40282e+38	3.40282e+38	0	0	0
glycoprotease [Campylobacter jejuni subsp. jejuni]	gi|756009498	15 kDa	0.0056	0.61	-0.1932	-0.1394	0	0.172	0.121	0.0599		0.7903	0.4811	0.6656	0	0.7853	0.4492			50S ribosomal protein L1 [Campylobacter jejuni subsp. jejuni]	gi|756009816	25 kDa	< 0.0001	0.09	-0.1032	0.1611	-0.0128	-0.0493	-0.1992	0.0425		0.133	-0.3217	0.0567	0.1332	0.2964	0.0896			DNA polymerase III subunit beta [Campylobacter jejuni subsp. jejuni]	gi|756010867	17 kDa	< 0.0001	-0.27	0.04	-0.0523	-0.0424	0.0735	0.0082
translation initiation factor IF-3 [Campylobacter jejuni subsp. jejuni]	gi|756009569	20 kDa	0.0057	0.05	-0.0282	0.0617	-0.0292	0.0145	0.0113	-0.063		0.0027	0.107	0.1199	0.0306	0.0213	-0.1892			cell division protein FtsZ [Campylobacter jejuni subsp. jejuni]	gi|756010004	39 kDa	< 0.0001	0.09	-0.0401	0.0942	-0.0024	0.007	0.0719	-0.1859		0.0236	0.0815	0.0602	-0.0339	-0.0128	0.2788			glucose-6-phosphate isomerase [Campylobacter jejuni subsp. jejuni]	gi|756010868	46 kDa	< 0.0001	0.15	-0.033	0.0209	0.0108	-0.0105	0.0066
cytochrome C [Campylobacter jejuni subsp. jejuni]	gi|756014146	13 kDa	0.0058	-2.38	0.0198	0.4332	-0.2628	-0.3664	0.2483	0.1394		-2.1086	-2.4382	-2.1923	-2.9861	-2.5581	-1.8846			ArsC family transcriptional regulator [Campylobacter jejuni subsp. jejuni]	gi|756010025	13 kDa	< 0.0001	0.09	-0.0987	0.0224	-0.0776	0.4308	-0.1302	-0.1601		0.1183	0.0693	0.2781	-0.2398	0.2808	0.2277			LamB/YcsF family protein [Campylobacter jejuni subsp. jejuni]	gi|756010874	28 kDa	< 0.0001	0.12	-0.0276	0.1924	-0.079	-0.1186	0.0101
methionyl-tRNA synthetase [Campylobacter jejuni subsp. jejuni]	gi|756010129	72 kDa	0.006	-0.34	0.0669	-0.0595	0.0577	-0.1119	0.0248	0.0861		-0.2319	-0.4793	-0.4724	-0.2524	0.0415	-0.658			hypothetical protein PJ18_00580 [Campylobacter jejuni subsp. jejuni]	gi|756014246	35 kDa	< 0.0001	0.09	0.0503	0.0173	0.0667	0.166	-0.084	-0.1408		0.0534	0.0671	0.0228	-0.0372	0.1859	0.1504			alcohol dehydrogenase [Campylobacter jejuni subsp. jejuni]	gi|756010881	39 kDa	< 0.0001	1.04	0.119	-0.0092	-0.0392	0.023	-0.1081
diadenosine tetraphosphatase [Campylobacter jejuni subsp. jejuni]	gi|756010243	19 kDa	0.0061	0.23	0	0.2913	0.111	-0.6061	0.1062	0.0616		0.2666	0	0.4755	0.2415	0.2371	0.0908			molecular chaperone DnaK [Campylobacter jejuni subsp. jejuni]	gi|756014834	67 kDa	< 0.0001	0.09	-0.0106	-0.0093	0.098	-0.007	0.0087	-0.0958		0.1104	0.1436	0.0884	0.1784	0.0724	0.0834			transcriptional regulator [Campylobacter jejuni subsp. jejuni]	gi|756010885	56 kDa	< 0.0001	-0.1	0.0116	-0.0033	0.0402	-0.0891	0.0541
transporter [Campylobacter jejuni subsp. jejuni]	gi|756009921	50 kDa	0.0061	0.08	-0.0845	0.0259	-0.0002	-0.079	-0.003	0.0662		0.1321	0.0449	0.0297	-0.0415	0.1703	0.1387			ribonuclease Y [Campylobacter jejuni subsp. jejuni]	gi|756104295	58 kDa	< 0.0001	0.09	-0.0266	-0.0249	-0.0011	-0.0036	0.0629	-0.0385		0.1437	0.1392	0.0887	-0.0159	0.0374	0.1555			permease [Campylobacter jejuni subsp. jejuni]	gi|756010889	36 kDa	< 0.0001	6.21	0.9717	0	0.8687	0	-0.3635
peptidyl-arginine deiminase [Campylobacter jejuni subsp. jejuni]	gi|756015009	38 kDa	0.0064	0.19	0.0656	0.1442	-0.0168	-0.0937	-0.0707	-0.09		0.127	0.2863	0.4421	0.1647	0.0667	0.0062			molybdopterin adenylyltransferase [Campylobacter jejuni subsp. jejuni]	gi|756090518	20 kDa	< 0.0001	0.08	0.1375	0.0616	-0.1031	-0.0055	0.0212	-0.0386		-0.1484	0.0247	0.1261	0.0604	0.1158	0.1368			NADH dehydrogenase [Campylobacter jejuni subsp. jejuni]	gi|756010902	93 kDa	< 0.0001	3.09	-0.6872	0.5794	0.0269	0.1114	-0.2277
imidazole glycerol phosphate synthase [Campylobacter jejuni subsp. jejuni]	gi|756015663	22 kDa	0.0065	4.34	0	0	0	0	0	0		3.40282e+38	3.40282e+38	3.40282e+38	3.40282e+38	3.40282e+38	3.40282e+38			50S ribosomal protein L3 [Campylobacter jejuni subsp. jejuni]	gi|756011045	21 kDa	< 0.0001	0.07	0.0278	0.1354	-0.0859	-0.0237	-0.0654	0.0412		0.1413	-0.3052	0.1017	0.1354	0.3035	0.0888			NADH-ubiquinone oxidoreductase subunit E [Campylobacter jejuni subsp. jejuni]	gi|756010904	9 kDa	< 0.0001	-0.29	0.1203	-0.0554	-0.0632	0.0089	0.013
membrane protein [Campylobacter jejuni subsp. jejuni]	gi|756014699	56 kDa	0.0065	1.62	0.2379	0.72	0	0	-0.2688	0		2.109	1.6442	1.5788	1.8237	1.5932	-0.0497			ankyrin [Campylobacter jejuni subsp. jejuni]	gi|756015796	47 kDa	< 0.0001	0.07	-0.0709	0.0927	-0.3423	-0.0365	-0.0029	0.2915		0.1841	-0.027	0.1091	0.0764	0.0889	-0.0755			globin [Campylobacter jejuni subsp. jejuni]	gi|756010915	16 kDa	< 0.0001	0.15	-0.0082	-0.0049	-0.0954	0.0111	-0.0613
(2Fe-2S)-binding protein [Campylobacter jejuni subsp. jejuni]	gi|756090201	36 kDa	0.0065	0.24	0	0.1413	0	-0.0119	0.0461	-0.1018		0.3549	0	0.113	0	0.325	0.2215			LamB/YcsF family protein [Campylobacter jejuni subsp. jejuni]	gi|756010874	28 kDa	< 0.0001	0.04	-0.0276	0.1924	-0.079	-0.1186	0.0101	0.0183		0.0747	-0.2859	0.103	0.1166	0.1242	0.0755			imidazoleglycerol-phosphate dehydratase [Campylobacter jejuni subsp. jejuni]	gi|756010928	40 kDa	< 0.0001	0.09	0.028	-0.0448	-0.0568	-0.0599	-0.0005
preprotein translocase subunit SecA [Campylobacter jejuni subsp. jejuni]	gi|756015002	98 kDa	0.0065	0.15	0.0483	0.0752	-0.0054	-0.0495	-0.013	-0.0396		0.2512	0.0784	0.2365	0.0998	0.1019	0.1201			DNA topoisomerase I [Campylobacter jejuni subsp. jejuni]	gi|756015746	79 kDa	< 0.0001	-0.03	-0.0262	0.0314	-0.0526	-0.025	-0.0065	0.0867		-0.0274	-0.3571	-0.0932	-0.0255	0.043	-0.0461			imidazole glycerol phosphate synthase [Campylobacter jejuni subsp. jejuni]	gi|756010932	28 kDa	< 0.0001	-0.16	-0.0073	-0.066	-0.0451	-0.0943	0.0803
cytochrome C biogenesis protein CcdA [Campylobacter jejuni subsp. jejuni]	gi|756010466	51 kDa	0.0065	-0.23	-0.0434	0	-0.1022	0.0381	0.0095	0.0084		-0.3634	-0.2348	0	-0.0851	-0.2344	-0.1293			stationary phase survival protein SurE [Campylobacter jejuni subsp. jejuni]	gi|756009642	29 kDa	< 0.0001	-0.08	-0.0068	0	-0.0517	0.0012	-0.179	0.1347		-0.1093	-0.2068	-0.0515	-0.0591	-0.1141	-0.124			sulfate adenylyltransferase [Campylobacter jejuni subsp. jejuni]	gi|756010938	44 kDa	< 0.0001	4.83	0.4841	0	0.6808	-0.1002	-0.3576
phosphopantothenate synthase [Campylobacter jejuni subsp. jejuni]	gi|756010114	43 kDa	0.0065	-0.63	0	-0.0449	0	0.0725	-0.2197	0.281		-0.4619	0	-0.8204	0	-0.354	-0.8603			adenylosuccinate synthetase [Campylobacter jejuni subsp. jejuni]	gi|756010835	46 kDa	< 0.0001	-0.08	0.0056	0.0989	0.0105	-0.0177	-0.0388	-0.0223		-0.037	-0.2736	-0.0862	-0.0537	-0.0387	-0.0194			hypothetical protein PJ17_08395 [Campylobacter jejuni subsp. jejuni]	gi|756010942	28 kDa	< 0.0001	4.55	0.1291	-0.4032	-0.5246	0.0727	0.2446
hypothetical protein PJ17_06555 [Campylobacter jejuni subsp. jejuni]	gi|756010598	14 kDa	0.0065	-1.02	0.4345	-0.3593	0	0	0.4012	-0.6589		-0.658	-1.0766	-1.1031	0	0	-1.1504			fumarate reductase [Campylobacter jejuni subsp. jejuni]	gi|756009753	74 kDa	< 0.0001	-0.1	0.0971	-0.0916	0.0258	-0.0243	0.0534	-0.0432		-0.1673	0.0292	-0.196	-0.0661	0.0306	-0.081			ligand-gated channel [Campylobacter jejuni subsp. jejuni]	gi|756010943	82 kDa	< 0.0001	4.93	-0.0916	-0.376	0.295	-1.0889	0.0129
ATP-dependent protease [Campylobacter jejuni subsp. jejuni]	gi|756014756	50 kDa	0.0066	0.28	0.162	-0.0574	0.0149	-0.0269	-0.1825	0.0753		0.2886	0.1884	0.364	0.3534	0.1506	0.2024			transcription termination factor Rho [Campylobacter jejuni subsp. jejuni]	gi|756010472	49 kDa	< 0.0001	-0.1	0.0787	0.0829	0.0425	-0.0385	-0.0052	-0.1133		-0.1879	-0.2725	-0.1871	-0.1739	-0.0201	-0.2286			serine/threonine protein kinase [Campylobacter jejuni subsp. jejuni]	gi|756010953	46 kDa	< 0.0001	0.7	0.0981	-0.01	0.2231	-0.3489	0.1331
HmcD domain-containing protein (plasmid) [Campylobacter jejuni subsp. jejuni]	gi|756095502	31 kDa	0.0067	-0.79	0	-0.0829	-0.1118	1.0265	-0.0511	-0.6056		-1.1133	0	-0.8376	-0.8381	-0.0956	-0.7794			ATP-binding protein [Campylobacter jejuni subsp. jejuni]	gi|756009430	32 kDa	< 0.0001	-0.11	0.0523	0.063	-0.0096	-0.2599	0.0034	-0.002		-0.1202	-0.2059	-0.0323	-0.1172	-0.2217	-0.1192			hypothetical protein PJ17_08485 [Campylobacter jejuni subsp. jejuni]	gi|756010955	29 kDa	< 0.0001	-0.78	-0.0642	-0.0159	-0.0249	-0.0517	-0.0455
hypothetical protein PJ17_01220 [Campylobacter jejuni subsp. jejuni]	gi|756009602	32 kDa	0.0069	-0.03	-0.0259	-0.0353	-0.0831	0.1161	0.0605	0.0922		0.1003	-0.0628	-0.0943	-0.1722	-0.3114	0.2487			membrane protein [Campylobacter jejuni subsp. jejuni]	gi|756009545	51 kDa	< 0.0001	-0.11	-0.0187	0.0265	0.0827	0.0055	0.0133	-0.0134		-0.0949	0.114	-0.1124	-0.1788	-0.1458	-0.1027			DNA primase [Campylobacter jejuni subsp. jejuni]	gi|756010965	69 kDa	< 0.0001	0.31	-0.0684	-0.0132	0.1101	0.0535	-0.0558
hypothetical protein PJ18_04150 [Campylobacter jejuni subsp. jejuni]	gi|756014913	19 kDa	0.007	0.09	-0.0624	-0.0726	-0.0701	0.0126	0.1187	-0.0146		0.1134	0.0701	-0.0297	0.0065	0.0688	0.1542			NADH dehydrogenase [Campylobacter jejuni subsp. jejuni]	gi|756015636	26 kDa	< 0.0001	-0.11	0.0642	0.0528	-0.0211	0.0315	0.1678	-0.4324		-0.1669	-0.2788	-0.1204	-0.1025	-0.3892	0.4342			iron transporter [Campylobacter jejuni subsp. jejuni]	gi|756010986	20 kDa	< 0.0001	2.7	0.2192	0.2597	-0.8043	0.4869	-0.5215
signal recognition particle [Campylobacter jejuni subsp. jejuni]	gi|756014793	49 kDa	0.0075	0.12	-0.102	-0.0498	-0.0563	0.0419	0.0638	0.2563		0.0121	0.1812	0.118	0.0493	0.0842	0.2302			chemotaxis protein [Campylobacter jejuni subsp. jejuni]	gi|756009635	20 kDa	< 0.0001	-0.12	0.0404	-0.0581	0.0016	-0.0157	-0.0603	0.0504		-0.1131	-0.1158	-0.1312	-0.0959	-0.0843	-0.1417			GTPase [Campylobacter jejuni subsp. jejuni]	gi|756010990	24 kDa	< 0.0001	2.19	-0.0044	0.3721	-0.0904	0.2165	-0.2452
methionyl-tRNA formyltransferase [Campylobacter jejuni subsp. jejuni]	gi|756014230	34 kDa	0.0075	0.1	-0.0848	0.1247	0.2938	-0.0631	-0.0222	-0.2664		-0.0973	0.2795	0.2284	0.2888	-0.1478	0.086			guanosine polyphosphate pyrophosphohydrolase [Campylobacter jejuni subsp. jejuni]	gi|756009699	55 kDa	< 0.0001	-0.12	-0.0262	0.085	0.069	-0.371	0.1682	-0.0166		-0.0916	-0.1562	-0.1156	0.0349	-0.4412	-0.0861			hypothetical protein PJ17_08800 [Campylobacter jejuni subsp. jejuni]	gi|756011012	25 kDa	< 0.0001	-0.32	-0.0276	-0.0595	-0.0285	-0.1011	0.316
lipoprotein [Campylobacter jejuni subsp. jejuni]	gi|756009478	18 kDa	0.0075	-0.09	-0.1223	-0.0027	-0.0237	0.1152	0.0708	-0.029		-0.0466	-0.117	-0.1888	-0.1886	-0.0067	-0.0151			ABC transporter [Campylobacter jejuni subsp. jejuni]	gi|756011073	27 kDa	< 0.0001	-0.12	-0.0209	-0.0096	-0.0221	-0.0736	-0.0311	0.0566		-0.1009	-0.1137	-0.2307	-0.1737	-0.0008	-0.1408			3-isopropylmalate dehydrogenase [Campylobacter jejuni subsp. jejuni]	gi|756011056	39 kDa	< 0.0001	0.31	0.0083	-0.1766	-0.0978	-0.0622	-0.065
alpha-2,3 sialyltransferase [Campylobacter jejuni subsp. jejuni]	gi|756010457	35 kDa	0.0077	-0.28	0.1041	-0.0593	-0.0456	0.113	-0.0105	-0.0997		-0.4403	-0.1348	-0.2828	0.0575	-0.2053	-0.4258			ATP-dependent DNA helicase [Campylobacter jejuni subsp. jejuni]	gi|756014852	77 kDa	< 0.0001	-0.12	-0.0578	-0.0156	-0.0565	0.0142	-0.0044	0.043		-0.1013	0.0534	-0.0853	-0.1313	-0.1252	-0.1177			hypothetical protein PJ17_09065 [Campylobacter jejuni subsp. jejuni]	gi|756011061	21 kDa	< 0.0001	4.88	-0.0465	0.2751	-0.1309	-0.1039	-0.8956
hypothetical protein PJ19_03050 [Campylobacter jejuni subsp. jejuni]	gi|756090310	35 kDa	0.0078	0.14	-0.1292	0.3595	0.0825	-0.1131	-0.0168	-0.2954		0.3204	0.1991	0.0884	0.0622	0.0263	-0.0643			pyrroline-5-carboxylate reductase [Campylobacter jejuni subsp. jejuni]	gi|756015131	27 kDa	< 0.0001	-0.12	-0.0199	-0.0533	-0.0453	0.0055	0.0102	0.0783		-0.0972	-0.0462	-0.0683	-0.1557	-0.1106	-0.1909			homoserine O-succinyltransferase [Campylobacter jejuni subsp. jejuni]	gi|756011062	34 kDa	< 0.0001	5.02	0.1443	-0.0093	0.2507	0	-0.0813
S-adenosylmethionine tRNA ribosyltransferase [Campylobacter jejuni subsp. jejuni]	gi|756014678	40 kDa	0.0078	-0.4	0.0163	0.0585	-0.0624	-0.212	0.0362	0.4509		-0.1082	-0.3641	-0.4419	-0.2114	-0.2033	-0.7537			cell division protein FtsK [Campylobacter jejuni subsp. jejuni]	gi|756010168	108 kDa	< 0.0001	-0.13	-0.08	0.0789	0.039	0.0261	-0.081	0.0636		-0.0963	-0.2873	-0.0942	-0.192	-0.0183	-0.2004			O-acetylhomoserine aminocarboxypropyltransferase [Campylobacter jejuni subsp. jejuni]	gi|756011063	47 kDa	< 0.0001	5.49	-0.095	-0.135	-0.1968	-0.004	-0.2125
molecular chaperone GroES [Campylobacter jejuni subsp. jejuni]	gi|756010536	9 kDa	0.0079	0.07	0.0717	0.073	-0.1207	-0.0438	0.1029	0.0092		-0.0031	0.0628	0.3101	0.1407	-0.1263	0.0612			chromosome partitioning protein ParB [Campylobacter jejuni subsp. jejuni]	gi|756014233	32 kDa	< 0.0001	-0.14	0.0145	-0.0876	-0.0135	-0.0486	0.084	-0.0144		-0.0925	-0.19	-0.0831	-0.2332	-0.2263	-0.1806			polynucleotide phosphorylase [Campylobacter jejuni subsp. jejuni]	gi|756011086	79 kDa	< 0.0001	4.57	0.1572	0.1096	0	-0.2038	0.2088
MerR family transcriptional regulator [Campylobacter jejuni subsp. jejuni]	gi|756010546	15 kDa	0.0081	-0.02	-0.1229	-0.0697	-0.0474	0.0634	-0.0304	0.5487		-0.6568	0.122	0.0371	-0.0825	0.1059	0.0979			flagellar biosynthesis regulator FlhF [Campylobacter jejuni subsp. jejuni]	gi|756009431	55 kDa	< 0.0001	-0.15	-0.0908	0.0491	0.0073	-0.1162	0.0403	0.2734		-0.0408	-0.2333	-0.2174	-0.108	-0.1448	-0.3309			L-asparaginase [Campylobacter jejuni subsp. jejuni]	gi|756014169	35 kDa	< 0.0001	-0.23	0.0238	0.0755	-0.0244	-0.0965	0.0682
chemotaxis protein CheY [Campylobacter jejuni subsp. jejuni]	gi|756010575	25 kDa	0.0082	0.06	-0.131	0.0972	-0.0591	-0.0093	-0.002	0.1244		0.0793	-0.0006	0.3158	0.0258	-0.0353	0.0557			phosphoribosylamine--glycine ligase [Campylobacter jejuni subsp. jejuni]	gi|756010566	45 kDa	< 0.0001	-0.15	-0.0314	0.0242	0.0285	-0.0917	0.0813	0.0352		-0.0025	-0.1446	-0.2069	-0.0215	-0.117	-0.2886			hypothetical protein PJ18_00205 [Campylobacter jejuni subsp. jejuni]	gi|756014176	53 kDa	< 0.0001	-2.74	-0.0715	-0.0355	0.1608	0.0153	0.0104
chemotaxis protein CheY [Campylobacter jejuni subsp. jejuni]	gi|756014470	26 kDa	0.0083	0.58	0.0542	-0.8606	0.0854	-0.0171	0.1271	0		0.7877	0.4488	1.4994	0.6113	0.2862	0.7673			chemotaxis protein CheY [Campylobacter jejuni subsp. jejuni]	gi|756009637	36 kDa	< 0.0001	-0.16	-0.0289	0.0668	0.0946	0.0218	-0.1148	-0.1498		-0.1235	-0.2844	-0.3297	-0.0548	-0.296	-0.1887			flagellar hook-length control protein [Campylobacter jejuni subsp. jejuni]	gi|756014181	68 kDa	< 0.0001	-1.01	-0.1415	0.2571	0	0.7312	-0.3474
DNA polymerase III subunit beta [Campylobacter jejuni subsp. jejuni]	gi|756010867	17 kDa	0.0085	-0.06	0.04	-0.0523	-0.0424	0.0735	0.0082	0.0136		-0.0891	-0.0917	-0.0147	-0.0277	-0.102	-0.0867			chemotaxis protein CheR [Campylobacter jejuni subsp. jejuni]	gi|756010204	31 kDa	< 0.0001	-0.17	0.0146	0.0045	-0.0927	-0.0113	0.1958	-0.1632		-0.0977	-0.1851	-0.0702	-0.0865	-0.5062	-0.2675			hypothetical protein PJ18_00380 [Campylobacter jejuni subsp. jejuni]	gi|756014207	25 kDa	< 0.0001	-0.14	-0.0125	0.123	-0.0118	0.0139	-0.0614
hypothetical protein PJ17_02610 [Campylobacter jejuni subsp. jejuni]	gi|756009863	10 kDa	0.0086	0.14	0.0835	-0.1144	-0.008	-0.0236	-0.0295	0.047		0.0808	0.3149	0.1182	0.2537	0.0253	0.1042			translation elongation factor [Campylobacter jejuni subsp. jejuni]	gi|756010735	69 kDa	< 0.0001	-0.17	-0.0964	-0.0366	0.0906	0.0515	-0.0378	-0.0131		-0.0843	-0.2019	-0.1593	-0.2135	-0.1576	-0.0963			hypothetical protein PJ18_00455 [Campylobacter jejuni subsp. jejuni]	gi|756014221	51 kDa	< 0.0001	-6.18	0.104	0.04	0.0904	-0.074	-0.1042
membrane protein [Campylobacter jejuni subsp. jejuni]	gi|756091203	44 kDa	0.0086	-0.11	0.0476	-0.209	-0.0239	0.0202	0.0123	-0.0411		-0.1155	-0.2237	-0.3211	0.0155	-0.0046	-0.2592			molybdenum cofactor biosynthesis protein MoeA [Campylobacter jejuni subsp. jejuni]	gi|756009526	37 kDa	< 0.0001	-0.18	-0.174	0.1252	0.1179	0.0051	-0.148	0.0786		-0.1031	-0.1801	-0.2018	-0.3888	-0.0742	-0.2256			hypothetical protein PJ18_00465 [Campylobacter jejuni subsp. jejuni]	gi|756014223	22 kDa	< 0.0001	-0.84	0.0719	-0.0775	0.0288	-0.0511	0.092
aspartate-semialdehyde dehydrogenase [Campylobacter jejuni subsp. jejuni]	gi|756010344	38 kDa	0.0088	-0.4	0.0033	0.0419	-0.0552	0.2649	-0.0875	-0.0649		0.0022	-0.4099	-0.6444	-0.3798	-0.5606	-0.3486			hypothetical protein PJ17_00825 [Campylobacter jejuni subsp. jejuni]	gi|756009528	19 kDa	< 0.0001	-0.18	-0.0562	-0.0717	-0.0189	0.0045	0.0198	0.0741		-0.1656	-0.1627	-0.1919	-0.2053	-0.3706	-0.1959			methionyl-tRNA formyltransferase [Campylobacter jejuni subsp. jejuni]	gi|756014230	34 kDa	< 0.0001	0.59	-0.0848	0.1247	0.2938	-0.0631	-0.0222
hypothetical protein PJ18_00465 [Campylobacter jejuni subsp. jejuni]	gi|756014223	22 kDa	0.0089	0.05	0.0719	-0.0775	0.0288	-0.0511	0.092	-0.0605		0.0774	-0.0886	0.014	-0.0185	0.2207	0.1779			thiazole synthase [Campylobacter jejuni subsp. jejuni]	gi|756015100	28 kDa	< 0.0001	-0.18	0.0386	0.0065	-0.0728	-0.0699	-0.0767	0.0902		-0.2735	-0.2732	-0.1619	-0.0183	-0.1181	-0.2268			translocation protein TolB [Campylobacter jejuni subsp. jejuni]	gi|756014244	45 kDa	< 0.0001	-2.43	0.0353	-0.0267	0.0448	-0.0509	0.1257
phosphoribosyl-ATP pyrophosphatase [Campylobacter jejuni subsp. jejuni]	gi|756015667	23 kDa	0.009	1.19	0.7105	0	0.5013	-0.6365	0.847	0		1.3065	1.2473	0	0.9249	1.2019	1.2059			flagellar M-ring protein FliF [Campylobacter jejuni subsp. jejuni]	gi|756009665	63 kDa	< 0.0001	-0.19	-0.0617	-0.022	-0.0042	0.0292	-0.0653	0.0505		-0.1269	-0.1238	-0.1365	-0.3563	-0.4138	-0.1849			hypothetical protein PJ18_00580 [Campylobacter jejuni subsp. jejuni]	gi|756014246	35 kDa	< 0.0001	-0.2	0.0503	0.0173	0.0667	0.166	-0.084
transporter [Campylobacter jejuni subsp. jejuni]	gi|756014344	47 kDa	0.009	0.16	-0.032	0.0078	0.0236	0.0141	-0.0508	0		0	0.1848	0.1447	0.1293	0.1261	0.191			flagellar assembly protein FliH [Campylobacter jejuni subsp. jejuni]	gi|756009667	31 kDa	< 0.0001	-0.19	-0.0482	-0.048	-0.0852	0.0406	-0.0296	0.1176		-0.1555	-0.3349	-0.1428	-0.301	-0.2066	-0.1611			ATPase AAA [Campylobacter jejuni subsp. jejuni]	gi|756014271	69 kDa	< 0.0001	0.45	0.1862	-0.0298	0.2157	-0.2765	-0.2279
hypothetical protein PJ18_04125 [Campylobacter jejuni subsp. jejuni]	gi|756014908	37 kDa	0.009	-0.11	-0.0532	0.0429	0.0064	0.0023	0	0		0	-0.0922	-0.0762	-0.1909	-0.1051	0			macrolide transporter [Campylobacter jejuni subsp. jejuni]	gi|756009927	70 kDa	< 0.0001	-0.19	-0.0762	-0.0774	0.0228	-0.0196	0.0727	0.1437		-0.0135	-0.1296	-0.1447	-0.0808	-0.3718	-0.3055			chemotaxis protein [Campylobacter jejuni subsp. jejuni]	gi|756014276	72 kDa	< 0.0001	-3.96	-0.0861	-0.1193	0.1447	0.2724	0.072
DNA-directed RNA polymerase subunit beta' [Campylobacter jejuni subsp. jejuni]	gi|756009820	169 kDa	0.009	-1.48	2.943	-0.391	0	-0.4993	-0.5403	-0.3678		-1.1476	0	-0.6101	0	-1.4595	-1.3749			hypothetical protein PJ17_03485 [Campylobacter jejuni subsp. jejuni]	gi|756010027	24 kDa	< 0.0001	-0.19	-0.1045	-0.1961	-0.0179	-0.0443	0.1759	0.2155		-0.2883	0.0164	-0.1783	-0.296	-0.2422	-0.3335			dihydroorotase [Campylobacter jejuni subsp. jejuni]	gi|756014279	38 kDa	< 0.0001	-3.44	-0.036	0.0053	0.0186	-0.0036	0.0146
hypothetical protein PJ19_01755 [Campylobacter jejuni subsp. jejuni]	gi|756090072	60 kDa	0.009	-3.64	-0.4785	-2.3325	0	0	2.6365	0.7042		0	-3.634	-3.2202	0	0	0			hypothetical protein PJ17_02685 [Campylobacter jejuni subsp. jejuni]	gi|756009877	39 kDa	< 0.0001	-0.2	0.0564	-0.058	-0.1571	-0.006	0.0499	-0.0189		-0.2562	-0.725	-0.0035	0.0301	-0.2329	-0.2377			sulfatase [Campylobacter jejuni subsp. jejuni]	gi|756014282	59 kDa	< 0.0001	-2.89	-0.0404	0.02	0.1438	-0.01	-0.0618
molybdopterin containing oxidoreductase [Campylobacter jejuni subsp. jejuni]	gi|756014147	46 kDa	0.009	-4.53	0.0712	0.6282	-0.3196	-0.7543	0	0.1572		0	-3.9484	-3.9236	-4.5993	-3.0099	0			nucleotidyltransferase [Campylobacter jejuni subsp. jejuni]	gi|756091162	92 kDa	< 0.0001	-0.2	-0.1185	-0.1282	0.0051	-0.1327	0.2279	0.0788		-0.2876	-0.2012	-0.1978	-0.1708	-0.1655	-0.104			cysteine desulfurase [Campylobacter jejuni subsp. jejuni]	gi|756014297	43 kDa	< 0.0001	-7.34	0.2343	-0.1647	-0.2775	-0.3973	0.3734
flagellin [Campylobacter jejuni subsp. jejuni]	gi|756015428	60 kDa	0.0092	0.5	0.2763	-1.5102	-0.7297	0.1348	-0.3338	-0.2243		0.419	0.3314	0.4256	0.2926	0.2758	0.4126			ATP-dependent DNA helicase RuvA [Campylobacter jejuni subsp. jejuni]	gi|756010096	20 kDa	< 0.0001	-0.21	-0.0642	0.0285	0.1084	0.0526	-0.1644	0.0368		-0.0884	-0.4698	-0.2198	-0.3376	-0.234	-0.1809			nicotinate phosphoribosyltransferase [Campylobacter jejuni subsp. jejuni]	gi|756014307	52 kDa	< 0.0001	-2.83	-0.0484	-0.0476	0.134	-0.0066	0.0048
5-methyltetrahydropteroyltriglutamate--homocysteine methyltransferase [Campylobacter jejuni subsp. jejuni]	gi|756010517	87 kDa	0.0092	-0.56	-0.11	-0.2304	-0.1805	0.1742	-0.0279	0.0729		-1.3742	-0.2173	-0.5852	-0.2271	-0.4398	-0.9597			signal recognition particle [Campylobacter jejuni subsp. jejuni]	gi|756014793	49 kDa	< 0.0001	-0.21	-0.102	-0.0498	-0.0563	0.0419	0.0638	0.2563		-0.1789	-0.2302	-0.1908	-0.1041	-0.4317	-0.2057			acetylornithine aminotransferase [Campylobacter jejuni subsp. jejuni]	gi|756014310	44 kDa	< 0.0001	-0.78	-0.1061	0.1157	-0.0444	-0.0619	0.1981
trimethylamine N-oxide reductase I catalytic subunit [Campylobacter jejuni subsp. jejuni]	gi|756014380	93 kDa	0.0093	0.75	0.3406	-0.3801	0.4062	0	0.1419	-0.3962		0.7369	0.8108	0.6832	0.1795	1.5531	0.2969			flagellar basal body rod modification protein [Campylobacter jejuni subsp. jejuni]	gi|756009413	31 kDa	< 0.0001	-0.22	0.0632	-0.3175	-0.2525	-0.0655	0.2927	0.2403		-0.4323	-0.1251	-0.1727	-0.252	-0.5938	-0.1144			N-acetyl-gamma-glutamyl-phosphate reductase [Campylobacter jejuni subsp. jejuni]	gi|756014312	39 kDa	< 0.0001	-3.1	0.0995	0.0585	-0.0879	-0.0218	-0.0211
hypothetical protein PJ18_04615 [Campylobacter jejuni subsp. jejuni]	gi|756014999	15 kDa	0.0095	-0.05	-0.0265	-0.0517	0.0586	0.0139	-0.0142	0.0201		-0.1434	0.0197	0.0052	-0.0535	-0.0794	-0.0355			membrane protein [Campylobacter jejuni subsp. jejuni]	gi|756009795	20 kDa	< 0.0001	-0.22	-0.0036	-0.1346	0.0799	-0.0661	0.0516	0.0651		-0.1932	-0.0208	-0.257	-0.2114	-0.3049	-0.2357			ATP synthase [Campylobacter jejuni subsp. jejuni]	gi|756014331	50 kDa	< 0.0001	-0.34	0.0543	0.1203	-0.205	0.0369	-0.0719
carbon storage regulator [Campylobacter jejuni subsp. jejuni]	gi|756010422	8 kDa	0.0098	0.12	0.0302	-0.1192	0.1787	0.0685	-0.0598	-0.0132		0.1766	0.1245	0.0752	0.1946	-0.1549	0.1788			ATP-dependent DNA helicase RuvB [Campylobacter jejuni subsp. jejuni]	gi|756010719	37 kDa	< 0.0001	-0.22	-0.0376	-0.0332	-0.0224	0.1678	-0.0262	-0.0169		-0.1445	-0.3295	0.0286	-0.3231	-0.5703	-0.1932			TonB-dependent receptor [Campylobacter jejuni subsp. jejuni]	gi|756014348	84 kDa	< 0.0001	2.87	0.5859	0	0	0.5307	-0.0621
alcohol dehydrogenase [Campylobacter jejuni subsp. jejuni]	gi|756015420	39 kDa	0.01	0.45	-0.2814	-0.0456	0.1975	0	0.0765	-0.1569		0.5465	0.7568	0.4096	0.2603	0	0.3757			GTPase [Campylobacter jejuni subsp. jejuni]	gi|756014412	33 kDa	< 0.0001	-0.22	-0.0102	-0.1506	-0.0582	-0.1133	0.194	0.1725		-0.2639	-0.1536	-0.1242	-0.1035	-0.5026	-0.184			branched-chain amino acid aminotransferase [Campylobacter jejuni subsp. jejuni]	gi|756014385	34 kDa	< 0.0001	-4.12	0.0303	-0.0692	-0.1214	0.015	0.042
imidazole glycerol phosphate synthase [Campylobacter jejuni subsp. jejuni]	gi|756015410	23 kDa	0.01	0.33	-0.0854	-0.234	0.0857	-0.1514	0.2129	0.1857		0.4666	0.1335	0.3433	0.3688	0.3299	0.3797			Fur family transcriptional regulator [Campylobacter jejuni subsp. jejuni]	gi|756090034	16 kDa	< 0.0001	-0.22	-0.0799	0.172	0.0191	-0.0408	-0.0987	-0.051		-0.0915	-0.4991	-0.6352	-0.1573	-0.0515	-0.0999			peroxiredoxin [Campylobacter jejuni subsp. jejuni]	gi|756014387	17 kDa	< 0.0001	-2.09	-0.0888	0.0404	-0.0382	0.1643	-0.041
membrane protein [Campylobacter jejuni subsp. jejuni]	gi|756015003	20 kDa	0.01	0.15	0.0266	0.0305	-0.0553	0.004	-0.0593	0.0434		0.0432	0.0458	0.297	0.1277	0.2872	0.1446			3-dehydroquinate dehydratase [Campylobacter jejuni subsp. jejuni]	gi|756009433	18 kDa	< 0.0001	-0.23	-0.0221	-0.0741	-0.2361	-0.0972	0.0016	0.4045		-0.2352	-0.5743	0.4186	-0.0836	-0.2527	-0.2643			carbamoyl phosphate synthase large subunit [Campylobacter jejuni subsp. jejuni]	gi|756014394	121 kDa	< 0.0001	-1.82	0.1027	-0.3226	0.2369	-0.5577	0.1561
potassium transporter [Campylobacter jejuni subsp. jejuni]	gi|756010647	24 kDa	0.01	0.14	-0.1052	0.0687	-0.1148	0.3126	0.0461	-0.0515		0.273	-0.2388	0.3672	0.0102	0.2681	-0.1027			transaldolase [Campylobacter jejuni subsp. jejuni]	gi|756009633	37 kDa	< 0.0001	-0.23	-0.0863	0.1204	0.0169	0.0011	-0.0519	0.0521		-0.2022	-0.2682	-0.1225	-0.218	-0.245	-0.6553			GTPase [Campylobacter jejuni subsp. jejuni]	gi|756014412	33 kDa	< 0.0001	-2.57	-0.0102	-0.1506	-0.0582	-0.1133	0.194
30S ribosomal protein S10 [Campylobacter jejuni subsp. jejuni]	gi|756011046	12 kDa	0.01	0.14	0.0838	0.2491	0.1459	-0.1733	-0.1795	-0.2632		0.1867	0.0898	0.3011	0.2017	-0.0333	0.0993			hypothetical protein PJ17_04375 [Campylobacter jejuni subsp. jejuni]	gi|756010188	38 kDa	< 0.0001	-0.23	0.0716	-0.0065	-0.275	0.0765	-0.1507	0.149		-0.3679	-0.7972	-0.1066	-0.2797	0.0226	-0.2158			hypothetical protein PJ18_01460 [Campylobacter jejuni subsp. jejuni]	gi|756014417	24 kDa	< 0.0001	-3.6	-0.0538	0.1124	-0.0074	-0.052	-0.0699
50S ribosomal protein L4 [Campylobacter jejuni subsp. jejuni]	gi|756011044	22 kDa	0.01	-0.38	0.0503	-0.2041	0.0043	0.079	0.034	0.0654		-0.8559	-0.0085	-0.7844	-0.2134	-0.4931	-0.1949			ubiquinol cytochrome C oxidoreductase [Campylobacter jejuni subsp. jejuni]	gi|756010502	18 kDa	< 0.0001	-0.23	-0.0766	-0.0771	0.0401	-0.0022	0.0066	0.1009		-0.2298	-0.0428	-0.2887	-0.3606	-0.2187	-0.3331			histidinol-phosphate aminotransferase [Campylobacter jejuni subsp. jejuni]	gi|756014429	41 kDa	< 0.0001	-2.75	-0.1458	-0.1485	-0.0794	0.595	-0.063
coproporphyrinogen III oxidase [Campylobacter jejuni subsp. jejuni]	gi|756010269	52 kDa	0.01	-0.76	0.0416	-0.2534	0.213	0.3608	0.1572	-0.4886		-1.1163	-0.7392	-0.5501	0.0464	-1.5489	0			flagellar motor protein MotB [Campylobacter jejuni subsp. jejuni]	gi|756014448	28 kDa	< 0.0001	-0.23	-0.0251	-0.0858	0.0371	-0.0155	-0.1264	0.235		-0.2672	-0.1829	-0.2084	-0.2742	-0.1316	-0.2231			MFS transporter [Campylobacter jejuni subsp. jejuni]	gi|756014438	40 kDa	< 0.0001	-4.31	-0.0557	-0.226	-0.2321	0.0193	0.6217
glutamyl-tRNA synthetase [Campylobacter jejuni subsp. jejuni]	gi|756010651	53 kDa	0.01	-1.21	0.5796	0.7095	0.0879	-0.2927	-0.6771	-0.4983		-1.164	-0.7285	-0.8586	-0.4074	-0.8571	0			uracil-DNA glycosylase [Campylobacter jejuni subsp. jejuni]	gi|756009451	26 kDa	< 0.0001	-0.24	0.0201	-0.0169	-0.0097	-0.0125	-0.0356	0.046		-0.2021	-0.6214	-0.1519	-0.1786	-0.1158	-0.1608			flagellar motor protein MotB [Campylobacter jejuni subsp. jejuni]	gi|756014448	28 kDa	< 0.0001	-0.26	-0.0251	-0.0858	0.0371	-0.0155	-0.1264
hydrogenase 2 large subunit [Campylobacter jejuni subsp. jejuni]	gi|756015313	64 kDa	0.011	0.89	-0.3523	0.325	-0.0401	0	0	0		1.286	1.8247	0.9351	0.1367	0	0			flagellar motor switch protein FliG [Campylobacter jejuni subsp. jejuni]	gi|756009666	38 kDa	< 0.0001	-0.24	-0.0883	-0.01	-0.0646	-0.0208	0.0153	0.113		-0.1567	-0.4224	-0.165	-0.233	-0.2233	-0.1855			TetR family transcriptional regulator [Campylobacter jejuni subsp. jejuni]	gi|756014482	24 kDa	< 0.0001	0.33	0.0025	-0.0008	0.1081	0.0121	-0.0992
radical SAM protein [Campylobacter jejuni subsp. jejuni]	gi|756015062	47 kDa	0.011	-0.23	-0.2021	0.2376	0.1444	0.0375	-0.204	-0.0966		-0.1484	-0.0241	-0.4961	-0.3949	-0.2619	-0.2792			preprotein translocase subunit TatB [Campylobacter jejuni subsp. jejuni]	gi|756009899	15 kDa	< 0.0001	-0.24	-0.0833	-0.0378	0.0262	0.0315	-0.1046	0.0995		-0.1489	-0.363	-0.2396	-0.3266	-0.095	-0.1396			glutathionylspermidine synthase [Campylobacter jejuni subsp. jejuni]	gi|756014486	45 kDa	< 0.0001	0.46	0.1465	-0.1628	-0.0475	-0.0179	0.006
hypothetical protein PJ17_05080 [Campylobacter jejuni subsp. jejuni]	gi|756010312	35 kDa	0.011	-0.27	0.3049	0.0702	0.1459	0.1217	-0.2491	-0.3784		-0.7133	-0.6732	-0.9435	-0.078	0.0324	0.1877			phosphoserine phosphatase [Campylobacter jejuni subsp. jejuni]	gi|756009634	23 kDa	< 0.0001	-0.25	-0.0133	-0.015	0.3723	-0.2283	0.2599	-0.0802		-0.3425	-0.1976	-0.5912	-0.2771	-0.0437	-0.2827			sulfoxide reductase catalytic subunit YedY [Campylobacter jejuni subsp. jejuni]	gi|756014493	34 kDa	< 0.0001	1.1	0.0125	-0.0032	-0.0647	0.0381	0.0173
tRNA (guanine-N7)-methyltransferase [Campylobacter jejuni subsp. jejuni]	gi|756015325	46 kDa	0.012	0.31	0.0206	0.0127	0.0514	0.1181	-0.2834	0.0122		2.6815	0.1336	0.1379	0.1104	0.301	0.4383			formate dehydrogenase [Campylobacter jejuni subsp. jejuni]	gi|756010846	24 kDa	< 0.0001	-0.25	-0.1964	0.4329	0.1595	0.026	-0.1628	-0.0785		-0.1797	-0.2671	-0.3223	-0.1773	-0.1074	-0.3681			hypothetical protein PJ18_01845 [Campylobacter jejuni subsp. jejuni]	gi|756014494	32 kDa	< 0.0001	-2.14	-0.1714	0.0519	0.1029	-0.0231	0.0217
LysR family transcriptional regulator [Campylobacter jejuni subsp. jejuni]	gi|756010277	34 kDa	0.012	0.07	-0.0942	-0.0083	-0.0043	0.0583	0.0077	0.0091		0.0942	0.0705	0.1164	-0.0205	0.0912	0.0371			ubiquinol cytochrome C oxidoreductase [Campylobacter jejuni subsp. jejuni]	gi|756010501	48 kDa	< 0.0001	-0.28	-0.0463	-0.1186	0.0383	-0.1565	0.3385	0.0429		-0.2675	-0.132	-0.4229	-0.159	-0.3941	-0.5419			hypothetical protein PJ18_01925 [Campylobacter jejuni subsp. jejuni]	gi|756014510	37 kDa	< 0.0001	-3.21	-0.1505	-0.0674	-0.0393	-0.0069	0.1866
rod shape-determining protein MreC [Campylobacter jejuni subsp. jejuni]	gi|756014393	28 kDa	0.012	-0.03	-0.017	-0.1859	0.0869	0.0052	0.0684	0.072		0.0014	0.0006	-0.0294	-0.0892	0.0448	-0.025			pseudouridine synthase [Campylobacter jejuni subsp. jejuni]	gi|756011047	29 kDa	< 0.0001	-0.29	-0.0026	0.0729	0.1722	-0.0887	-0.0027	-0.039		-0.2098	-0.461	-0.4141	-0.1402	-0.2638	-0.3289			GMC family oxidoreductase [Campylobacter jejuni subsp. jejuni]	gi|756014528	64 kDa	< 0.0001	-1.74	0.1471	0.0617	0.1456	-0.7529	0.0329
shikimate dehydrogenase [Campylobacter jejuni subsp. jejuni]	gi|756009749	30 kDa	0.012	-0.08	0.0158	-0.0496	0.0021	0.0412	-0.0196	0.0836		-0.0894	-0.087	-0.1036	-0.0692	-0.03	-0.1244			prenyltransferase [Campylobacter jejuni subsp. jejuni]	gi|756009529	33 kDa	< 0.0001	-0.3	-0.0681	-0.1007	0.0637	-0.03	-0.0106	0.1218		-0.2884	-0.2067	-0.2076	-0.343	-0.279	-0.3151			glutamine ABC transporter ATP-binding protein [Campylobacter jejuni subsp. jejuni]	gi|756014580	29 kDa	< 0.0001	-3.79	-0.0349	-0.0054	0.0136	0.0237	-0.0138
regulatory protein [Campylobacter jejuni subsp. jejuni]	gi|756010843	28 kDa	0.012	-0.08	-0.234	0.2205	0.0688	0.1031	-0.1336	-0.085		-0.0107	-0.0304	-0.1343	-0.2347	0.061	-0.202			membrane protein [Campylobacter jejuni subsp. jejuni]	gi|756009660	40 kDa	< 0.0001	-0.3	-0.1664	-0.017	0.0457	-0.0494	0.0319	0.3581		-0.1315	-0.3777	-0.2025	-0.3401	-0.6315	-0.3247			dihydrodipicolinate synthase [Campylobacter jejuni subsp. jejuni]	gi|756014592	33 kDa	< 0.0001	-2.02	-0.0794	0.0413	-0.0065	0.1685	-0.0507
adenylosuccinate lyase [Campylobacter jejuni subsp. jejuni]	gi|756010355	32 kDa	0.012	-0.3	0	0.4825	-0.1715	-0.2443	-0.0769	-0.1127		-0.1872	0	-0.4827	-0.4659	-0.0988	-0.3757			hypothetical protein PJ17_04600 [Campylobacter jejuni subsp. jejuni]	gi|756010225	28 kDa	< 0.0001	-0.3	-0.0328	-0.0165	-0.0098	0.0168	-0.0661	0.0726		-0.0428	-0.7501	-0.1238	-0.5781	-0.022	-0.3283			short-chain dehydrogenase [Campylobacter jejuni subsp. jejuni]	gi|756014596	29 kDa	< 0.0001	-2.25	-0.1081	-0.1131	0.0237	-0.2365	0.3166
delta-aminolevulinic acid dehydratase [Campylobacter jejuni subsp. jejuni]	gi|756010272	36 kDa	0.012	-0.45	-0.298	0.1504	-0.0305	0.3063	-0.2483	-0.0551		-0.6133	-0.1996	-0.3024	-0.3372	-0.8388	-0.7539			alanine racemase [Campylobacter jejuni subsp. jejuni]	gi|756010187	37 kDa	< 0.0001	-0.31	0.0377	0.0355	-0.044	0.0558	-0.0586	0.0396		-0.2097	-0.3226	-0.2024	-0.2437	-0.219	-1.3896			peptidase S41 [Campylobacter jejuni subsp. jejuni]	gi|756014617	49 kDa	< 0.0001	-2.92	-0.098	-0.0025	0.1006	-0.2755	0.0385
membrane protein [Campylobacter jejuni subsp. jejuni]	gi|756010561	47 kDa	0.012	-5.28	-0.0436	-0.0357	0.1825	-0.3069	-0.1887	0.257		-3.7858	-1.1989	0	-0.2065	0	0			nitrogen fixation protein NifU [Campylobacter jejuni subsp. jejuni]	gi|756010966	10 kDa	< 0.0001	-0.31	0.163	-0.114	-0.082	-0.0685	0.0158	0.0764		-0.3999	-0.5371	-0.2028	-0.251	-0.3307	-0.3168			molecular chaperone Hsp90 [Campylobacter jejuni subsp. jejuni]	gi|756014624	70 kDa	< 0.0001	1.51	0.1454	-0.8475	-0.788	0.5567	0.0541
transcriptional regulator [Campylobacter jejuni subsp. jejuni]	gi|756090473	24 kDa	0.013	0.3	-0.0807	0.0139	-0.1696	0.1993	-0.1181	0.2883		0.551	0.3043	0.3087	0.0211	0.5188	0.2304			thiamine biosynthesis protein ThiF [Campylobacter jejuni subsp. jejuni]	gi|756015799	30 kDa	< 0.0001	-0.31	-0.0356	-0.1281	-0.2988	0.0191	0.2547	0.1986		-0.3463	-0.3542	-0.2655	-0.1815	-0.6667	-0.3662			peptidase M24 [Campylobacter jejuni subsp. jejuni]	gi|756014749	68 kDa	< 0.0001	3.3	0.2219	0.148	0.3699	0	-0.5946
cytochrome B6 [Campylobacter jejuni subsp. jejuni]	gi|756009391	34 kDa	0.013	0.12	0.0193	-0.1212	-0.0234	-0.0225	0.0306	0.0386		0.1927	-0.0221	0.1511	0.09	0.2319	0.1092			hypothetical protein PJ18_08520 [Campylobacter jejuni subsp. jejuni]	gi|756015740	69 kDa	< 0.0001	-0.32	-0.0445	0.0212	-0.0455	0.0249	-0.0313	0.0756		-0.2766	-0.3193	-0.2911	-0.403	-0.1639	-0.4363			invasion protein [Campylobacter jejuni subsp. jejuni]	gi|756014769	56 kDa	< 0.0001	-0.83	0.0005	0.0145	0.0672	0.0163	-0.0341
prephenate dehydrogenase [Campylobacter jejuni subsp. jejuni]	gi|756009495	31 kDa	0.013	0.03	0.0206	0.0409	0.0766	-0.278	-0.0041	0.0446		0.056	0.1253	0.12	0.1151	-0.1109	-0.0519			chemotaxis protein CheB [Campylobacter jejuni subsp. jejuni]	gi|756010205	20 kDa	< 0.0001	-0.33	-0.0379	-0.0479	-0.0445	-0.0904	0.2042	0.2005		-0.3689	-0.5186	-0.3814	-0.2451	-0.2059	-0.6728			acetate kinase [Campylobacter jejuni subsp. jejuni]	gi|756014773	44 kDa	< 0.0001	-4.41	0.0857	-0.1159	0	0.0245	-0.0611
cysteine synthase [Campylobacter jejuni subsp. jejuni]	gi|756010193	32 kDa	0.013	-0.12	0.16	-0.0783	-0.1056	-0.0535	-0.034	0.125		-0.0154	-0.347	-0.0265	0.1366	-0.2686	0.1782			cytochrome C [Campylobacter jejuni subsp. jejuni]	gi|756015232	41 kDa	< 0.0001	-0.33	-0.0508	-0.0382	-0.0077	-0.0431	0.1659	-0.0626		-0.1977	-0.3041	-0.2368	-0.4623	-0.4111	-0.3179			restriction endonuclease [Campylobacter jejuni subsp. jejuni]	gi|756014774	148 kDa	< 0.0001	2.37	0.1567	0.1486	0.1832	-0.1413	-0.2757
hypothetical protein PJ18_06010 [Campylobacter jejuni subsp. jejuni]	gi|756015264	8 kDa	0.013	-0.38	0.9458	0.9375	-0.1884	-0.1293	-0.2642	-0.1181		-0.4555	-0.2196	-0.1545	-0.3016	-0.4754	-0.2016			3-octaprenyl-4-hydroxybenzoate carboxy-lyase [Campylobacter jejuni subsp. jejuni]	gi|756009869	69 kDa	< 0.0001	-0.34	-0.0589	0.0164	0.0741	-0.0184	0.0447	-0.0505		-0.3585	-0.2853	-0.2939	-0.5574	-0.2055	-0.4249			peptidylprolyl isomerase [Campylobacter jejuni subsp. jejuni]	gi|756014778	58 kDa	< 0.0001	-3.61	-0.0346	-0.1624	-0.0805	0.3778	0.1343
capsular biosynthesis protein [Campylobacter jejuni subsp. jejuni]	gi|756010782	38 kDa	0.013	-0.46	0.5732	-0.2282	0	-0.2612	0.0556	-0.063		-0.4935	-0.4777	-0.7673	0	-0.3136	-0.2419			C4-dicarboxylate ABC transporter [Campylobacter jejuni subsp. jejuni]	gi|756010508	50 kDa	< 0.0001	-0.34	-0.0947	-0.1173	0.0073	-0.1015	0.1687	0.1165		-0.2228	-0.1427	-0.4117	-0.2175	-0.442	-0.4465			phosphoribosylaminoimidazole carboxylase [Campylobacter jejuni subsp. jejuni]	gi|756014786	18 kDa	< 0.0001	-0.53	-0.0389	-0.0222	0.0136	0.0326	0.0022
peptidase S41 [Campylobacter jejuni subsp. jejuni]	gi|756009840	49 kDa	0.013	-6.52	-0.1352	0	0.3577	0	-1.1549	0.1779		0	0	0	-0.8263	0	0			histidine phosphotransferase [Campylobacter jejuni subsp. jejuni]	gi|756010718	16 kDa	< 0.0001	-0.34	-0.011	-0.0421	-0.0218	-0.0578	0.0918	0.0047		-0.6405	-0.3155	-0.3409	-0.2116	-0.367	-0.2277			zinc ribbon domain-containing protein [Campylobacter jejuni subsp. jejuni]	gi|756014790	28 kDa	< 0.0001	-3.1	-0.126	0.0386	0.0025	0.0278	0.0316
tryptophan synthase subunit alpha [Campylobacter jejuni subsp. jejuni]	gi|756009695	28 kDa	0.014	0.18	0.0135	0.196	0.0188	0.0114	-0.1358	-0.1493		0.5444	0.1649	0.2783	0.0076	-0.0545	0.1964			hypothetical protein PJ17_03230 [Campylobacter jejuni subsp. jejuni]	gi|756011072	9 kDa	< 0.0001	-0.34	0.0702	0.0272	-0.026	0.0521	-0.0471	0.0062		-0.2934	-0.5456	-0.3324	-0.2938	-0.1702	-0.3318			signal recognition particle [Campylobacter jejuni subsp. jejuni]	gi|756014793	49 kDa	< 0.0001	-3.32	-0.102	-0.0498	-0.0563	0.0419	0.0638
histidine kinase [Campylobacter jejuni subsp. jejuni]	gi|756015270	45 kDa	0.014	0.15	0.0674	-0.1124	0.1149	-0.1472	0.0874	0.0472		0.2803	0.1528	-0.1355	0.1337	-0.047	0.2814			formate dehydrogenase [Campylobacter jejuni subsp. jejuni]	gi|756010845	36 kDa	< 0.0001	-0.35	-0.225	0.1799	0.0617	0.0204	-0.0971	0.0141		-0.1647	-0.3663	-0.3704	-0.5627	-0.2156	-0.4599			molecular chaperone DnaK [Campylobacter jejuni subsp. jejuni]	gi|756014834	67 kDa	< 0.0001	0.54	-0.0106	-0.0093	0.098	-0.007	0.0087
membrane protein [Campylobacter jejuni subsp. jejuni]	gi|756010438	34 kDa	0.014	-0.09	-0.1126	-0.0508	-0.0597	0.0225	0.0563	0.0675		-0.0721	-0.0667	-0.0743	-0.1765	-0.1317	-0.0193			peptidase M24 [Campylobacter jejuni subsp. jejuni]	gi|756010406	34 kDa	< 0.0001	-0.37	-0.0765	0.0138	0.0325	-0.0289	-0.0645	0.0906		-0.2314	-0.4555	-0.2294	-0.4233	-0.3709	-0.4639			aspartate aminotransferase [Campylobacter jejuni subsp. jejuni]	gi|756014837	43 kDa	< 0.0001	-2.32	-0.0869	-0.1753	-0.2019	0.1177	0.631
nucleobase:cation symporter [Campylobacter jejuni subsp. jejuni]	gi|756010318	50 kDa	0.014	-0.83	-0.6145	-0.1048	-0.2626	-0.2461	0.8516	-0.213		-0.4255	-0.6475	-0.9372	-0.5952	-0.2946	-1.3583			RloG protein [Campylobacter jejuni subsp. jejuni]	gi|756010607	30 kDa	< 0.0001	-0.37	0.1531	-0.1942	-0.2096	0.17	0.2231	0.0227		-0.4899	-0.7121	-0.3205	-0.1775	-0.0643	-0.3382			methionine ABC transporter substrate-binding protein [Campylobacter jejuni subsp. jejuni]	gi|756014846	29 kDa	< 0.0001	0.72	0.0653	-0.0734	-0.2014	-0.1745	0.0613
4-hydroxy-tetrahydrodipicolinate synthase [Campylobacter jejuni subsp. jejuni]	gi|756010103	33 kDa	0.015	-0.14	0.0389	-0.0327	-0.1164	-0.0647	0.1668	-0.0336		-0.1267	-0.0322	-0.1744	-0.0876	-0.2001	-0.1029			membrane protein [Campylobacter jejuni subsp. jejuni]	gi|756091203	44 kDa	< 0.0001	-0.39	0.0476	-0.209	-0.0239	0.0202	0.0123	-0.0411		-0.323	0.0696	-0.3217	-0.6723	-0.1918	-0.7034			methionine ABC transporter substrate-binding protein [Campylobacter jejuni subsp. jejuni]	gi|756014847	29 kDa	< 0.0001	-4.35	0.001	0.0824	-0.3745	0.2753	-0.1492
nicotinate phosphoribosyltransferase [Campylobacter jejuni subsp. jejuni]	gi|756009582	52 kDa	0.015	-0.53	0.0248	-0.8949	0.2176	0.3801	0.0904	0.3342		-0.3229	-0.5914	-1.006	-0.0673	-0.7586	-0.4927			hypothetical protein PJ17_00820 [Campylobacter jejuni subsp. jejuni]	gi|756009527	20 kDa	< 0.0001	-0.4	0.0587	-0.0852	-0.0151	-0.283	0.1888	-0.0517		-0.4456	-0.3002	-0.4608	-0.5479	-0.6577	-0.3611			methionine ABC transporter ATP-binding protein [Campylobacter jejuni subsp. jejuni]	gi|756014849	38 kDa	< 0.0001	-0.2	-0.0468	-0.0031	0.0019	0.0694	-0.0113
HIT family hydrolase [Campylobacter jejuni subsp. jejuni]	gi|756014607	19 kDa	0.016	1.91	0.8719	0.6571	1.703	0	0	0		0	2.0827	2.1275	1.6478	1.8288	1.831			TetR family transcriptional regulator [Campylobacter jejuni subsp. jejuni]	gi|756014482	24 kDa	< 0.0001	-0.4	0.0025	-0.0008	0.1081	0.0121	-0.0992	-0.0727		-0.526	-0.5718	-0.6747	-0.4403	-0.1517	-0.3085			hypothetical protein PJ18_03825 [Campylobacter jejuni subsp. jejuni]	gi|756014851	40 kDa	< 0.0001	-3.39	0.0926	-0.1375	-0.0421	-0.0774	0.0932
membrane protein [Campylobacter jejuni subsp. jejuni]	gi|756014626	17 kDa	0.016	0.51	0.0108	-0.2727	-0.1995	0	0	0.235		0.5135	0.5227	0.5929	0.4866	0	0			16S rRNA methyltransferase [Campylobacter jejuni subsp. jejuni]	gi|756010274	22 kDa	< 0.0001	-0.41	-0.0057	0.0595	0.0455	-0.0333	-0.0277	0.0992		-0.3662	-0.3562	-0.3529	-0.2633	-0.2262	-2.5565			quinol dehydrogenase [Campylobacter jejuni subsp. jejuni]	gi|756014856	27 kDa	< 0.0001	-0.54	0.0943	0.2204	0.0086	-0.0498	-0.0025
hypothetical protein PJ19_00240 [Campylobacter jejuni subsp. jejuni]	gi|756089777	73 kDa	0.016	0.26	0.0519	0.0181	0.1308	-0.0281	0.1039	-0.0926		0.5507	0.1663	0.0917	0.214	0.2071	0.2347			cytochrome Cbb3 [Campylobacter jejuni subsp. jejuni]	gi|756010824	31 kDa	< 0.0001	-0.42	-0.2171	-0.0621	0.0409	0.0779	0.0924	0.1614		-0.5139	-0.345	-0.4932	-0.51	-0.454	-0.341			UDP-N-acetylmuramoyl-tripeptide--D-alanyl-D-alanine ligase [Campylobacter jejuni subsp. jejuni]	gi|756014869	55 kDa	< 0.0001	-2.3	-0.1105	-0.0351	-0.0002	0.0241	0.0815
N-acetyl-gamma-glutamyl-phosphate reductase [Campylobacter jejuni subsp. jejuni]	gi|756014312	39 kDa	0.016	0.22	0.0995	0.0585	-0.0879	-0.0218	-0.0211	0.0457		0.0281	0.3281	0.671	0.5696	0.1943	0.0272			methionyl-tRNA synthetase [Campylobacter jejuni subsp. jejuni]	gi|756090615	72 kDa	< 0.0001	-0.43	-0.0196	-0.0507	-0.1228	0.3282	0.4597	-0.7731		-0.4026	-0.4786	-0.2182	-0.7198	-0.9671	0.3151			2-hydroxy-6-oxohepta-2,4-dienoate hydrolase [Campylobacter jejuni subsp. jejuni]	gi|756014870	27 kDa	< 0.0001	-2.94	-0.0401	-0.1548	-0.1474	0.0209	0.3688
hypothetical protein PJ18_08740 [Campylobacter jejuni subsp. jejuni]	gi|756015779	24 kDa	0.016	0.21	-0.0294	0.0744	0	0.0292	-0.0771	0.0235		0.1148	0.3274	0.4202	0	0.0979	0.0668			chemotaxis protein CheY [Campylobacter jejuni subsp. jejuni]	gi|756010539	26 kDa	< 0.0001	-0.44	0.0178	-0.0109	-0.0032	-0.0338	0.0063	0.0525		-0.3454	-0.693	-0.6908	-0.6046	-0.1253	-0.3187			ATPase [Campylobacter jejuni subsp. jejuni]	gi|756014874	71 kDa	< 0.0001	-3.58	-0.2351	0.0167	-0.0993	0.2367	0.3141
3-hydroxyacyl-ACP dehydratase [Campylobacter jejuni subsp. jejuni]	gi|756014389	16 kDa	0.016	0.14	-0.0377	0	-0.0495	0.0103	-0.0542	0.098		0.0281	0.1724	0	0.1719	0.1002	0.214			flagellin [Campylobacter jejuni subsp. jejuni]	gi|756010696	59 kDa	< 0.0001	-0.44	-0.0186	0.0295	-0.328	-0.0882	0.3549	-0.0444		-0.3701	-0.6175	-0.3611	-0.6091	-0.4228	-0.6112			cysteinyl-tRNA synthetase [Campylobacter jejuni subsp. jejuni]	gi|756014876	54 kDa	< 0.0001	-3.35	-0.0316	-0.1575	-0.0209	-0.0016	0.3082
Zn-dependent hydrolase [Campylobacter jejuni subsp. jejuni]	gi|756014835	39 kDa	0.016	0.11	0	-0.0667	-0.0443	0.0312	0.0748	0.0038		0.1404	0	0.0817	0.0065	0.126	0.1416			RNA polymerase sigma 70 [Campylobacter jejuni subsp. jejuni]	gi|756009428	27 kDa	< 0.0001	-0.45	0.1695	-0.0557	-0.033	-0.0414	-0.0204	-0.0498		-0.4477	-0.7743	-0.4313	-0.4657	-0.404	-0.2435			bifunctional aconitate hydratase 2/2-methylisocitrate dehydratase [Campylobacter jejuni subsp. jejuni]	gi|756014906	93 kDa	< 0.0001	-4.02	0.0589	0.2059	-0.0174	-0.0678	0.0395
NADPH quinone reductase MdaB [Campylobacter jejuni subsp. jejuni]	gi|756015613	22 kDa	0.016	0.1	0.0606	0.0259	0.0489	-0.2037	0.0544	-0.0358		0.0124	0.1499	0.1486	0.0451	0.2274	-0.0168			NADH-ubiquinone oxidoreductase subunit E [Campylobacter jejuni subsp. jejuni]	gi|756010904	9 kDa	< 0.0001	-0.45	0.1203	-0.0554	-0.0632	0.0089	0.013	-0.1996		-0.2947	-0.3598	-0.6661	-0.5969	-0.9195	-0.6489			hypothetical protein PJ18_04150 [Campylobacter jejuni subsp. jejuni]	gi|756014913	19 kDa	< 0.0001	-1.03	-0.0624	-0.0726	-0.0701	0.0126	0.1187
membrane protein [Campylobacter jejuni subsp. jejuni]	gi|756009489	39 kDa	0.016	0.08	-0.0459	-0.0193	-0.0076	0.0341	-0.1475	0.0485		0.0995	-0.054	-0.0085	-0.0132	0.1411	0.2259			flagellar motor switch protein FliY [Campylobacter jejuni subsp. jejuni]	gi|756009426	31 kDa	< 0.0001	-0.47	0.0044	-0.0917	-0.0047	0.0899	-0.1811	0.2373		-0.4196	-0.6405	-0.3485	-0.556	0.0817	-0.7667			glutamylglutaminyl-tRNA ligase [Campylobacter jejuni subsp. jejuni]	gi|756014915	50 kDa	< 0.0001	-2.7	0.0045	-0.0261	0.0646	0.004	-0.0503
glyceraldehyde-3-phosphate dehydrogenase [Campylobacter jejuni subsp. jejuni]	gi|756010751	36 kDa	0.016	-0.02	0.0256	-0.0716	-0.0793	-0.0187	0.0083	0.1505		0.031	-0.0661	-0.1742	-0.1386	-0.1428	0.1723			DNA modification methylase [Campylobacter jejuni subsp. jejuni]	gi|756009570	42 kDa	< 0.0001	-0.47	0.0006	0.0634	0.271	-0.0381	-0.1162	-0.1371		-0.4317	-0.6315	-0.656	-0.439	-0.1713	-0.6085			metallophosphoesterase [Campylobacter jejuni subsp. jejuni]	gi|756014916	43 kDa	< 0.0001	-3.29	-0.0465	-0.1872	-0.1381	0.287	0.0621
NADH:ubiquinone oxidoreductase subunit L [Campylobacter jejuni subsp. jejuni]	gi|756015630	67 kDa	0.016	-0.12	0	-0.0805	0.0264	0.0345	0.024	0.0232		-0.0883	0	-0.2203	-0.194	-0.0186	-0.1317			heat-shock protein [Campylobacter jejuni subsp. jejuni]	gi|756009486	16 kDa	< 0.0001	-0.51	0.0621	0.1425	-0.0258	-0.0026	-0.1731	0.0901		-0.566	-0.5661	-0.6419	-0.5261	-0.3595	-0.5697			phosphatidylserine decarboxylase [Campylobacter jejuni subsp. jejuni]	gi|756014917	30 kDa	< 0.0001	-2.06	-0.0507	-0.2547	-0.0025	0.0266	0.1866
phosphoribosylaminoimidazole-succinocarboxamide synthase [Campylobacter jejuni subsp. jejuni]	gi|756090265	27 kDa	0.016	-0.12	-0.0067	-0.033	-0.0824	-0.0015	0.0221	0.0623		-0.1864	-0.1094	-0.1352	-0.1127	-0.1367	-0.0324			hypothetical protein PJ17_04825 [Campylobacter jejuni subsp. jejuni]	gi|756010266	8 kDa	< 0.0001	-0.51	0.1155	-0.0675	-0.1686	-0.165	0.1661	0.1072		-0.5767	-0.3641	-0.3635	-0.4994	-0.6288	-0.5428			phenylalanyl-tRNA synthetase subunit beta [Campylobacter jejuni subsp. jejuni]	gi|756014957	87 kDa	< 0.0001	-3.97	-0.0868	0.239	-0.0096	-0.3799	0.058
hypothetical protein PJ17_09050 [Campylobacter jejuni subsp. jejuni]	gi|756011058	24 kDa	0.016	-0.63	0.3076	0.2835	0	-0.144	-0.339	-0.1385		-0.5701	-0.3072	-0.5968	0	-0.8272	-0.9036			dephospho-CoA kinase [Campylobacter jejuni subsp. jejuni]	gi|756015598	23 kDa	< 0.0001	-0.51	-0.1367	-0.1796	-0.2189	0.0112	0.2971	0.077		-0.3013	-0.8849	-0.3565	-0.2872	-0.6473	-0.495			amino acid ABC transporter permease [Campylobacter jejuni subsp. jejuni]	gi|756014962	28 kDa	< 0.0001	-0.56	-0.059	-0.191	-0.0837	0.0965	0.0568
membrane protein [Campylobacter jejuni subsp. jejuni]	gi|756009404	84 kDa	0.016	-0.66	0	-0.2365	0.0573	0.0661	0	-0.0059		-1.1397	0	-0.641	-1.4917	-0.1696	0			acetyl-CoA carboxylase [Campylobacter jejuni subsp. jejuni]	gi|756091097	49 kDa	< 0.0001	-0.53	-0.1503	0.005	-0.1492	0.1089	0.0416	0.2653		-0.513	-0.6809	-0.4662	-0.546	-0.5482	-0.7454			amino acid carrier protein [Campylobacter jejuni subsp. jejuni]	gi|756014964	53 kDa	< 0.0001	-3.05	0.0094	-0.0821	0.0764	-0.0233	-0.0115
hypothetical protein PJ17_05180 [Campylobacter jejuni subsp. jejuni]	gi|756010330	30 kDa	0.016	-0.68	-0.0826	-0.0482	0	0.3689	-0.0069	-0.1842		-0.8407	-0.9959	-1.0899	0	-0.259	-0.1424			flagellar motor switch protein FliM [Campylobacter jejuni subsp. jejuni]	gi|756009427	41 kDa	< 0.0001	-0.55	-0.101	-0.0712	-0.0111	0.0882	0.0661	0.0526		-0.4678	-0.5392	-0.5047	-0.6151	-0.6429	-0.6958			aminopeptidase A [Campylobacter jejuni subsp. jejuni]	gi|756014989	54 kDa	< 0.0001	-1.71	0.1134	0.0196	-0.0074	-0.1049	-0.1303
hypothetical protein PJ17_04870 [Campylobacter jejuni subsp. jejuni]	gi|756010275	21 kDa	0.016	-1.68	0.0935	0.0596	0	-0.6132	0.0219	-0.0349		-1.4043	0	-0.1484	0	-0.8916	-1.331			integrase [Campylobacter jejuni subsp. jejuni]	gi|756010152	41 kDa	< 0.0001	-0.55	-0.0485	0.0426	-0.0034	-0.0604	0.008	0.0229		-0.3195	-0.8128	-0.3162	-0.6579	-0.8439	-0.402			biotin attachment protein [Campylobacter jejuni subsp. jejuni]	gi|756014993	66 kDa	< 0.0001	-3.38	0.112	0.0791	-0.3263	0.1747	-0.0973
molecular chaperone Hsp90 [Campylobacter jejuni subsp. jejuni]	gi|756014624	70 kDa	0.017	0.61	0.1454	-0.8475	-0.788	0.5567	0.0541	0		0.8713	0.061	0.6018	0.3251	0.4015	0.3983			potassium transporter [Campylobacter jejuni subsp. jejuni]	gi|756010647	24 kDa	< 0.0001	-0.55	-0.1052	0.0687	-0.1148	0.3126	0.0461	-0.0515		-0.4138	-0.9616	-0.3978	-0.737	-0.6775	-0.4708			hypothetical protein PJ18_04615 [Campylobacter jejuni subsp. jejuni]	gi|756014999	15 kDa	< 0.0001	-0.83	-0.0265	-0.0517	0.0586	0.0139	-0.0142
sodium:alanine symporter [Campylobacter jejuni subsp. jejuni]	gi|756010216	49 kDa	0.017	0.12	0.0583	0.0959	0.0672	-0.0699	-0.0408	-0.0691		0.1768	0.1399	0.0982	0.0331	0.0606	0.2279			acetyl-CoA carboxylase [Campylobacter jejuni subsp. jejuni]	gi|756015388	16 kDa	< 0.0001	-0.58	0.0535	0.0437	-0.0526	-0.1458	0.1789	0.0848		-0.467	-0.7618	-0.3667	-0.413	-0.7995	-0.6208			helicase [Campylobacter jejuni subsp. jejuni]	gi|756015005	52 kDa	< 0.0001	0.41	-0.0766	-0.2918	0.0157	-0.0156	0.4333
preprotein translocase subunit SecY [Campylobacter jejuni subsp. jejuni]	gi|756011026	46 kDa	0.017	0.01	-0.1821	0.1188	-0.1902	0.0959	0.0023	0.359		0.0373	0.0042	-0.2365	-0.1003	-0.0019	0.0532			penicillin-binding protein [Campylobacter jejuni subsp. jejuni]	gi|756009850	68 kDa	< 0.0001	-0.59	-0.0928	-0.2308	-0.0138	-0.0777	0.2484	0.03		-0.5481	-0.2907	-0.4133	-0.7675	-1.0609	-0.5701			peptidyl-arginine deiminase [Campylobacter jejuni subsp. jejuni]	gi|756015009	38 kDa	< 0.0001	-2.2	0.0656	0.1442	-0.0168	-0.0937	-0.0707
biotin transporter BioY [Campylobacter jejuni subsp. jejuni]	gi|756010880	17 kDa	0.018	0.22	-0.1249	0	0.0771	0.0411	0.006	0.0092		0.3245	0.1026	0	0.1336	0.8079	0.0219			coproporphyrinogen III oxidase [Campylobacter jejuni subsp. jejuni]	gi|756009708	52 kDa	< 0.0001	-0.61	-0.1348	0.0606	0.068	0.0711	-0.0583	-0.0493		-0.6141	-0.7146	-0.7532	-0.6991	-0.5025	-0.5641			hypothetical protein PJ18_04860 [Campylobacter jejuni subsp. jejuni]	gi|756015040	42 kDa	< 0.0001	-2.6	-0.1258	-0.0029	-0.168	-0.1827	0.9217
zinc ribbon domain-containing protein [Campylobacter jejuni subsp. jejuni]	gi|756014790	28 kDa	0.018	0.12	-0.126	0.0386	0.0025	0.0278	0.0316	0.0091		0.0836	0.1915	0.2161	0.063	0.0839	0.0339			hypothetical protein PJ17_07400 [Campylobacter jejuni subsp. jejuni]	gi|756010754	15 kDa	< 0.0001	-0.61	0.0406	0.0415	-0.2487	0.0796	-0.1806	0.0709		-0.4367	-1.076	-0.5382	-0.6315	-0.3866	-0.6255			hypothetical protein PJ18_04865 [Campylobacter jejuni subsp. jejuni]	gi|756015041	29 kDa	< 0.0001	-2.93	0.0307	0.1192	0.1491	-0.0356	-0.1527
Lon protease [Campylobacter jejuni subsp. jejuni]	gi|756015128	90 kDa	0.019	0.8	0.4206	-1.9246	0.2251	-0.5631	-1.001	0.4897		1.182	0.3246	0.4854	0.3776	1.0109	1.2734			hemerythrin family non-heme iron protein [Campylobacter jejuni subsp. jejuni]	gi|756015272	24 kDa	< 0.0001	-0.61	0.0371	-0.1902	-0.0242	-0.0489	0.0826	0.0836		-0.5208	-1.0178	-0.6973	-0.3451	-0.5169	-0.3953			coproporphyrinogen III oxidase [Campylobacter jejuni subsp. jejuni]	gi|756015048	52 kDa	< 0.0001	-3.18	-0.0626	-0.0377	0.0026	0.2193	-0.0799
DNA gyrase subunit B [Campylobacter jejuni subsp. jejuni]	gi|756014145	87 kDa	0.019	0.73	-0.1618	0.0135	-0.2235	-0.4435	-0.1182	0.9146		1.0483	0.5804	0.226	0.2384	0.8304	1.0317			hydrolase [Campylobacter jejuni subsp. jejuni]	gi|756009484	20 kDa	< 0.0001	-0.62	-0.0181	-0.0765	-0.0671	0.0588	-0.0329	-0.0684		-0.6418	-0.5208	-0.5251	-0.8078	-0.4907	-0.6878			delta-aminolevulinic acid dehydratase [Campylobacter jejuni subsp. jejuni]	gi|756015051	36 kDa	< 0.0001	-3.03	-0.1062	-0.0709	-0.01	0.036	0.1754
adhesin [Campylobacter jejuni subsp. jejuni]	gi|756010202	28 kDa	0.019	-0.05	0.107	-0.0506	-0.0963	-0.03	0.0103	-0.0057		-0.0353	-0.1716	0.0209	-0.0222	-0.1165	-0.0053			cytochrome C [Campylobacter jejuni subsp. jejuni]	gi|756009408	39 kDa	< 0.0001	-0.64	-0.1521	0.2379	-0.2349	0.0705	-0.047	-0.0215		-0.4383	-0.9718	-0.5237	-0.6917	-0.6206	-0.5747			ATPase AAA [Campylobacter jejuni subsp. jejuni]	gi|756015061	61 kDa	< 0.0001	0.04	-0.1444	-0.0935	-0.0293	0.0163	0.0995
enolase [Campylobacter jejuni subsp. jejuni]	gi|756011014	45 kDa	0.019	-1.83	0.4509	-0.2797	0.0172	0.1242	0.3854	0		0	0	0	-0.6313	-0.5661	-0.882			hypothetical protein PJ17_02665 [Campylobacter jejuni subsp. jejuni]	gi|756009873	11 kDa	< 0.0001	-0.68	-0.08	-0.0526	-0.0697	0.1417	-0.1334	0.3033		-0.5662	-0.9135	-0.5897	-0.5823	-0.4832	-0.8123			radical SAM protein [Campylobacter jejuni subsp. jejuni]	gi|756015062	47 kDa	< 0.0001	0.72	-0.2021	0.2376	0.1444	0.0375	-0.204
30S ribosomal protein S17 [Campylobacter jejuni subsp. jejuni]	gi|756010378	7 kDa	0.02	0.02	-0.0631	0.0488	0.0722	0.0604	-0.115	-0.0327		0.0725	0.1711	0.1892	0.0231	-0.2131	-0.1022			DNA-binding protein [Campylobacter jejuni subsp. jejuni]	gi|756010194	10 kDa	< 0.0001	-0.69	0.0875	0.0533	0.1515	0.0172	0.2849	-0.1566		-0.9797	-1.0581	-0.827	-0.4628	-0.6924	-0.3185			thiamine biosynthesis protein ThiH [Campylobacter jejuni subsp. jejuni]	gi|756015099	43 kDa	< 0.0001	-2.25	0.034	-0.0081	-0.0634	0.0019	-0.0877
pantothenate kinase [Campylobacter jejuni subsp. jejuni]	gi|756090156	24 kDa	0.02	-0.02	0.1109	0.0379	0.1186	-0.4642	-0.0195	0.0028		-0.0087	0.0027	0.0075	-0.0907	0.0004	-0.059			potassium transporter [Campylobacter jejuni subsp. jejuni]	gi|756010547	60 kDa	< 0.0001	-0.74	0.1703	0.2893	-0.3242	-0.2294	0.0436	0.1238		-1.0931	-1.2903	-0.0328	-0.5796	-0.6584	-0.9087			thiazole synthase [Campylobacter jejuni subsp. jejuni]	gi|756015100	28 kDa	< 0.0001	-2.34	0.0386	0.0065	-0.0728	-0.0699	-0.0767
hypothetical protein PJ17_08395 [Campylobacter jejuni subsp. jejuni]	gi|756010942	28 kDa	0.02	-1.05	0.1291	-0.4032	-0.5246	0.0727	0.2446	0.0627		-0.2031	-1.686	-1.2515	-1.583	-0.8352	0			fumarate reductase [Campylobacter jejuni subsp. jejuni]	gi|756090170	30 kDa	< 0.0001	-0.75	-0.1213	0.0145	0.2536	-0.1847	-0.1203	0.5566		-0.6841	-0.3077	-0.7526	-0.9775	-0.9019	-1.2511			acetyltransferase [Campylobacter jejuni subsp. jejuni]	gi|756015117	17 kDa	< 0.0001	-1.14	-0.0217	0.0425	0.0073	-0.0542	0.0545
hypothetical protein PJ17_08680 [Campylobacter jejuni subsp. jejuni]	gi|756010993	16 kDa	0.021	0.74	3.40282e+38	0	3.40282e+38	0	0	0		0	3.40282e+38	0	3.40282e+38	3.40282e+38	0			5-methyltetrahydropteroyltriglutamate--homocysteine methyltransferase [Campylobacter jejuni subsp. jejuni]	gi|756091010	87 kDa	< 0.0001	-0.75	0.1922	-0.0046	-0.308	-0.0077	0.094	0.2046		-1.0651	-0.9659	-0.5528	-0.4074	-0.9668	-1.0774			nitroreductase [Campylobacter jejuni subsp. jejuni]	gi|756015119	23 kDa	< 0.0001	-1.51	-0.0011	-0.0453	0.1266	0.014	-0.0119
hypothetical protein PJ18_00775 [Campylobacter jejuni subsp. jejuni]	gi|756014285	10 kDa	0.021	0.21	-0.1397	0.2223	0.0355	0.0255	-0.0271	-0.0584		0.0925	0.3503	0.3578	0.1602	0.2232	0.2117			hypothetical protein PJ17_08485 [Campylobacter jejuni subsp. jejuni]	gi|756010955	29 kDa	< 0.0001	-0.81	-0.0642	-0.0159	-0.0249	-0.0517	-0.0455	0.111		-0.7514	-1.022	-0.7426	-0.688	-0.8949	-0.8552			pyridine nucleotide-disulfide oxidoreductase [Campylobacter jejuni subsp. jejuni]	gi|756015123	51 kDa	< 0.0001	0.34	0.0316	-0.0175	0.0137	-0.0418	-0.286
exopolyphosphatase [Campylobacter jejuni subsp. jejuni]	gi|756015285	37 kDa	0.021	0.07	-0.0465	0.0035	0	0.0169	0.0279	0		0	0.1002	0.1444	0	0.036	0.0378			hypothetical protein PJ18_08430 [Campylobacter jejuni subsp. jejuni]	gi|756015727	16 kDa	< 0.0001	-0.81	0.0093	0.2483	-0.1815	0.5085	-0.1248	-1.1513		-0.566	-0.9414	-0.9428	-1.123	-0.842	-1.1781			hypothetical protein PJ18_05300 [Campylobacter jejuni subsp. jejuni]	gi|756015124	17 kDa	< 0.0001	0.73	0.4144	-0.2351	-0.198	-0.3349	-0.1867
malate:quinone oxidoreductase [Campylobacter jejuni subsp. jejuni]	gi|756014507	51 kDa	0.021	-0.17	0	0	-0.1341	-0.0603	-0.0228	0.2457		-0.1595	0	0	-0.1485	-0.2115	-0.16			phosphoglycerate mutase [Campylobacter jejuni subsp. jejuni]	gi|756010279	20 kDa	< 0.0001	-0.93	-0.0421	-0.0023	0.0585	0.0355	-0.2252	-0.0176		-1.0473	-1.279	-1.241	-0.91	-0.5282	-0.9421			30S ribosomal protein S6 [Campylobacter jejuni subsp. jejuni]	gi|756015125	15 kDa	< 0.0001	2.07	0.3768	0.3065	-0.1416	0	0
glycerol-3-phosphate acyltransferase [Campylobacter jejuni subsp. jejuni]	gi|756009703	22 kDa	0.021	-0.19	0	0	-0.0229	0.0168	-0.0077	0.0259		-0.1862	0	0	-0.1483	-0.2022	-0.1518			hypothetical protein PJ17_07685 [Campylobacter jejuni subsp. jejuni]	gi|756010805	30 kDa	< 0.0001	-0.96	0.2731	0.0897	0.176	-0.5954	0.0122	0.2719		-0.7562	-0.7663	-1.0051	-1.3985	-0.7592	-1.3101			aminotransferase DegT [Campylobacter jejuni subsp. jejuni]	gi|756015176	44 kDa	< 0.0001	0.75	-0.0373	-0.0327	0.0049	0.0217	0.0072
napL protein [Campylobacter jejuni subsp. jejuni]	gi|756014859	35 kDa	0.021	-0.21	0	-0.0481	0	0.0524	0.0123	0		0	0	-0.1178	0	-0.2013	-0.1917			hypothetical protein PJ17_07760 [Campylobacter jejuni subsp. jejuni]	gi|756010820	20 kDa	< 0.0001	-1.05	-0.1768	-0.1062	0.0063	0.3861	0.0722	-0.0603		-0.871	-0.987	-0.9664	-1.6166	-1.1794	-1.0078			glycosyl transferase family 1 [Campylobacter jejuni subsp. jejuni]	gi|756015179	43 kDa	< 0.0001	-2.7	-0.0869	0.01	0.0595	0.014	0.0459
hypothetical protein PJ17_07495 [Campylobacter jejuni subsp. jejuni]	gi|756010771	50 kDa	0.021	-0.47	-0.2685	-0.1374	-0.0918	0.3003	-0.2689	0.3501		-0.6505	-0.6755	-0.3149	-0.3377	-0.3968	-0.4475			histidine kinase [Campylobacter jejuni subsp. jejuni]	gi|756010090	38 kDa	< 0.0001	-1.28	-0.0861	-0.0492	0.0052	-0.0071	-0.0083	0.0927		-1.3484	-1.3297	-1.3217	-1.3184	-1.2918	-1.1935			glycosyl transferase family 1 [Campylobacter jejuni subsp. jejuni]	gi|756015181	41 kDa	< 0.0001	-1.78	-0.0287	0.0304	0.1717	0.0375	-0.0565
indole-3-glycerol phosphate synthase [Campylobacter jejuni subsp. jejuni]	gi|756009828	30 kDa	0.021	-0.66	-0.4231	0.068	0.2202	-0.0378	-0.3444	0.2009		-0.5223	0	-0.9908	-0.166	-0.125	-1.6221			inorganic pyrophosphatase [Campylobacter jejuni subsp. jejuni]	gi|756090385	19 kDa	< 0.0001	-1.43	0.3771	0.0131	-0.2713	0.2538	0.2717	-0.0561		-1.7316	-1.8116	-1.1078	-1.6078	-1.678	-1.4933			glucosyltransferase [Campylobacter jejuni subsp. jejuni]	gi|756015182	36 kDa	< 0.0001	0.13	-0.1048	0.0379	0.0211	0.0509	0.0122
glycosyl transferase family 1 [Campylobacter jejuni subsp. jejuni]	gi|756010451	39 kDa	0.021	-0.71	0	0	0.3062	0.0092	-0.1651	-0.0749		-0.3142	0	0	-0.3777	-1.2913	-0.7671			flagellar hook-length control protein [Campylobacter jejuni subsp. jejuni]	gi|756014181	68 kDa	< 0.0001	-1.5	-0.1415	0.2571	0	0.7312	-0.3474	0		-1.3085	-1.9076	0	-1.2079	-1.3406	0			glycosyl transferase family 1 [Campylobacter jejuni subsp. jejuni]	gi|756015183	41 kDa	< 0.0001	-2.3	-0.074	0.0155	-0.0385	-0.0295	0.0657
emm [Campylobacter jejuni subsp. jejuni]	gi|756010600	10 kDa	0.021	-1.05	0.3361	0	-0.6032	0	-0.3001	0		0	-1.1508	0	-0.8727	0	-0.964			hypothetical protein PJ17_03065 [Campylobacter jejuni subsp. jejuni]	gi|756009951	42 kDa	< 0.0001	-1.61	-0.0955	-0.0204	-0.0095	-0.0584	0.0418	0.1348		-1.4824	-0.9564	-1.2821	-1.9271	-1.8719	-1.9325			ABC transporter ATP-binding protein [Campylobacter jejuni subsp. jejuni]	gi|756015184	65 kDa	< 0.0001	-2.44	0.2979	-0.0232	-0.1219	-0.1554	0.2119
ferredoxin [Campylobacter jejuni subsp. jejuni]	gi|756010733	63 kDa	0.021	-1.15	0	0	-0.6742	-0.3292	0.9193	0		0	0	0	-0.9042	-1.3106	-1.1454			acetylornithine aminotransferase [Campylobacter jejuni subsp. jejuni]	gi|756014310	44 kDa	< 0.0001	-1.76	-0.1061	0.1157	-0.0444	-0.0619	0.1981	0.0074		-1.643	-2.0328	-1.8823	-1.6698	-1.5888	-1.7866			ADP-L-glycero-D-manno-heptose-6-epimerase [Campylobacter jejuni subsp. jejuni]	gi|756015202	36 kDa	< 0.0001	-3.18	0.2479	0.0337	-0.157	-0.033	-0.406
enoyl-ACP reductase [Campylobacter jejuni subsp. jejuni]	gi|756010748	30 kDa	0.021	-2.18	0.1202	-0.115	0.1124	0	0	-0.2696		-0.7878	0	0	-0.4222	0	0			DNA repair protein [Campylobacter jejuni subsp. jejuni]	gi|756010636	14 kDa	< 0.0001	-1.81	0.6806	-0.3148	-0.2506	0	0.1338	-2.2614		-1.4527	-1.9839	-1.7709	0	-2.0557	-2.3048			spermidine dehydrogenase [Campylobacter jejuni subsp. jejuni]	gi|756015209	72 kDa	< 0.0001	0.51	-0.1393	-0.0438	-0.6426	-0.1229	-0.4565
chemotaxis protein CheY [Campylobacter jejuni subsp. jejuni]	gi|756010437	14 kDa	0.022	0.14	0.0446	-0.0116	-0.1055	-0.1158	0.1138	0.1257		0.0239	-0.0016	0.1931	0.2056	-0.1154	0.1338			dihydroneopterin aldolase [Campylobacter jejuni subsp. jejuni]	gi|756009388	57 kDa	< 0.0001	-1.86	0.1164	0.2044	0.1027	-0.1946	-0.0746	-0.0689		-1.8633	-2.107	-2.0221	-1.8311	-2.0156	-1.8603			cytochrome C [Campylobacter jejuni subsp. jejuni]	gi|756015232	41 kDa	< 0.0001	-0.57	-0.0508	-0.0382	-0.0077	-0.0431	0.1659
GTP-binding protein [Campylobacter jejuni subsp. jejuni]	gi|756010211	41 kDa	0.023	0.48	0.1473	-0.0621	-0.3427	0.1362	0.0664	-0.1218		-0.0492	0.5287	0.5554	1.0635	0.5739	0.4074			hypothetical protein PJ19_09445 (plasmid) [Campylobacter jejuni subsp. jejuni]	gi|756095516	13 kDa	< 0.0001	-2.01	0.4197	0.1645	0.0676	0.1924	-0.2008	-0.9572		-2.1018	-1.9625	-2.1012	-2.233	-2.0318	-0.8646			histidine kinase [Campylobacter jejuni subsp. jejuni]	gi|756015237	19 kDa	< 0.0001	-3.8	-0.1129	0.0081	-0.1169	-0.0362	0.0854
16S rRNA methyltransferase [Campylobacter jejuni subsp. jejuni]	gi|756014367	25 kDa	0.023	-0.09	-0.0706	-0.013	0.3147	-0.0004	-0.0709	-0.0697		-0.0235	0.0257	-0.1056	0.0883	-0.0711	-0.3771			hypothetical protein PJ17_04830 [Campylobacter jejuni subsp. jejuni]	gi|756010267	30 kDa	< 0.0001	-2.16	-0.0436	0.0232	0	0.003	-0.0456	0.1595		-1.018	-1.3386	0	-2.3916	-2.2468	0			2-oxobutyrate oxidase [Campylobacter jejuni subsp. jejuni]	gi|756015247	38 kDa	< 0.0001	-0.64	0.0211	0.1932	-0.0833	-0.4666	-0.0026
RNA methyltransferase [Campylobacter jejuni subsp. jejuni]	gi|756009518	25 kDa	0.023	-0.2	-0.1334	-0.0523	-0.1533	-0.0581	0.428	0		0	-0.1856	-0.1949	-0.1749	-0.1522	-0.3019			Na/Pi-cotransporter [Campylobacter jejuni subsp. jejuni]	gi|756090274	65 kDa	< 0.0001	-2.19	-0.1228	0.0026	-0.8818	0.1628	0.2228	-0.1382		-1.5816	-1.9086	-3.3738	-4.6546	-2.1722	-1.5548			methionine ABC transporter substrate-binding protein [Campylobacter jejuni subsp. jejuni]	gi|756015248	29 kDa	< 0.0001	-3.08	0.3239	-0.2043	-0.3393	-0.2528	0.0436
serine dehydratase [Campylobacter jejuni subsp. jejuni]	gi|756091400	50 kDa	0.023	-0.31	-0.3714	0.1473	0.0333	0.141	-0.0949	1.149		0	-0.3987	-0.2937	-0.3118	-0.2896	-0.3737			histidine kinase [Campylobacter jejuni subsp. jejuni]	gi|756009390	67 kDa	< 0.0001	-2.23	-0.0382	-0.0431	-0.0081	-0.0743	0.1282	-0.0373		-1.9777	-2.1991	-2.2913	-2.511	-2.8019	-2.6017			DNA repair protein RadA [Campylobacter jejuni subsp. jejuni]	gi|756015253	49 kDa	< 0.0001	-3.13	-0.1553	-0.0456	-0.0138	0.1608	0.265
hypothetical protein PJ19_09625 (plasmid) [Campylobacter jejuni subsp. jejuni]	gi|756095549	37 kDa	0.023	-0.36	-0.5351	-0.2198	0.1835	0.0073	0.419	0.316		0.0673	-0.8877	-0.6097	-0.4028	-0.2671	0.1073			enterochelin ABC transporter substrate-binding protein [Campylobacter jejuni subsp. jejuni]	gi|756010711	36 kDa	< 0.0001	-2.33	-0.2127	-0.1546	-0.4884	0.5117	0.4697	-0.0016		-2.1891	-1.9886	-1.7479	-2.943	-2.787	-2.7257			exporting protein [Campylobacter jejuni subsp. jejuni]	gi|756015262	27 kDa	< 0.0001	-0.5	0.0105	0.1314	-0.1146	0.1378	-0.1146
carbonic anhydrase [Campylobacter jejuni subsp. jejuni]	gi|756014300	24 kDa	0.024	0.08	0.0564	0.0222	0.015	-0.0377	-0.001	-0.0246		0.0057	0.0934	0.1603	0.0592	0.0303	0.135			hypothetical protein PJ19_03875 [Campylobacter jejuni subsp. jejuni]	gi|756090463	15 kDa	< 0.0001	-2.35	-0.0996	0.4054	0.435	-0.6661	-0.1044	0.1413		-1.9612	-2.7439	-2.4892	-2.267	-2.5635	-2.0586			hemerythrin family non-heme iron protein [Campylobacter jejuni subsp. jejuni]	gi|756015272	24 kDa	< 0.0001	-0.5	0.0371	-0.1902	-0.0242	-0.0489	0.0826
septum formation protein Maf [Campylobacter jejuni subsp. jejuni]	gi|756014613	21 kDa	0.024	-0.03	-0.0304	-0.011	0.0267	-0.0283	0.0279	0		0	-0.0261	-0.0599	-0.0846	0.0248	-0.0461			capsule biosynthesis protein [Campylobacter jejuni subsp. jejuni]	gi|756091235	43 kDa	< 0.0001	-2.35	0.169	-0.0722	-0.1065	-0.1002	0.2092	-0.0357		-1.9951	-2.4355	-2.0811	-3.1071	-2.9758	-2.3528			GMP synthase [Campylobacter jejuni subsp. jejuni]	gi|756015296	57 kDa	< 0.0001	-2.97	-0.2691	-0.0365	0.1558	0.2273	-0.0556
ABC transporter permease [Campylobacter jejuni subsp. jejuni]	gi|756015708	41 kDa	0.024	-0.08	0.0116	-0.0998	0	0.0363	0	0.0174		-0.0902	-0.005	-0.1365	0	-0.0774	0			hypothetical protein PJ17_00765 [Campylobacter jejuni subsp. jejuni]	gi|756009516	31 kDa	< 0.0001	-2.39	-0.0534	0.0859	0.2489	0.0528	0.1769	-0.4698		-2.3003	-2.6792	-2.337	-2.3988	0	-2.0427			Ni/Fe hydrogenase [Campylobacter jejuni subsp. jejuni]	gi|756015314	41 kDa	< 0.0001	-0.31	-0.0108	0.0706	0.1081	-0.064	0.0082
hypothetical protein PJ17_06595 [Campylobacter jejuni subsp. jejuni]	gi|756010606	9 kDa	0.024	-0.12	0.2205	-0.0317	-0.11	-0.1195	0.0406	0.0814		-0.1636	-0.1008	-0.028	-0.1074	-0.3049	-0.1555			protein-disulfide isomerase [Campylobacter jejuni subsp. jejuni]	gi|756010157	25 kDa	< 0.0001	-2.41	-0.2124	-0.0295	0.1143	-0.1263	0.2976	0.0445		-1.4417	-2.4909	-2.5717	-3.4417	0	-2.6116			N-acetylmuramoyl-L-alanine amidase [Campylobacter jejuni subsp. jejuni]	gi|756015316	75 kDa	< 0.0001	-2.69	-0.0451	-0.0226	-0.03	0.071	-0.0235
UDP-N-acetylglucosamine 4,6-dehydratase [Campylobacter jejuni subsp. jejuni]	gi|756091100	37 kDa	0.024	-0.77	-0.4255	-0.4054	-0.7664	0.8899	2.0095	0.2731		-1.4288	-0.8765	-0.4764	-1.0961	-0.5988	-0.1712			hypothetical protein PJ17_00360 [Campylobacter jejuni subsp. jejuni]	gi|756009436	39 kDa	< 0.0001	-2.43	0.2137	-0.0174	-0.1451	-0.0544	0.044	-0.0948		-2.4897	-2.6562	-2.2614	-2.7481	-2.4007	-2.6161			tyrosyl-tRNA synthetase [Campylobacter jejuni subsp. jejuni]	gi|756015318	45 kDa	< 0.0001	-2.11	-0.1526	-0.1698	0.0034	-0.0246	0.1707
aminopeptidase A [Campylobacter jejuni subsp. jejuni]	gi|756010210	54 kDa	0.024	-0.85	-0.3416	-0.1362	-0.1692	3.0094	0.1156	-0.8808		-0.8693	-0.3426	-0.451	-0.7552	0	-0.8866			flagellin modification protein PtmF [Campylobacter jejuni subsp. jejuni]	gi|756010690	35 kDa	< 0.0001	-2.45	-0.1485	-0.0554	0.0468	0.0993	-0.1209	0.0856		-2.4742	-2.1203	-2.9001	-2.9321	-1.7356	-2.5228			tRNA (guanine-N7)-methyltransferase [Campylobacter jejuni subsp. jejuni]	gi|756015325	46 kDa	< 0.0001	-2.67	0.0206	0.0127	0.0514	0.1181	-0.2834
50S ribosomal protein L4 [Campylobacter jejuni subsp. jejuni]	gi|756015765	22 kDa	0.025	0.28	-0.0714	0.2814	-0.0142	0.021	-0.1163	-0.1064		0.2576	0.3437	0.4968	0.1392	0.2721	0.1471			membrane protein [Campylobacter jejuni subsp. jejuni]	gi|756089979	40 kDa	< 0.0001	-2.45	0.175	-0.2861	-0.101	0.1314	-0.1167	0.0748		-2.7033	-2.2422	-2.4244	-2.5477	-2.358	-2.3132			menaquinone via futalosine step 1 [Campylobacter jejuni subsp. jejuni]	gi|756015382	26 kDa	< 0.0001	0.63	0.0307	-0.0019	-0.0308	-0.028	0.0094
50S ribosomal protein L18 [Campylobacter jejuni subsp. jejuni]	gi|756015750	13 kDa	0.025	0.22	-0.058	0.2127	0.0215	0.1475	-0.1483	-0.1753		0.2048	0.193	0.245	0.101	0.5301	0.0922			chlorohydrolase [Campylobacter jejuni subsp. jejuni]	gi|756089798	47 kDa	< 0.0001	-2.47	0.1856	0.1017	-0.2204	-0.1015	-0.0639	0.0223		-2.312	-2.3571	-1.7057	-2.5835	-3.2887	-2.4083			uracil phosphoribosyltransferase [Campylobacter jejuni subsp. jejuni]	gi|756015383	23 kDa	< 0.0001	-2.3	-0.1114	0.6653	-0.1762	-0.1214	-0.0461
amino acid ABC transporter substrate-binding protein [Campylobacter jejuni subsp. jejuni]	gi|756010111	29 kDa	0.025	0.11	0.0237	-0.135	-0.1417	0.7422	-0.0793	-0.1986		0.3701	0.0089	0.082	0.045	0.1283	0.0767			transcriptional regulator [Campylobacter jejuni subsp. jejuni]	gi|756090473	24 kDa	< 0.0001	-2.47	-0.0807	0.0139	-0.1696	0.1993	-0.1181	0.2883		-2.5134	-2.2914	-2.1271	-3.0163	-2.3085	-2.5395			acetyl-CoA carboxylase [Campylobacter jejuni subsp. jejuni]	gi|756015388	16 kDa	< 0.0001	-0.38	0.0535	0.0437	-0.0526	-0.1458	0.1789
S-adenosylhomocysteine nucleosidase [Campylobacter jejuni subsp. jejuni]	gi|756009482	25 kDa	0.025	-0.07	-0.01	0.0551	0.0685	-0.1097	-0.0275	0.0353		-0.121	-0.0954	-0.1384	-0.1599	0.081	-0.0798			ketol-acid reductoisomerase [Campylobacter jejuni subsp. jejuni]	gi|756009950	37 kDa	< 0.0001	-2.48	0.0106	-0.0224	-0.0672	-0.028	0.0703	0.0783		-2.3068	-2.2818	-2.4472	-2.7112	-2.6758	-2.7197			SAM-dependent methlyltransferase [Campylobacter jejuni subsp. jejuni]	gi|756015396	34 kDa	< 0.0001	-3.06	-0.0972	0.3592	0.0184	-0.0204	-0.0561
acetyl-CoA synthetase [Campylobacter jejuni subsp. jejuni]	gi|756015605	74 kDa	0.025	-0.07	0.038	0.0277	-0.0291	-0.0471	-0.0166	0.0843		-0.1694	-0.1105	-0.1003	-0.043	-0.038	-0.0528			deoxyribonuclease [Campylobacter jejuni subsp. jejuni]	gi|756090457	26 kDa	< 0.0001	-2.49	0.0099	-0.1332	0.1145	0.0862	-0.1342	0.0703		-2.2695	-2.3456	-2.6866	-2.7207	-2.2936	-2.4719			carbonic anhydrase [Campylobacter jejuni subsp. jejuni]	gi|756015401	47 kDa	< 0.0001	0.47	0.1394	-0.3894	0.0979	-0.0669	0.1828
lipoprotein required for motility [Campylobacter jejuni subsp. jejuni]	gi|756090791	19 kDa	0.025	-0.24	-0.0641	-0.1134	-0.1903	0.2118	0.0651	0.2433		-0.1559	0.0199	-0.2741	-0.3247	-0.4181	-0.4482			lipid-A-disaccharide synthase [Campylobacter jejuni subsp. jejuni]	gi|756089998	42 kDa	< 0.0001	-2.55	0.1533	0.0153	-0.5139	-0.1209	0.3455	0.0594		-2.421	-2.8084	-2.0214	-2.4142	-2.7852	-2.5985			nicotinate phosphoribosyltransferase [Campylobacter jejuni subsp. jejuni]	gi|756015458	17 kDa	< 0.0001	1.86	0.145	0.0094	0.0291	-0.0875	-0.6861
dUTPase [Campylobacter jejuni subsp. jejuni]	gi|756010790	27 kDa	0.025	-0.46	-0.0307	-0.1249	-0.0633	0.2069	0.1522	-0.1719		-0.2539	-0.0134	-0.7477	-0.401	-0.2192	-1.1534			capsid protein [Campylobacter jejuni subsp. jejuni]	gi|756010631	44 kDa	< 0.0001	-2.58	0.1853	-0.8587	-1.1602	0.9134	0.6718	0.5239		-2.3028	-2.6348	-2.601	-3.7907	-2.5531	-2.9014			hypothetical protein PJ18_07080 [Campylobacter jejuni subsp. jejuni]	gi|756015468	20 kDa	< 0.0001	0.98	-0.0625	-0.2123	-0.0366	-0.0557	0.1837
histidine kinase [Campylobacter jejuni subsp. jejuni]	gi|756010505	19 kDa	0.025	-0.5	0.193	-0.131	-0.369	0.116	-0.0065	0.2376		-0.2112	-0.2213	-0.291	-1.384	-0.2422	-0.6569			hypothetical protein PJ19_04870 [Campylobacter jejuni subsp. jejuni]	gi|756090649	25 kDa	< 0.0001	-2.6	-0.2275	-0.0444	0.0193	0.0778	0.043	0.3438		-2.7769	-2.2699	-2.7514	-2.5759	-2.6655	-2.4603			flavodoxin [Campylobacter jejuni subsp. jejuni]	gi|756015469	17 kDa	< 0.0001	-3.97	0.0987	-0.2301	-0.4492	0.328	0.2961
ornithine carbamoyltransferase [Campylobacter jejuni subsp. jejuni]	gi|756010271	35 kDa	0.025	-1.07	-0.1646	-0.3032	0	0.1376	0.036	0		0	-0.5644	0	0	-0.7041	-0.7038			branched-chain amino acid ABC transporter substrate-binding protein [Campylobacter jejuni subsp. jejuni]	gi|756090784	40 kDa	< 0.0001	-2.6	-0.6081	0.2055	0.0309	-0.1057	0.4216	0.3756		-2.1285	-2.7346	-2.4421	-3.8824	-2.7719	-2.8425			cystathionine beta-lyase [Campylobacter jejuni subsp. jejuni]	gi|756015477	43 kDa	< 0.0001	0.81	-0.449	-0.2381	0.01	-0.3754	-0.2474
glutamine synthetase [Campylobacter jejuni subsp. jejuni]	gi|756010007	54 kDa	0.025	-1.39	0.1403	0.2689	0.1585	0.1724	-0.5106	-0.4109		0	-0.237	-0.3793	-0.3357	-1.0784	0			glycosyl transferase [Campylobacter jejuni subsp. jejuni]	gi|756091230	49 kDa	< 0.0001	-2.63	-0.2489	-0.385	-0.0309	0.373	0.2713	-0.0788		-2.2397	-2.0134	-2.6397	-2.9125	-3.5996	-2.4178			triosephosphate isomerase [Campylobacter jejuni subsp. jejuni]	gi|756015483	25 kDa	< 0.0001	-3.34	-0.0427	-0.0487	0.0935	-0.0286	0.0033
membrane protein [Campylobacter jejuni subsp. jejuni]	gi|756009517	36 kDa	0.025	-3.27	0.7264	0.3664	0.6844	0	-1.0747	0.151		0	-0.0631	0	0.0469	0	0			hypothetical protein PJ19_03930 [Campylobacter jejuni subsp. jejuni]	gi|756090474	40 kDa	< 0.0001	-2.65	0.0108	3.8335	-0.3331	0.3346	-0.6338	0		-2.8543	0	-2.4922	-2.901	-1.9204	0			nicotinate-nucleotide adenylyltransferase [Campylobacter jejuni subsp. jejuni]	gi|756015486	21 kDa	< 0.0001	-2.78	0.0249	0.0122	-0.0479	-0.0473	-0.0045
glutamyl-tRNA amidotransferase [Campylobacter jejuni subsp. jejuni]	gi|756009893	17 kDa	0.026	0.05	0.1717	0.013	-0.0818	-0.0337	0.0501	-0.0913		-0.0429	0.128	0.3265	0.0692	-0.1846	-0.0323			glycosyl transferase family 2 [Campylobacter jejuni subsp. jejuni]	gi|756090895	60 kDa	< 0.0001	-2.69	0.3317	0.2033	0.3674	-0.2173	-0.7267	0.0276		-2.83	-2.6244	-2.6676	-2.1143	-5.2148	-2.8193			phospho-sugar mutase [Campylobacter jejuni subsp. jejuni]	gi|756015489	52 kDa	< 0.0001	-3.53	0.0565	-0.1419	0.1324	-0.0819	0.1124
hypothetical protein PJ18_01845 [Campylobacter jejuni subsp. jejuni]	gi|756014494	32 kDa	0.026	-0.11	-0.1714	0.0519	0.1029	-0.0231	0.0217	0.0382		-0.1788	0.0163	-0.18	-0.2439	-0.0523	-0.1508			DNA polymerase III subunit gamma/tau [Campylobacter jejuni subsp. jejuni]	gi|756090914	58 kDa	< 0.0001	-2.69	-0.0766	-0.4228	-0.026	0.4894	-0.0346	-0.0181		-2.2116	-3.8698	-3.3321	-2.3804	-2.6907	-2.7074			cytochrome P450 [Campylobacter jejuni subsp. jejuni]	gi|756015493	53 kDa	< 0.0001	-1.92	-0.4886	0.7538	0.6237	-0.0834	-0.0813
ADP-L-glycero-D-manno-heptose-6-epimerase [Campylobacter jejuni subsp. jejuni]	gi|756015202	36 kDa	0.027	0.16	0.2479	0.0337	-0.157	-0.033	-0.406	-0.0313		0.0977	0.0115	0.2815	0.2032	0.0792	0.5651			serine dehydratase [Campylobacter jejuni subsp. jejuni]	gi|756091400	50 kDa	< 0.0001	-2.7	-0.3714	0.1473	0.0333	0.141	-0.0949	1.149		-2.178	-3.8191	-1.5786	-3.3914	0	0			sugar nucleotidyltransferase [Campylobacter jejuni subsp. jejuni]	gi|756015498	30 kDa	< 0.0001	-3.6	-0.067	0.0583	-0.0512	-0.1106	-0.0684
S-ribosylhomocysteinase [Campylobacter jejuni subsp. jejuni]	gi|756015246	18 kDa	0.027	0.07	0.0079	-0.0375	-0.0473	0.0017	-0.0181	0.0995		-0.0216	0.061	0.1201	0.1131	0.052	0.0718			acetylglutamate kinase [Campylobacter jejuni subsp. jejuni]	gi|756089939	31 kDa	< 0.0001	-2.73	-0.428	0.022	-0.4073	-0.108	0.3124	1.515		-2.31	-3.5011	-2.3643	-2.0878	-3.07	-4.3693			hypothetical protein PJ18_07260 [Campylobacter jejuni subsp. jejuni]	gi|756015503	73 kDa	< 0.0001	0.52	0.2202	0.0322	-0.2578	-1.1688	-0.7195
GMC family oxidoreductase [Campylobacter jejuni subsp. jejuni]	gi|756009759	64 kDa	0.027	-0.73	-0.0528	0.0789	-0.3943	0.1895	0	0.0689		0	0	-1.7639	-0.8723	0	0			polyphosphate kinase [Campylobacter jejuni subsp. jejuni]	gi|756009924	34 kDa	< 0.0001	-2.75	0.0679	-0.0208	-0.0136	0.0324	0.0831	-0.0876		-2.6083	-2.7854	-2.854	-2.8626	-2.4977	-3.2031			sugar transferase [Campylobacter jejuni subsp. jejuni]	gi|756015515	148 kDa	< 0.0001	0.38	-0.3964	-0.1186	-0.2093	0.0901	0.0904
cell division protein FtsH [Campylobacter jejuni subsp. jejuni]	gi|756015171	71 kDa	0.028	0.49	-0.1339	-0.1824	0	0.2213	0.3134	0		0	0.3371	0.799	0	0.6483	0.4908			3-deoxy-manno-octulosonate cytidylyltransferase [Campylobacter jejuni subsp. jejuni]	gi|756011077	27 kDa	< 0.0001	-2.76	-0.0663	-0.0833	-0.0684	0.11	0.0934	-0.0409		-2.4786	-3.3012	-2.6077	-2.5552	-3.8083	-2.2723			arabinose 5-phosphate isomerase [Campylobacter jejuni subsp. jejuni]	gi|756015519	34 kDa	< 0.0001	-3.84	0.0815	-0.1229	-0.2145	-0.0564	-0.1057
adenylosuccinate lyase [Campylobacter jejuni subsp. jejuni]	gi|756014163	50 kDa	0.028	0.31	0.0731	0.2604	0.1181	-0.4409	-0.1244	0.0311		0.5259	0.4429	0.3555	0.2958	0.1824	0.0629			chemotaxis protein [Campylobacter jejuni subsp. jejuni]	gi|756089973	73 kDa	< 0.0001	-2.76	-0.2768	0.2743	-0.329	0.2284	0.114	0.2298		-2.6991	-3.1034	-2.4825	-2.8626	-2.9303	-2.8451			sugar ABC transporter substrate-binding protein [Campylobacter jejuni subsp. jejuni]	gi|756015520	61 kDa	< 0.0001	-1.89	-0.0653	-0.0493	0.0008	0.3689	-0.1769
ribonucleotide-diphosphate reductase subunit alpha [Campylobacter jejuni subsp. jejuni]	gi|756009395	90 kDa	0.028	0.11	0.0538	-0.0395	0.0805	-0.1215	0.0415	-0.0022		0.1724	0.3263	0.0931	0.0596	0.1819	-0.0378			threonine dehydratase [Campylobacter jejuni subsp. jejuni]	gi|756010120	44 kDa	< 0.0001	-2.77	0.0972	0.0519	0.0859	0.0928	-0.0955	-0.3865		-2.274	-3.1161	-2.5225	-3.6422	-3.9397	-1.9612			capsule biosynthesis protein [Campylobacter jejuni subsp. jejuni]	gi|756015521	42 kDa	< 0.0001	1.97	0.3068	0.5858	0.4051	0	0
RNA methyltransferase [Campylobacter jejuni subsp. jejuni]	gi|756010186	18 kDa	0.028	-0.09	0.03	-0.0562	0.0169	-0.0443	0.0033	0.1071		0.0218	-0.0806	-0.0909	-0.357	0.0045	-0.1051			helicase (plasmid) [Campylobacter jejuni subsp. jejuni]	gi|756095548	224 kDa	< 0.0001	-2.77	0.4072	0.3862	-0.5049	-0.2501	-0.225	0.839		-3.2571	-4.8086	-2.3254	-2.0748	-2.6402	-3.8083			ABC transporter ATP-binding protein [Campylobacter jejuni subsp. jejuni]	gi|756015522	25 kDa	< 0.0001	0.43	-0.1934	0.1249	0.0761	-0.2388	0.1145
aminotransferase [Campylobacter jejuni subsp. jejuni]	gi|756014866	47 kDa	0.028	-0.22	-0.1223	-0.1517	0	-0.0368	0.0165	0.311		-0.216	-0.2197	-0.3058	0	-0.1485	-0.1477			membrane protein [Campylobacter jejuni subsp. jejuni]	gi|756090273	17 kDa	< 0.0001	-2.78	-0.0259	-0.0025	-0.033	-0.2228	0.0843	0.0692		-2.453	-2.8964	-2.2316	-2.9132	-3.9072	-2.686			peptide chain release factor 2 [Campylobacter jejuni subsp. jejuni]	gi|756015530	41 kDa	< 0.0001	-3.96	-0.0673	-0.0834	-0.5296	0.0522	1.1207
CysQ protein [Campylobacter jejuni subsp. jejuni]	gi|756011020	29 kDa	0.028	-0.24	-0.1401	0.1045	0.3268	-0.0163	-0.1951	0		0	-0.2527	-0.1227	-0.1974	-0.2306	-0.3637			hypothetical protein PJ19_09365 (plasmid) [Campylobacter jejuni subsp. jejuni]	gi|756095551	47 kDa	< 0.0001	-2.78	0.0624	-0.6234	0.4597	0.5498	0.4374	-0.6268		-2.897	-2.1656	-4.2834	-2.9108	-3.2264	-1.9995			fibronectin-binding protein [Campylobacter jejuni subsp. jejuni]	gi|756015551	36 kDa	< 0.0001	-2.32	-0.063	-0.155	-0.1336	0.0873	0.0375
PseD protein [Campylobacter jejuni subsp. jejuni]	gi|756010679	76 kDa	0.028	-0.39	-0.098	-0.1085	0.0042	0.0812	0.1204	0		0	-0.5186	-0.2496	-0.5266	-0.0103	-0.6259			resolvase (plasmid) [Campylobacter jejuni subsp. jejuni]	gi|756095514	24 kDa	< 0.0001	-2.79	0.1623	0.2049	0.36	0.0619	-0.5965	-0.1241		0	-2.8691	-2.7363	-2.5662	-2.9846	-2.4587			recombinase RecB [Campylobacter jejuni subsp. jejuni]	gi|756015554	108 kDa	< 0.0001	0.06	-0.0697	0.0015	-0.0022	0.0457	0.0027
flagellar basal body protein FliL [Campylobacter jejuni subsp. jejuni]	gi|756010756	20 kDa	0.028	-0.5	-0.1336	0.021	0	0.1093	-0.0775	0.0698		-0.0838	-0.9171	-0.5403	0	-0.1231	-0.8025			DNA gyrase subunit B [Campylobacter jejuni subsp. jejuni]	gi|756089740	87 kDa	< 0.0001	-2.81	-0.1654	0.6078	-0.1362	-0.1656	-0.0922	0.2404		-3.053	-2.9937	-2.9479	-2.8184	-2.6726	-2.5984			formate dehydrogenase [Campylobacter jejuni subsp. jejuni]	gi|756015583	82 kDa	< 0.0001	-2.61	-0.252	0.1509	-0.1119	0.2803	-0.0197
serine hydroxymethyltransferase [Campylobacter jejuni subsp. jejuni]	gi|756014515	46 kDa	0.028	-1.43	0.5978	-0.3297	0	0	-0.203	0.7465		0	-1.9541	-2.0872	0	0	0			hypothetical protein PJ17_06660 [Campylobacter jejuni subsp. jejuni]	gi|756010619	16 kDa	< 0.0001	-2.82	0.3101	0.296	-0.425	0.1204	-0.4535	0.5118		-2.7803	-3.2541	-2.3195	-3.1186	-2.708	-3.0586			metal ABC transporter ATP-binding protein [Campylobacter jejuni subsp. jejuni]	gi|756015606	39 kDa	< 0.0001	0.32	0.5564	-0.2099	0.0701	0.0283	-0.0112
protein-disulfide isomerase [Campylobacter jejuni subsp. jejuni]	gi|756014939	25 kDa	0.029	0.87	0.2407	0.5304	-0.4344	-0.3146	0	0.5645		0.2279	1.1387	0.9204	0.6264	0.0904	1.224			restriction endonuclease [Campylobacter jejuni subsp. jejuni]	gi|756090815	157 kDa	< 0.0001	-2.82	-0.6327	-0.5829	-0.2659	0.5103	0.6936	0.3344		-2.5338	-2.1129	-3.0641	-3.3007	-3.1625	-2.8041			NADH-flavin reductase [Campylobacter jejuni subsp. jejuni]	gi|756015622	24 kDa	< 0.0001	-3.3	-0.0274	-0.0083	0.0115	0.057	0.0178
thiamine biosynthesis protein ThiH [Campylobacter jejuni subsp. jejuni]	gi|756015099	43 kDa	0.029	0.12	0.034	-0.0081	-0.0634	0.0019	-0.0877	0.0195		0.1852	0.0798	-0.0032	0.1303	0.0055	0.1673			hypothetical protein PJ19_03880 [Campylobacter jejuni subsp. jejuni]	gi|756090464	10 kDa	< 0.0001	-2.86	0.2919	-0.089	0.0665	-0.3339	-0.3187	0.5396		-4.1942	-2.7008	-2.9233	-2.4664	-2.3852	-2.9286			NADH dehydrogenase [Campylobacter jejuni subsp. jejuni]	gi|756015635	93 kDa	< 0.0001	-2.44	-0.0458	0.0415	0.3357	-0.121	-0.324
gamma-glutamyl kinase [Campylobacter jejuni subsp. jejuni]	gi|756009462	28 kDa	0.029	0.06	0.0282	-0.0439	0.0208	0.0425	-0.0851	0.0846		-0.0151	0.2995	0.1357	0.0527	-0.0107	0.0381			hypothetical protein PJ19_09850 (plasmid) [Campylobacter jejuni subsp. jejuni]	gi|756099278	13 kDa	< 0.0001	-2.86	-0.1231	0.2551	-0.401	0.2293	0.0518	-0.0208		-2.5796	-2.9895	-2.5408	-2.9718	-3.0537	-2.7264			thioredoxin [Campylobacter jejuni subsp. jejuni]	gi|756015725	18 kDa	< 0.0001	1.74	-0.2	0.433	-0.1689	-0.0204	-0.0541
biotin synthase [Campylobacter jejuni subsp. jejuni]	gi|756011023	31 kDa	0.03	0	-0.0011	-0.0717	-0.0642	0.0775	0.1539	-0.0904		0.0445	-0.014	-0.0201	-0.159	0.1122	-0.0465			alcohol dehydrogenase [Campylobacter jejuni subsp. jejuni]	gi|756010689	39 kDa	< 0.0001	-2.92	-0.0592	-0.0028	-0.0084	-0.0125	-0.0316	0.0385		-3.4833	-3.6004	-3.4485	-2.853	-2.3496	-2.6128			hypothetical protein PJ18_08440 [Campylobacter jejuni subsp. jejuni]	gi|756015729	15 kDa	< 0.0001	-2.73	0.0437	-0.0896	-0.0758	0.0331	-0.0366
flagellar biosynthesis protein flip [Campylobacter jejuni subsp. jejuni]	gi|756010112	27 kDa	0.031	0.12	-0.144	0.055	0.031	0.0017	0.0172	0.0808		0.0986	0.1029	0.0287	0.0359	0.0972	0.2486			3-oxoacyl-ACP synthase [Campylobacter jejuni subsp. jejuni]	gi|756091109	39 kDa	< 0.0001	-2.93	-0.3337	0.1141	0.0054	-0.0502	0.5979	-0.0309		-2.8608	-2.7162	-2.6988	-2.394	-3.664	-3.6032			hypothetical protein PJ18_08520 [Campylobacter jejuni subsp. jejuni]	gi|756015740	69 kDa	< 0.0001	-3.32	-0.0445	0.0212	-0.0455	0.0249	-0.0313
cytochrome C [Campylobacter jejuni subsp. jejuni]	gi|756010469	11 kDa	0.031	0.07	-0.0033	0.063	-0.0743	0.0699	-0.0695	-0.0227		0.0981	0.0978	0.1938	-0.0923	0.1183	-0.0645			GTP-binding protein Der [Campylobacter jejuni subsp. jejuni]	gi|756009730	53 kDa	< 0.0001	-2.95	0.0326	-0.0056	-0.0085	0.0024	-0.0309	-0.059		-3.1904	-2.9403	-3.2925	-2.516	-2.8641	-2.8475			hypothetical protein PJ18_08525 [Campylobacter jejuni subsp. jejuni]	gi|756015741	29 kDa	< 0.0001	-2.08	-0.0597	0.1708	0.1065	-0.1929	-0.109
seryl-tRNA synthetase [Campylobacter jejuni subsp. jejuni]	gi|756009733	47 kDa	0.031	-0.02	0.0258	-0.0287	-0.0702	-0.0701	-0.0003	0.0043		-0.1454	-0.0132	-0.0013	-0.0564	-0.0982	-0.0876			multidrug transporter [Campylobacter jejuni subsp. jejuni]	gi|756090796	49 kDa	< 0.0001	-2.95	-0.164	-0.1214	-0.0977	0.3649	0.3637	-0.25		-2.3894	-2.7343	-3.1183	-3.1968	-3.3788	-2.745			DNA topoisomerase I [Campylobacter jejuni subsp. jejuni]	gi|756015746	79 kDa	< 0.0001	-0.11	-0.0262	0.0314	-0.0526	-0.025	-0.0065
thiamine biosynthesis protein ThiF [Campylobacter jejuni subsp. jejuni]	gi|756009643	24 kDa	0.031	-0.16	-0.0138	-0.0355	0.1429	0.0948	-0.1043	-0.06		-0.4658	-0.2321	-0.7134	-0.4518	2.0421	-0.422			nuclease [Campylobacter jejuni subsp. jejuni]	gi|756010402	27 kDa	< 0.0001	-2.96	0.0445	0.1133	0.1754	0.1689	-0.3068	-0.0218		-1.5142	-3.0775	-4.2384	-3.3159	-3.2346	-2.7517			isocitrate dehydrogenase [Campylobacter jejuni subsp. jejuni]	gi|756015788	82 kDa	< 0.0001	2.43	0.3688	-0.2308	-0.0927	0.3106	-0.1533
bifunctional aconitate hydratase 2/2-methylisocitrate dehydratase [Campylobacter jejuni subsp. jejuni]	gi|756010126	93 kDa	0.031	-0.93	-0.2521	0.3387	0.4929	-0.2239	0.0085	-0.1756		-0.4294	-1.0347	-0.6532	-0.2119	0	-1.1479			tetracycline resistance protein tetM (plasmid) [Campylobacter jejuni subsp. jejuni]	gi|756095536	73 kDa	< 0.0001	-2.98	-0.1596	-0.2582	-0.3375	0.5176	0.2732	-0.5401		-3.0447	-3.1766	-2.5825	-3.3752	-3.0549	-2.1221			aspartate--tRNA ligase [Campylobacter jejuni subsp. jejuni]	gi|756015790	66 kDa	< 0.0001	3.88	0.56	0.2734	-0.2308	0.1878	0
hypothetical protein PJ19_09790 (plasmid) [Campylobacter jejuni subsp. jejuni]	gi|756099268	30 kDa	0.031	-0.93	0.114	0.6544	-0.0857	-0.8261	0	0		0	-0.7448	-0.8338	-2.3395	-0.9665	0			membrane protein [Campylobacter jejuni subsp. jejuni]	gi|756009918	56 kDa	< 0.0001	-2.99	-0.0307	-0.0493	-0.0039	-0.0469	0.4015	-0.5134		-3.111	-2.6931	-2.2595	-3.9095	-3.3398	0			thiamine biosynthesis protein ThiF [Campylobacter jejuni subsp. jejuni]	gi|756015799	30 kDa	< 0.0001	-3.31	-0.0356	-0.1281	-0.2988	0.0191	0.2547
30S ribosomal protein S16 [Campylobacter jejuni subsp. jejuni]	gi|756014794	9 kDa	0.032	0.13	0.0617	0.1889	-0.2094	0.0868	-0.1084	0.0199		0.1746	0.4089	0.2006	0.2	0.1507	-0.0009			UDP-galactopyranose mutase [Campylobacter jejuni subsp. jejuni]	gi|756091229	43 kDa	< 0.0001	-3	-0.1351	0.0197	0.147	-0.2147	0.1579	0.1437		-2.9481	-3.2733	-3.5434	-2.8438	-3.0999	-3.0101			acetyltransferase [Campylobacter jejuni subsp. jejuni]	gi|756015800	21 kDa	< 0.0001	0.95	0.0893	-0.0338	-0.0691	0.0935	-0.052
ribosome-binding factor A [Campylobacter jejuni subsp. jejuni]	gi|756009502	14 kDa	0.032	0.04	0.0137	0.1583	-0.0156	-0.056	-0.0149	-0.0717		-0.052	0.0624	0.2136	0.1049	0.0106	-0.2011			acylneuraminate cytidylyltransferase [Campylobacter jejuni subsp. jejuni]	gi|756091516	25 kDa	< 0.0001	-3	-0.2046	0.4188	0.4998	0.093	-0.1886	-0.1351		-2.7335	-3.2999	-3.3538	-3.2586	-2.6645	-3.1359			glutamate synthase [Campylobacter jejuni subsp. jejuni]	gi|756089743	167 kDa	< 0.0001	-3.29	0.51	-0.0465	-0.1818	0.4893	-0.0046
tyrosyl-tRNA synthetase [Campylobacter jejuni subsp. jejuni]	gi|756010585	45 kDa	0.032	-0.25	0.0636	0.0262	0.0826	-0.0303	-0.1976	0.0747		-0.4068	-0.2003	-0.5483	-0.0874	-0.1233	-0.2478			cytochrome B6 [Campylobacter jejuni subsp. jejuni]	gi|756009391	34 kDa	< 0.0001	-3.01	0.0193	-0.1212	-0.0234	-0.0225	0.0306	0.0386		-2.5772	-2.6832	-2.6313	0	-3.2926	-2.2055			hypothetical protein PJ19_00040 [Campylobacter jejuni subsp. jejuni]	gi|756089744	70 kDa	< 0.0001	-3.41	0.0216	0.0792	-0.2893	0.1076	0.2014
hypothetical protein PJ17_09065 [Campylobacter jejuni subsp. jejuni]	gi|756011061	21 kDa	0.032	-0.45	-0.0465	0.2751	-0.1309	-0.1039	-0.8956	0.2285		-0.5739	-1.1657	-0.5837	-0.9582	-0.2446	-0.5066			hypothetical protein PJ17_06640 [Campylobacter jejuni subsp. jejuni]	gi|756010615	12 kDa	< 0.0001	-3.01	0.0794	-0.3327	0.0554	-0.0558	-0.089	0.4354		-3.2917	-2.9139	-3.1052	-2.5287	-2.8225	-3.3703			enolase [Campylobacter jejuni subsp. jejuni]	gi|756089748	25 kDa	< 0.0001	-6.45	-0.3785	0.2489	-0.0171	1.3484	0.3885
enterochelin ABC transporter substrate-binding protein [Campylobacter jejuni subsp. jejuni]	gi|756010711	36 kDa	0.033	0.19	-0.2127	-0.1546	-0.4884	0.5117	0.4697	-0.0016		0.1869	-0.0095	-0.213	0.0738	0.774	0.5427			ATPase AAA [Campylobacter jejuni subsp. jejuni]	gi|756089868	78 kDa	< 0.0001	-3.03	-0.3289	-0.2338	-0.4606	0.3379	0.2392	0.2811		-2.4737	-2.6099	-2.4092	-3.9471	-3.2537	-3.0984			ATP synthase F0F1 subunit epsilon [Campylobacter jejuni subsp. jejuni]	gi|756089837	14 kDa	< 0.0001	-6.8	-0.7014	-1.4655	-0.2595	0.6058	1.723
DNA gyrase subunit B [Campylobacter jejuni subsp. jejuni]	gi|756089740	87 kDa	0.033	0.1	-0.1654	0.6078	-0.1362	-0.1656	-0.0922	0.2404		0.2508	0.0998	0.8563	-0.0234	-0.0433	-0.1267			hypothetical protein PJ19_07380 [Campylobacter jejuni subsp. jejuni]	gi|756091127	37 kDa	< 0.0001	-3.03	-0.4452	0.0259	-0.4853	0.4826	0.3048	0.0912		-1.9181	-2.3029	-3.2023	0	0	0			ATPase AAA [Campylobacter jejuni subsp. jejuni]	gi|756089868	78 kDa	< 0.0001	-2.82	-0.3289	-0.2338	-0.4606	0.3379	0.2392
ribonucleotide-diphosphate reductase subunit beta [Campylobacter jejuni subsp. jejuni]	gi|756089944	40 kDa	0.033	0.1	-0.2254	-0.3408	-0.3556	0.2713	0.2761	0.1506		0.2788	-0.2984	-0.1235	-0.2299	0.285	0.4584			UDP-N-acetylglucosamine 2-epimerase [Campylobacter jejuni subsp. jejuni]	gi|756091128	44 kDa	< 0.0001	-3.04	-0.5647	-0.0709	0.4087	0.6139	0.1407	-0.211		-3.7064	-2.9649	-2.7199	-2.6684	-2.977	0			chemotaxis protein [Campylobacter jejuni subsp. jejuni]	gi|756089873	72 kDa	< 0.0001	-5.47	2.1894	0.2549	-0.3238	-0.8916	-0.8384
competence protein [Campylobacter jejuni subsp. jejuni]	gi|756010832	22 kDa	0.033	0.07	0.0969	-0.0219	-0.0172	-0.0108	-0.0735	-0.0631		-0.133	0.074	0.2218	0.0734	-0.1057	0.1747			DEAD/DEAH box helicase [Campylobacter jejuni subsp. jejuni]	gi|756089999	111 kDa	< 0.0001	-3.06	-0.1284	0.0435	-0.0984	0.0469	0.0387	0.1143		-3.176	-3.1042	-2.9394	-3.0251	-3.2099	-3.0845			trigger factor [Campylobacter jejuni subsp. jejuni]	gi|756089919	51 kDa	< 0.0001	-4.35	-0.344	3.6735	-0.3418	0.1471	-0.6069
flagellin [Campylobacter jejuni subsp. jejuni]	gi|756010028	27 kDa	0.033	0.06	0.0714	0.1513	-0.1259	0.1342	-0.5553	0.2201		0.089	0.2254	-0.0028	0.4006	-0.6624	-0.4378			ribonucleotide-diphosphate reductase subunit alpha [Campylobacter jejuni subsp. jejuni]	gi|756009395	90 kDa	< 0.0001	-3.07	0.0538	-0.0395	0.0805	-0.1215	0.0415	-0.0022		-3.0891	-2.7413	-2.518	-3.2136	-3.1017	-4.4068			acetylglutamate kinase [Campylobacter jejuni subsp. jejuni]	gi|756089939	31 kDa	< 0.0001	-2.86	-0.428	0.022	-0.4073	-0.108	0.3124
methionine ABC transporter permease [Campylobacter jejuni subsp. jejuni]	gi|756010071	34 kDa	0.033	-0.14	-0.0684	-0.0342	-0.0903	-0.0314	0.2754	-0.0433		-0.0453	-0.1338	-0.1625	-0.2355	-0.0556	-0.281			UDP-N-acetylglucosamine 2-epimerase [Campylobacter jejuni subsp. jejuni]	gi|756090902	43 kDa	< 0.0001	-3.07	-0.0802	-0.3924	-0.2506	0.0934	0.0733	0.5574		-3.0661	-2.8396	-2.7169	-3.3478	-2.9056	-3.6748			ribonucleotide-diphosphate reductase subunit beta [Campylobacter jejuni subsp. jejuni]	gi|756089944	40 kDa	< 0.0001	-3.32	-0.2254	-0.3408	-0.3556	0.2713	0.2761
peptide chain release factor 2 [Campylobacter jejuni subsp. jejuni]	gi|756015530	41 kDa	0.034	0.1	-0.0673	-0.0834	-0.5296	0.0522	1.1207	-0.0892		0.141	0.2815	0.0903	0.4346	0.4795	-0.5159			glycosyl transferase [Campylobacter jejuni subsp. jejuni]	gi|756090896	46 kDa	< 0.0001	-3.08	0.1144	-0.0284	-0.0775	-0.2021	0.1129	0.1506		-2.9224	-2.8583	-2.6204	-3.2174	-3.4658	-3.8471			50S ribosomal protein L20 [Campylobacter jejuni subsp. jejuni]	gi|756089957	14 kDa	< 0.0001	-0.14	0.0022	0.168	-0.0388	-0.0296	-0.0965
thymidylate kinase [Campylobacter jejuni subsp. jejuni]	gi|756010064	22 kDa	0.034	-0.08	-0.0207	-0.0481	-0.0312	0.0076	-0.0099	0.1153		-0.2175	0.0017	-0.0002	-0.1398	-0.1564	-0.2325			oxidoreductase [Campylobacter jejuni subsp. jejuni]	gi|756010914	104 kDa	< 0.0001	-3.09	-0.156	0.1237	0.114	-0.0083	-0.0956	0.0071		-1.9074	-2.7232	-3.0528	-3.2975	-4.9254	-4.0051			chemotaxis protein [Campylobacter jejuni subsp. jejuni]	gi|756089973	73 kDa	< 0.0001	-3.01	-0.2768	0.2743	-0.329	0.2284	0.114
fumarate reductase [Campylobacter jejuni subsp. jejuni]	gi|756009754	28 kDa	0.034	-0.09	-0.1351	-0.0255	0.122	0.0041	-0.1099	0.0124		-0.0283	-0.0106	-0.2951	-0.3245	-0.0196	0.1619			bifunctional N-acetylglucosamine-1-phosphate uridyltransferase/glucosamine-1-phosphate acetyltransferase [Campylobacter jejuni subsp. jejuni]	gi|756090599	48 kDa	< 0.0001	-3.09	-0.8635	0.0461	-1.2071	1.0374	0.7893	0.4084		-2.1019	-2.7305	-2.2798	0	0	0			membrane protein [Campylobacter jejuni subsp. jejuni]	gi|756089979	40 kDa	< 0.0001	-3.89	0.175	-0.2861	-0.101	0.1314	-0.1167
ABC transporter substrate-binding protein [Campylobacter jejuni subsp. jejuni]	gi|756015710	33 kDa	0.034	-0.1	-0.0425	-0.0516	0.021	0.0724	-0.0649	-0.0363		-0.0487	-0.0815	-0.1008	-0.2357	0.09	-0.0741			Cro/Cl family transcriptional regulator [Campylobacter jejuni subsp. jejuni]	gi|756010614	15 kDa	< 0.0001	-3.1	-0.0992	-0.145	0.0595	0.0308	0.0298	0.1365		-3.7764	-3.3235	-3.1232	-3.2983	-3.0973	-2.8767			lipid-A-disaccharide synthase [Campylobacter jejuni subsp. jejuni]	gi|756089998	42 kDa	< 0.0001	-3.11	0.1533	0.0153	-0.5139	-0.1209	0.3455
5,10-methylene-tetrahydrofolate cyclohydrolase [Campylobacter jejuni subsp. jejuni]	gi|756014925	30 kDa	0.035	1.3	0	0.451	0	0.199	0	0.2938		0.2418	8.3897	0.3618	2.7711	1.2346	0			PseE protein [Campylobacter jejuni subsp. jejuni]	gi|756091135	74 kDa	< 0.0001	-3.1	-0.0758	0.0812	0.2321	-0.0589	-0.1889	-0.0973		-3.0584	-3.1533	-3.1841	-3.1742	-2.8962	-3.1536			DEAD/DEAH box helicase [Campylobacter jejuni subsp. jejuni]	gi|756089999	111 kDa	< 0.0001	-3.08	-0.1284	0.0435	-0.0984	0.0469	0.0387
translation elongation factor [Campylobacter jejuni subsp. jejuni]	gi|756010735	69 kDa	0.035	0.04	-0.0964	-0.0366	0.0906	0.0515	-0.0378	-0.0131		0.0776	0.22	0.0766	-0.0945	0.0328	0.0637			alpha-2,3 sialyltransferase [Campylobacter jejuni subsp. jejuni]	gi|756090900	35 kDa	< 0.0001	-3.11	0.3631	0.3446	-0.0209	-0.2593	-0.533	0.2522		-3.137	-2.7178	-2.3149	-3.1306	-3.2905	-4.2023			hypothetical protein PJ19_01385 [Campylobacter jejuni subsp. jejuni]	gi|756090000	30 kDa	< 0.0001	-3.47	-0.1301	0.0087	-0.2199	0.6976	0.1546
cytochrome C biogenesis protein CcsA [Campylobacter jejuni subsp. jejuni]	gi|756009704	37 kDa	0.035	-0.01	0.0458	-0.2432	-0.1008	0.1235	-0.1487	0.1422		0.3074	-0.2809	-0.3615	-0.2743	0.1608	-0.2903			isocitrate dehydrogenase [Campylobacter jejuni subsp. jejuni]	gi|756090281	82 kDa	< 0.0001	-3.17	-0.245	0.177	-0.0171	-0.0112	0.0343	0.304		-3.3163	-3.4188	-3.0662	-2.9916	-3.1595	-3.2652			restriction endonuclease [Campylobacter jejuni subsp. jejuni]	gi|756090001	97 kDa	< 0.0001	-3.26	0.0057	0.0212	0.0844	-0.0958	0.4614
PseD protein [Campylobacter jejuni subsp. jejuni]	gi|756091134	76 kDa	0.035	-0.31	-0.275	-0.0192	0.0426	-0.1079	0.1758	0.1927		-0.0839	-0.4579	-0.2357	-0.1651	-0.3575	-0.3717			single-stranded DNA-binding protein (plasmid) [Campylobacter jejuni subsp. jejuni]	gi|756099254	17 kDa	< 0.0001	-3.17	-0.3464	-0.0718	0.0595	0.2673	0.0414	-0.1892		-2.8045	-3.0261	-3.0216	-3.7973	-3.1428	-3.1461			Fur family transcriptional regulator [Campylobacter jejuni subsp. jejuni]	gi|756090034	16 kDa	< 0.0001	-0.49	-0.0799	0.172	0.0191	-0.0408	-0.0987
hypothetical protein PJ18_06025 [Campylobacter jejuni subsp. jejuni]	gi|756015267	92 kDa	0.036	0.44	0.3813	0.0715	-0.013	0	-0.3535	0.21		0.7391	0.6941	0.3989	-0.0854	0	0.9314			hypothetical protein PJ19_00040 [Campylobacter jejuni subsp. jejuni]	gi|756089744	70 kDa	< 0.0001	-3.21	0.0216	0.0792	-0.2893	0.1076	0.2014	0.0434		-3.2345	-3.2436	-2.9209	-3.4262	-3.4385	-3.3032			phosphate acyltransferase [Campylobacter jejuni subsp. jejuni]	gi|756090041	36 kDa	< 0.0001	-3.05	0.1764	0.5485	-0.3805	-0.7392	-0.7135
ABC transporter ATP-binding protein [Campylobacter jejuni subsp. jejuni]	gi|756015522	25 kDa	0.036	0.27	-0.1934	0.1249	0.0761	-0.2388	0.1145	0.0637		0.1688	0.2579	0.0353	-0.0283	0.806	0.1691			amino acid ABC transporter substrate-binding protein [Campylobacter jejuni subsp. jejuni]	gi|756010111	29 kDa	< 0.0001	-3.25	0.0237	-0.135	-0.1417	0.7422	-0.0793	-0.1986		-3.7881	-2.7906	-3.9437	-3.9396	-3.5081	-2.9824			hypothetical protein PJ19_01695 [Campylobacter jejuni subsp. jejuni]	gi|756090060	37 kDa	< 0.0001	-3.96	-0.9346	-0.7755	-1.1281	2.5373	0.9976
50S ribosomal protein L33 [Campylobacter jejuni subsp. jejuni]	gi|756009812	6 kDa	0.036	0.21	0.0948	0.1698	0.0081	-0.0991	-0.1726	-0.0804		0.212	0.2635	0.4845	0.1066	0.048	0.0492			hypothetical protein PJ19_06865 [Campylobacter jejuni subsp. jejuni]	gi|756091028	92 kDa	< 0.0001	-3.27	-0.2669	0.2498	-0.5724	0.3981	0.6881	-0.3694		-2.8424	-3.4825	-2.8762	-3.6197	-3.8821	-2.9763			fumarate reductase [Campylobacter jejuni subsp. jejuni]	gi|756090170	30 kDa	< 0.0001	-0.86	-0.1213	0.0145	0.2536	-0.1847	-0.1203
chemotaxis protein [Campylobacter jejuni subsp. jejuni]	gi|756014378	77 kDa	0.036	0.21	-0.1474	0.2438	0.1804	-0.4296	0.0384	0.0639		0.4127	0.4852	-0.1633	-0.0352	-0.4496	0.4193			restriction endonuclease [Campylobacter jejuni subsp. jejuni]	gi|756090001	97 kDa	< 0.0001	-3.3	0.0057	0.0212	0.0844	-0.0958	0.4614	-0.2512		-3.1343	-3.1877	-3.3039	-3.4042	-3.4023	-3.5098			ATP-binding protein [Campylobacter jejuni subsp. jejuni]	gi|756090174	71 kDa	< 0.0001	-3.09	0.166	0.1754	-0.0747	-0.4214	0.5747
nitrate reductase [Campylobacter jejuni subsp. jejuni]	gi|756010081	19 kDa	0.036	0.08	0.1318	0.2025	0.1293	-0.1859	-0.1199	-0.25		0.382	0.0842	0.0959	0.0427	0.1494	-0.2182			UDP-4-amino-4,6-dideoxy-N-acetyl-beta-L-altrosamine aminotransferase [Campylobacter jejuni subsp. jejuni]	gi|756091101	42 kDa	< 0.0001	-3.3	-0.1351	-0.2546	0.2983	-0.1318	-0.0654	0.801		-3.016	-2.3777	-2.4467	0	-3.9705	-3.1377			UDP-N-acetylmuramoyl-L-alanyl-D-glutamate synthetase [Campylobacter jejuni subsp. jejuni]	gi|756090194	45 kDa	< 0.0001	-2.99	0.1408	0.5219	0.5477	-0.1199	-0.3249
Ni/Fe hydrogenase [Campylobacter jejuni subsp. jejuni]	gi|756015314	41 kDa	0.036	-0.05	-0.0108	0.0706	0.1081	-0.064	0.0082	-0.0259		0.0093	-0.0521	-0.0815	-0.1824	-0.0367	-0.0281			membrane protein [Campylobacter jejuni subsp. jejuni]	gi|756010350	24 kDa	< 0.0001	-3.31	-0.2012	-0.1107	-0.0412	0.0882	0.4081	0.1266		-1.6669	-3.3348	-2.0282	-3.4506	0	0			alanyl-tRNA synthetase [Campylobacter jejuni subsp. jejuni]	gi|756090259	95 kDa	< 0.0001	-4.65	-0.5438	-0.6916	1.3411	0.4776	-0.172
ATP-binding protein [Campylobacter jejuni subsp. jejuni]	gi|756010362	31 kDa	0.036	-0.27	0.2344	0.21	0	-0.1516	-0.5907	0.3593		0.0136	-0.0313	0.0543	0	-0.3656	-0.8914			fumarate hydratase [Campylobacter jejuni subsp. jejuni]	gi|756010721	51 kDa	< 0.0001	-3.31	0.0754	-0.0216	-0.0302	0.0704	-0.0179	-0.0438		-3.5466	-3.0201	-3.2963	-3.8511	-3.4511	-2.8393			Na/Pi-cotransporter [Campylobacter jejuni subsp. jejuni]	gi|756090274	65 kDa	< 0.0001	-2.16	-0.1228	0.0026	-0.8818	0.1628	0.2228
RND transporter [Campylobacter jejuni subsp. jejuni]	gi|756009711	114 kDa	0.036	-0.3	0.2863	-0.1588	-0.1555	-0.0709	-0.2706	-0.006		0.1276	-0.6463	-0.3961	-0.4659	-0.6855	-0.1496			DNA topoisomerase I (plasmid) [Campylobacter jejuni subsp. jejuni]	gi|756099252	76 kDa	< 0.0001	-3.33	-0.1748	-0.1194	0.3679	0.14	-0.1947	0.0705		-3.3844	-3.2005	-3.1861	-3.4364	-3.4444	-3.4764			succinyl-CoA synthetase subunit beta [Campylobacter jejuni subsp. jejuni]	gi|756090283	42 kDa	< 0.0001	-4.64	0.1414	0.3489	-0.4667	-0.0569	0.1226
transcription elongation factor NusA [Campylobacter jejuni subsp. jejuni]	gi|756014571	41 kDa	0.037	1.1	0.2841	0.3613	0.1788	-0.6162	1.4159	0		3.0149	0.6077	0.9902	0.5364	0.9583	0.3045			toxin-antitoxin system protein (plasmid) [Campylobacter jejuni subsp. jejuni]	gi|756099280	16 kDa	< 0.0001	-3.34	0.2843	-0.1161	0.3058	-0.4616	-0.1105	0.1882		-3.7154	-3.3167	-3.5692	-2.7076	-3.0861	-3.5945			hypothetical protein PJ19_03050 [Campylobacter jejuni subsp. jejuni]	gi|756090310	35 kDa	< 0.0001	-0.34	-0.1292	0.3595	0.0825	-0.1131	-0.0168
periplasmic protein [Campylobacter jejuni subsp. jejuni]	gi|756014174	26 kDa	0.037	0.93	0	0	0	0	0	0		3.40282e+38	0	3.40282e+38	3.40282e+38	0	0			N-acetylneuraminate synthase [Campylobacter jejuni subsp. jejuni]	gi|756091118	39 kDa	< 0.0001	-3.36	0.0327	0.6287	-0.9106	-0.1124	-0.152	0.8619		-3.4854	-4.2007	-2.1782	-3.412	-3.2031	-4.0554			inorganic pyrophosphatase [Campylobacter jejuni subsp. jejuni]	gi|756090385	19 kDa	< 0.0001	-3.93	0.3771	0.0131	-0.2713	0.2538	0.2717
glycerol-3-phosphate acyltransferase [Campylobacter jejuni subsp. jejuni]	gi|756014472	22 kDa	0.037	0.71	0.4207	0.4648	0	0.1298	-0.088	0		0	0.8218	0.7023	2.5774	0.6137	0.5914			dehydrogenase [Campylobacter jejuni subsp. jejuni]	gi|756091216	38 kDa	< 0.0001	-3.37	0.0443	0.2136	0.2099	-0.1433	-0.0537	-0.1704		-3.2308	-3.6168	-3.4028	-3.777	-3.44	-3.0516			aspartate--tRNA ligase [Campylobacter jejuni subsp. jejuni]	gi|756090387	66 kDa	< 0.0001	-3.29	-0.0953	0.0024	0.1418	0.0172	0.0425
iron deficiency-induced protein A [Campylobacter jejuni subsp. jejuni]	gi|756014350	37 kDa	0.037	0.27	-0.0574	0.5624	-0.1238	-0.1293	-0.0771	-0.1305		0.2344	0.1616	0.6301	0.228	0.2333	0.1812			ribosome maturation protein RimP [Campylobacter jejuni subsp. jejuni]	gi|756089867	16 kDa	< 0.0001	-3.38	-0.3619	0.2886	-0.2586	0.9787	-0.263	-0.2844		-3.245	-2.3256	-3.0205	0	-3.6679	-3.6771			diguanylate cyclase [Campylobacter jejuni subsp. jejuni]	gi|756090390	47 kDa	< 0.0001	-3.06	-0.0866	-0.3962	-0.0036	0.196	-0.0032
PhnA family protein [Campylobacter jejuni subsp. jejuni]	gi|756014341	7 kDa	0.037	0.26	-0.0355	0.3582	-0.0015	-0.7367	0.0416	0.0685		0.0559	0.1573	0.5989	0.0949	1.0012	0.0916			UDP-glucose 6-dehydrogenase [Campylobacter jejuni subsp. jejuni]	gi|756091231	45 kDa	< 0.0001	-3.39	-0.0348	0.1546	0.0484	-0.0547	-0.1471	0.1595		-3.389	-3.5382	-3.7217	-3.3585	-3.5284	-3.4662			argininosuccinate synthase [Campylobacter jejuni subsp. jejuni]	gi|756090412	46 kDa	< 0.0001	-3.3	0.1253	0.0834	0.222	0.0195	-0.1683
30S ribosomal protein S9 [Campylobacter jejuni subsp. jejuni]	gi|756015552	14 kDa	0.037	0.2	-0.0736	0.289	-0.0324	-0.0243	-0.1266	-0.0613		0.1138	0.2146	0.4545	0.0756	0.0593	0.181			hypothetical protein PJ19_09425 (plasmid) [Campylobacter jejuni subsp. jejuni]	gi|756095512	8 kDa	< 0.0001	-3.39	-0.4075	-0.143	-0.1795	-0.3771	0.6963	0.1257		-3.0337	-3.0976	-2.9101	-5.5887	-3.6755	-3.0618			hypothetical protein PJ19_03830 [Campylobacter jejuni subsp. jejuni]	gi|756090454	35 kDa	< 0.0001	-3.7	0.0309	0.2104	0.1439	-0.1379	0.1518
pantoate--beta-alanine ligase [Campylobacter jejuni subsp. jejuni]	gi|756014409	32 kDa	0.037	0.19	0.0275	-0.0301	-0.1098	-0.0288	0.0079	0.0747		0.1151	0.1332	0.5688	0.181	-0.0542	0.1669			hypothetical protein PJ19_03835 [Campylobacter jejuni subsp. jejuni]	gi|756090455	8 kDa	< 0.0001	-3.43	0.1365	0.0351	0.6642	0.1369	0.2916	-1.2682		-3.4887	-3.075	0	-3.6096	-3.7891	-1.6387			hypothetical protein PJ19_03835 [Campylobacter jejuni subsp. jejuni]	gi|756090455	8 kDa	< 0.0001	-3.76	0.1365	0.0351	0.6642	0.1369	0.2916
mechanosensitive ion channel protein [Campylobacter jejuni subsp. jejuni]	gi|756014299	71 kDa	0.037	0.14	-0.0106	-0.0672	0.1232	0.0104	0.0508	-0.0453		0.1524	0.1202	-0.0048	0.0684	0.1671	0.2501			flagellar modification protein B [Campylobacter jejuni subsp. jejuni]	gi|756010691	27 kDa	< 0.0001	-3.44	-0.1755	0.0386	-0.0197	0.1782	0.0072	-0.055		-3.2995	-3.4913	-2.7764	-3.6378	-3.8024	-4.3303			deoxyribonuclease [Campylobacter jejuni subsp. jejuni]	gi|756090457	26 kDa	< 0.0001	-2.4	0.0099	-0.1332	0.1145	0.0862	-0.1342
hydrolase [Campylobacter jejuni subsp. jejuni]	gi|756014156	47 kDa	0.037	0.11	-0.0111	0.102	0.0166	-0.069	-0.0145	0.0378		0.1017	0.1297	0.2338	0.1735	0.1171	-0.0395			phosphoheptose isomerase [Campylobacter jejuni subsp. jejuni]	gi|756090906	20 kDa	< 0.0001	-3.44	-0.3008	-0.0605	-0.5889	0.5002	-0.0558	0.6852		-3.3143	-3.5213	-2.8945	-4.0715	-3.2624	-3.7926			hypothetical protein PJ19_03875 [Campylobacter jejuni subsp. jejuni]	gi|756090463	15 kDa	< 0.0001	-1.99	-0.0996	0.4054	0.435	-0.6661	-0.1044
deoxycytidine triphosphate deaminase [Campylobacter jejuni subsp. jejuni]	gi|756015389	21 kDa	0.037	0.1	-0.0953	-0.0999	-0.0776	-0.1656	1.0697	-0.0538		-0.0666	-0.0115	-0.0073	-0.0285	0.0452	1.1525			chromosome partitioning protein ParA (plasmid) [Campylobacter jejuni subsp. jejuni]	gi|756099263	26 kDa	< 0.0001	-3.49	-0.3218	-0.1719	-0.0117	-0.002	0.2753	0.7089		-3.1048	-3.6342	-3.3163	-3.4819	-3.6875	-4.2275			hypothetical protein PJ19_03880 [Campylobacter jejuni subsp. jejuni]	gi|756090464	10 kDa	< 0.0001	-2.92	0.2919	-0.089	0.0665	-0.3339	-0.3187
hypothetical protein PJ17_04845 [Campylobacter jejuni subsp. jejuni]	gi|756010270	19 kDa	0.037	0.09	-0.0505	0.0111	0.0053	0.0507	-0.1699	0.1068		0.0847	0.2104	0.3397	0.1111	-0.1221	0.0793			hypothetical protein PJ19_09690 (plasmid) [Campylobacter jejuni subsp. jejuni]	gi|756099282	32 kDa	< 0.0001	-3.5	-0.1677	-0.1142	0.023	0.1263	0.2687	-0.1525		-3.3675	-3.4686	-3.6522	-3.6493	-3.942	-3.3893			transcriptional regulator [Campylobacter jejuni subsp. jejuni]	gi|756090473	24 kDa	< 0.0001	-2.47	-0.0807	0.0139	-0.1696	0.1993	-0.1181
allophanate hydrolase [Campylobacter jejuni subsp. jejuni]	gi|756091325	36 kDa	0.037	-0.07	-0.0018	0.0891	0.049	-0.0642	0.0242	-0.004		-0.1145	-0.0379	-0.0623	-0.1638	-0.0268	-0.1206			single-stranded DNA-binding protein [Campylobacter jejuni subsp. jejuni]	gi|756010391	21 kDa	< 0.0001	-3.51	-0.0386	0.0341	0.0221	0.003	-0.0086	0.0075		-3.2766	-3.2403	-3.516	-3.9113	-3.6052	-3.4024			hypothetical protein PJ19_03930 [Campylobacter jejuni subsp. jejuni]	gi|756090474	40 kDa	< 0.0001	-2.65	0.0108	3.8335	-0.3331	0.3346	-0.6338
hypothetical protein PJ18_02955 [Campylobacter jejuni subsp. jejuni]	gi|756014692	8 kDa	0.037	-0.09	-0.0311	-0.1032	0.071	0.0152	-0.0538	0.0349		-0.1581	-0.0921	-0.0201	-0.181	-0.1096	-0.049			nicotinate phosphoribosyltransferase [Campylobacter jejuni subsp. jejuni]	gi|756091165	17 kDa	< 0.0001	-3.52	0.0156	-0.504	-0.1171	0.4778	1.2351	0.0076		-3.1077	-3.4141	-3.2166	-4.6797	-3.5463	-3.2941			thiol peroxidase [Campylobacter jejuni subsp. jejuni]	gi|756090563	18 kDa	< 0.0001	-3.95	-0.3188	0.3941	0.0086	0.2931	0.1446
Clp protease ClpX [Campylobacter jejuni subsp. jejuni]	gi|756009628	46 kDa	0.037	-0.49	-0.0613	-0.0944	-0.2362	-0.01	-0.0999	1.3238		0	-0.5915	-0.3762	-0.9942	-0.0527	-0.2001			hypothetical protein PJ17_03010 [Campylobacter jejuni subsp. jejuni]	gi|756009940	59 kDa	< 0.0001	-3.54	-0.0459	-0.1031	-0.0978	0.0231	0.0693	0.1005		-2.2155	-3.7893	-2.9431	-3.9272	0	-4.7306			bifunctional N-acetylglucosamine-1-phosphate uridyltransferase/glucosamine-1-phosphate acetyltransferase [Campylobacter jejuni subsp. jejuni]	gi|756090599	48 kDa	< 0.0001	-3.49	-0.8635	0.0461	-1.2071	1.0374	0.7893
membrane protein [Campylobacter jejuni subsp. jejuni]	gi|756014517	31 kDa	0.038	0.27	0.1169	-0.1125	-1.3482	0.2968	0.11	-0.6616		1.2251	0.0782	-0.002	-0.4976	0.2277	0.5313			PseD protein [Campylobacter jejuni subsp. jejuni]	gi|756091134	76 kDa	< 0.0001	-3.56	-0.275	-0.0192	0.0426	-0.1079	0.1758	0.1927		-3.3268	-3.4603	-3.5932	-3.4974	-3.7782	-3.8177			methionyl-tRNA synthetase [Campylobacter jejuni subsp. jejuni]	gi|756090615	72 kDa	< 0.0001	-3.4	-0.0196	-0.0507	-0.1228	0.3282	0.4597
macrolide transporter [Campylobacter jejuni subsp. jejuni]	gi|756009927	70 kDa	0.038	0.04	-0.0762	-0.0774	0.0228	-0.0196	0.0727	0.1437		-0.0457	0.0188	0.0239	-0.0517	0.0732	0.164			sodium:proton antiporter [Campylobacter jejuni subsp. jejuni]	gi|756010935	40 kDa	< 0.0001	-3.57	-0.0184	0.0411	-0.1589	0.072	0.0553	-0.1232		-1.8914	0	-3.5453	0	-4.0217	0			UDP-N-acetylglucosamine 1-carboxyvinyltransferase [Campylobacter jejuni subsp. jejuni]	gi|756090634	45 kDa	< 0.0001	-2.27	-0.21	0.0788	-0.2768	0.2166	-0.1185
Sua5 YciO YrdC YwlC family protein [Campylobacter jejuni subsp. jejuni]	gi|756009632	16 kDa	0.038	-0.11	0.0731	-0.0586	0	-0.0809	0.0427	0.0551		-0.0971	-0.1432	-0.1729	0	-0.1519	-0.041			capsule biosynthesis protein CapA [Campylobacter jejuni subsp. jejuni]	gi|756091221	70 kDa	< 0.0001	-3.6	-0.1101	0.1578	-0.1987	-0.1119	0.1653	0.2639		-3.4623	-3.8798	-3.2023	-3.6243	-3.8076	-3.9544			hypothetical protein PJ19_04870 [Campylobacter jejuni subsp. jejuni]	gi|756090649	25 kDa	< 0.0001	-0.51	-0.2275	-0.0444	0.0193	0.0778	0.043
pantoate--beta-alanine ligase [Campylobacter jejuni subsp. jejuni]	gi|756009645	32 kDa	0.038	-0.17	-0.4389	0.1029	0.2748	0.116	-0.0143	0.1688		-0.3344	0.0539	-0.1174	0.0577	-0.246	-0.4122			prolyl-tRNA synthetase [Campylobacter jejuni subsp. jejuni]	gi|756091502	64 kDa	< 0.0001	-3.6	-0.1574	-0.0125	-0.073	0.5149	-0.0614	0.1199		-3.5099	-3.3004	-3.0818	-3.7242	-3.4184	0			30S ribosomal protein S1 [Campylobacter jejuni subsp. jejuni]	gi|756090662	63 kDa	< 0.0001	-4.34	-0.0003	0.0468	0.023	-0.0462	0.1931
biotin biosynthesis protein BioC [Campylobacter jejuni subsp. jejuni]	gi|756014416	27 kDa	0.038	-0.3	-0.2232	-0.2822	-0.217	0.0952	-0.3281	2.1804		1.7156	-0.5113	-0.7465	-0.553	-0.0679	-0.5284			polyhydroxyalkanoate synthesis repressor PhaR [Campylobacter jejuni subsp. jejuni]	gi|756090901	38 kDa	< 0.0001	-3.61	-0.2336	0.4009	-0.3264	-0.0162	-0.0975	0.418		-3.496	-3.5606	-3.1168	-4.122	-3.2305	-4.5199			hypothetical protein PJ19_05335 [Campylobacter jejuni subsp. jejuni]	gi|756090731	45 kDa	< 0.0001	-3.11	-0.3592	0.0601	-0.1385	0.3	-0.5154
hypothetical protein PJ17_07515 [Campylobacter jejuni subsp. jejuni]	gi|756010773	35 kDa	0.038	-0.75	-0.5756	-0.228	-0.0468	0.0413	0.4506	0.4813		0	-1.2712	-0.1335	-0.569	-0.5174	-0.727			UDP pyrophosphate phosphatase [Campylobacter jejuni subsp. jejuni]	gi|756091223	43 kDa	< 0.0001	-3.61	-0.234	-0.3575	0.1079	0.1227	0.2634	0.3765		-3.3589	-4.0422	-3.4372	-3.9629	-3.3826	-3.6618			branched-chain amino acid ABC transporter substrate-binding protein [Campylobacter jejuni subsp. jejuni]	gi|756090784	40 kDa	< 0.0001	-3.56	-0.6081	0.2055	0.0309	-0.1057	0.4216
capsule biosynthesis protein [Campylobacter jejuni subsp. jejuni]	gi|756091235	43 kDa	0.039	0.1	0.169	-0.0722	-0.1065	-0.1002	0.2092	-0.0357		0.1522	0.2742	0.0605	-0.0481	-0.0141	0.3011			trigger factor [Campylobacter jejuni subsp. jejuni]	gi|756089919	51 kDa	< 0.0001	-3.64	-0.344	3.6735	-0.3418	0.1471	-0.6069	0.8028		-3.0012	0	-2.8655	-3.3348	0	-4.0093			restriction endonuclease [Campylobacter jejuni subsp. jejuni]	gi|756090815	157 kDa	< 0.0001	-2.75	-0.6327	-0.5829	-0.2659	0.5103	0.6936
ATP synthase F0F1 subunit A [Campylobacter jejuni subsp. jejuni]	gi|756010520	25 kDa	0.039	0.07	-0.0795	0.0624	0.0132	-0.0852	0.2179	-0.1019		0.219	-0.1154	-0.0501	-0.0315	0.113	0.1081			hypothetical protein PJ19_03830 [Campylobacter jejuni subsp. jejuni]	gi|756090454	35 kDa	< 0.0001	-3.64	0.0309	0.2104	0.1439	-0.1379	0.1518	-0.048		-4.2854	-3.8743	-3.5761	-3.7069	-3.6339	-3.4441			UDP-N-acetylmuramate--alanine ligase [Campylobacter jejuni subsp. jejuni]	gi|756090818	48 kDa	< 0.0001	-2.38	-0.6455	2.4481	-0.1077	0.2995	0.2725
pseudouridine synthase [Campylobacter jejuni subsp. jejuni]	gi|756011047	29 kDa	0.039	0.07	-0.0026	0.0729	0.1722	-0.0887	-0.0027	-0.039		0.0281	0.0905	0.1506	0.2204	-0.0962	0.0941			sugar transferase [Campylobacter jejuni subsp. jejuni]	gi|756091222	122 kDa	< 0.0001	-3.65	-0.0637	0.1614	0.2128	0.0369	0.0431	-0.1877		-3.8725	-3.7571	-3.5496	-3.9688	-3.5478	-3.624			glycosyl transferase family 2 [Campylobacter jejuni subsp. jejuni]	gi|756090895	60 kDa	< 0.0001	-2.62	0.3317	0.2033	0.3674	-0.2173	-0.7267
hypothetical protein PJ17_02075 [Campylobacter jejuni subsp. jejuni]	gi|756009770	13 kDa	0.039	-0.18	0.0532	-0.0726	-0.1923	0.0851	-0.0213	0.3524		-0.1419	-0.4494	-0.0449	-0.0673	-0.3573	-0.0026			phosphate acyltransferase [Campylobacter jejuni subsp. jejuni]	gi|756090041	36 kDa	< 0.0001	-3.66	0.1764	0.5485	-0.3805	-0.7392	-0.7135	0.677		-4.8677	-3.5102	-2.8702	-5.7758	-2.252	-3.6453			glycosyl transferase [Campylobacter jejuni subsp. jejuni]	gi|756090896	46 kDa	< 0.0001	-2.92	0.1144	-0.0284	-0.0775	-0.2021	0.1129
sulfatase [Campylobacter jejuni subsp. jejuni]	gi|756009610	59 kDa	0.039	-0.32	0	0.0735	-0.1921	0.058	-0.0703	0.0826		-0.0334	0	-0.1051	-0.6897	-0.2756	-0.415			sugar transferase [Campylobacter jejuni subsp. jejuni]	gi|756091213	74 kDa	< 0.0001	-3.66	-0.2293	-0.4721	-0.3233	-0.1455	0.5418	0.4972		-3.2894	-3.3702	-3.7325	-3.5641	-4.0153	-4.28			alpha-2,3 sialyltransferase [Campylobacter jejuni subsp. jejuni]	gi|756090900	35 kDa	< 0.0001	-3.03	0.3631	0.3446	-0.0209	-0.2593	-0.533
molybdopterin-guanine dinucleotide biosynthesis protein A [Campylobacter jejuni subsp. jejuni]	gi|756011088	22 kDa	0.04	0.14	0.1153	0.1621	0	-0.0546	-0.0636	-0.0113		0.0245	0.0782	0.102	0	0.2184	0.1166			phosphatase [Campylobacter jejuni subsp. jejuni]	gi|756091225	25 kDa	< 0.0001	-3.67	-0.0108	0.072	-0.0523	-0.2156	0.3472	-0.0548		-3.5247	-3.5626	-3.3394	-3.6877	-3.8765	-4.526			polyhydroxyalkanoate synthesis repressor PhaR [Campylobacter jejuni subsp. jejuni]	gi|756090901	38 kDa	< 0.0001	-3.31	-0.2336	0.4009	-0.3264	-0.0162	-0.0975
chemotaxis protein [Campylobacter jejuni subsp. jejuni]	gi|756009509	72 kDa	0.04	-2.05	-0.122	-0.7611	-0.7725	0.1208	-0.1463	0.2951		0	0	0	0	-0.8511	0			3'-5' exonuclease [Campylobacter jejuni subsp. jejuni]	gi|756010616	38 kDa	< 0.0001	-3.7	-0.1145	-0.2276	-0.4021	0.2035	0.4039	0.344		-3.6453	-3.4381	-3.6575	-3.7414	-3.9331	-4.465			UDP-N-acetylglucosamine 2-epimerase [Campylobacter jejuni subsp. jejuni]	gi|756090902	43 kDa	< 0.0001	-3.63	-0.0802	-0.3924	-0.2506	0.0934	0.0733
homoserine O-succinyltransferase [Campylobacter jejuni subsp. jejuni]	gi|756011062	34 kDa	0.041	-0.58	0.1443	-0.0093	0.2507	0	-0.0813	0		0	-0.763	-0.2348	0.2696	0	0			flagellar hook protein FlgE [Campylobacter jejuni subsp. jejuni]	gi|756091494	92 kDa	< 0.0001	-3.7	0.0429	0.0169	0.0991	-0.1364	0.2079	-0.0051		-4.0702	-3.7895	-3.5906	-3.9592	-3.5071	-3.7443			phosphoheptose isomerase [Campylobacter jejuni subsp. jejuni]	gi|756090906	20 kDa	< 0.0001	-3.43	-0.3008	-0.0605	-0.5889	0.5002	-0.0558
catalase [Campylobacter jejuni subsp. jejuni]	gi|756010741	54 kDa	0.041	-0.76	-0.2549	-0.0878	0.1683	-0.1684	0.158	0.1334		-0.332	-3.7524	0	-0.4474	-0.5297	0.1068			hypothetical protein PJ19_01385 [Campylobacter jejuni subsp. jejuni]	gi|756090000	30 kDa	< 0.0001	-3.71	-0.1301	0.0087	-0.2199	0.6976	0.1546	-0.1764		-4.0439	-3.4386	-3.4123	-4.3123	-3.8365	-3.949			DNA polymerase III subunit gamma/tau [Campylobacter jejuni subsp. jejuni]	gi|756090914	58 kDa	< 0.0001	-0.09	-0.0766	-0.4228	-0.026	0.4894	-0.0346
GTPase [Campylobacter jejuni subsp. jejuni]	gi|756009647	33 kDa	0.041	-0.87	-0.3457	-0.0513	2.0712	0.9722	-0.3486	0		0	-1.0425	-1.1791	0	0	-0.2752			DNA-binding protein [Campylobacter jejuni subsp. jejuni]	gi|756090995	26 kDa	< 0.0001	-3.71	-0.3103	-0.4368	-0.4847	0.1121	0.3185	0.9121		-3.4871	-3.2646	-3.2891	-3.4117	0	0			DNA-binding protein [Campylobacter jejuni subsp. jejuni]	gi|756090995	26 kDa	< 0.0001	-3.72	-0.3103	-0.4368	-0.4847	0.1121	0.3185
hypothetical protein PJ17_08800 [Campylobacter jejuni subsp. jejuni]	gi|756011012	25 kDa	0.042	0.05	-0.0276	-0.0595	-0.0285	-0.1011	0.316	-0.0082		-0.0205	0	0.1815	-0.0286	0.0398	0.5379			PseD protein [Campylobacter jejuni subsp. jejuni]	gi|756091119	76 kDa	< 0.0001	-3.73	-0.0459	0.0785	-0.0532	-0.3202	-0.1843	1.0814		-3.2324	-3.7608	-3.6102	-3.6084	-3.6543	0			5-methyltetrahydropteroyltriglutamate--homocysteine methyltransferase [Campylobacter jejuni subsp. jejuni]	gi|756091010	87 kDa	< 0.0001	-3.44	0.1922	-0.0046	-0.308	-0.0077	0.094
cysteine methyltransferase [Campylobacter jejuni subsp. jejuni]	gi|756010127	17 kDa	0.043	0.16	0	-0.0959	0.2594	0.0183	-0.0221	-0.1352		0.3289	0	0.0621	0.3282	0.1173	0.1349			30S ribosomal protein S6 [Campylobacter jejuni subsp. jejuni]	gi|756090832	15 kDa	< 0.0001	-3.75	-0.0301	0.8719	-0.036	0.0509	0.2104	-0.4696		-5.216	-3.1665	-3.1869	-4.0508	-3.4601	-5.6632			FAD-binding protein [Campylobacter jejuni subsp. jejuni]	gi|756091022	51 kDa	< 0.0001	-3.63	-0.2561	0.0903	0.9451	-0.0194	-0.1536
GTP-binding protein Der [Campylobacter jejuni subsp. jejuni]	gi|756009730	53 kDa	0.043	-0.03	0.0326	-0.0056	-0.0085	0.0024	-0.0309	-0.059		-0.0345	-0.0536	-0.0879	-0.067	-0.0818	0.0814			NTPase KAP [Campylobacter jejuni subsp. jejuni]	gi|756010618	71 kDa	< 0.0001	-3.77	-0.393	-0.3193	0.0039	0.4	-0.0249	0.1969		-3.5221	-3.4357	-4.2709	-4.114	-3.8326	-3.7823			hypothetical protein PJ19_06865 [Campylobacter jejuni subsp. jejuni]	gi|756091028	92 kDa	< 0.0001	-3.4	-0.2669	0.2498	-0.5724	0.3981	0.6881
glycosyl transferase family 1 [Campylobacter jejuni subsp. jejuni]	gi|756010443	43 kDa	0.043	-0.53	0	0.1533	0	-0.1862	-0.0458	0		0	0	-0.3742	0	-0.4487	-0.826			aminotransferase [Campylobacter jejuni subsp. jejuni]	gi|756091227	42 kDa	< 0.0001	-3.78	-0.1667	0.0419	-0.2352	0.0376	0.1038	0.1386		-3.9959	-3.7714	-3.1137	-3.8431	-3.6515	-4.6932			membrane protein [Campylobacter jejuni subsp. jejuni]	gi|756091067	46 kDa	< 0.0001	-5.75	-0.5453	-0.3241	-0.2235	0.3428	0.7415
hypothetical protein PJ17_07290 [Campylobacter jejuni subsp. jejuni]	gi|756010736	27 kDa	0.043	-2.07	0.5484	-0.6572	-0.5448	0.0886	0.1842	-0.4909		0	0.0057	-4.7647	-0.3519	0	0			hypothetical protein PJ19_09625 (plasmid) [Campylobacter jejuni subsp. jejuni]	gi|756095549	37 kDa	< 0.0001	-3.78	-0.5351	-0.2198	0.1835	0.0073	0.419	0.316		-3.1343	-3.8047	-3.6675	-3.6703	-4.3806	-4.349			acetyl-CoA carboxylase [Campylobacter jejuni subsp. jejuni]	gi|756091097	49 kDa	< 0.0001	-3.42	-0.1503	0.005	-0.1492	0.1089	0.0416
GMP synthase [Campylobacter jejuni subsp. jejuni]	gi|756010564	57 kDa	0.045	-0.56	-1.0013	-0.1563	-0.1414	0	0.2973	0.4004		-0.5814	-1.0493	-0.5445	-0.6069	0.8704	0			GDP-4-keto-6-deoxy-D-mannose-3, 5-epimerase-4-reductase [Campylobacter jejuni subsp. jejuni]	gi|756091218	39 kDa	< 0.0001	-3.79	-0.133	0.215	0.017	0.0675	0.0868	-0.1097		-3.689	-3.7995	-3.748	-3.8855	-4.0447	-3.92			UDP-N-acetylglucosamine 4,6-dehydratase [Campylobacter jejuni subsp. jejuni]	gi|756091100	37 kDa	< 0.0001	-4.19	-0.4255	-0.4054	-0.7664	0.8899	2.0095
carbon-nitrogen hydrolase [Campylobacter jejuni subsp. jejuni]	gi|756090715	34 kDa	0.046	0.18	-0.1325	0.0851	0.0349	0.0338	-0.0991	-0.0065		0.0509	0.1913	0.5089	0.0229	0.0358	0.1436			hypothetical protein PJ19_09865 (plasmid) [Campylobacter jejuni subsp. jejuni]	gi|756099281	15 kDa	< 0.0001	-3.79	0.1765	-0.0554	-0.0111	-0.3063	0.0665	1.098		-3.6753	-3.671	-4.1306	-3.6916	-3.9432	-4.9496			N-acetylneuraminate synthase [Campylobacter jejuni subsp. jejuni]	gi|756091118	39 kDa	< 0.0001	-3.19	0.0327	0.6287	-0.9106	-0.1124	-0.152
glycosyl transferase family 1 [Campylobacter jejuni subsp. jejuni]	gi|756010447	41 kDa	0.046	-0.38	-0.0246	-0.1423	-0.1192	0.2696	-0.2376	0.026		-0.2857	0	-0.0456	0.1616	-0.0603	-0.4351			alpha-ketoglutarate permease [Campylobacter jejuni subsp. jejuni]	gi|756091395	46 kDa	< 0.0001	-3.82	0.9847	0.0357	-0.0832	-0.0966	-0.4477	0.055		-4.3153	-3.3961	-3.1862	-3.6405	-3.8466	0			PseD protein [Campylobacter jejuni subsp. jejuni]	gi|756091119	76 kDa	< 0.0001	-3.06	-0.0459	0.0785	-0.0532	-0.3202	-0.1843
gamma-glutamyl phosphate reductase [Campylobacter jejuni subsp. jejuni]	gi|756009881	46 kDa	0.047	0.75	-0.6693	0.351	-0.3445	0.4378	0.1424	0		0	1.739	0.3741	1.2654	0.4407	0.1687			hypothetical protein PJ19_07820 [Campylobacter jejuni subsp. jejuni]	gi|756091209	90 kDa	< 0.0001	-3.84	-0.4412	-0.4336	-0.2796	0.445	0.3657	0.2506		-3.8815	-3.2422	-3.6159	-4.5264	-4.2967	-3.7406			UDP-N-acetylglucosamine 2-epimerase [Campylobacter jejuni subsp. jejuni]	gi|756091128	44 kDa	< 0.0001	-1.32	-0.5647	-0.0709	0.4087	0.6139	0.1407
heterodisulfide reductase subunit B [Campylobacter jejuni subsp. jejuni]	gi|756014553	31 kDa	0.047	0.43	0	0	0	0.0185	0.2134	-0.7937		1.3202	0	0	0	0.3803	0.17			hypothetical protein PJ19_09610 (plasmid) [Campylobacter jejuni subsp. jejuni]	gi|756095546	22 kDa	< 0.0001	-3.84	-0.6486	-0.288	-0.0986	0.2549	0.5175	0.2718		-3.7803	-3.7861	-3.3096	-3.8945	-4.309	-4.2075			PseD protein [Campylobacter jejuni subsp. jejuni]	gi|756091134	76 kDa	< 0.0001	-3.72	-0.275	-0.0192	0.0426	-0.1079	0.1758
nucleoside diphosphate kinase [Campylobacter jejuni subsp. jejuni]	gi|756014444	15 kDa	0.047	0.41	0.0649	0.3507	0	-0.0639	-0.0767	-0.3266		0.3191	0.2723	0.8625	0	0.3023	0.4209			hypothetical protein PJ19_09770 (plasmid) [Campylobacter jejuni subsp. jejuni]	gi|756099264	25 kDa	< 0.0001	-3.84	-0.355	-0.0144	-0.299	0.4548	0.3102	-0.0768		-3.6634	-3.8807	-3.6405	-4.3649	-4.3433	-3.3098			PseE protein [Campylobacter jejuni subsp. jejuni]	gi|756091135	74 kDa	< 0.0001	-3.31	-0.0758	0.0812	0.2321	-0.0589	-0.1889
hypothetical protein PJ19_02240 [Campylobacter jejuni subsp. jejuni]	gi|756090168	33 kDa	0.047	0.14	0.0791	-0.0979	0	-0.0876	0.043	0.0287		0.1359	0.1886	0.1496	0	0.0244	0.2247			chemotaxis protein CheY [Campylobacter jejuni subsp. jejuni]	gi|756009701	26 kDa	< 0.0001	-3.85	0.1071	-0.1506	-0.0002	0.1264	0.0622	-0.1606		-3.793	-3.4274	0	-3.2966	-3.1101	0			cytochrome C [Campylobacter jejuni subsp. jejuni]	gi|756091153	69 kDa	< 0.0001	-3.8	-0.3981	-0.2771	-0.7676	-0.4488	2.1047
flagellar hook-basal body protein FliE [Campylobacter jejuni subsp. jejuni]	gi|756009851	11 kDa	0.047	0.1	0.0495	-0.0207	0.0172	-0.0147	-0.0025	-0.082		0.0959	0.1757	0.3282	0.135	-0.0652	0.1455			membrane protein [Campylobacter jejuni subsp. jejuni]	gi|756009494	83 kDa	< 0.0001	-3.9	-0.1116	0.0013	-0.022	-0.0092	0.0717	0.0031		-3.9209	-6.5049	-2.4969	-5.0295	-4.1617	-4.1097			nucleotidyltransferase [Campylobacter jejuni subsp. jejuni]	gi|756091162	92 kDa	< 0.0001	-0.49	-0.1185	-0.1282	0.0051	-0.1327	0.2279
1-deoxy-D-xylulose 5-phosphate reductoisomerase [Campylobacter jejuni subsp. jejuni]	gi|756091143	40 kDa	0.047	-0.15	-0.0594	0.1333	-0.0275	-0.1189	-0.0961	0.0933		-0.1605	-0.1047	-0.0194	-0.2787	-0.1066	-0.3211			molecular chaperone Hsp90 [Campylobacter jejuni subsp. jejuni]	gi|756090271	70 kDa	< 0.0001	-3.9	0.263	0.1355	-0.0666	-0.085	-0.1266	0.0839		-3.1438	-3.5795	-3.6615	-5.1502	-4.7462	-4.5858			nicotinate phosphoribosyltransferase [Campylobacter jejuni subsp. jejuni]	gi|756091165	17 kDa	< 0.0001	-1.81	0.0156	-0.504	-0.1171	0.4778	1.2351
hypothetical protein PJ17_08710 [Campylobacter jejuni subsp. jejuni]	gi|756010999	9 kDa	0.047	-0.31	-0.037	0.1848	0.2084	0.1049	0.0852	-0.5846		-0.7968	-0.0001	-0.2202	-0.0395	-0.1241	-4.8599			hypothetical protein PJ17_06650 [Campylobacter jejuni subsp. jejuni]	gi|756010617	25 kDa	< 0.0001	-3.92	-0.0017	-0.4668	-0.1114	0.3466	0.0542	0.2345		-3.9161	-3.5977	-3.8624	-4.115	-3.9228	-4.0566			hypothetical protein PJ19_07635 [Campylobacter jejuni subsp. jejuni]	gi|756091175	27 kDa	< 0.0001	-5.5	-0.2131	0.0094	-0.3357	0.3705	0.3339
hypothetical protein PJ18_01225 [Campylobacter jejuni subsp. jejuni]	gi|756014372	31 kDa	0.047	-0.45	0.3205	0.0756	0	0.045	-0.3083	0		0	-0.287	-0.1402	0	-0.4942	-1.0542			hypothetical protein PJ19_08020 [Campylobacter jejuni subsp. jejuni]	gi|756091248	42 kDa	< 0.0001	-3.95	-0.0926	-0.2147	-0.1909	0.0424	0.0058	0.6093		-3.6428	-3.8272	-3.4313	-4.5897	-3.887	-4.0962			glutamine amidotransferase [Campylobacter jejuni subsp. jejuni]	gi|756091208	24 kDa	< 0.0001	-2.31	-0.0425	-0.089	0.125	-0.0988	0.0747
glutamate synthase [Campylobacter jejuni subsp. jejuni]	gi|756089743	167 kDa	0.048	0.93	0.51	-0.0465	-0.1818	0.4893	-0.0046	-0.5346		1.735	0.5636	0.1701	1.2233	0.6414	1.4782			N-acetyl sugar amidotransferase [Campylobacter jejuni subsp. jejuni]	gi|756104455	44 kDa	< 0.0001	-3.95	-0.7118	-0.3464	-0.954	1.4701	0.7466	1.1429		-3.9296	-4.4274	-3.8212	0	-3.5125	0			hypothetical protein PJ19_07820 [Campylobacter jejuni subsp. jejuni]	gi|756091209	90 kDa	< 0.0001	-3.89	-0.4412	-0.4336	-0.2796	0.445	0.3657
peptidase M23 [Campylobacter jejuni subsp. jejuni]	gi|756015322	45 kDa	0.048	0.83	-0.3447	-0.0695	-0.1288	0.439	0.0551	0		0	0.9131	0.9811	0.9202	1.1831	0.0955			ATP synthase F0F1 subunit B' [Campylobacter jejuni subsp. jejuni]	gi|756009467	16 kDa	< 0.0001	-3.98	-0.0819	-0.1648	-0.0797	0.783	0.8213	-0.6608		-2.8828	0	0	0	0	0			methyltransferase [Campylobacter jejuni subsp. jejuni]	gi|756091211	30 kDa	< 0.0001	-5.32	-0.2232	-0.5978	-0.5482	-0.1115	0.4939
fumarate hydratase [Campylobacter jejuni subsp. jejuni]	gi|756015452	51 kDa	0.048	0.75	-0.683	-0.1387	0	1.0674	0.0344	-0.2905		1.15	0.8882	0.767	0.6468	0.4203	1.145			dTDP-4-dehydrorhamnose 3,5-epimerase [Campylobacter jejuni subsp. jejuni]	gi|756091220	21 kDa	< 0.0001	-4.01	-0.3146	-0.0531	0.5152	0.3054	0.03	-0.0606		-3.7062	-4.2688	-4.375	-4.303	-4.1144	-3.8359			sugar transferase [Campylobacter jejuni subsp. jejuni]	gi|756091212	73 kDa	< 0.0001	-4.34	-0.8398	-0.2132	0.4365	-0.1505	0.4431
ABC transporter ATP-binding protein [Campylobacter jejuni subsp. jejuni]	gi|756010496	24 kDa	0.048	0.09	-0.1234	-0.0436	0.0374	0.1481	-0.0171	-0.0578		0.0558	0.039	-0.0026	-0.0596	0.4809	0.0504			phosphoribosylformylglycinamidine cyclo-ligase [Campylobacter jejuni subsp. jejuni]	gi|756091311	36 kDa	< 0.0001	-4.09	-0.6032	-0.5498	-0.2036	-0.0249	0.1935	1.9503		-3.8374	-4.0306	0	0	0	0			sugar transferase [Campylobacter jejuni subsp. jejuni]	gi|756091213	74 kDa	< 0.0001	-3.82	-0.2293	-0.4721	-0.3233	-0.1455	0.5418
permease [Campylobacter jejuni subsp. jejuni]	gi|756010889	36 kDa	0.048	-1.92	0.9717	0	0.8687	0	-0.3635	0.4262		0	0.1607	0	0.6361	0	0			sugar transferase [Campylobacter jejuni subsp. jejuni]	gi|756091228	93 kDa	< 0.0001	-4.12	-0.2052	0.0034	-0.1853	0.2926	0.357	0.088		-4.0008	-3.9525	-4.059	-4.7535	-4.2505	-4.2238			dehydrogenase [Campylobacter jejuni subsp. jejuni]	gi|756091216	38 kDa	< 0.0001	-3.2	0.0443	0.2136	0.2099	-0.1433	-0.0537
cation transporter [Campylobacter jejuni subsp. jejuni]	gi|756010229	33 kDa	0.049	0.11	-0.1375	-0.0101	0	0.1339	-0.0492	0.0433		0.1334	0.3051	0.0811	0	0.0861	0.0603			hypothetical protein PJ19_09390 (plasmid) [Campylobacter jejuni subsp. jejuni]	gi|756095505	11 kDa	< 0.0001	-4.12	-0.2199	0.7345	2.9923	-0.0287	-0.2129	-0.2502		-3.8886	-4.6782	0	-3.8862	-4.1489	-3.6986			membrane protein [Campylobacter jejuni subsp. jejuni]	gi|756091217	36 kDa	< 0.0001	-4.98	-0.5038	-0.0359	-0.4306	0.3894	0.5382
Clp protease [Campylobacter jejuni subsp. jejuni]	gi|756009554	22 kDa	0.049	0.04	0.0904	-0.0079	-0.032	-0.0355	0.0494	-0.0253		0.0375	-0.0141	0.1216	0.0119	-0.0234	0.0405			HmcD domain-containing protein (plasmid) [Campylobacter jejuni subsp. jejuni]	gi|756095502	31 kDa	< 0.0001	-4.14	0	-0.0829	-0.1118	1.0265	-0.0511	-0.6056		0	-3.706	-3.6772	-5.0493	-5.325	-3.429			GDP-4-keto-6-deoxy-D-mannose-3, 5-epimerase-4-reductase [Campylobacter jejuni subsp. jejuni]	gi|756091218	39 kDa	< 0.0001	-3.87	-0.133	0.215	0.017	0.0675	0.0868
guanosine polyphosphate pyrophosphohydrolase [Campylobacter jejuni subsp. jejuni]	gi|756009699	55 kDa	0.049	-0.06	-0.0262	0.085	0.069	-0.371	0.1682	-0.0166		-0.0117	-0.0186	-0.1546	-0.0936	-0.1313	-0.2067			2,3,4,5-tetrahydropyridine-2,6-carboxylate N-succinyltransferase [Campylobacter jejuni subsp. jejuni]	gi|756010934	42 kDa	< 0.0001	-4.21	0	0.2248	0	0.5505	-0.11	-0.3626		0	0	0	0	0	0			hypothetical protein PJ19_07875 [Campylobacter jejuni subsp. jejuni]	gi|756091219	36 kDa	< 0.0001	-5.05	-0.3364	0.1155	0.2472	0.0732	0.1806
geranyl transferase [Campylobacter jejuni subsp. jejuni]	gi|756010971	32 kDa	0.049	-0.22	-0.0929	0.121	-0.1339	-0.1278	0.1069	0.1134		-0.1087	-0.1735	-0.4228	-0.2504	0.0866	-0.722			aspartate--tRNA ligase [Campylobacter jejuni subsp. jejuni]	gi|756090387	66 kDa	< 0.0001	-4.25	-0.0953	0.0024	0.1418	0.0172	0.0425	-0.1581		-3.8833	-5.6001	-4.2416	-4.4187	-4.753	-4.187			dTDP-4-dehydrorhamnose 3,5-epimerase [Campylobacter jejuni subsp. jejuni]	gi|756091220	21 kDa	< 0.0001	-4.51	-0.3146	-0.0531	0.5152	0.3054	0.03
dihydroneopterin aldolase [Campylobacter jejuni subsp. jejuni]	gi|756009702	13 kDa	0.049	-0.24	-0.0422	-0.0595	-0.2557	0.0091	0	0.2043		-0.8456	-0.3011	-0.1427	-0.3	0.0891	0			peptide ABC transporter substrate-binding protein [Campylobacter jejuni subsp. jejuni]	gi|756091360	59 kDa	< 0.0001	-4.27	0.0416	0.1047	-0.149	-0.1043	0.1866	0		-5.4993	0	-1.412	-4.6072	-3.802	0			capsule biosynthesis protein CapA [Campylobacter jejuni subsp. jejuni]	gi|756091221	70 kDa	< 0.0001	-3.97	-0.1101	0.1578	-0.1987	-0.1119	0.1653
hypothetical protein PJ18_06440 [Campylobacter jejuni subsp. jejuni]	gi|756015347	24 kDa	0.05	4.5	0	0	0.0225	0	0	-0.046		4.631	0	0	4.3766	0	0			sugar transferase [Campylobacter jejuni subsp. jejuni]	gi|756091212	73 kDa	< 0.0001	-4.42	-0.8398	-0.2132	0.4365	-0.1505	0.4431	0.5748		-3.9131	-4.149	-4.623	-4.8721	-4.4376	-4.8064			sugar transferase [Campylobacter jejuni subsp. jejuni]	gi|756091222	122 kDa	< 0.0001	-3.62	-0.0637	0.1614	0.2128	0.0369	0.0431
N-(5'-phosphoribosyl)anthranilate isomerase [Campylobacter jejuni subsp. jejuni]	gi|756014462	22 kDa	0.05	1.52	0	0	0	-0.3989	-0.4659	0.4002		0.9312	0	0	0	2.2082	1.9565			hypothetical protein PJ19_09535 (plasmid) [Campylobacter jejuni subsp. jejuni]	gi|756095533	24 kDa	< 0.0001	-4.52	0.0141	-0.3523	-0.4413	0.3925	-0.1897	0.8288		-4.4878	-4.1532	-4.1608	-5.3538	-4.4992	0			UDP pyrophosphate phosphatase [Campylobacter jejuni subsp. jejuni]	gi|756091223	43 kDa	< 0.0001	-3.38	-0.234	-0.3575	0.1079	0.1227	0.2634
DNA-directed RNA polymerase subunit alpha [Campylobacter jejuni subsp. jejuni]	gi|756010924	38 kDa	0.05	1.28	0	0	0	-0.0588	0.1013	-0.0576		1.4744	0	0	0	1.4783	0.9548			flagellar motor protein MotA [Campylobacter jejuni subsp. jejuni]	gi|756009684	28 kDa	< 0.0001	-4.67	-0.035	-0.0121	0.0633	0.0239	0.0719	-0.2072		-3.2602	-2.8957	-3.8274	-6.9381	0	-4.882			sugar transferase [Campylobacter jejuni subsp. jejuni]	gi|756091224	53 kDa	< 0.0001	-4.35	-0.6029	0.207	0.2228	0.2145	0.4141
glucose-inhibited division protein A [Campylobacter jejuni subsp. jejuni]	gi|756015236	69 kDa	0.05	1.13	0.3233	0	0	-0.8465	-0.1712	0		0	0.8312	0	0	0.8688	1.7703			hypothetical protein PJ19_01695 [Campylobacter jejuni subsp. jejuni]	gi|756090060	37 kDa	< 0.0001	-4.67	-0.9346	-0.7755	-1.1281	2.5373	0.9976	1.0214		-4.2729	-4.6217	-4.7737	0	0	0			phosphatase [Campylobacter jejuni subsp. jejuni]	gi|756091225	25 kDa	< 0.0001	-3.43	-0.0108	0.072	-0.0523	-0.2156	0.3472
membrane protein [Campylobacter jejuni subsp. jejuni]	gi|756015723	41 kDa	0.05	0.46	-0.0236	0	0	0.1643	0	-0.1596		0.6438	0.2799	0	0	0.4411	0			cytochrome C [Campylobacter jejuni subsp. jejuni]	gi|756091153	69 kDa	< 0.0001	-4.67	-0.3981	-0.2771	-0.7676	-0.4488	2.1047	4.1722		-3.7706	-4.484	-3.7309	-4.7988	0	0			aminotransferase [Campylobacter jejuni subsp. jejuni]	gi|756091227	42 kDa	< 0.0001	-3.75	-0.1667	0.0419	-0.2352	0.0376	0.1038
DNA-directed RNA polymerase subunit alpha [Campylobacter jejuni subsp. jejuni]	gi|756091371	38 kDa	0.05	0.37	0	0	0	-0.0348	0.0045	-0.0007		0.5639	0	0	0	0.1987	0.3659			UDP-N-acetylglucosamine 4,6-dehydratase [Campylobacter jejuni subsp. jejuni]	gi|756091100	37 kDa	< 0.0001	-4.76	-0.4255	-0.4054	-0.7664	0.8899	2.0095	0.2731		-3.5293	-4.395	-4.3364	-4.6552	0	0			sugar transferase [Campylobacter jejuni subsp. jejuni]	gi|756091228	93 kDa	< 0.0001	-4.05	-0.2052	0.0034	-0.1853	0.2926	0.357
membrane protein [Campylobacter jejuni subsp. jejuni]	gi|756009875	25 kDa	0.05	0.26	0	0	0	-0.0481	0.0199	0		0	0	0	0	0.1122	0.3464			hypothetical protein PJ19_08825 [Campylobacter jejuni subsp. jejuni]	gi|756091402	15 kDa	< 0.0001	-4.81	-0.2033	1.0288	-0.5639	1.313	-0.1761	-0.3177		-3.7469	-4.2751	-3.4935	0	-4.9163	0			UDP-galactopyranose mutase [Campylobacter jejuni subsp. jejuni]	gi|756091229	43 kDa	< 0.0001	-3.15	-0.1351	0.0197	0.147	-0.2147	0.1579
primosome assembly protein PriA [Campylobacter jejuni subsp. jejuni]	gi|756011074	71 kDa	0.05	0.08	0	-0.0032	0	0.0036	0	0.0043		0.0776	0	0.0877	0	0.0789	0			alanyl-tRNA synthetase [Campylobacter jejuni subsp. jejuni]	gi|756090259	95 kDa	< 0.0001	-4.83	-0.5438	-0.6916	1.3411	0.4776	-0.172	0.7054		-4.6082	-3.8326	0	0	-4.0351	0			glycosyl transferase [Campylobacter jejuni subsp. jejuni]	gi|756091230	49 kDa	< 0.0001	-2.64	-0.2489	-0.385	-0.0309	0.373	0.2713
glutamine ABC transporter ATP-binding protein [Campylobacter jejuni subsp. jejuni]	gi|756014580	29 kDa	0.05	0.05	-0.0349	-0.0054	0.0136	0.0237	-0.0138	-0.0356		0.1243	0.0235	-0.0197	-0.0112	0.0316	0.0807			sugar transferase [Campylobacter jejuni subsp. jejuni]	gi|756091224	53 kDa	< 0.0001	-4.99	-0.6029	0.207	0.2228	0.2145	0.4141	0.2465		-4.5688	-5.7635	0	-4.9145	-4.5794	0			UDP-glucose 6-dehydrogenase [Campylobacter jejuni subsp. jejuni]	gi|756091231	45 kDa	< 0.0001	-3.65	-0.0348	0.1546	0.0484	-0.0547	-0.1471
hypothetical protein PJ18_08440 [Campylobacter jejuni subsp. jejuni]	gi|756015729	15 kDa	0.05	0.02	0.0437	-0.0896	-0.0758	0.0331	-0.0366	0.0887		-0.0538	-0.0002	0.2433	0.0438	-0.0625	-0.0579			chemotaxis protein [Campylobacter jejuni subsp. jejuni]	gi|756089873	72 kDa	< 0.0001	-5.06	2.1894	0.2549	-0.3238	-0.8916	-0.8384	0.5013		0	-4.665	-5.7922	0	-5.3755	0			capsule biosynthesis protein [Campylobacter jejuni subsp. jejuni]	gi|756091235	43 kDa	< 0.0001	-0.37	0.169	-0.0722	-0.1065	-0.1002	0.2092
DNA repair protein RadA [Campylobacter jejuni subsp. jejuni]	gi|756010521	49 kDa	0.05	-0.33	-0.0394	-0.0829	0.1879	0	0	0		0	-0.4932	-0.238	-0.1806	0	0			hypothetical protein PJ19_07875 [Campylobacter jejuni subsp. jejuni]	gi|756091219	36 kDa	< 0.0001	-5.14	-0.3364	0.1155	0.2472	0.0732	0.1806	0.3516		-5.0682	-5.4021	-5.1156	-5.0315	0	0			hypothetical protein PJ19_08020 [Campylobacter jejuni subsp. jejuni]	gi|756091248	42 kDa	< 0.0001	-3.77	-0.0926	-0.2147	-0.1909	0.0424	0.0058
carbonic anhydrase [Campylobacter jejuni subsp. jejuni]	gi|756010671	47 kDa	0.05	-0.34	0	0	0.0313	-0.1546	0.0991	0		0	0	0	-0.2697	-0.4058	-0.3383			hypothetical protein PJ19_07860 [Campylobacter jejuni subsp. jejuni]	gi|756091521	20 kDa	< 0.0001	-5.2	-0.4959	0.2411	0.2314	-0.0985	-0.0279	0.4057		-4.2186	-4.6318	-5.4803	0	0	-5.5669			ATPase [Campylobacter jejuni subsp. jejuni]	gi|756091280	47 kDa	< 0.0001	-2.64	0.0379	0.002	0.0457	0.1208	-0.0868
threonyl-tRNA synthetase [Campylobacter jejuni subsp. jejuni]	gi|756009568	70 kDa	0.05	-0.65	0	0	0	0.015	0.0261	-0.0313		-1.0281	0	0	0	-0.3455	-0.6005			flagellin [Campylobacter jejuni subsp. jejuni]	gi|756104467	60 kDa	< 0.0001	-5.22	-0.3315	0.3458	0.3917	-0.1503	0.1069	0.0644		-5.5467	-5.6269	-5.4658	-5.1652	-5.2147	0			chemotaxis protein [Campylobacter jejuni subsp. jejuni]	gi|756091293	77 kDa	< 0.0001	-4.19	0.1082	-0.7488	0.68	-0.3467	0.5098
argininosuccinate lyase [Campylobacter jejuni subsp. jejuni]	gi|756010212	52 kDa	0.05	-1.4	0.1135	0.1583	0.8275	0.488	-0.9994	-0.8018		-1.6347	0	-0.8914	-1.0703	0	-1.0158			periplasmic protein [Campylobacter jejuni subsp. jejuni]	gi|756009405	26 kDa	< 0.0001	-5.24	-0.0676	-0.1256	-0.2694	0.0737	0.2336	0.1462		-3.5838	-4.6779	-3.7612	0	0	0			phosphoribosylformylglycinamidine cyclo-ligase [Campylobacter jejuni subsp. jejuni]	gi|756091311	36 kDa	< 0.0001	-4.33	-0.6032	-0.5498	-0.2036	-0.0249	0.1935
4-methyl-5(B-hydroxyethyl)-thiazole monophosphate biosynthesis protein [Campylobacter jejuni subsp. jejuni]	gi|756010181	20 kDa	0.05	-1.55	-0.5888	-0.1962	0	0	0.8353	0		0	-0.7913	-1.3843	0	0	0			membrane protein [Campylobacter jejuni subsp. jejuni]	gi|756091217	36 kDa	< 0.0001	-5.26	-0.5038	-0.0359	-0.4306	0.3894	0.5382	0.8648		-4.7436	-5.4364	-4.3477	-5.4888	0	0			diaminopimelate epimerase [Campylobacter jejuni subsp. jejuni]	gi|756091313	28 kDa	< 0.0001	-0.45	-0.0147	-0.0507	-0.0402	0.0869	-0.0188
hypothetical protein PJ19_09500 (plasmid) [Campylobacter jejuni subsp. jejuni]	gi|756095526	34 kDa	0.05	-1.73	0	0	0	-0.0722	0	0.0267		-1.6261	0	0	0	-1.9445	0			succinyl-CoA synthetase subunit beta [Campylobacter jejuni subsp. jejuni]	gi|756090283	42 kDa	< 0.0001	-5.43	0.1414	0.3489	-0.4667	-0.0569	0.1226	0.5898		0	-5.0624	-4.8746	-4.9081	-5.9322	0			peptide ABC transporter substrate-binding protein [Campylobacter jejuni subsp. jejuni]	gi|756091360	59 kDa	< 0.0001	-0.9	0.0416	0.1047	-0.149	-0.1043	0.1866
glutamine ABC transporter ATP-binding protein [Campylobacter jejuni subsp. jejuni]	gi|756009810	28 kDa	0.05	-1.76	-0.0685	-0.2002	0	0	0	0.2439		-0.8292	-0.4442	0	0	0	0			UDP-galactose-4-epimerase [Campylobacter jejuni subsp. jejuni]	gi|756090891	37 kDa	< 0.0001	-5.44	-0.0108	-0.2274	1.3369	0.5576	-0.9949	1.1642		0	-5.1452	0	0	-3.5683	0			sulfate adenylyltransferase [Campylobacter jejuni subsp. jejuni]	gi|756091385	44 kDa	< 0.0001	-3.62	-0.1215	-0.2056	0.0309	0.0567	0.0783
3-oxoacyl-ACP synthase [Campylobacter jejuni subsp. jejuni]	gi|756014440	35 kDa	0.05	-2.22	0	0	0	0.1396	-0.1969	0.0436		-0.4263	0	0	0	0	-1.6019			hypothetical protein PJ19_09410 (plasmid) [Campylobacter jejuni subsp. jejuni]	gi|756095509	10 kDa	< 0.0001	-5.75	0.9229	-0.345	-0.457	-0.1892	0.3641	0.352		0	-4.6154	-4.3692	-6.0068	-6.4617	-6.449			alpha-ketoglutarate permease [Campylobacter jejuni subsp. jejuni]	gi|756091395	46 kDa	< 0.0001	-3.43	0.9847	0.0357	-0.0832	-0.0966	-0.4477
3-phosphoglycerate dehydrogenase [Campylobacter jejuni subsp. jejuni]	gi|756010173	58 kDa	0.05	-3.85	0	-0.8694	0.9209	0	0.0157	0		0	0	0	0	0	-2.5539			membrane protein [Campylobacter jejuni subsp. jejuni]	gi|756091067	46 kDa	< 0.0001	-6.04	-0.5453	-0.3241	-0.2235	0.3428	0.7415	0.9427		-5.642	-5.8752	-6.0023	0	0	0			hypothetical protein PJ19_08825 [Campylobacter jejuni subsp. jejuni]	gi|756091402	15 kDa	< 0.0001	-4.48	-0.2033	1.0288	-0.5639	1.313	-0.1761
cytochrome C [Campylobacter jejuni subsp. jejuni]	gi|756014381	22 kDa	0.051	0.2	0.1644	-0.1124	-0.8795	0.0987	-0.0774	0.0718		-0.0287	0.3694	0.2004	0.1276	-0.041	0.1686			methyltransferase [Campylobacter jejuni subsp. jejuni]	gi|756091211	30 kDa	< 0.0001	-6.9	-0.2232	-0.5978	-0.5482	-0.1115	0.4939	2.54		0	-5.0856	-6.5235	-5.2278	-6.4629	0			purine nucleoside phosphorylase [Campylobacter jejuni subsp. jejuni]	gi|756091485	20 kDa	< 0.0001	-1.42	0	0.8034	0.2193	-0.2562	-0.4448
transaldolase [Campylobacter jejuni subsp. jejuni]	gi|756009633	37 kDa	0.051	-0.05	-0.0863	0.1204	0.0169	0.0011	-0.0519	0.0521		-0.1148	-0.1368	-0.0914	0.141	-0.1236	-0.2061			ATP synthase F0F1 subunit epsilon [Campylobacter jejuni subsp. jejuni]	gi|756089837	14 kDa	< 0.0001	-7.42	-0.7014	-1.4655	-0.2595	0.6058	1.723	-0.5368		-5.8621	-5.0934	-6.3436	0	0	0			2-isopropylmalate synthase [Campylobacter jejuni subsp. jejuni]	gi|756091492	56 kDa	< 0.0001	0.12	-0.0956	-0.0964	-0.1051	0.0168	0.1798
amino acid ABC transporter ATPase [Campylobacter jejuni subsp. jejuni]	gi|756010335	26 kDa	0.053	0.02	0.0169	-0.0994	-0.0403	0.1083	0.0368	-0.0727		0.1837	0.0301	0.0183	-0.1567	0.0887	0.0998			chemotaxis protein [Campylobacter jejuni subsp. jejuni]	gi|756091293	77 kDa	< 0.0001	-8.16	0.1082	-0.7488	0.68	-0.3467	0.5098	0.5056		0	0	0	0	0	0			flagellar hook protein FlgE [Campylobacter jejuni subsp. jejuni]	gi|756091494	92 kDa	< 0.0001	-3.32	0.0429	0.0169	0.0991	-0.1364	0.2079
ATP synthase F0F1 subunit B' [Campylobacter jejuni subsp. jejuni]	gi|756009467	16 kDa	0.054	0.16	-0.0819	-0.1648	-0.0797	0.783	0.8213	-0.6608		0.4048	0.0593	-0.0641	-0.1363	2.0053	0.0239			DNA primase [Campylobacter jejuni subsp. jejuni]	gi|756010965	69 kDa	0.0001	-0.08	-0.0684	-0.0132	0.1101	0.0535	-0.0558	0.0413		-0.0526	0.0342	-0.1011	-0.1647	0.0051	-0.2032			prolyl-tRNA synthetase [Campylobacter jejuni subsp. jejuni]	gi|756091502	64 kDa	< 0.0001	-3.55	-0.1574	-0.0125	-0.073	0.5149	-0.0614
membrane protein [Campylobacter jejuni subsp. jejuni]	gi|756014261	83 kDa	0.054	0.16	-0.2247	0.1677	-0.089	0.0061	0.2186	-0.4604		0.3542	0.1371	0.2428	0.0156	0.3525	0.259			ribonucleotide-diphosphate reductase subunit beta [Campylobacter jejuni subsp. jejuni]	gi|756009583	40 kDa	0.00011	0.84	0.1385	-0.2746	-1.734	0.0661	-0.5211	0.7722		0.8503	1.4096	0.9344	0.8145	0.9639	0.6295			acylneuraminate cytidylyltransferase [Campylobacter jejuni subsp. jejuni]	gi|756091516	25 kDa	< 0.0001	-3.07	-0.2046	0.4188	0.4998	0.093	-0.1886
prenyltransferase [Campylobacter jejuni subsp. jejuni]	gi|756009529	33 kDa	0.054	-0.07	-0.0681	-0.1007	0.0637	-0.03	-0.0106	0.1218		-0.173	-0.0239	-0.0394	-0.17	-0.1036	0.0052			glycosyl transferase family 1 [Campylobacter jejuni subsp. jejuni]	gi|756015181	41 kDa	0.00011	0.38	-0.0287	0.0304	0.1717	0.0375	-0.0565	-0.0167		0.4186	0.8251	0.4465	0.278	0.2289	0.3165			hypothetical protein PJ19_07860 [Campylobacter jejuni subsp. jejuni]	gi|756091521	20 kDa	< 0.0001	-4.84	-0.4959	0.2411	0.2314	-0.0985	-0.0279
hypothetical protein PJ18_07080 [Campylobacter jejuni subsp. jejuni]	gi|756015468	20 kDa	0.054	-0.22	-0.0625	-0.2123	-0.0366	-0.0557	0.1837	0.0234		-0.6728	-0.0949	-0.2709	-0.428	-0.1641	-0.2632			hypothetical protein PJ17_01565 [Campylobacter jejuni subsp. jejuni]	gi|756009670	48 kDa	0.00011	-0.29	-0.3207	-0.0044	-0.0976	0.2145	0.049	-0.2192		-0.3051	-0.0176	-0.2559	-0.6329	-0.1978	-0.4184			HmcD domain-containing protein (plasmid) [Campylobacter jejuni subsp. jejuni]	gi|756095502	31 kDa	< 0.0001	-4.28	0	-0.0829	-0.1118	1.0265	-0.0511
protein kinase [Campylobacter jejuni subsp. jejuni]	gi|756091141	37 kDa	0.055	0.96	-0.3446	-0.0913	-0.1794	0	0.1376	0.6582		1.9576	0.3361	0.7882	0.6168	0	1.3067			rhodanese [Campylobacter jejuni subsp. jejuni]	gi|756009848	12 kDa	0.00011	-0.61	-0.0498	0.0163	-0.0273	0.0592	-0.342	0.345		-0.4601	-0.5642	-0.6328	-1.0303	-0.611	-0.7176			hypothetical protein PJ19_09390 (plasmid) [Campylobacter jejuni subsp. jejuni]	gi|756095505	11 kDa	< 0.0001	-4.27	-0.2199	0.7345	2.9923	-0.0287	-0.2129
50S ribosomal protein L10 [Campylobacter jejuni subsp. jejuni]	gi|756014587	18 kDa	0.055	0.52	0.2129	0.5019	-0.0435	-0.6504	-0.2503	-0.2553		0.7107	0.0716	0.1492	0.1358	1.2531	1.6368			peptidase M24 [Campylobacter jejuni subsp. jejuni]	gi|756090400	68 kDa	0.00011	-2.17	-0.3265	-0.3718	-0.1571	0.0636	-0.2863	1.0076		-1.8654	-1.8734	-1.865	-2.244	-2.3425	-2.4826			hypothetical protein PJ19_09410 (plasmid) [Campylobacter jejuni subsp. jejuni]	gi|756095509	10 kDa	< 0.0001	-5.26	0.9229	-0.345	-0.457	-0.1892	0.3641
GTP-binding protein Der [Campylobacter jejuni subsp. jejuni]	gi|756014500	53 kDa	0.055	0.38	-0.1857	-0.433	0.3794	-0.0729	0.0858	0.3048		0.3722	0.2293	0.7208	0.2853	0.3997	0.3443			hypothetical protein PJ17_01190 [Campylobacter jejuni subsp. jejuni]	gi|756009597	20 kDa	0.00012	0.95	-0.0981	0.2402	-0.1004	0.2881	-2.2956	0.1023		0.7642	0.9982	1.3389	-0.0491	0.9889	1.2016			hypothetical protein PJ19_09425 (plasmid) [Campylobacter jejuni subsp. jejuni]	gi|756095512	8 kDa	< 0.0001	-3.61	-0.4075	-0.143	-0.1795	-0.3771	0.6963
Clp protease ClpX [Campylobacter jejuni subsp. jejuni]	gi|756014391	46 kDa	0.055	0.04	-0.0589	-0.0137	0	-0.0272	0.0512	0.015		0.0315	0.0908	0.0852	0	0.072	-0.0061			hypothetical protein PJ17_07645 [Campylobacter jejuni subsp. jejuni]	gi|756010798	42 kDa	0.00012	0.72	0.0142	-0.1007	0.0042	0.0858	-0.2118	0.0617		0.6857	0.813	0.7086	0.6142	0.9379	0.6636			hypothetical protein PJ19_09430 (plasmid) [Campylobacter jejuni subsp. jejuni]	gi|756095513	69 kDa	< 0.0001	-1.78	-0.0781	0.0288	0.1789	-0.0064	-0.1755
NADH:ubiquinone oxidoreductase subunit L [Campylobacter jejuni subsp. jejuni]	gi|756010897	67 kDa	0.055	-0.34	-0.1409	-0.0793	-0.1809	0.2	0.0012	0.1275		-0.0334	-0.3594	-0.44	-1.0364	-0.0372	-0.2641			amino acid carrier protein [Campylobacter jejuni subsp. jejuni]	gi|756014964	53 kDa	0.00012	0.27	0.0094	-0.0821	0.0764	-0.0233	-0.0115	0.0241		0.2614	0.2999	0.2978	0.2876	0.2758	0.165			resolvase (plasmid) [Campylobacter jejuni subsp. jejuni]	gi|756095514	24 kDa	< 0.0001	-2.27	0.1623	0.2049	0.36	0.0619	-0.5965
formate dehydrogenase [Campylobacter jejuni subsp. jejuni]	gi|756010847	82 kDa	0.055	-0.41	-0.42	0.2794	0.0363	0	0.1254	0		0	-0.1866	-0.5943	-0.7154	0	-0.3264			30S ribosomal protein S15 [Campylobacter jejuni subsp. jejuni]	gi|756010167	10 kDa	0.00012	0.14	-0.0431	0.2085	-0.0426	0.0454	-0.1268	-0.0661		0.1947	-0.3186	0.1873	0.1442	0.4152	0.1976			hypothetical protein PJ19_09445 (plasmid) [Campylobacter jejuni subsp. jejuni]	gi|756095516	13 kDa	< 0.0001	-2.02	0.4197	0.1645	0.0676	0.1924	-0.2008
iron deficiency-induced protein A [Campylobacter jejuni subsp. jejuni]	gi|756009538	37 kDa	0.055	-0.86	0.45	0.2199	-0.3789	0.2817	-1.5458	0.0002		-1.0122	0	-0.282	-0.6717	-0.352	0			cupin [Campylobacter jejuni subsp. jejuni]	gi|756010059	13 kDa	0.00012	-0.17	0.0057	0.1798	-0.0127	-0.0278	-0.1309	-0.0432		-0.212	-0.3588	-0.0655	-0.1518	-0.0486	-0.1348			hypothetical protein PJ19_09535 (plasmid) [Campylobacter jejuni subsp. jejuni]	gi|756095533	24 kDa	< 0.0001	-4.24	0.0141	-0.3523	-0.4413	0.3925	-0.1897
prolyl-tRNA synthetase [Campylobacter jejuni subsp. jejuni]	gi|756011070	64 kDa	0.055	-0.92	-0.342	0	0	-0.3289	-0.4781	0.8896		-1.104	-0.8783	0	0	-0.5291	-1.8804			histidine kinase [Campylobacter jejuni subsp. jejuni]	gi|756015270	45 kDa	0.00012	-0.19	0.0674	-0.1124	0.1149	-0.1472	0.0874	0.0472		-0.4915	-0.0381	-0.2966	-0.3183	-0.029	-0.128			tetracycline resistance protein tetM (plasmid) [Campylobacter jejuni subsp. jejuni]	gi|756095536	73 kDa	< 0.0001	-3.07	-0.1596	-0.2582	-0.3375	0.5176	0.2732
hypothetical protein PJ17_04700 [Campylobacter jejuni subsp. jejuni]	gi|756010245	45 kDa	0.055	-2.25	0	-0.9316	0	1.0052	-0.51	0.0204		0	0	-0.6123	0	-1.1948	0			chemotaxis protein CheY [Campylobacter jejuni subsp. jejuni]	gi|756010937	34 kDa	0.00012	-3.43	-0.0657	-0.0249	0.0487	0.0324	-0.1722	0.1252		-1.6043	-3.7005	-3.6884	-1.7453	0	0			hypothetical protein PJ19_09610 (plasmid) [Campylobacter jejuni subsp. jejuni]	gi|756095546	22 kDa	< 0.0001	-3.67	-0.6486	-0.288	-0.0986	0.2549	0.5175
Fur family transcriptional regulator [Campylobacter jejuni subsp. jejuni]	gi|756090034	16 kDa	0.056	0.07	-0.0799	0.172	0.0191	-0.0408	-0.0987	-0.051		0.0859	0.0518	0.1098	-0.0479	0.0252	0.0459			30S ribosomal protein S13 [Campylobacter jejuni subsp. jejuni]	gi|756010921	14 kDa	0.00013	0.11	0.0042	0.1592	0.0004	-0.0508	-0.1018	0.0223		0.1967	-0.3763	0.14	0.1009	0.4131	0.1879			hypothetical protein PJ19_09625 (plasmid) [Campylobacter jejuni subsp. jejuni]	gi|756095549	37 kDa	< 0.0001	-3.69	-0.5351	-0.2198	0.1835	0.0073	0.419
diaminopimelate epimerase [Campylobacter jejuni subsp. jejuni]	gi|756091313	28 kDa	0.056	-0.04	-0.0147	-0.0507	-0.0402	0.0869	-0.0188	0.0607		-0.0575	-0.0304	0.0583	-0.1326	-0.1331	0.002			phosphoribosylaminoimidazole carboxylase [Campylobacter jejuni subsp. jejuni]	gi|756014786	18 kDa	0.00013	0.09	-0.0389	-0.0222	0.0136	0.0326	0.0022	0.0409		0.1054	0.0427	0.0627	0.095	0.1121	0.0584			hypothetical protein PJ19_09365 (plasmid) [Campylobacter jejuni subsp. jejuni]	gi|756095551	47 kDa	< 0.0001	-3.07	0.0624	-0.6234	0.4597	0.5498	0.4374
cytolethal distending toxin subunit CdtB [Campylobacter jejuni subsp. jejuni]	gi|756009444	29 kDa	0.056	-0.14	-0.0143	0.0969	0.0019	0.2195	0.1678	-0.4122		-0.2955	-0.2475	-0.1901	0.0549	0.0189	-0.0089			thioredoxin [Campylobacter jejuni subsp. jejuni]	gi|756010523	21 kDa	0.00014	0.33	0.0063	-0.6716	0.0768	-0.0706	0.1037	0.248		0.305	0.5143	0.3419	0.3994	0.1281	-0.2109			DNA topoisomerase I (plasmid) [Campylobacter jejuni subsp. jejuni]	gi|756099252	76 kDa	< 0.0001	-3	-0.1748	-0.1194	0.3679	0.14	-0.1947
molybdenum cofactor biosynthesis protein MoaD [Campylobacter jejuni subsp. jejuni]	gi|756010853	8 kDa	0.057	0.14	0.1218	0.0705	-0.1777	0.0395	-0.1433	0.0719		0.0643	0.238	0.4221	0.155	-0.147	0.0548			glutamate synthase [Campylobacter jejuni subsp. jejuni]	gi|756089743	167 kDa	0.00014	-2.06	0.51	-0.0465	-0.1818	0.4893	-0.0046	-0.5346		-2.3354	-1.8218	0	0	-1.8432	-0.4709			single-stranded DNA-binding protein (plasmid) [Campylobacter jejuni subsp. jejuni]	gi|756099254	17 kDa	< 0.0001	-3.07	-0.3464	-0.0718	0.0595	0.2673	0.0414
glycosyl transferase family 1 [Campylobacter jejuni subsp. jejuni]	gi|756015181	41 kDa	0.057	0.07	-0.0287	0.0304	0.1717	0.0375	-0.0565	-0.0167		0.0761	0.0759	0.0168	-0.1116	0.1787	0.0745			hypothetical protein PJ18_00380 [Campylobacter jejuni subsp. jejuni]	gi|756014207	25 kDa	0.00015	0.19	-0.0125	0.123	-0.0118	0.0139	-0.0614	-0.0331		0.2913	0.3417	0.1518	-0.1886	0.0939	0.0446			chromosome partitioning protein ParA (plasmid) [Campylobacter jejuni subsp. jejuni]	gi|756099263	26 kDa	< 0.0001	-3.36	-0.3218	-0.1719	-0.0117	-0.002	0.2753
membrane protein [Campylobacter jejuni subsp. jejuni]	gi|756009621	40 kDa	0.057	-0.97	-0.0867	-0.3047	-0.1776	-0.0459	0.039	0.5288		-0.7337	-0.4738	-1.7375	-0.8359	-1.6349	-1.2807			NADH-quinone oxidoreductase [Campylobacter jejuni subsp. jejuni]	gi|756010901	37 kDa	0.00015	-0.28	-0.1054	-0.0657	0.031	-0.0589	0.0172	0.1055		-0.4449	-0.1778	-0.5482	0.6671	-0.2963	-0.5368			hypothetical protein PJ19_09770 (plasmid) [Campylobacter jejuni subsp. jejuni]	gi|756099264	25 kDa	< 0.0001	-3.92	-0.355	-0.0144	-0.299	0.4548	0.3102
hypothetical protein PJ18_06135 [Campylobacter jejuni subsp. jejuni]	gi|756015288	23 kDa	0.058	0.13	-0.0592	0.2317	-0.0664	0.0422	-0.131	-0.0234		-0.0058	0.1501	0.2735	0.0395	0.2145	0.0419			trigger factor [Campylobacter jejuni subsp. jejuni]	gi|756009555	51 kDa	0.00016	6.04	1.647	-0.4505	1.2353	0	0	-0.7298		4.6687	6.5111	5.0494	8.1297	7.4594	6.7052			hypothetical protein PJ19_09850 (plasmid) [Campylobacter jejuni subsp. jejuni]	gi|756099278	13 kDa	< 0.0001	-3.26	-0.1231	0.2551	-0.401	0.2293	0.0518
enolase [Campylobacter jejuni subsp. jejuni]	gi|756015733	45 kDa	0.058	-0.12	0.0195	-0.1068	-0.0347	-0.1938	0.0487	0.3441		0.3046	-0.1611	-0.0348	-0.1068	-0.3475	-0.3627			phosphoheptose isomerase [Campylobacter jejuni subsp. jejuni]	gi|756015200	20 kDa	0.00016	4.79	0.2718	-0.0024	0.2499	0.344	-0.6596	0.0399		4.5933	5.1303	4.6252	5.6957	4.4731	4.5213			toxin-antitoxin system protein (plasmid) [Campylobacter jejuni subsp. jejuni]	gi|756099280	16 kDa	< 0.0001	-3.48	0.2843	-0.1161	0.3058	-0.4616	-0.1105
hypothetical protein PJ17_05975 [Campylobacter jejuni subsp. jejuni]	gi|756010485	8 kDa	0.059	0.4	0	-0.1963	-0.2981	0.1197	0.1944	0.5347		0.9035	0	0.2907	0.0868	0.5266	0.5319			ferredoxin [Campylobacter jejuni subsp. jejuni]	gi|756015464	63 kDa	0.00016	4.51	0.7379	-2.1251	0	0	0	1.2057		3.1538	4.0616	4.7271	7.1274	4.6776	2.9446			hypothetical protein PJ19_09865 (plasmid) [Campylobacter jejuni subsp. jejuni]	gi|756099281	15 kDa	< 0.0001	-3.33	0.1765	-0.0554	-0.0111	-0.3063	0.0665
flagellar hook protein FlgE [Campylobacter jejuni subsp. jejuni]	gi|756091494	92 kDa	0.059	0.22	0.0429	0.0169	0.0991	-0.1364	0.2079	-0.0051		0.0822	0.4751	0.0854	0.1631	0.6463	0.6354			chemotaxis protein CheY [Campylobacter jejuni subsp. jejuni]	gi|756015671	34 kDa	0.00016	4.5	3.40282e+38	3.40282e+38	0	0	0	3.40282e+38		3.40282e+38	3.40282e+38	3.40282e+38	3.40282e+38	3.40282e+38	3.40282e+38			hypothetical protein PJ19_09690 (plasmid) [Campylobacter jejuni subsp. jejuni]	gi|756099282	32 kDa	< 0.0001	-3.42	-0.1677	-0.1142	0.023	0.1263	0.2687
transcriptional regulator [Campylobacter jejuni subsp. jejuni]	gi|756014535	8 kDa	0.059	0.11	-0.0892	-0.0142	0	-0.0673	-0.0398	0.3036		0.1061	0.0896	0.092	0	0.0073	0.1472			3-deoxy-manno-octulosonate cytidylyltransferase [Campylobacter jejuni subsp. jejuni]	gi|756015795	27 kDa	0.00016	4.36	0.2315	0.6795	-0.3164	-0.8465	-0.2329	0.3788		3.3446	3.8368	2.6497	4.867	5.2379	5.7126			N-acetyl sugar amidotransferase [Campylobacter jejuni subsp. jejuni]	gi|756104455	44 kDa	< 0.0001	-4.91	-0.7118	-0.3464	-0.954	1.4701	0.7466
zinc ribbon domain-containing protein [Campylobacter jejuni subsp. jejuni]	gi|756010014	28 kDa	0.059	-0.36	0.0951	0.2329	0	-0.0547	-0.2371	-0.0033		-0.3432	-0.2169	-0.1137	0	-0.1147	-1.7631			N-acetyl sugar amidotransferase [Campylobacter jejuni subsp. jejuni]	gi|756015804	44 kDa	0.00016	4.28	-0.25	-0.0988	-0.8918	-0.2301	0.4183	-0.0053		4.8616	4.0059	4.66	4.5696	4.4775	4.4446			flagellin [Campylobacter jejuni subsp. jejuni]	gi|756104467	60 kDa	< 0.0001	-4.69	-0.3315	0.3458	0.3917	-0.1503	0.1069
hypothetical protein PJ18_04865 [Campylobacter jejuni subsp. jejuni]	gi|756015041	29 kDa	0.06	0.07	0.0307	0.1192	0.1491	-0.0356	-0.1527	-0.048		0.0767	0.0658	0.2366	0.0131	0.0747	-0.0617			hypothetical protein PJ18_07420 [Campylobacter jejuni subsp. jejuni]	gi|756015534	42 kDa	0.00016	4.22	0.2594	0.1924	0.1184	0.3856	0	-0.1569		3.7517	2.9143	5.2792	4.5587	6.2153	3.6485			hypothetical protein PJ17_03485 [Campylobacter jejuni subsp. jejuni]	gi|756010027	24 kDa	0.0001	-0.21	-0.1045	-0.1961	-0.0179	-0.0443	0.1759
ATPase [Campylobacter jejuni subsp. jejuni]	gi|756010542	49 kDa	0.061	-0.05	0.0067	-0.1636	-0.0033	0.0028	0.0565	0.0298		-0.053	-0.0825	-0.0225	-0.1091	-0.2555	0.0955			motility accessory factor [Campylobacter jejuni subsp. jejuni]	gi|756015424	73 kDa	0.00016	4.02	-0.1183	0.0407	-0.1203	-0.1577	0.3557	0		3.6839	3.4531	4.3409	3.983	4.2306	0			hypothetical protein PJ18_06025 [Campylobacter jejuni subsp. jejuni]	gi|756015267	92 kDa	0.00011	1.13	0.3813	0.0715	-0.013	0	-0.3535
cytochrome Cbb3 [Campylobacter jejuni subsp. jejuni]	gi|756010824	31 kDa	0.063	0.13	-0.2171	-0.0621	0.0409	0.0779	0.0924	0.1614		0.004	0.2	-0.0281	-0.0189	0.4276	0.0931			bifunctional N-acetylglucosamine-1-phosphate uridyltransferase/glucosamine-1-phosphate acetyltransferase [Campylobacter jejuni subsp. jejuni]	gi|756010113	48 kDa	0.00016	3.75	3.40282e+38	3.40282e+38	0	0	0	0		3.40282e+38	3.40282e+38	0	3.40282e+38	3.40282e+38	3.40282e+38			hypothetical protein PJ17_06650 [Campylobacter jejuni subsp. jejuni]	gi|756010617	25 kDa	0.00013	-0.44	-0.0017	-0.4668	-0.1114	0.3466	0.0542
transcriptional regulator [Campylobacter jejuni subsp. jejuni]	gi|756014554	26 kDa	0.064	0.11	0.0832	-0.1048	-0.0518	0.11	0	0		0	0.0161	0.1747	0.1526	-0.0269	0			hypothetical protein PJ18_03100 [Campylobacter jejuni subsp. jejuni]	gi|756014720	59 kDa	0.00016	3.54	0.09	0.1975	0.0451	-0.2692	-0.2347	0.2622		3.0881	3.4576	3.9519	3.0462	3.191	4.8056			alcohol dehydrogenase [Campylobacter jejuni subsp. jejuni]	gi|756010689	39 kDa	0.00013	-0.42	-0.0592	-0.0028	-0.0084	-0.0125	-0.0316
DNA-binding protein [Campylobacter jejuni subsp. jejuni]	gi|756010743	25 kDa	0.064	0.1	-0.043	0.106	0.0386	-0.2517	0.069	-0.0975		0.1626	0.0228	0.1592	0.0001	0.1395	-0.0486			3-oxoacyl-ACP synthase [Campylobacter jejuni subsp. jejuni]	gi|756015399	39 kDa	0.00016	3.38	0.0703	0.3279	-0.1292	0.0525	0.1323	-0.8521		2.9509	3.3377	3.194	3.442	3.5766	3.9291			ATP-dependent protease [Campylobacter jejuni subsp. jejuni]	gi|756009979	50 kDa	0.00014	0.97	-0.116	0.0488	0.0078	0.0709	-0.1178
ketol-acid reductoisomerase [Campylobacter jejuni subsp. jejuni]	gi|756014729	37 kDa	0.065	0.23	0.0574	-0.0911	0.0035	-0.1996	-0.3867	0.2057		0.1019	0.2395	0.3034	0.0479	0.1242	0.1384			chemotaxis protein CheA [Campylobacter jejuni subsp. jejuni]	gi|756014399	85 kDa	0.00016	3.37	0.471	-0.0793	0.3268	0	0	0.4411		1.9916	2.5434	4.0615	4.1865	4.6842	3.2702			molybdenum cofactor biosynthesis protein MoaE [Campylobacter jejuni subsp. jejuni]	gi|756010854	17 kDa	0.00014	3.34	-0.2132	-0.9572	2.1195	-0.2867	-0.1809
amino acid ABC transporter ATPase [Campylobacter jejuni subsp. jejuni]	gi|756010203	27 kDa	0.065	0.1	0.0159	0.2423	0.0337	-0.178	-0.2735	-0.032		0.2544	0.0413	-0.2829	0.0198	0.4222	0.3408			DNA polymerase III subunit gamma/tau [Campylobacter jejuni subsp. jejuni]	gi|756015208	58 kDa	0.00016	3.08	0	0.348	0.5776	-0.1394	0.0507	-0.5825		0	2.3616	4.258	2.6105	3.8891	3.4741			UDP-galactose-4-epimerase [Campylobacter jejuni subsp. jejuni]	gi|756090891	37 kDa	0.00015	-2.64	-0.0108	-0.2274	1.3369	0.5576	-0.9949
colicin V synthesis protein [Campylobacter jejuni subsp. jejuni]	gi|756009743	21 kDa	0.066	0.14	-0.0556	-0.0606	0.0146	0.0075	0.0378	0.0255		0.263	0.3718	-0.0302	0.0809	-0.0801	0.3867			hypothetical protein PJ18_02070 [Campylobacter jejuni subsp. jejuni]	gi|756014538	16 kDa	0.00016	1.78	-0.0632	-0.0079	-0.0187	-0.0075	-0.0148	0		1.8438	0.9397	2.1091	1.3856	2.0538	0			molybdenum cofactor biosynthesis protein MoaA [Campylobacter jejuni subsp. jejuni]	gi|756091305	44 kDa	0.00015	-2.38	-0.3507	-0.2766	-0.0037	0.271	0.3235
chain-length determining protein [Campylobacter jejuni subsp. jejuni]	gi|756009709	10 kDa	0.066	0.04	0.0106	0.0297	-0.0709	-0.034	-0.0782	0.036		0.0025	0.0799	0.2177	0.09	-0.0871	-0.0346			adenine phosphoribosyltransferase [Campylobacter jejuni subsp. jejuni]	gi|756014987	21 kDa	0.00016	1.72	0.1163	0.142	0.0509	-0.0986	-0.135	0.0046		1.5621	1.5365	1.641	1.8964	1.8391	1.6617			trigger factor [Campylobacter jejuni subsp. jejuni]	gi|756009555	51 kDa	0.00016	6.02	1.647	-0.4505	1.2353	0	0
hypothetical protein PJ17_03010 [Campylobacter jejuni subsp. jejuni]	gi|756009940	59 kDa	0.066	0.03	-0.0459	-0.1031	-0.0978	0.0231	0.0693	0.1005		0.0344	0.1293	0.1108	-0.019	-0.0205	-0.0215			succinate dehydrogenase [Campylobacter jejuni subsp. jejuni]	gi|756014551	66 kDa	0.00016	0.98	0	0.1159	0	-0.0634	0.0509	0.0157		0	1.537	0	0.7099	1.4139	0.6904			3-oxoacyl-ACP synthase [Campylobacter jejuni subsp. jejuni]	gi|756009675	35 kDa	0.00016	4.15	-0.5185	0.0921	-0.0435	-0.2105	-0.3565
2-oxoglutarate:acceptor oxidoreductase [Campylobacter jejuni subsp. jejuni]	gi|756009862	20 kDa	0.066	-0.02	-0.1018	0.1576	-0.0597	0.1467	0.0274	-0.0751		0.078	-0.0188	-0.2916	-0.1001	-0.0239	0.088			histidine triad (HIT) protein [Campylobacter jejuni subsp. jejuni]	gi|756014532	15 kDa	0.00016	0.63	0.0076	0.0864	-0.0181	-0.039	-0.0448	0.0806		0.5587	0.4427	0.6147	0.603	0.9808	0.8535			pyruvate kinase [Campylobacter jejuni subsp. jejuni]	gi|756009736	54 kDa	0.00016	5.29	-0.2046	0.1863	0	0.1065	0
hypothetical protein PJ17_04390 [Campylobacter jejuni subsp. jejuni]	gi|756010191	17 kDa	0.067	0.07	-0.0277	-0.0129	0.0126	0.0295	0.0073	-0.0087		0.1566	0.0951	-0.021	0.0326	0.1455	0.1106			coproporphyrinogen III oxidase [Campylobacter jejuni subsp. jejuni]	gi|756010269	52 kDa	0.00016	0.62	0.0416	-0.2534	0.213	0.3608	0.1572	-0.4886		0.7323	1.0638	0.5668	0.0918	0.5408	0.4731			methyltransferase [Campylobacter jejuni subsp. jejuni]	gi|756009825	27 kDa	0.00016	-1.18	-0.1743	-0.1702	-0.0949	1.3636	-0.2479
phospho-sugar mutase [Campylobacter jejuni subsp. jejuni]	gi|756015489	52 kDa	0.068	0.07	0.0565	-0.1419	0.1324	-0.0819	0.1124	0.0103		0.1256	0.0555	0.1508	0.0212	0.1312	-0.0131			metallo-beta-lactamase [Campylobacter jejuni subsp. jejuni]	gi|756010918	31 kDa	0.00016	-1.84	0.0607	-0.0654	-0.0029	0.0936	-0.0553	-0.023		-2.0382	-2.6153	-2.1999	-1.5669	-2.6015	-1.2575			bifunctional N-acetylglucosamine-1-phosphate uridyltransferase/glucosamine-1-phosphate acetyltransferase [Campylobacter jejuni subsp. jejuni]	gi|756010113	48 kDa	0.00016	3.44	3.40282e+38	3.40282e+38	0	0	0
potassium ABC transporter ATPase [Campylobacter jejuni subsp. jejuni]	gi|756010586	84 kDa	0.068	0.05	-0.0163	-0.0099	0.0327	-0.0434	0.0403	0.0177		-0.0103	0.0049	-0.0115	-0.1192	0.1305	0.0534			hypothetical protein PJ19_09430 (plasmid) [Campylobacter jejuni subsp. jejuni]	gi|756095513	69 kDa	0.00016	-1.92	-0.0781	0.0288	0.1789	-0.0064	-0.1755	0.3106		-1.8151	-1.8526	-1.7937	-2.8524	-1.5348	-2.0761			cation transporter [Campylobacter jejuni subsp. jejuni]	gi|756010229	33 kDa	0.00016	0.96	-0.1375	-0.0101	0	0.1339	-0.0492
hypothetical protein PJ17_03065 [Campylobacter jejuni subsp. jejuni]	gi|756009951	42 kDa	0.069	0.2	-0.0955	-0.0204	-0.0095	-0.0584	0.0418	0.1348		0.0018	0.0299	0.0887	-0.0662	1.2227	0.1048			hypothetical protein PJ17_02505 [Campylobacter jejuni subsp. jejuni]	gi|756009844	46 kDa	0.00016	-2.17	-0.0315	-0.0017	0.1039	0.0058	-0.0385	-0.056		-1.9048	-1.2405	-1.9287	-2.3306	-2.495	-2.8657			isoleucyl-tRNA synthase [Campylobacter jejuni subsp. jejuni]	gi|756010382	105 kDa	0.00016	6.56	0.1027	-0.8601	0.284	0	0.222
dephospho-CoA kinase [Campylobacter jejuni subsp. jejuni]	gi|756015598	23 kDa	0.069	0.16	-0.1367	-0.1796	-0.2189	0.0112	0.2971	0.077		0.0922	0.0967	0.028	0.1058	-0.0761	0.4144			3'-to-5' oligoribonuclease B [Campylobacter jejuni subsp. jejuni]	gi|756010164	40 kDa	0.00016	-2.69	-0.0373	-0.0318	-0.0011	-0.063	0.2828	-0.1193		-1.083	0	-1.3336	-3.1244	-2.3356	-3.4004			beta-1,4-N-acetylgalactosaminyltransferase [Campylobacter jejuni subsp. jejuni]	gi|756010455	43 kDa	0.00016	4	0.1527	-0.0168	-0.936	0.2928	0.0511
ferredoxin [Campylobacter jejuni subsp. jejuni]	gi|756015464	63 kDa	0.07	0.84	0.7379	-2.1251	0	0	0	1.2057		0.9434	0.8624	0.9143	0	0	1.0991			ATPase AAA [Campylobacter jejuni subsp. jejuni]	gi|756090789	49 kDa	0.00016	-2.7	0.0092	0.0067	-0.3308	-0.2962	0.6259	0.517		-2.9632	-2.3383	0	-2.3042	0	-1.862			catalase [Campylobacter jejuni subsp. jejuni]	gi|756010741	54 kDa	0.00016	4.02	-0.2549	-0.0878	0.1683	-0.1684	0.158
lauroyl acyltransferase [Campylobacter jejuni subsp. jejuni]	gi|756015188	35 kDa	0.07	0.52	0	-0.3046	0	0.3346	-0.0469	0		0	0	0.0962	0	0.8642	0.7619			capsule biosynthesis protein [Campylobacter jejuni subsp. jejuni]	gi|756091205	80 kDa	0.00016	-3.04	-0.1879	0.0846	-0.5205	-0.3654	-0.642	1.5414		-2.7673	-3.1104	-2.5401	-2.884	-2.187	-4.4948			capsular biosynthesis protein [Campylobacter jejuni subsp. jejuni]	gi|756010782	38 kDa	0.00016	3.74	0.5732	-0.2282	0	-0.2612	0.0556
metal ABC transporter ATP-binding protein [Campylobacter jejuni subsp. jejuni]	gi|756015606	39 kDa	0.07	0.06	0.5564	-0.2099	0.0701	0.0283	-0.0112	-0.0515		0.083	0.0099	0.0909	-0.0424	0.0525	-0.029			hypothetical protein PJ19_07615 [Campylobacter jejuni subsp. jejuni]	gi|756091171	31 kDa	0.00016	-3.1	0.2368	-0.2071	0.0762	-0.2419	0.2222	-0.1874		-3.2835	-2.8249	-3.0856	-2.9201	-3.4056	-2.8597			proline:sodium symporter PutP [Campylobacter jejuni subsp. jejuni]	gi|756010838	53 kDa	0.00016	0.86	-0.0154	-0.3284	-0.0075	-0.0079	0.0633
membrane protein [Campylobacter jejuni subsp. jejuni]	gi|756011059	24 kDa	0.07	-0.09	-0.1328	0.026	0.003	0.0504	-0.0695	0.0775		-0.1431	0.0042	-0.2295	-0.1007	-0.0326	-0.0813			Type IV secretion/competence protein (VirB9) (plasmid) [Campylobacter jejuni subsp. jejuni]	gi|756099244	41 kDa	0.00016	-3.11	-0.4291	-0.2561	0	-0.184	0.3114	0		-2.7898	-3.1056	0	-3.2876	-3.1529	0			chemotaxis protein [Campylobacter jejuni subsp. jejuni]	gi|756010893	72 kDa	0.00016	6.07	0	3.40282e+38	3.40282e+38	0	0
cysteinyl-tRNA synthetase [Campylobacter jejuni subsp. jejuni]	gi|756014876	54 kDa	0.07	-0.09	-0.0316	-0.1575	-0.0209	-0.0016	0.3082	-0.0335		0.0783	-0.2172	-0.1273	0.0812	0.0956	-0.6683			flagellin [Campylobacter jejuni subsp. jejuni]	gi|756091137	59 kDa	0.00016	-3.17	0.2906	-0.174	0.9667	-0.4117	-0.1626	-0.0394		-3.3441	-2.6165	0	-3.2439	-2.9533	-3.4062			50S ribosomal protein L14 [Campylobacter jejuni subsp. jejuni]	gi|756011035	13 kDa	0.00016	-0.12	0.078	0.2003	-0.0509	-0.077	-0.0274
lagellar hook-associated protein FlgL [Campylobacter jejuni subsp. jejuni]	gi|756090656	82 kDa	0.07	-0.88	0	-0.7108	0.4856	-0.0402	0.1891	0.017		-0.7906	0	-1.2935	-0.4285	-1.0899	-0.5			peptidase S13 [Campylobacter jejuni subsp. jejuni]	gi|756010826	25 kDa	0.00016	-3.24	-0.0887	-0.0749	-0.0321	-0.0255	0.4659	-0.0036		-1.9402	-3.2073	-4.2909	-3.0418	0	-3.104			membrane protein [Campylobacter jejuni subsp. jejuni]	gi|756011059	24 kDa	0.00016	3.45	-0.1328	0.026	0.003	0.0504	-0.0695
inorganic pyrophosphatase [Campylobacter jejuni subsp. jejuni]	gi|756009956	19 kDa	0.071	-0.9	-0.3431	0.2835	-1.7732	0.2916	-0.727	-0.3415		0	-1.6398	0.1687	-0.9562	-0.5447	-1.213			lactate dehydrogenase [Campylobacter jejuni subsp. jejuni]	gi|756090923	34 kDa	0.00016	-3.35	-0.0479	-0.071	-0.4595	0.4658	0.0935	-0.0063		-3.3843	-3.055	-2.5615	-3.6488	-3.3374	-3.8517			diaminopimelate decarboxylase [Campylobacter jejuni subsp. jejuni]	gi|756014426	45 kDa	0.00016	-3.12	-0.0824	-0.0254	-0.0221	0.0729	0.0027
2-nitropropane dioxygenase [Campylobacter jejuni subsp. jejuni]	gi|756010584	39 kDa	0.072	0.02	-0.0541	0.0525	0.0211	0.0206	-0.0803	0.0188		0.0573	-0.0116	0.0928	-0.0452	-0.0898	-0.0686			RND transporter [Campylobacter jejuni subsp. jejuni]	gi|756090128	114 kDa	0.00016	-3.52	0.4486	0.6004	0.0679	-0.2687	-0.376	-0.457		0	-3.7836	0	-2.5265	-2.5023	-2.3379			hypothetical protein PJ18_02070 [Campylobacter jejuni subsp. jejuni]	gi|756014538	16 kDa	0.00016	-1.94	-0.0632	-0.0079	-0.0187	-0.0075	-0.0148
methionine ABC transporter substrate-binding protein [Campylobacter jejuni subsp. jejuni]	gi|756014847	29 kDa	0.073	0.46	0.001	0.0824	-0.3745	0.2753	-0.1492	0.9199		0.4074	-0.0521	0.5482	0.7082	0.3248	1.0891			hypothetical protein PJ19_09615 (plasmid) [Campylobacter jejuni subsp. jejuni]	gi|756095547	10 kDa	0.00016	-3.53	-0.4988	0.5199	0.2776	0.4618	-0.6741	0.0854		-3.0537	-3.8605	-3.6334	0	-2.5864	-3.3069			pseudouridine synthase [Campylobacter jejuni subsp. jejuni]	gi|756014792	29 kDa	0.00016	-2.48	0.0454	-0.075	0.031	-0.0327	-0.1066
glycosyl transferase family 2 [Campylobacter jejuni subsp. jejuni]	gi|756015505	58 kDa	0.073	0.29	0.2572	0.0906	-1.3505	0.0773	0.0117	0.5285		0.3504	0.4557	0.3066	0.3329	0.1867	0.1165			transketolase [Campylobacter jejuni subsp. jejuni]	gi|756091420	70 kDa	0.00016	-3.97	-0.0349	-0.1194	-0.2977	0.0788	0.8233	-0.3249		-3.736	-3.8351	-3.782	-3.939	-4.5583	-3.8571			adenine phosphoribosyltransferase [Campylobacter jejuni subsp. jejuni]	gi|756014987	21 kDa	0.00016	-2.22	0.1163	0.142	0.0509	-0.0986	-0.135
histidine kinase [Campylobacter jejuni subsp. jejuni]	gi|756009390	67 kDa	0.073	0.06	-0.0382	-0.0431	-0.0081	-0.0743	0.1282	-0.0373		0.1242	0.0679	-0.0166	-0.1453	0.3008	0.1207			leucyl-tRNA synthetase [Campylobacter jejuni subsp. jejuni]	gi|756090852	93 kDa	0.00016	-4.33	0.8095	-0.831	-0.8865	0.2407	0.7704	0.2581		-4.819	-3.2501	-3.1258	-2.816	0	0			phosphoheptose isomerase [Campylobacter jejuni subsp. jejuni]	gi|756015200	20 kDa	0.00016	0.89	0.2718	-0.0024	0.2499	0.344	-0.6596
peptidylprolyl isomerase [Campylobacter jejuni subsp. jejuni]	gi|756010002	58 kDa	0.073	-0.42	-0.1516	-0.0693	0.1241	-0.395	-0.1707	0.6131		-0.8419	0.0931	-0.3457	-0.3436	-0.4313	0			ATP-dependent protease [Campylobacter jejuni subsp. jejuni]	gi|756014756	50 kDa	0.00017	1.04	0.162	-0.0574	0.0149	-0.0269	-0.1825	0.0753		0.1962	1.6241	0.2551	2.0799	0.535	2.8234			peptidase M23 [Campylobacter jejuni subsp. jejuni]	gi|756015283	31 kDa	0.00016	-2.87	-0.1309	0.0135	-0.188	-0.0647	0.6283
cytochrome C biogenesis protein CcdA [Campylobacter jejuni subsp. jejuni]	gi|756015201	51 kDa	0.074	0.44	-0.7302	-0.0833	0.2921	-0.1763	0.1793	0.7834		0.5121	0.0247	0.4846	0.3717	0.4903	0.5623			1-pyrroline-5-carboxylate dehydrogenase [Campylobacter jejuni subsp. jejuni]	gi|756010839	133 kDa	0.00017	0.59	0.1269	0.0188	-0.0407	-0.0599	-0.4881	0.4238		0.5015	0.6405	0.7317	0.29	1.1502	0.1639			RND transporter [Campylobacter jejuni subsp. jejuni]	gi|756090128	114 kDa	0.00016	-3.35	0.4486	0.6004	0.0679	-0.2687	-0.376
penicillin-binding protein [Campylobacter jejuni subsp. jejuni]	gi|756014614	73 kDa	0.074	0.17	-0.02	-0.0725	0	0.2425	-0.127	0.1532		0.186	0.3033	0.2373	0	0.1259	-0.0531			peptidylprolyl isomerase [Campylobacter jejuni subsp. jejuni]	gi|756009480	20 kDa	0.00017	0.15	-0.0543	0.0591	0.0003	-0.1539	0.1241	-0.0085		0.1233	0.0177	0.2749	-0.0379	0.1398	0.308			hemolysin D [Campylobacter jejuni subsp. jejuni]	gi|756090129	40 kDa	0.00016	-5.07	-0.3777	-0.6524	-0.7206	-0.6467	3.5903
hypothetical protein PJ17_06885 [Campylobacter jejuni subsp. jejuni]	gi|756010661	16 kDa	0.074	-0.02	0.0261	0.215	0.1041	-0.5755	0.1075	-0.0063		-0.0113	0.0924	0.0935	-0.1659	-0.127	-0.2297			flagellar assembly protein FliW [Campylobacter jejuni subsp. jejuni]	gi|756010395	15 kDa	0.00017	-0.34	-0.0145	-0.0954	0.1641	0.1022	-0.1829	0.0708		-0.3634	-0.3608	-0.5778	-0.2061	-0.494	-0.1411			ATPase AAA [Campylobacter jejuni subsp. jejuni]	gi|756090789	49 kDa	0.00016	-1.13	0.0092	0.0067	-0.3308	-0.2962	0.6259
membrane protein [Campylobacter jejuni subsp. jejuni]	gi|756010531	44 kDa	0.075	0.01	0.1028	-0.1213	-0.0869	0.085	0.0515	-0.0045		0.0827	-0.0033	-0.0762	-0.1128	-0.0075	0.1003			formate dehydrogenase [Campylobacter jejuni subsp. jejuni]	gi|756015583	82 kDa	0.00017	-0.46	-0.252	0.1509	-0.1119	0.2803	-0.0197	0.0718		-0.3419	-0.5882	-0.2945	-1.8476	-0.3948	-0.2461			30S ribosomal protein S6 [Campylobacter jejuni subsp. jejuni]	gi|756090832	15 kDa	0.00016	-1.23	-0.0301	0.8719	-0.036	0.0509	0.2104
ribosome maturation protein RimM [Campylobacter jejuni subsp. jejuni]	gi|756010020	21 kDa	0.076	0.09	-0.2331	0.0833	0.1317	0.0577	0.1257	-0.3735		-0.1561	0.0213	0.2087	-0.3018	0.2915	0.0485			diaminopimelate epimerase [Campylobacter jejuni subsp. jejuni]	gi|756091313	28 kDa	0.00019	-0.12	-0.0147	-0.0507	-0.0402	0.0869	-0.0188	0.0607		-0.1173	-0.2365	-0.0437	-0.1496	-0.2755	0.0359			leucyl-tRNA synthetase [Campylobacter jejuni subsp. jejuni]	gi|756090852	93 kDa	0.00016	-5.2	0.8095	-0.831	-0.8865	0.2407	0.7704
formyltetrahydrofolate deformylase [Campylobacter jejuni subsp. jejuni]	gi|756014865	32 kDa	0.076	0.08	-0.0532	0.1111	-0.0185	-0.0698	0	0.0151		0.0427	0.0724	0.1897	0.0115	0.0318	0			DNA gyrase subunit B [Campylobacter jejuni subsp. jejuni]	gi|756014145	87 kDa	0.00021	5.58	-0.1618	0.0135	-0.2235	-0.4435	-0.1182	0.9146		5.1541	4.7377	5.1202	6.4349	7.061	4.4836			lactate dehydrogenase [Campylobacter jejuni subsp. jejuni]	gi|756090923	34 kDa	0.00016	-3.29	-0.0479	-0.071	-0.4595	0.4658	0.0935
rhodanese [Campylobacter jejuni subsp. jejuni]	gi|756009848	12 kDa	0.076	0.04	-0.0498	0.0163	-0.0273	0.0592	-0.342	0.345		-0.2607	0.1106	0.1563	-0.0511	0.1314	0.123			catalase [Campylobacter jejuni subsp. jejuni]	gi|756010741	54 kDa	0.00021	1.54	-0.2549	-0.0878	0.1683	-0.1684	0.158	0.1334		1.7844	1.6173	1.3763	1.7245	1.2946	1.3906			flagellin [Campylobacter jejuni subsp. jejuni]	gi|756091137	59 kDa	0.00016	-3.13	0.2906	-0.174	0.9667	-0.4117	-0.1626
peptide-binding protein [Campylobacter jejuni subsp. jejuni]	gi|756015180	82 kDa	0.076	-0.07	-0.0497	-0.0227	0.0958	-0.0063	0.0498	0		0	-0.0308	-0.0579	-0.1755	0.0057	-0.1142			N utilization substance protein B [Campylobacter jejuni subsp. jejuni]	gi|756009726	15 kDa	0.00021	0.49	-0.1211	0.016	0	0.0141	-0.0503	0.1374		0.4723	0.3523	0	0.5732	0.7151	0.3403			hypothetical protein PJ19_07615 [Campylobacter jejuni subsp. jejuni]	gi|756091171	31 kDa	0.00016	-3.53	0.2368	-0.2071	0.0762	-0.2419	0.2222
hypothetical protein PJ18_08235 [Campylobacter jejuni subsp. jejuni]	gi|756015688	15 kDa	0.077	0.61	-0.1236	0.4332	-0.0157	0.8238	0	0		0	0.7296	0.9751	0.9255	0.2091	-0.1789			ATPase [Campylobacter jejuni subsp. jejuni]	gi|756091280	47 kDa	0.00021	-0.34	0.0379	0.002	0.0457	0.1208	-0.0868	-0.0741		-0.4039	-0.368	-0.3966	-0.4552	-0.2792	-0.2624			capsule biosynthesis protein [Campylobacter jejuni subsp. jejuni]	gi|756091205	80 kDa	0.00016	-3.33	-0.1879	0.0846	-0.5205	-0.3654	-0.642
multidrug transporter [Campylobacter jejuni subsp. jejuni]	gi|756090796	49 kDa	0.077	0.12	-0.164	-0.1214	-0.0977	0.3649	0.3637	-0.25		0.5451	0.0039	0.0103	-0.1579	0.3508	0.0609			D-glycero-D-manno-heptose 1-phosphate guanosyltransferase [Campylobacter jejuni subsp. jejuni]	gi|756091214	26 kDa	0.00021	-4.2	-0.2535	-0.2528	-0.4988	0.1644	0.9731	-0.449		-4.0669	-3.8412	-3.3596	0	0	0			D-glycero-D-manno-heptose 1-phosphate guanosyltransferase [Campylobacter jejuni subsp. jejuni]	gi|756091214	26 kDa	0.00016	-4.46	-0.2535	-0.2528	-0.4988	0.1644	0.9731
indole-3-glycerol phosphate synthase [Campylobacter jejuni subsp. jejuni]	gi|756014606	30 kDa	0.078	0.51	0.1185	0.4735	0.419	0	-0.1997	0.2883		0.2549	0.3872	0.7221	0.7767	0.3983	0.6016			hypothetical protein PJ17_04395 [Campylobacter jejuni subsp. jejuni]	gi|756010192	22 kDa	0.00022	-0.19	-0.0179	0.0576	0.0724	-0.0278	-0.018	0.0153		-0.2869	-0.0524	-0.2357	-0.2975	-0.0397	-0.1546			aminotransferase [Campylobacter jejuni subsp. jejuni]	gi|756091226	48 kDa	0.00016	-2.12	0.5209	-0.3938	0.8107	-0.9158	-0.3617
sodium:proton antiporter [Campylobacter jejuni subsp. jejuni]	gi|756015669	40 kDa	0.078	0.36	-0.0091	-0.0584	-0.093	0.1108	-2.1427	0.4178		0.2773	0.5086	0.5492	0.4772	-1.2655	0.3547			indole-3-glycerol phosphate synthase [Campylobacter jejuni subsp. jejuni]	gi|756009828	30 kDa	0.00023	0.56	-0.4231	0.068	0.2202	-0.0378	-0.3444	0.2009		1.0679	0.5264	0.379	0.2353	0.7837	0.2588			30S ribosomal protein S4 [Campylobacter jejuni subsp. jejuni]	gi|756091370	24 kDa	0.00016	-3.15	-0.4579	-0.016	-0.1494	0.9288	0.8211
C4-dicarboxylate ABC transporter [Campylobacter jejuni subsp. jejuni]	gi|756015476	52 kDa	0.078	0.3	-0.0042	-0.3119	-0.2023	0.2389	-0.139	0		0	0.1217	-0.2839	0.244	0.1548	0.3764			50S ribosomal protein L13 [Campylobacter jejuni subsp. jejuni]	gi|756010817	16 kDa	0.00023	0.07	0.0542	0.1592	-0.0137	-0.0526	-0.0044	-0.1702		0.1899	-0.3159	0.1511	0.1183	0.2638	0.1116			transketolase [Campylobacter jejuni subsp. jejuni]	gi|756091420	70 kDa	0.00016	-4.36	-0.0349	-0.1194	-0.2977	0.0788	0.8233
molybdenum cofactor biosynthesis protein MoaA [Campylobacter jejuni subsp. jejuni]	gi|756091305	44 kDa	0.078	0.3	-0.3507	-0.2766	-0.0037	0.271	0.3235	-0.0552		0.4075	-0.0677	-0.1732	0.0126	0.3207	1.6992			L-lactate permease [Campylobacter jejuni subsp. jejuni]	gi|756009442	60 kDa	0.00024	0.48	-0.0134	-0.0647	-0.2612	-0.058	-0.0506	0.244		0.3836	0.8739	0.3624	1.1497	0.1957	0.0692			hypothetical protein PJ19_09615 (plasmid) [Campylobacter jejuni subsp. jejuni]	gi|756095547	10 kDa	0.00016	-3.47	-0.4988	0.5199	0.2776	0.4618	-0.6741
acyl carrier protein [Campylobacter jejuni subsp. jejuni]	gi|756091105	9 kDa	0.078	0.11	0	-0.0181	-0.0133	0.0211	-0.147	0.1145		0.1117	0.2485	0.1413	0.1667	-0.0351	-0.0117			ABC transporter ATP-binding protein [Campylobacter jejuni subsp. jejuni]	gi|756010496	24 kDa	0.00024	0.16	-0.1234	-0.0436	0.0374	0.1481	-0.0171	-0.0578		0.0951	0.1278	0.1457	0.201	0.1496	0.1362			Type IV secretion/competence protein (VirB9) (plasmid) [Campylobacter jejuni subsp. jejuni]	gi|756099244	41 kDa	0.00016	-3	-0.4291	-0.2561	0	-0.184	0.3114
RNA polymerase sigma54 factor [Campylobacter jejuni subsp. jejuni]	gi|756090414	49 kDa	0.078	0.06	0.002	0.1784	-0.0029	-0.0681	-0.0637	-0.0803		0.0291	-0.0228	0.2314	0.0384	0.097	0.0449			hypothetical protein PJ18_07080 [Campylobacter jejuni subsp. jejuni]	gi|756015468	20 kDa	0.00025	0.66	-0.0625	-0.2123	-0.0366	-0.0557	0.1837	0.0234		0.6737	1.0184	0.7346	0.6998	0.3151	0.6363			amino acid ABC transporter permease [Campylobacter jejuni subsp. jejuni]	gi|756010201	28 kDa	0.00017	0.16	-0.0942	-0.0757	-0.1131	0.1204	0.0239
7-cyano-7-deazaguanine synthase [Campylobacter jejuni subsp. jejuni]	gi|756014157	25 kDa	0.078	0.05	0.0126	-0.0369	-0.0236	0.018	0.0785	-0.0016		0.0601	0.047	0.0965	0.0841	0.0405	-0.0199			hypothetical protein PJ17_02075 [Campylobacter jejuni subsp. jejuni]	gi|756009770	13 kDa	0.00026	0.42	0.0532	-0.0726	-0.1923	0.0851	-0.0213	0.3524		0.1227	0.144	0.3145	1.322	1.0963	0.6358			hypothetical protein PJ18_00475 [Campylobacter jejuni subsp. jejuni]	gi|756014225	43 kDa	0.00017	-1.96	-0.1697	0.0489	-0.1942	0.1911	0.4125
hemerythrin family non-heme iron protein [Campylobacter jejuni subsp. jejuni]	gi|756015272	24 kDa	0.078	0.05	0.0371	-0.1902	-0.0242	-0.0489	0.0826	0.0836		0.0133	0.0994	0.0407	0.1101	0.0077	0.1149			hypothetical protein PJ19_03050 [Campylobacter jejuni subsp. jejuni]	gi|756090310	35 kDa	0.00026	0.27	-0.1292	0.3595	0.0825	-0.1131	-0.0168	-0.2954		0.4569	0.1062	0.1408	0.4166	0.3633	0.1842			tautomerase [Campylobacter jejuni subsp. jejuni]	gi|756015302	8 kDa	0.00017	-2.28	-0.2434	-0.0447	-0.1955	0.426	-0.1693
6-carboxy-5,6,7,8-tetrahydropterin synthase [Campylobacter jejuni subsp. jejuni]	gi|756009524	23 kDa	0.078	0	0.0589	0.0262	-0.1088	-0.0086	-0.0086	0.0082		0.0021	0.0635	0.0723	-0.0494	0.021	-0.0869			NAD-dependent dehydratase [Campylobacter jejuni subsp. jejuni]	gi|756010680	37 kDa	0.00026	0.07	-0.0257	-0.0191	-0.0009	0.0049	-0.0161	0.0862		0.0343	0.1519	0.0721	-0.0151	0.1113	0.0834			2-oxoglutarate ferredoxin oxidoreductase subunit beta [Campylobacter jejuni subsp. jejuni]	gi|756009861	31 kDa	0.00018	-0.15	-0.0012	-0.0284	-0.1843	0.166	0.0732
citrate synthase [Campylobacter jejuni subsp. jejuni]	gi|756015743	48 kDa	0.078	-0.09	0.0439	-0.1149	0.0857	0.0088	-0.0827	-0.0343		0	-0.1214	-0.0411	-0.146	-0.1648	-0.0461			outer membrane assembly lipoprotein YfiO [Campylobacter jejuni subsp. jejuni]	gi|756010394	26 kDa	0.00027	0.21	-0.1052	-0.0524	0.005	-0.003	0.0972	-0.0244		0.1689	0.0673	0.3546	-0.0648	0.4741	-0.1245			UDP pyrophosphate synthase [Campylobacter jejuni subsp. jejuni]	gi|756010116	26 kDa	0.00018	-0.25	-0.1656	-0.1125	0.0188	-0.0517	-0.0364
hypothetical protein PJ17_06225 [Campylobacter jejuni subsp. jejuni]	gi|756010535	92 kDa	0.078	-0.29	-0.0597	0.1776	0.0717	0.0895	-0.1239	-0.9525		-0.3106	-0.1013	-0.0196	-0.1546	-0.3546	-0.3707			peptidylprolyl isomerase [Campylobacter jejuni subsp. jejuni]	gi|756014778	58 kDa	0.00027	-0.27	-0.0346	-0.1624	-0.0805	0.3778	0.1343	0.0571		-0.1776	-0.1795	-0.2914	-0.3851	-0.4078	-0.3562			LysR family transcriptional regulator [Campylobacter jejuni subsp. jejuni]	gi|756010277	34 kDa	0.00018	-0.19	-0.0942	-0.0083	-0.0043	0.0583	0.0077
carbon-nitrogen hydrolase [Campylobacter jejuni subsp. jejuni]	gi|756010228	34 kDa	0.078	-0.4	0.022	0.0151	0.1164	0	-0.0829	0		0	-1.2518	0.545	-0.106	0	-0.6373			iron-binding protein [Campylobacter jejuni subsp. jejuni]	gi|756009416	30 kDa	0.00027	-4.15	0.0045	0.0713	-0.06	0.8999	0.0206	-1.624		-1.442	0	-0.9267	0	0	0			oxidoreductase [Campylobacter jejuni subsp. jejuni]	gi|756010914	104 kDa	0.00019	-0.21	-0.156	0.1237	0.114	-0.0083	-0.0956
adenine phosphoribosyltransferase [Campylobacter jejuni subsp. jejuni]	gi|756010208	21 kDa	0.078	-1.55	0.2998	0.5266	0.5426	0.1161	0.1461	0		0	0	0.1965	0.0621	-1.553	-1.9323			Ni/Fe hydrogenase [Campylobacter jejuni subsp. jejuni]	gi|756010579	27 kDa	0.00028	0.55	0.1894	0.151	0	-0.099	0.0948	-0.6093		1.0045	0.9958	0	0.3104	0.2733	0.6295			50S ribosomal protein L27 [Campylobacter jejuni subsp. jejuni]	gi|756009460	9 kDa	0.0002	-0.15	0.0962	0.15	0.0339	-0.0034	-0.1746
50S rRNA methyltransferase [Campylobacter jejuni subsp. jejuni]	gi|756009491	17 kDa	0.08	-0.05	-0.2235	0.0085	-0.0381	0.0856	0.054	0.0833		0.0233	-0.05	-0.0494	-0.2425	0.0516	-0.1353			50S ribosomal protein L25 [Campylobacter jejuni subsp. jejuni]	gi|756009658	19 kDa	0.00028	0.1	-0.0041	0.1669	0.0497	-0.0917	-0.0649	-0.0089		0.2292	-0.2635	0.0002	0.1959	0.2828	0.0961			hypothetical protein PJ17_02505 [Campylobacter jejuni subsp. jejuni]	gi|756009844	46 kDa	0.00021	0.27	-0.0315	-0.0017	0.1039	0.0058	-0.0385
diguanylate cyclase [Campylobacter jejuni subsp. jejuni]	gi|756009961	47 kDa	0.081	-0.47	-0.0029	0.2054	-0.4224	0.7009	-0.2496	-1.047		-1.2822	-1.0968	-0.2279	-0.9273	-0.0806	-0.0536			GTPase [Campylobacter jejuni subsp. jejuni]	gi|756010990	24 kDa	0.00029	0.39	-0.0044	0.3721	-0.0904	0.2165	-0.2452	-0.367		0.5126	-0.1786	0.5322	0.2009	0.7304	0.6641			phospho-sugar mutase [Campylobacter jejuni subsp. jejuni]	gi|756010755	52 kDa	0.00021	2.61	-0.216	-0.2355	-0.4381	0.9593	0.7437
hypothetical protein PJ18_04685 [Campylobacter jejuni subsp. jejuni]	gi|756015006	52 kDa	0.082	0.29	0.1019	0.0993	0.1909	0.1786	-0.6742	0.0727		0.1827	0.208	0.2396	0.1494	0.1232	0.9975			ATP-binding protein [Campylobacter jejuni subsp. jejuni]	gi|756090413	16 kDa	0.00029	-0.97	-0.387	0.599	1.1364	-0.3792	-0.0631	-0.367		-0.5792	-1.5796	-2.0847	-0.7896	-0.7729	-0.5877			cyclase [Campylobacter jejuni subsp. jejuni]	gi|756010769	27 kDa	0.00021	3.78	-1.1562	-0.0478	0.9782	0.1119	3.5121
UDP-4-amino-4,6-dideoxy-N-acetyl-beta-L-altrosamine aminotransferase [Campylobacter jejuni subsp. jejuni]	gi|756015391	42 kDa	0.083	0.99	3.40282e+38	3.40282e+38	0	0	0	0		3.40282e+38	3.40282e+38	3.40282e+38	3.40282e+38	0	0			GTP cyclohydrolase [Campylobacter jejuni subsp. jejuni]	gi|756010273	21 kDa	0.0003	-0.24	0.0263	0.0588	0.0004	0.0165	-0.233	0.0848		-0.1254	-0.6202	-0.0363	-0.3098	-0.0195	-0.2925			biotin synthase [Campylobacter jejuni subsp. jejuni]	gi|756011023	31 kDa	0.00021	-0.25	-0.0011	-0.0717	-0.0642	0.0775	0.1539
saccharopine dehydrogenase [Campylobacter jejuni subsp. jejuni]	gi|756014353	45 kDa	0.083	0.51	-0.2271	0.0698	-0.0234	-0.0242	0.1132	0.3953		0.6447	0.5967	0.4982	0.0873	1.5736	0.104			chemotaxis protein [Campylobacter jejuni subsp. jejuni]	gi|756015578	77 kDa	0.00035	7.55	0	3.40282e+38	0	0	0	0		3.40282e+38	3.40282e+38	3.40282e+38	3.40282e+38	3.40282e+38	3.40282e+38			histidyl-tRNA synthase [Campylobacter jejuni subsp. jejuni]	gi|756090549	47 kDa	0.00021	-2.19	-0.0571	-0.1292	0.0226	0.2096	-0.0133
biopolymer transporter ExbD [Campylobacter jejuni subsp. jejuni]	gi|756089839	15 kDa	0.083	0.22	0	0	0.1181	-0.2473	0.1591	-0.0275		0.1679	0	0	0.2205	-0.0022	0.4837			single-stranded DNA-binding protein [Campylobacter jejuni subsp. jejuni]	gi|756015126	21 kDa	0.00035	5.38	0	0	0	0.1561	0.183	-0.4676		0	0	0	5.7772	5.8837	4.715			hypothetical protein PJ17_01220 [Campylobacter jejuni subsp. jejuni]	gi|756009602	32 kDa	0.00022	-0.13	-0.0259	-0.0353	-0.0831	0.1161	0.0605
ABC transporter permease [Campylobacter jejuni subsp. jejuni]	gi|756015722	47 kDa	0.083	0.13	0	0	-0.205	0.1211	0.1162	-0.0769		0.139	0	0	0.2682	0.1978	-0.0673			SAM-dependent methyltransferase [Campylobacter jejuni subsp. jejuni]	gi|756015231	46 kDa	0.00035	4.94	1.1458	0	0	0.719	-0.3331	-1.1523		4.1144	7.5464	7.6235	4.2778	5.3422	4.1005			DNA recombination protein RecN [Campylobacter jejuni subsp. jejuni]	gi|756014738	59 kDa	0.00024	-1.91	-0.1547	-0.0848	0.0678	-0.0519	-0.2043
16S rRNA methyltransferase [Campylobacter jejuni subsp. jejuni]	gi|756009519	31 kDa	0.083	-0.1	-0.2168	-0.0485	0.2017	0.0293	-0.0729	0		0	-0.0706	-0.2187	-0.1436	-0.0419	-0.0731			phosphoheptose isomerase [Campylobacter jejuni subsp. jejuni]	gi|756015510	22 kDa	0.00035	4.59	-0.138	-0.12	-0.6268	0.6119	0	0		3.302	3.2342	3.6327	4.8093	5.1201	11.6915			ATP-dependent protease [Campylobacter jejuni subsp. jejuni]	gi|756014756	50 kDa	0.00024	-3.57	0.162	-0.0574	0.0149	-0.0269	-0.1825
preprotein translocase subunit SecA [Campylobacter jejuni subsp. jejuni]	gi|756010223	98 kDa	0.083	-0.2	-0.2075	0.0075	0	0	0.1279	0.0528		-0.3486	-0.0239	0.0019	0	0	-0.3815			ribonuclease J [Campylobacter jejuni subsp. jejuni]	gi|756015769	75 kDa	0.00035	4.49	-0.481	0	-0.1121	0.4397	0.5255	0.0539		3.4518	3.8255	1.0734	5.6826	5.2481	4.4202			DNA gyrase subunit A [Campylobacter jejuni subsp. jejuni]	gi|756090792	97 kDa	0.00025	-2.71	0.0545	0.0666	0.0574	-0.3889	0.0319
hypothetical protein PJ18_07450 [Campylobacter jejuni subsp. jejuni]	gi|756015539	16 kDa	0.083	-0.47	0	-0.5056	0	0.4438	-0.23	0.0909		-0.2838	0	-0.717	0	-0.3746	-0.6092			lauroyl acyltransferase [Campylobacter jejuni subsp. jejuni]	gi|756015188	35 kDa	0.00035	4.47	0	-0.3046	0	0.3346	-0.0469	0		5.8951	4.1825	0	4.205	4.4444	4.5083			helicase (plasmid) [Campylobacter jejuni subsp. jejuni]	gi|756095548	224 kDa	0.00025	-2.88	0.4072	0.3862	-0.5049	-0.2501	-0.225
dihydrodipicolinate reductase [Campylobacter jejuni subsp. jejuni]	gi|756009559	27 kDa	0.083	-0.53	0.1404	0	0	0.1795	0.3285	-0.5329		-0.9043	0.1033	0	0	-0.2711	-1.021			polysaccharide biosynthesis protein [Campylobacter jejuni subsp. jejuni]	gi|756015186	31 kDa	0.00035	4.2	-0.3961	-0.3662	-0.1888	0.261	0.3881	-0.0693		4.554	3.6788	4.7439	4.3248	4.4359	2.6781			ABC transporter [Campylobacter jejuni subsp. jejuni]	gi|756011073	27 kDa	0.00027	-0.12	-0.0209	-0.0096	-0.0221	-0.0736	-0.0311
endoribonuclease L-PSP [Campylobacter jejuni subsp. jejuni]	gi|756091183	13 kDa	0.083	-3.16	0	0	3.40282e+38	0	0	3.40282e+38		0	0	0	0	0	0			hypothetical protein PJ18_01225 [Campylobacter jejuni subsp. jejuni]	gi|756014372	31 kDa	0.00035	4.09	0.3205	0.0756	0	0.045	-0.3083	0		4.0165	4.967	0	3.393	4.0581	0			deacylase [Campylobacter jejuni subsp. jejuni]	gi|756091142	53 kDa	0.00027	-1.2	0.7887	0.2732	-0.0108	-0.4205	-0.2839
threonine synthase [Campylobacter jejuni subsp. jejuni]	gi|756014886	54 kDa	0.085	0.95	3.40282e+38	3.40282e+38	0	0	0	0		3.40282e+38	0	3.40282e+38	0	0	0			aldehyde dehydrogenase [Campylobacter jejuni subsp. jejuni]	gi|756014599	52 kDa	0.00035	3.83	-0.6671	0.0252	0.1089	0.4276	0.398	0.4842		2.9544	4.7843	4.4058	5.4458	2.9769	2.5986			arginyl-tRNA synthetase [Campylobacter jejuni subsp. jejuni]	gi|756010491	60 kDa	0.00028	3.92	-0.2395	-0.1543	0.477	-0.0837	-0.0401
ferric enterobactin uptake receptor [Campylobacter jejuni subsp. jejuni]	gi|756014831	78 kDa	0.085	0.62	-0.3418	1.2758	0	-0.387	-0.4514	-0.7327		0.5291	0.1771	1.587	0	0.3802	0.0805			hypothetical protein PJ18_06560 [Campylobacter jejuni subsp. jejuni]	gi|756015370	8 kDa	0.00035	3.73	0.0799	-0.131	0.2288	0.3307	-0.1692	-0.1381		3.125	3.7289	4.1766	4.0351	4.3645	3.6527			elongation factor Ts [Campylobacter jejuni subsp. jejuni]	gi|756010497	40 kDa	0.00028	0.95	-0.0788	0.1596	-0.6234	-0.0278	0.0651
iron transporter [Campylobacter jejuni subsp. jejuni]	gi|756010986	20 kDa	0.085	0.29	0.2192	0.2597	-0.8043	0.4869	-0.5215	-0.5496		0.0936	-0.128	1.0679	0.5365	0.5634	-0.5199			preprotein translocase subunit SecD [Campylobacter jejuni subsp. jejuni]	gi|756015148	57 kDa	0.00035	3.7	0.7074	-0.3005	-1.0333	0.6528	0.4371	-0.3753		3.608	4.1202	2.687	5.1992	3.614	3.2494			hypothetical protein PJ18_08430 [Campylobacter jejuni subsp. jejuni]	gi|756015727	16 kDa	0.00028	-1.9	0.0093	0.2483	-0.1815	0.5085	-0.1248
methionine ABC transporter substrate-binding protein [Campylobacter jejuni subsp. jejuni]	gi|756010516	29 kDa	0.085	0.22	0	0	-0.2741	0	0.1092	-0.0641		0.3154	0	0	-0.1796	0	0.1496			dihydroorotase [Campylobacter jejuni subsp. jejuni]	gi|756015243	44 kDa	0.00035	3.53	-0.313	0.3129	0.2062	0	0.4906	0.2361		3.7433	3.354	3.5494	5.2959	3.1728	3.5893			GTPase [Campylobacter jejuni subsp. jejuni]	gi|756009647	33 kDa	0.00029	3.71	-0.3457	-0.0513	2.0712	0.9722	-0.3486
serine protease [Campylobacter jejuni subsp. jejuni]	gi|756010544	51 kDa	0.085	-0.54	-0.4091	-0.0006	0.1887	0.2397	-0.0379	-0.0583		0	-0.2925	-0.0048	-0.1181	-0.4432	-1.4721			N-acetylneuraminate synthase [Campylobacter jejuni subsp. jejuni]	gi|756015412	39 kDa	0.00035	3.08	-0.1275	-0.6987	0.0033	0.2031	0.1881	-0.0257		1.2044	1.7936	1.7804	2.9785	6.0006	5.8715			hypothetical protein PJ17_05975 [Campylobacter jejuni subsp. jejuni]	gi|756010485	8 kDa	0.00029	-0.86	0	-0.1963	-0.2981	0.1197	0.1944
molecular chaperone GrpE [Campylobacter jejuni subsp. jejuni]	gi|756010052	20 kDa	0.085	-0.85	-0.2712	0	0	0.9991	0	-0.2669		-0.5308	-0.9572	0	0	-1.689	0			chemotaxis protein [Campylobacter jejuni subsp. jejuni]	gi|756010429	48 kDa	0.00035	1.15	0.1639	0.1393	0.2681	0.1456	0.2812	0		0.9649	0.9296	1.0828	1.1779	0.5666	3.2044			hemin transporter [Campylobacter jejuni subsp. jejuni]	gi|756010946	30 kDa	0.00029	3.55	-0.5097	-0.1208	-0.1755	0	0
nicotinate phosphoribosyltransferase [Campylobacter jejuni subsp. jejuni]	gi|756015458	17 kDa	0.088	0.41	0.145	0.0094	0.0291	-0.0875	-0.6861	-0.2036		0.5834	0.5388	0.4953	0.2241	0.0428	-0.0995			pantoate--beta-alanine ligase [Campylobacter jejuni subsp. jejuni]	gi|756009645	32 kDa	0.00035	0.63	-0.4389	0.1029	0.2748	0.116	-0.0143	0.1688		0.6075	0.6941	0.5103	0.6302	0.8106	0.6285			enolase [Campylobacter jejuni subsp. jejuni]	gi|756011014	45 kDa	0.00029	4.61	0.4509	-0.2797	0.0172	0.1242	0.3854
HAD family hydrolase [Campylobacter jejuni subsp. jejuni]	gi|756014427	29 kDa	0.089	0.05	0.0306	-0.0113	0.0035	-0.0413	-0.0823	0.1124		-0.0517	0.0864	0.1723	-0.0367	0.0725	0.0074			thiamine biosynthesis protein ThiF [Campylobacter jejuni subsp. jejuni]	gi|756009643	24 kDa	0.00035	0.54	-0.0138	-0.0355	0.1429	0.0948	-0.1043	-0.06		0.5525	0.5877	0.4101	0.4141	0.6351	0.6127			DNA polymerase III subunit gamma/tau [Campylobacter jejuni subsp. jejuni]	gi|756015208	58 kDa	0.00029	1.04	0	0.348	0.5776	-0.1394	0.0507
hypothetical protein PJ17_01565 [Campylobacter jejuni subsp. jejuni]	gi|756009670	48 kDa	0.09	0.09	-0.3207	-0.0044	-0.0976	0.2145	0.049	-0.2192		0.3893	-0.2006	0.0356	0.1135	-0.0004	0.1336			hypothetical protein PJ17_08710 [Campylobacter jejuni subsp. jejuni]	gi|756010999	9 kDa	0.00035	0.49	-0.037	0.1848	0.2084	0.1049	0.0852	-0.5846		0.4396	0.3427	0.3197	0.4257	0.4543	1.1126			DNA-directed RNA polymerase subunit beta [Campylobacter jejuni subsp. jejuni]	gi|756014589	156 kDa	0.0003	-2.69	-0.2675	-0.12	-0.038	0.4787	0
hypothetical protein PJ18_01925 [Campylobacter jejuni subsp. jejuni]	gi|756014510	37 kDa	0.09	0.07	-0.1505	-0.0674	-0.0393	-0.0069	0.1866	0.0286		0.1113	0.0344	-0.0487	-0.0761	0.0321	0.3219			Clp protease ClpA [Campylobacter jejuni subsp. jejuni]	gi|756015163	80 kDa	0.00035	0.45	-0.0141	-0.0014	0.0344	0.0029	-0.0126	0.0623		0.4545	0.9169	0.5522	0.3271	0.4332	0.2853			fumarate hydratase [Campylobacter jejuni subsp. jejuni]	gi|756015452	51 kDa	0.0003	1.09	-0.683	-0.1387	0	1.0674	0.0344
deacylase [Campylobacter jejuni subsp. jejuni]	gi|756010703	52 kDa	0.093	-0.3	0.0922	0.4572	0.4018	-0.6332	-0.5398	-0.0182		-0.618	-0.0915	-0.2254	0.0236	-0.6319	-0.6515			type VI secretion protein [Campylobacter jejuni subsp. jejuni]	gi|756010317	17 kDa	0.00035	0.23	0.3337	-0.0276	-0.1534	-0.0853	-0.0245	-0.1369		-0.1609	0.2114	0.4558	0.3149	0.3178	0.3547			tRNA (guanine-N1)-methyltransferase [Campylobacter jejuni subsp. jejuni]	gi|756010021	27 kDa	0.00032	-0.28	-0.0079	0.1151	0.0843	-0.0933	0.0088
metallophosphoesterase [Campylobacter jejuni subsp. jejuni]	gi|756014916	43 kDa	0.094	0.11	-0.0465	-0.1872	-0.1381	0.287	0.0621	-0.1571		-0.0397	0.1663	-0.078	-0.0476	-0.046	0.4996			toluene tolerance protein [Campylobacter jejuni subsp. jejuni]	gi|756091167	22 kDa	0.00035	-1.38	0.5863	0.2219	-0.0388	-0.5211	0.0847	-0.4797		-1.9262	-1.5751	-1.309	-0.8181	-1.5493	-0.861			polar amino acid ABC transporter permease [Campylobacter jejuni subsp. jejuni]	gi|756009808	26 kDa	0.00034	0.25	-0.2034	-0.0693	0.0028	0.0606	0.1039
type VI secretion protein VgrG [Campylobacter jejuni subsp. jejuni]	gi|756010324	95 kDa	0.094	-0.47	-0.1452	0.0343	0.0207	0.667	-0.1117	-0.707		-0.8569	-0.2597	0.1138	-0.2618	-1.1183	-0.9075			aminotransferase [Campylobacter jejuni subsp. jejuni]	gi|756091226	48 kDa	0.00035	-1.89	0.5209	-0.3938	0.8107	-0.9158	-0.3617	0.5936		-2.7729	-1.3442	-2.5031	-0.8614	-1.6898	-2.4234			glutamate synthase [Campylobacter jejuni subsp. jejuni]	gi|756009379	167 kDa	0.00035	4.75	0.9981	-0.8621	0	0.8932	0.2606
2,3,4,5-tetrahydropyridine-2,6-carboxylate N-succinyltransferase [Campylobacter jejuni subsp. jejuni]	gi|756010934	42 kDa	0.094	-0.63	0	0.2248	0	0.5505	-0.11	-0.3626		-0.3195	0	-0.7233	0	-1.4766	-0.1908			hypothetical protein PJ19_09790 (plasmid) [Campylobacter jejuni subsp. jejuni]	gi|756099268	30 kDa	0.00035	-2.37	0.114	0.6544	-0.0857	-0.8261	0	0		-2.3874	-2.075	0	-1.812	0	0			N-acetyl-gamma-glutamyl-phosphate reductase [Campylobacter jejuni subsp. jejuni]	gi|756009576	39 kDa	0.00035	4.86	0.2566	0	0.117	0.5172	0
NADH-quinone oxidoreductase subunit M [Campylobacter jejuni subsp. jejuni]	gi|756010896	56 kDa	0.095	-0.11	-0.1142	-0.0895	-0.1761	0.0329	0.2294	0.1568		-0.0011	-0.2036	-0.2988	-0.2273	0.0259	-0.0278			1-deoxy-D-xylulose 5-phosphate reductoisomerase [Campylobacter jejuni subsp. jejuni]	gi|756091143	40 kDa	0.00035	-2.45	-0.0594	0.1333	-0.0275	-0.1189	-0.0961	0.0933		-2.1622	-2.0802	-1.9354	-2.3866	-3.723	-2.6796			nicotinate phosphoribosyltransferase [Campylobacter jejuni subsp. jejuni]	gi|756009582	52 kDa	0.00035	3.83	0.0248	-0.8949	0.2176	0.3801	0.0904
helicase (plasmid) [Campylobacter jejuni subsp. jejuni]	gi|756095548	224 kDa	0.096	-0.54	0.4072	0.3862	-0.5049	-0.2501	-0.225	0.839		0.3202	0.1468	-0.0584	-0.9034	-1.0378	-0.4424			SAM-dependent methyltransferase [Campylobacter jejuni subsp. jejuni]	gi|756090939	46 kDa	0.00035	-2.5	-0.4202	-0.1819	0.2031	-0.4067	0.6019	-0.3695		-2.1149	-2.2399	-2.4292	-3.4145	-2.9862	-3.5566			thiamine biosynthesis protein ThiF [Campylobacter jejuni subsp. jejuni]	gi|756009643	24 kDa	0.00035	4.49	-0.0138	-0.0355	0.1429	0.0948	-0.1043
protein yceI precursor [Campylobacter jejuni subsp. jejuni]	gi|756009763	21 kDa	0.097	0.06	0.1553	0.0408	-0.0899	0.0596	-0.1257	-0.1414		-0.1189	-0.0462	0.1895	0.0616	-0.0667	0.0841			hypothetical protein PJ19_09420 (plasmid) [Campylobacter jejuni subsp. jejuni]	gi|756095511	8 kDa	0.00035	-3.5	-0.4207	-1.4303	0	-0.3357	1.14	0.5203		-2.7413	-1.9118	0	-4.364	-4.5339	-3.5603			pantoate--beta-alanine ligase [Campylobacter jejuni subsp. jejuni]	gi|756009645	32 kDa	0.00035	4.13	-0.4389	0.1029	0.2748	0.116	-0.0143
dehydrogenase [Campylobacter jejuni subsp. jejuni]	gi|756091216	38 kDa	0.099	-0.25	0.0443	0.2136	0.2099	-0.1433	-0.0537	-0.1704		-0.4491	-0.2422	-0.2899	-0.2388	0.0776	-0.2135			dihydroorotase [Campylobacter jejuni subsp. jejuni]	gi|756091004	44 kDa	0.00035	-3.81	-0.1963	0.0123	-0.8618	2.5937	-0.058	-1.39		-2.922	0	-1.9915	0	-4.1544	-1.8533			DNA gyrase subunit A [Campylobacter jejuni subsp. jejuni]	gi|756010348	97 kDa	0.00035	2.77	0.0225	-0.016	-0.4601	0.2052	0.1521
signal recognition particle [Campylobacter jejuni subsp. jejuni]	gi|756010017	49 kDa	0.099	-0.35	-0.0203	-0.2849	0	-0.0301	0	-0.1636		0.0572	-0.9118	-0.6749	-0.8687	-0.5389	0			phosphoheptose isomerase [Campylobacter jejuni subsp. jejuni]	gi|756091215	22 kDa	0.00035	-4.49	-1.1819	-1.4607	-1.311	0.8495	1.3361	1.673		-3.4366	-3.0319	-2.9778	0	0	0			hypothetical protein PJ17_05980 [Campylobacter jejuni subsp. jejuni]	gi|756010486	54 kDa	0.00035	3.42	0.0479	-0.1574	0.1637	-0.185	0.3255
chemotaxis protein CheA [Campylobacter jejuni subsp. jejuni]	gi|756089994	85 kDa	0.1	0.22	-0.1311	0.3146	-0.0556	0.615	-0.6492	0.0076		-0.0172	0.0809	0.405	-0.0296	0.2437	0.5885			permease [Campylobacter jejuni subsp. jejuni]	gi|756091338	36 kDa	0.00035	-4.59	-0.5376	0.1211	0.3136	-0.0121	0.1744	-0.1279		-3.3875	-3.2461	-3.3199	-5.9347	0	-4.1194			imidazole glycerol phosphate synthase [Campylobacter jejuni subsp. jejuni]	gi|756010676	23 kDa	0.00035	3.82	-0.079	0.1564	0.0533	-0.0527	0.0014
RDD family protein [Campylobacter jejuni subsp. jejuni]	gi|756010567	17 kDa	0.1	0.13	-0.1803	0.2044	0	0.0965	-0.1131	-0.0102		0.194	0.2255	0.0727	0	0.2259	-0.0022			flagellar hook protein FlgK [Campylobacter jejuni subsp. jejuni]	gi|756091255	67 kDa	0.00035	-5.09	-1.351	-0.7005	-1.0881	-0.4708	1.47	1.6649		-3.9803	-4.8367	-4.2733	-4.2622	-6.4152	0			peptide chain release factor 2 [Campylobacter jejuni subsp. jejuni]	gi|756010794	41 kDa	0.00035	6.59	0	3.40282e+38	0	0	0
GTPase [Campylobacter jejuni subsp. jejuni]	gi|756010990	24 kDa	0.1	0.11	-0.0044	0.3721	-0.0904	0.2165	-0.2452	-0.367		-0.1401	0.1992	0.3396	0.1796	0.3438	-0.2972			ribonuclease J [Campylobacter jejuni subsp. jejuni]	gi|756011048	75 kDa	0.00035	-6.19	0.2904	1.2186	-1.381	0.3498	-0.3642	0.1599		0	0	0	0	0	0			hypothetical protein PJ17_08710 [Campylobacter jejuni subsp. jejuni]	gi|756010999	9 kDa	0.00035	4.04	-0.037	0.1848	0.2084	0.1049	0.0852
tetraacyldisaccharide 4'-kinase [Campylobacter jejuni subsp. jejuni]	gi|756014885	36 kDa	0.1	0.05	-0.0927	-0.0587	-0.0289	0.0928	0.0462	0.0147		-0.0397	0.0709	0.1004	0.019	-0.0394	0.0533			membrane protein [Campylobacter jejuni subsp. jejuni]	gi|756011059	24 kDa	0.00038	0.31	-0.1328	0.026	0.003	0.0504	-0.0695	0.0775		0.3357	0.3135	0.3341	0.2879	0.3131	0.2764			hypothetical protein PJ17_08745 [Campylobacter jejuni subsp. jejuni]	gi|756011006	14 kDa	0.00035	3.35	0.0314	-0.0051	0	0.0897	0.0624
UDP-galactose phosphate transferase [Campylobacter jejuni subsp. jejuni]	gi|756010442	23 kDa	0.1	-0.06	-0.3016	-0.0336	-0.0163	0.1161	0.0428	0.1974		-0.0917	0.0448	-0.2499	-0.0912	-0.1237	-0.018			UDP-N-acetylmuramate--alanine ligase [Campylobacter jejuni subsp. jejuni]	gi|756090818	48 kDa	0.00039	-2.14	-0.6455	2.4481	-0.1077	0.2995	0.2725	-0.4866		-1.9164	-2.2657	-1.5236	-2.3699	-2.5617	-1.7996			septum formation protein Maf [Campylobacter jejuni subsp. jejuni]	gi|756014613	21 kDa	0.00035	-2.36	-0.0304	-0.011	0.0267	-0.0283	0.0279
capsular biosynthesis protein [Campylobacter jejuni subsp. jejuni]	gi|756015517	101 kDa	0.11	0.53	-0.0844	0.1097	0	-0.1192	0	0		0	0.3504	0.597	0	0.5263	0			cytochrome C [Campylobacter jejuni subsp. jejuni]	gi|756010341	16 kDa	0.0004	0.13	0.0847	-0.0849	-0.2043	-0.0259	0.0364	0.0239		0.1914	-0.4169	0.4744	0.2004	0.3289	0.1157			aspartate kinase [Campylobacter jejuni subsp. jejuni]	gi|756014683	43 kDa	0.00035	-3.41	0.2131	0.0179	-0.075	0.1119	-0.2071
hypothetical protein PJ18_08430 [Campylobacter jejuni subsp. jejuni]	gi|756015727	16 kDa	0.11	0.52	0.0093	0.2483	-0.1815	0.5085	-0.1248	-1.1513		0.884	0.2522	0.3527	0.4359	0.0776	1.4503			bifunctional aconitate hydratase 2/2-methylisocitrate dehydratase [Campylobacter jejuni subsp. jejuni]	gi|756010126	93 kDa	0.00043	0.81	-0.2521	0.3387	0.4929	-0.2239	0.0085	-0.1756		1.3845	0.4736	0.3566	1.3327	0.8122	0.2276			hypothetical protein PJ18_03170 [Campylobacter jejuni subsp. jejuni]	gi|756014733	33 kDa	0.00035	-1.94	-0.0118	-0.0712	-0.074	0.0265	0.0424
arginyl-tRNA synthetase [Campylobacter jejuni subsp. jejuni]	gi|756015223	60 kDa	0.11	0.27	0.0404	0.0013	-0.0571	-0.1485	0.1072	0.0578		-0.0268	0.3028	0.0079	0.1117	0.7052	0.4742			branched-chain amino acid aminotransferase [Campylobacter jejuni subsp. jejuni]	gi|756009622	34 kDa	0.00043	0.6	0.1717	0.0791	0.0791	0.0534	-0.247	-0.1768		0.0812	0.5007	0.6173	0.6133	0.9253	0.8034			SAM-dependent methyltransferase [Campylobacter jejuni subsp. jejuni]	gi|756014806	32 kDa	0.00035	-2.68	0.0077	-0.1875	0.019	-0.0359	0.1153
3-ketoacyl-ACP reductase [Campylobacter jejuni subsp. jejuni]	gi|756014549	26 kDa	0.11	0.24	0.0345	0.1164	0.0923	-0.6918	-0.0141	0.1499		0.0733	0.1195	0.5182	0.0481	0.8476	0.2399			amino acid ABC transporter permease [Campylobacter jejuni subsp. jejuni]	gi|756010200	24 kDa	0.00043	0.26	-0.0446	0.0647	0.0454	0.016	-0.0551	-0.0541		0.2769	0.5552	0.1538	0.1197	0.3201	0.191			beta-lactamase [Campylobacter jejuni subsp. jejuni]	gi|756014883	23 kDa	0.00035	-2.67	-0.0435	0.0553	0.0246	-0.0732	0.0121
periplasmic protein [Campylobacter jejuni subsp. jejuni]	gi|756009405	26 kDa	0.11	0.22	-0.0676	-0.1256	-0.2694	0.0737	0.2336	0.1462		0.3665	-0.0842	0.2685	-0.0308	0.1915	0.6907			sodium:proton antiporter [Campylobacter jejuni subsp. jejuni]	gi|756010124	63 kDa	0.00044	-2.64	-0.0363	-0.0212	-0.6746	0.0763	0.46	-0.0012		-2.2519	-1.7329	-2.6585	-3.0193	-2.5341	-3.7085			Clp protease ClpA [Campylobacter jejuni subsp. jejuni]	gi|756015163	80 kDa	0.00035	-3.31	-0.0141	-0.0014	0.0344	0.0029	-0.0126
thioredoxin [Campylobacter jejuni subsp. jejuni]	gi|756015725	18 kDa	0.11	0.13	-0.2	0.433	-0.1689	-0.0204	-0.0541	0.0204		0.2025	0.099	0.1414	0.1427	0.2845	0.0006			membrane protein [Campylobacter jejuni subsp. jejuni]	gi|756009796	21 kDa	0.00046	-0.17	0.0035	-0.1124	0.0064	0.0474	0.066	-0.0358		-0.2059	0.002	-0.1888	-0.2314	-0.2181	-0.02			polysaccharide biosynthesis protein [Campylobacter jejuni subsp. jejuni]	gi|756015186	31 kDa	0.00035	4.12	-0.3961	-0.3662	-0.1888	0.261	0.3881
GDP-mannose 4,6-dehydratase [Campylobacter jejuni subsp. jejuni]	gi|756015806	39 kDa	0.11	0.13	-0.0736	0.21	0.0828	-0.9322	0.04	0.0407		0	0.4849	0.2859	0.084	0.0296	-0.2668			hypothetical protein PJ17_08395 [Campylobacter jejuni subsp. jejuni]	gi|756010942	28 kDa	0.00047	0.75	0.1291	-0.4032	-0.5246	0.0727	0.2446	0.0627		0.8713	1.4839	0.9491	0.4671	0.4017	0.6762			dihydroorotase [Campylobacter jejuni subsp. jejuni]	gi|756015243	44 kDa	0.00035	3.51	-0.313	0.3129	0.2062	0	0.4906
heavy metal transport/detoxification protein [Campylobacter jejuni subsp. jejuni]	gi|756010478	7 kDa	0.11	0.12	0.0096	0.02	-0.0787	0.0238	0.0491	-0.2968		0.0186	0.2412	0.1926	0.3329	-0.2203	-0.2212			carbon storage regulator [Campylobacter jejuni subsp. jejuni]	gi|756010422	8 kDa	0.00047	0.18	0.0302	-0.1192	0.1787	0.0685	-0.0598	-0.0132		0.1486	0.0855	-0.036	0.2081	0.0923	0.2308			hypothetical protein PJ18_06135 [Campylobacter jejuni subsp. jejuni]	gi|756015288	23 kDa	0.00035	-3.51	-0.0592	0.2317	-0.0664	0.0422	-0.131
highly acidic protein [Campylobacter jejuni subsp. jejuni]	gi|756090934	62 kDa	0.11	0.11	-0.0744	-0.0328	-0.1168	0.1082	0.0619	0.1143		-0.0067	0.1819	0.1729	0.2375	0.0273	0.075			type VI secretion protein VgrG [Campylobacter jejuni subsp. jejuni]	gi|756010324	95 kDa	0.00048	0.37	-0.1452	0.0343	0.0207	0.667	-0.1117	-0.707		0.5658	0.2168	0.3716	-0.2746	0.3717	1.0726			pseudouridine synthase [Campylobacter jejuni subsp. jejuni]	gi|756015327	37 kDa	0.00035	0.35	-0.0947	-0.044	0.1821	-0.0275	-0.0006
ribulose-phosphate 3-epimerase [Campylobacter jejuni subsp. jejuni]	gi|756014562	24 kDa	0.11	0.09	0.0041	0.0761	-0.0169	-0.0405	-0.0229	-0.0475		0.051	0.1468	0.3364	0.0836	-0.0399	0.0334			50S ribosomal protein L6 [Campylobacter jejuni subsp. jejuni]	gi|756011030	20 kDa	0.00048	0.06	0.0291	0.1126	0.0327	-0.0352	-0.0075	-0.0866		0.1412	-0.2925	0.1167	0.1741	0.2383	0.0952			S-ribosylhomocysteine lyase [Campylobacter jejuni subsp. jejuni]	gi|756015735	33 kDa	0.00035	-4.35	-1.287	0.519	0.3155	0.8747	6.0532
cell division protein FtsY [Campylobacter jejuni subsp. jejuni]	gi|756091015	32 kDa	0.11	0.06	0.1136	-0.0955	0.0467	-0.0109	-0.0028	-0.0208		0.0078	0.0686	0.1855	0.0949	0.0101	0.0469			sodium:proton antiporter [Campylobacter jejuni subsp. jejuni]	gi|756014904	63 kDa	0.00049	4.16	-0.2279	0.0402	0.2877	-0.4133	0.4399	-0.0073		4.7369	4.0528	1.5876	5.7736	5.6068	2.5017			DNA polymerase III subunit delta' [Campylobacter jejuni subsp. jejuni]	gi|756090334	24 kDa	0.00035	-2.5	-0.4116	-0.2991	0.48	-0.2202	0.0608
ATP-binding protein [Campylobacter jejuni subsp. jejuni]	gi|756009430	32 kDa	0.11	0.05	0.0523	0.063	-0.0096	-0.2599	0.0034	-0.002		0.0684	0.1267	0.1114	-0.0593	0.0426	0.0543			membrane protein [Campylobacter jejuni subsp. jejuni]	gi|756010118	40 kDa	0.00049	-0.36	-0.1166	-0.0556	-0.0732	-0.1405	0.0536	0.1782		-0.4727	-0.3899	-0.5279	-0.3276	-0.3166	-0.2592			D-alanine--D-alanine ligase [Campylobacter jejuni subsp. jejuni]	gi|756090581	40 kDa	0.00035	-2.72	-0.2216	-0.2047	-0.2093	-0.1329	0.4586
hemolysin [Campylobacter jejuni subsp. jejuni]	gi|756090338	29 kDa	0.11	0.01	-0.1015	0.0631	-0.3195	-0.0246	-0.251	0.3889		-0.2343	0.0144	-0.0118	0.1006	0.1723	-0.1789			membrane protein [Campylobacter jejuni subsp. jejuni]	gi|756010343	19 kDa	0.00049	-0.5	-0.3349	-0.0618	0.026	-0.0173	0.1225	0.0366		-0.3392	-0.1293	-0.469	-0.4498	-0.6907	-0.647			dihydroorotase [Campylobacter jejuni subsp. jejuni]	gi|756091004	44 kDa	0.00035	-3.39	-0.1963	0.0123	-0.8618	2.5937	-0.058
membrane protein [Campylobacter jejuni subsp. jejuni]	gi|756010758	16 kDa	0.11	-0.07	0	-0.0797	0	0.0731	0.0034	-0.026		0.2303	0	-0.1111	0	-0.0697	-0.1828			RepE replication protein (plasmid) [Campylobacter jejuni subsp. jejuni]	gi|756099265	33 kDa	0.00049	-2.45	-1.2672	-0.7802	0	0.5536	0.0628	-0.4355		-1.1425	-1.9098	0	-3.0206	-2.4855	-1.8184			toluene tolerance protein [Campylobacter jejuni subsp. jejuni]	gi|756091167	22 kDa	0.00035	-3.03	0.5863	0.2219	-0.0388	-0.5211	0.0847
dihydroorotate dehydrogenase [Campylobacter jejuni subsp. jejuni]	gi|756014878	39 kDa	0.11	-0.08	0.1176	-0.0657	-0.0566	-0.0549	-0.0393	-0.0097		-0.0888	-0.1064	-0.0471	-0.1521	-0.1351	-0.035			sodium:proton antiporter [Campylobacter jejuni subsp. jejuni]	gi|756089742	47 kDa	0.00051	-0.22	-0.0913	-0.0017	0.0718	0.006	-0.029	0.0386		-0.1512	-0.2658	-0.418	-0.2981	-0.1419	-0.2552			phosphoheptose isomerase [Campylobacter jejuni subsp. jejuni]	gi|756091215	22 kDa	0.00035	-5.32	-1.1819	-1.4607	-1.311	0.8495	1.3361
UDP-galactopyranose mutase [Campylobacter jejuni subsp. jejuni]	gi|756091229	43 kDa	0.11	-0.19	-0.1351	0.0197	0.147	-0.2147	0.1579	0.1437		-0.3441	-0.1648	-0.0491	0.0423	-0.2331	-0.2822			tRNA methyltransferase [Campylobacter jejuni subsp. jejuni]	gi|756009910	27 kDa	0.00053	0.15	-0.0123	0.0503	0.021	0.0682	-0.1478	0.0169		0.1306	0.0954	0.1113	0.072	0.4227	0.1479			flagellar hook protein FlgK [Campylobacter jejuni subsp. jejuni]	gi|756091255	67 kDa	0.00035	-4.97	-1.351	-0.7005	-1.0881	-0.4708	1.47
chemotaxis protein [Campylobacter jejuni subsp. jejuni]	gi|756010008	26 kDa	0.11	-0.25	-0.229	-0.0076	-0.2842	0.3012	1.3374	0.0629		0.0081	-0.0415	-0.1045	-0.149	-0.9406	-0.6865			purine nucleoside phosphorylase [Campylobacter jejuni subsp. jejuni]	gi|756091485	20 kDa	0.00053	-1.29	0	0.8034	0.2193	-0.2562	-0.4448	0.2365		0	0.5975	-2.2984	-1.4275	-0.7986	-1.6413			permease [Campylobacter jejuni subsp. jejuni]	gi|756091338	36 kDa	0.00035	-4.07	-0.5376	0.1211	0.3136	-0.0121	0.1744
lipoprotein required for motility [Campylobacter jejuni subsp. jejuni]	gi|756015081	19 kDa	0.11	-0.33	0.2089	-0.0338	-0.1973	0.304	-0.0595	0		0	-0.233	-0.3343	-0.1427	0	0			hypothetical protein PJ17_01825 [Campylobacter jejuni subsp. jejuni]	gi|756009721	33 kDa	0.00053	-1.88	0.0877	-0.0153	0.0517	-0.0866	0.0383	0.0492		-2.3476	-1.9315	-2.1825	-1.171	-1.8758	-2.134			flagellar protein [Campylobacter jejuni subsp. jejuni]	gi|756091341	91 kDa	0.00035	-2.41	-0.0241	-0.0364	-0.0715	-0.0732	-0.0289
3-ketoacyl-ACP reductase [Campylobacter jejuni subsp. jejuni]	gi|756009779	26 kDa	0.11	-0.38	0.2569	0.1616	-0.1637	-0.1305	-0.1719	0.0704		0	0.0271	0.1739	-0.5618	-0.7891	-1.3528			adenylosuccinate lyase [Campylobacter jejuni subsp. jejuni]	gi|756009394	50 kDa	0.00054	-2.56	0.0654	0.044	-0.0506	-0.0082	-0.1325	0.1152		-3.3692	-2.7866	-1.6	-2.819	-2.51	-2.6434			hypothetical protein PJ19_09420 (plasmid) [Campylobacter jejuni subsp. jejuni]	gi|756095511	8 kDa	0.00035	-3.3	-0.4207	-1.4303	0	-0.3357	1.14
oxidoreductase [Campylobacter jejuni subsp. jejuni]	gi|756009758	27 kDa	0.11	-0.43	0.1219	0.2741	0.1337	-0.059	0.6409	-3.9832		-0.8452	0.3401	-0.1961	-0.4421	0	-1.3694			hypothetical protein PJ18_08525 [Campylobacter jejuni subsp. jejuni]	gi|756015741	29 kDa	0.00057	0.74	-0.0597	0.1708	0.1065	-0.1929	-0.109	-0.035		0.4974	0.1274	0.4149	0.9324	1.2828	1.0044			phosphoenolpyruvate carboxykinase [Campylobacter jejuni subsp. jejuni]	gi|756014542	22 kDa	0.00036	-0.52	0.0685	-0.0136	0.0184	-0.3042	0.0299
HIT family hydrolase [Campylobacter jejuni subsp. jejuni]	gi|756009829	19 kDa	0.11	-0.43	-0.0514	0.0347	0.5031	-0.4096	-0.3454	0.2595		0.0377	-0.5571	-0.3508	-0.2137	-0.094	-3.5718			amino acid carrier protein [Campylobacter jejuni subsp. jejuni]	gi|756010185	53 kDa	0.00057	0.61	-0.0902	-0.2948	-0.0785	0.159	0.0547	0.1043		0.7346	0.9106	0.6759	0.2196	0.5694	0.4856			3-oxoacyl-ACP synthase [Campylobacter jejuni subsp. jejuni]	gi|756015399	39 kDa	0.00038	3.43	0.0703	0.3279	-0.1292	0.0525	0.1323
major exported protein [Campylobacter jejuni subsp. jejuni]	gi|756010314	19 kDa	0.11	-0.51	0.0096	-0.1197	-0.2882	0.0822	-0.2226	0.309		0	-0.3807	0	-0.7578	-0.3668	0			membrane protein [Campylobacter jejuni subsp. jejuni]	gi|756010222	45 kDa	0.00063	0.1	-0.0914	0.0133	0.042	-0.0539	0.067	0.037		0.2165	0.3103	0.114	-0.1043	0.1797	0.113			ABC transporter substrate-binding protein [Campylobacter jejuni subsp. jejuni]	gi|756015710	33 kDa	0.00038	-2.78	-0.0425	-0.0516	0.021	0.0724	-0.0649
amidophosphoribosyltransferase [Campylobacter jejuni subsp. jejuni]	gi|756009558	49 kDa	0.11	-0.89	-0.0709	0	0	0.45	0	0		0	-1.0666	0	0	-0.469	0			serine kinase [Campylobacter jejuni subsp. jejuni]	gi|756009499	33 kDa	0.00063	-0.44	-0.0458	-0.1697	-0.0714	-0.1568	0.2886	0.5161		-0.7629	-0.8554	-0.2726	-0.2948	-0.1171	-0.3252			3-dehydroquinate dehydratase [Campylobacter jejuni subsp. jejuni]	gi|756009433	18 kDa	0.0004	-0.18	-0.0221	-0.0741	-0.2361	-0.0972	0.0016
peroxiredoxin [Campylobacter jejuni subsp. jejuni]	gi|756009624	17 kDa	0.11	-0.9	-0.1924	0	0	3.3315	-0.4525	-0.1648		-0.3969	-0.3668	0	0	0	-0.7335			MFS transporter [Campylobacter jejuni subsp. jejuni]	gi|756009673	41 kDa	0.00066	0.87	0.1778	-0.1919	0.1057	-0.0713	0.0536	-0.3777		0.7528	0.9386	-0.3269	1.1268	1.0027	1.5088			2-oxoglutarate:acceptor oxidoreductase [Campylobacter jejuni subsp. jejuni]	gi|756009862	20 kDa	0.0004	-0.15	-0.1018	0.1576	-0.0597	0.1467	0.0274
dihydroxy-acid dehydratase [Campylobacter jejuni subsp. jejuni]	gi|756014154	60 kDa	0.11	-1	-0.2478	-0.155	0	-0.0024	2.0281	-0.2364		0	-0.2441	0.2665	0	-0.8339	-0.9081			ATP-binding protein [Campylobacter jejuni subsp. jejuni]	gi|756090174	71 kDa	0.00066	-2.12	0.166	0.1754	-0.0747	-0.4214	0.5747	-0.1635		-2.2181	-2.1856	-1.9643	-1.8923	-2.9559	-1.8931			hypothetical protein PJ17_05575 [Campylobacter jejuni subsp. jejuni]	gi|756010405	14 kDa	0.00042	0.11	-0.0284	-0.0822	-0.0414	0.1349	-0.0654
signal peptidase [Campylobacter jejuni subsp. jejuni]	gi|756090632	33 kDa	0.11	-1.08	-1.6451	-1.8307	0	-0.0906	2.1697	1.8823		-0.582	-1.8222	-1.7501	0	-0.3151	0			flagellar protein [Campylobacter jejuni subsp. jejuni]	gi|756091341	91 kDa	0.00067	-0.29	-0.0241	-0.0364	-0.0715	-0.0732	-0.0289	0.3756		-0.4003	-0.2385	-0.1969	-0.3403	-0.4136	-0.0962			sporulation initiation inhibitor Soj [Campylobacter jejuni subsp. jejuni]	gi|756009465	29 kDa	0.00043	0.25	-0.125	0.0484	-0.0237	0.044	-0.1247
hemolysin D [Campylobacter jejuni subsp. jejuni]	gi|756009712	40 kDa	0.11	-2.43	1.2378	-0.1208	-0.8143	-0.7543	0.0766	-0.7192		-0.949	0	0	-1.1719	-1.0385	0			sulfate ABC transporter ATP-binding protein [Campylobacter jejuni subsp. jejuni]	gi|756015709	27 kDa	0.00069	0.17	-0.1369	0.0588	0.0669	0.0093	-0.0229	0.0434		0.2711	0.3007	0.1325	0.0517	0.222	0.2427			amino acid ABC transporter permease [Campylobacter jejuni subsp. jejuni]	gi|756010200	24 kDa	0.00043	0.37	-0.0446	0.0647	0.0454	0.016	-0.0551
membrane protein [Campylobacter jejuni subsp. jejuni]	gi|756015557	22 kDa	0.12	6.42	0	0	0	3.40282e+38	0	0		0	0	0	0	3.40282e+38	3.40282e+38			serine/threonine protein phosphatase [Campylobacter jejuni subsp. jejuni]	gi|756009546	46 kDa	0.00077	0.14	-0.0114	0.0017	-0.0453	0.0096	0.0664	0.0199		0.0854	0.1763	0.1824	0.1762	-0.3206	0.2896			imidazole glycerol phosphate synthase [Campylobacter jejuni subsp. jejuni]	gi|756010675	28 kDa	0.00043	0.24	0.0743	0.0547	-0.1956	-0.0913	-0.0478
aminotransferase DegT [Campylobacter jejuni subsp. jejuni]	gi|756014611	40 kDa	0.12	5.31	0	0	0	0	0	0		0	0	0	0	3.40282e+38	3.40282e+38			phosphomethylpyrimidine kinase [Campylobacter jejuni subsp. jejuni]	gi|756015137	29 kDa	0.00078	5.96	3.40282e+38	3.40282e+38	0	0	3.40282e+38	0		3.40282e+38	3.40282e+38	3.40282e+38	3.40282e+38	3.40282e+38	3.40282e+38			chlorohydrolase [Campylobacter jejuni subsp. jejuni]	gi|756089798	47 kDa	0.00043	-0.4	0.1856	0.1017	-0.2204	-0.1015	-0.0639
GTP-binding protein [Campylobacter jejuni subsp. jejuni]	gi|756009410	66 kDa	0.12	3.63	0	-0.4884	0	0	0	0		0	0	2.1263	5.2525	0	0			endoribonuclease L-PSP [Campylobacter jejuni subsp. jejuni]	gi|756015475	13 kDa	0.00078	5.45	3.40282e+38	0	0	0	0	0		3.40282e+38	3.40282e+38	3.40282e+38	3.40282e+38	3.40282e+38	3.40282e+38			translation elongation factor [Campylobacter jejuni subsp. jejuni]	gi|756010735	69 kDa	0.00044	-0.04	-0.0964	-0.0366	0.0906	0.0515	-0.0378
chlorohydrolase [Campylobacter jejuni subsp. jejuni]	gi|756014202	47 kDa	0.12	2.99	2.7404	0	0	0	0	0		3.0324	2.9739	0	0	0	0			chemotaxis protein [Campylobacter jejuni subsp. jejuni]	gi|756015165	48 kDa	0.00078	4.85	-0.9536	0.0231	0.203	0	0.0085	0.7044		4.7881	4.3795	4.4566	6.887	7.6654	4.058			lipoprotein [Campylobacter jejuni subsp. jejuni]	gi|756014742	29 kDa	0.00044	-0.08	-0.088	-0.0378	0.0538	0.027	-0.02
hypothetical protein PJ17_05070 [Campylobacter jejuni subsp. jejuni]	gi|756010310	49 kDa	0.12	2.48	2.2098	0	0	0	0	0		0	2.6444	0	0	0	2.3352			cytochrome C biogenesis protein CcdA [Campylobacter jejuni subsp. jejuni]	gi|756015201	51 kDa	0.00078	4.81	-0.7302	-0.0833	0.2921	-0.1763	0.1793	0.7834		4.3214	2.6507	4.1168	5.1665	6.0917	5.0214			DNA-binding protein [Campylobacter jejuni subsp. jejuni]	gi|756010743	25 kDa	0.00046	-0.21	-0.043	0.106	0.0386	-0.2517	0.069
7-cyano-7-deazaguanine synthase [Campylobacter jejuni subsp. jejuni]	gi|756009387	25 kDa	0.12	2.46	0	0	0	0	0	0		0	0	0	0	3.40282e+38	0			hypothetical protein PJ18_08190 [Campylobacter jejuni subsp. jejuni]	gi|756015683	28 kDa	0.00078	4.12	1.1415	0.6632	-0.9206	0	-1.7501	-0.5562		3.7959	4.3184	4.2465	4.5028	3.9221	4.0892			hypothetical protein PJ17_04630 [Campylobacter jejuni subsp. jejuni]	gi|756010231	16 kDa	0.00047	-0.17	-0.0933	-0.0415	0.016	0.0108	0.0355
tryptophanyl-tRNA synthetase [Campylobacter jejuni subsp. jejuni]	gi|756014502	36 kDa	0.12	2.27	0	0	0	3.40282e+38	0	0		0	0	0	0	3.40282e+38	3.40282e+38			flagellin modification protein A [Campylobacter jejuni subsp. jejuni]	gi|756015423	29 kDa	0.00078	3.85	0.3522	-0.2807	0.1002	-0.1079	-1.1106	0.3358		2.4455	4.545	4.3804	4.3084	5.012	2.8736			potassium transporter [Campylobacter jejuni subsp. jejuni]	gi|756010547	60 kDa	0.00047	-0.62	0.1703	0.2893	-0.3242	-0.2294	0.0436
carbamoyl phosphate synthase small subunit [Campylobacter jejuni subsp. jejuni]	gi|756015567	42 kDa	0.12	1.84	-0.8874	0	0	0	0	0		0	2.8358	0	0	0	0			peptidylprolyl isomerase [Campylobacter jejuni subsp. jejuni]	gi|756014697	31 kDa	0.00078	3.46	0.6589	0.2392	0.9298	0.7568	0	0		3.3259	2.0294	3.266	2.63	4.2851	5.388			ATP-binding protein [Campylobacter jejuni subsp. jejuni]	gi|756090413	16 kDa	0.00051	-1.12	-0.387	0.599	1.1364	-0.3792	-0.0631
isoleucyl-tRNA synthase [Campylobacter jejuni subsp. jejuni]	gi|756015115	105 kDa	0.12	1.75	0	-0.4742	0	1.3055	0	0		4.0054	0	2.1254	0	0.4559	0			ATP-binding protein [Campylobacter jejuni subsp. jejuni]	gi|756015525	21 kDa	0.00078	0.67	-0.2245	-0.0494	0	0.161	-0.0326	-0.0428		0.5418	0.7254	0	0.6645	0.8738	0.438			DNA-binding protein [Campylobacter jejuni subsp. jejuni]	gi|756010194	10 kDa	0.00057	-0.26	0.0875	0.0533	0.1515	0.0172	0.2849
ATP-binding protein [Campylobacter jejuni subsp. jejuni]	gi|756009756	71 kDa	0.12	1.44	0	0	0	-0.7109	0	0.5733		0.8611	0	0	0	2.13	0			S-ribosylhomocysteinase [Campylobacter jejuni subsp. jejuni]	gi|756015246	18 kDa	0.00078	0.52	0.0079	-0.0375	-0.0473	0.0017	-0.0181	0.0995		0.4802	0.1869	0.4473	0.6138	0.621	0.4274			adenylosuccinate lyase [Campylobacter jejuni subsp. jejuni]	gi|756015478	51 kDa	0.00059	0.56	-0.5096	0.0569	0	0.1911	-0.0316
peptide chain release factor 1 [Campylobacter jejuni subsp. jejuni]	gi|756010941	40 kDa	0.12	1.28	0	0	0	0	0	0		0	0	0	0	3.40282e+38	0			8-amino-7-oxononanoate synthase [Campylobacter jejuni subsp. jejuni]	gi|756014418	44 kDa	0.00078	-0.21	-0.0373	0.0148	0	-0.0857	0.0512	-0.0648		-0.1775	-0.2122	0	-0.1751	-0.2747	-0.1752			alpha-2,3-sialyltransferase [Campylobacter jejuni subsp. jejuni]	gi|756015504	53 kDa	0.0006	0.39	-0.0258	0.0735	-1.4269	0.0594	0.0693
hypothetical protein PJ19_07450 [Campylobacter jejuni subsp. jejuni]	gi|756091140	19 kDa	0.12	1.13	0	0	0	0.0555	-0.0594	0		0	0	0	0	1.1405	1.1022			hypothetical protein PJ17_04900 [Campylobacter jejuni subsp. jejuni]	gi|756010281	16 kDa	0.00078	-0.5	0.0457	0.0544	-0.1583	-0.0665	0.0683	0.0254		-0.4895	-0.5575	-0.4317	-0.7418	-0.3068	-0.377			hypothetical protein PJ19_07380 [Campylobacter jejuni subsp. jejuni]	gi|756091127	37 kDa	0.00062	-0.55	-0.4452	0.0259	-0.4853	0.4826	0.3048
glutamate synthase [Campylobacter jejuni subsp. jejuni]	gi|756089745	53 kDa	0.12	1.06	0	0	0	0.9061	-0.2743	-0.8292		0.7762	0	0	0	1.1596	1.1907			transcriptional regulator [Campylobacter jejuni subsp. jejuni]	gi|756014535	8 kDa	0.00078	-0.55	-0.0892	-0.0142	0	-0.0673	-0.0398	0.3036		-0.5128	-0.7285	0	-0.3774	-0.6202	-0.5813			flagellar L-ring protein FlgH [Campylobacter jejuni subsp. jejuni]	gi|756014771	25 kDa	0.00063	-0.07	-0.003	0.0326	-0.059	0.2029	-0.0937
ornithine carbamoyltransferase [Campylobacter jejuni subsp. jejuni]	gi|756010799	15 kDa	0.12	0.96	0	0.4224	0.8012	0	0.0241	0		1.0887	2.3307	-0.1706	0.5209	0	1.1875			GCN5 family acetyltransferase [Campylobacter jejuni subsp. jejuni]	gi|756014311	17 kDa	0.00078	-0.72	-0.1914	0.2544	0.0753	0.0268	-0.229	-0.1365		-0.6471	-0.9454	-0.7498	-0.7903	-0.4922	-0.6652			GDP-4-keto-6-deoxy-D-mannose-3, 5-epimerase-4-reductase [Campylobacter jejuni subsp. jejuni]	gi|756015513	40 kDa	0.00064	0.29	0.2344	0.0517	-0.2223	-0.0267	-0.395
peptidase M23 [Campylobacter jejuni subsp. jejuni]	gi|756014263	52 kDa	0.12	0.55	0.1092	-0.1391	0	0	0	0		0	0.641	0.4575	0	0	0			ribonuclease HII [Campylobacter jejuni subsp. jejuni]	gi|756009382	21 kDa	0.00078	-0.97	0	0	-0.3246	0.1494	0.4854	-0.3468		0	0	-0.6145	-1.1389	-1.3984	-0.6642			cytochrome B6 [Campylobacter jejuni subsp. jejuni]	gi|756009391	34 kDa	0.00066	0.25	0.0193	-0.1212	-0.0234	-0.0225	0.0306
mcrBC 5-methylcytosine restriction system component [Campylobacter jejuni subsp. jejuni]	gi|756014272	53 kDa	0.12	0.54	0	0	0	-0.0358	0.0692	0		0	0	0	0	0.6759	0.4079			NADH dehydrogenase [Campylobacter jejuni subsp. jejuni]	gi|756091347	25 kDa	0.00078	-1.89	-0.8244	0	-0.6027	2.4005	0.5258	-0.0885		-0.9552	0	-0.9098	0	-2.5564	-1.6288			valyl-tRNA synthetase [Campylobacter jejuni subsp. jejuni]	gi|756010073	102 kDa	0.00067	4.07	0.4519	0.1395	-1.1235	-0.9648	0.7811
iron-binding protein [Campylobacter jejuni subsp. jejuni]	gi|756009416	30 kDa	0.12	0.52	0.0045	0.0713	-0.06	0.8999	0.0206	-1.624		1.9724	0.0955	0.3214	0.0024	1.1005	0.2669			hypothetical protein PJ19_09840 (plasmid) [Campylobacter jejuni subsp. jejuni]	gi|756099284	11 kDa	0.00078	-2.43	-0.1228	0.3079	0.2253	-0.1046	-0.0946	-0.0553		-2.225	-2.7859	-2.671	-2.2124	-2.3559	-2.3881			aminopeptidase A [Campylobacter jejuni subsp. jejuni]	gi|756010210	54 kDa	0.00067	3.81	-0.3416	-0.1362	-0.1692	3.0094	0.1156
nuclease [Campylobacter jejuni subsp. jejuni]	gi|756015138	27 kDa	0.12	0.48	0.2295	0.0232	0	0	0.2901	-0.6599		-0.7487	0.7542	0.7341	0	0	0.7756			hypothetical protein PJ19_00240 [Campylobacter jejuni subsp. jejuni]	gi|756089777	73 kDa	0.00078	-2.76	0.0519	0.0181	0.1308	-0.0281	0.1039	-0.0926		-3.1467	-2.6905	-3.2953	-2.1596	-3.9744	-2.1537			amidophosphoribosyltransferase [Campylobacter jejuni subsp. jejuni]	gi|756014330	49 kDa	0.00067	-3.66	1.3714	-0.7503	-0.1542	-0.296	0.6189
histidine kinase [Campylobacter jejuni subsp. jejuni]	gi|756010507	19 kDa	0.12	0.4	1.3243	-0.2853	0	-0.3557	-0.0886	-0.201		-0.0061	1.5085	0.4878	0	0.4609	-0.1668			hypothetical protein PJ19_08780 [Campylobacter jejuni subsp. jejuni]	gi|756091397	28 kDa	0.00078	-3.17	0.4362	-0.4641	-0.4895	1.6571	0.7444	0		-2.9	-3.1626	-2.2115	0	0	0			DNA-directed RNA polymerase subunit beta' [Campylobacter jejuni subsp. jejuni]	gi|756014590	169 kDa	0.00067	-2.97	1.0785	4.6159	-0.2902	-1.0755	-0.2319
flagellar basal body rod protein FlgC [Campylobacter jejuni subsp. jejuni]	gi|756009852	18 kDa	0.12	0.33	0	0.0995	-0.0897	0	0	0		0	0	0.4568	0.1788	0	0			glucose-inhibited division protein A [Campylobacter jejuni subsp. jejuni]	gi|756090997	69 kDa	0.00078	-3.19	-0.7082	0	-0.5697	0.9388	1.0885	-0.513		-2.4116	0	-2.1563	0	0	-2.9344			lagellar hook-associated protein FlgL [Campylobacter jejuni subsp. jejuni]	gi|756090656	82 kDa	0.00067	-3.44	0	-0.7108	0.4856	-0.0402	0.1891
serine/threonine protein kinase [Campylobacter jejuni subsp. jejuni]	gi|756015152	43 kDa	0.12	0.33	0	0.1084	-0.1092	0	0	0		0	0	0.3535	0.288	0	0			UvrABC system subunit A [Campylobacter jejuni subsp. jejuni]	gi|756090105	106 kDa	0.00078	-3.32	-0.1692	0.0209	0.1279	-0.1433	0.1517	0.03		-3.4876	-3.1702	-3.2313	-3.364	-3.3175	-3.2991			RepE replication protein (plasmid) [Campylobacter jejuni subsp. jejuni]	gi|756099265	33 kDa	0.00067	-2.48	-1.2672	-0.7802	0	0.5536	0.0628
hypothetical protein PJ18_06555 [Campylobacter jejuni subsp. jejuni]	gi|756015369	37 kDa	0.12	0.29	0	0.1423	0	-0.0402	-0.2538	0.0695		0.0558	0	0.5213	0	0.1094	0.2606			inorganic polyphosphate kinase [Campylobacter jejuni subsp. jejuni]	gi|756090388	32 kDa	0.00078	-3.52	0	0.7247	0.9967	-0.2375	-0.4228	-0.0982		0	-2.959	-3.5717	-4.1141	-6.5912	-3.0964			hypothetical protein PJ19_09790 (plasmid) [Campylobacter jejuni subsp. jejuni]	gi|756099268	30 kDa	0.00067	-2.19	0.114	0.6544	-0.0857	-0.8261	0
peptide-binding protein [Campylobacter jejuni subsp. jejuni]	gi|756091418	41 kDa	0.12	0.17	0	0	0	-0.0433	0.0419	0		0	0	0	0	0.2513	0.0776			damage-inducible protein CinA [Campylobacter jejuni subsp. jejuni]	gi|756090826	41 kDa	0.00078	-8	-0.1339	-0.9259	-1.6319	0.0775	0.2252	2.604		0	-3.7102	0	-6.3474	0	0			molecular chaperone DnaK [Campylobacter jejuni subsp. jejuni]	gi|756009490	14 kDa	0.00071	0.37	-0.1652	0.0525	-0.2924	0.8325	-0.2425
phosphate acyltransferase [Campylobacter jejuni subsp. jejuni]	gi|756009676	36 kDa	0.12	0.15	-0.1355	-0.2926	0.1754	0.1159	0.2432	0.0557		0.3659	-0.0337	-0.1104	0.1875	0.3086	0.3179			trimethylamine N-oxide reductase I catalytic subunit [Campylobacter jejuni subsp. jejuni]	gi|756014380	93 kDa	0.0008	3.88	0.3406	-0.3801	0.4062	0	0.1419	-0.3962		3.3298	4.254	5.1451	4.6129	3.3084	3.5924			DNA modification methylase [Campylobacter jejuni subsp. jejuni]	gi|756009570	42 kDa	0.00072	-0.14	0.0006	0.0634	0.271	-0.0381	-0.1162
pyruvate kinase [Campylobacter jejuni subsp. jejuni]	gi|756014506	54 kDa	0.12	0.14	0.0731	-0.1498	0	0.1262	-0.0549	0.0601		0.1317	0.0717	0.286	0	-0.0141	0.1921			peptidyl-arginine deiminase [Campylobacter jejuni subsp. jejuni]	gi|756010230	38 kDa	0.0008	0.42	-0.4124	-0.0325	-0.0306	0.2225	-0.1681	0.2127		0.8795	0.3374	0.3961	0.2446	0.6304	0.111			preprotein translocase subunit TatB [Campylobacter jejuni subsp. jejuni]	gi|756009899	15 kDa	0.00072	0.15	-0.0833	-0.0378	0.0262	0.0315	-0.1046
hypothetical protein PJ18_07140 [Campylobacter jejuni subsp. jejuni]	gi|756015480	8 kDa	0.12	0.13	0	0	0	0.0145	-0.0007	0		0	0	0	0	0.0942	0.1695			hypothetical protein PJ17_06605 [Campylobacter jejuni subsp. jejuni]	gi|756010608	9 kDa	0.00081	-0.4	0.6914	-0.159	-0.1672	-0.0985	0.201	-0.2875		-0.452	-0.7088	-0.4356	-0.2601	-0.2874	-0.3471			Lon protease [Campylobacter jejuni subsp. jejuni]	gi|756010393	90 kDa	0.00072	2.28	0.267	0.1201	0.2625	0	0
hypothetical protein PJ18_08150 [Campylobacter jejuni subsp. jejuni]	gi|756015676	29 kDa	0.12	0.11	0	0	0	0	0	0		0	0	0	0	0	0			methionyl-tRNA synthetase [Campylobacter jejuni subsp. jejuni]	gi|756010129	72 kDa	0.00082	0.41	0.0669	-0.0595	0.0577	-0.1119	0.0248	0.0861		0.4693	0.4712	0.438	0.2748	0.3328	0.4385			iron ABC transporter ATP-binding protein [Campylobacter jejuni subsp. jejuni]	gi|756009536	35 kDa	0.00078	3.86	0.3252	0.4316	0	0	-0.2392
aspartate kinase [Campylobacter jejuni subsp. jejuni]	gi|756014683	43 kDa	0.12	0.1	0.2131	0.0179	-0.075	0.1119	-0.2071	-0.0781		0.1897	0.0439	0.2235	0.048	-0.0002	0.2356			carbamoyl phosphate synthase large subunit [Campylobacter jejuni subsp. jejuni]	gi|756014394	121 kDa	0.00083	0.95	0.1027	-0.3226	0.2369	-0.5577	0.1561	-0.3745		0.8934	0.9003	0.9806	1.169	1.9649	1.2291			ABC transporter ATP-binding protein [Campylobacter jejuni subsp. jejuni]	gi|756009769	60 kDa	0.00078	3.85	-0.0913	-0.0833	0.0661	0.1585	-0.3379
preprotein translocase subunit SecD [Campylobacter jejuni subsp. jejuni]	gi|756090854	57 kDa	0.12	0.09	0.0174	0.0229	-0.0608	-0.0366	0.0108	0.0643		0.1604	0.1931	0.1656	0.0028	0.0337	0.0844			methionine ABC transporter substrate-binding protein [Campylobacter jejuni subsp. jejuni]	gi|756015248	29 kDa	0.00086	-0.42	0.3239	-0.2043	-0.3393	-0.2528	0.0436	0.3555		-0.634	-0.4038	-0.2518	0.021	-0.5891	-0.6064			hypothetical protein PJ17_02270 [Campylobacter jejuni subsp. jejuni]	gi|756009803	40 kDa	0.00078	5.36	-0.0166	-0.1542	-0.1546	0.2737	0.0154
hypothetical protein PJ19_08960 [Campylobacter jejuni subsp. jejuni]	gi|756091428	17 kDa	0.12	0.08	-0.0493	-0.0273	0.0174	0	0.0122	0		0	0.0985	0.0777	0.0337	0	0.0494			recombinase RecA [Campylobacter jejuni subsp. jejuni]	gi|756011015	37 kDa	0.00089	0	0.1255	-0.0032	-0.1646	-0.0556	0.0224	0.1082		-0.0931	-0.101	-0.0343	0.111	0.0919	0.0091			aspartate kinase [Campylobacter jejuni subsp. jejuni]	gi|756009902	43 kDa	0.00078	3.89	0.2713	0	0	0.5109	0.1354
membrane protein [Campylobacter jejuni subsp. jejuni]	gi|756009707	18 kDa	0.12	0.07	0	-0.0611	-0.0471	-0.0372	0.0045	0.1688		0.1156	0	0.0558	0.0225	0.0122	0.1584			NADH dehydrogenase [Campylobacter jejuni subsp. jejuni]	gi|756010908	15 kDa	0.00091	-0.18	-0.1368	-0.0016	0.0245	-0.0313	0.0793	0.1281		-0.2178	-0.0769	-0.1572	-0.291	-0.1895	-0.1876			dihydroorotate dehydrogenase [Campylobacter jejuni subsp. jejuni]	gi|756010101	39 kDa	0.00078	3.73	0.0309	0.0173	0.1736	-0.0963	-0.1318
molecular chaperone Hsp90 [Campylobacter jejuni subsp. jejuni]	gi|756090271	70 kDa	0.12	0.01	0.263	0.1355	-0.0666	-0.085	-0.1266	0.0839		0.1245	-0.0863	-0.0138	-0.0357	0.0379	0.242			hypothetical protein PJ17_06835 [Campylobacter jejuni subsp. jejuni]	gi|756010652	31 kDa	0.00091	-3.62	0.2142	-0.0065	0	-0.2025	0.0923	-0.1021		-4.1209	-1.3646	0	0	-2.556	0			ABC transporter ATP-binding protein [Campylobacter jejuni subsp. jejuni]	gi|756010448	65 kDa	0.00078	3.93	-0.04	-0.8073	0.4586	0.5765	0.3468
acyltransferase [Campylobacter jejuni subsp. jejuni]	gi|756009931	54 kDa	0.12	-0.01	0	0	0	-0.0031	0.0072	0		0	0	0	0	-0.0045	-0.0152			ADP-L-glycero-D-manno-heptose-6-epimerase [Campylobacter jejuni subsp. jejuni]	gi|756015202	36 kDa	0.00094	0.25	0.2479	0.0337	-0.157	-0.033	-0.406	-0.0313		0.0959	0.0621	0.3294	0.4152	0.602	0.2796			membrane protein [Campylobacter jejuni subsp. jejuni]	gi|756010561	47 kDa	0.00078	4.74	-0.0436	-0.0357	0.1825	-0.3069	-0.1887
2-C-methyl-D-erythritol 4-phosphate cytidylyltransferase [Campylobacter jejuni subsp. jejuni]	gi|756010936	42 kDa	0.12	-0.05	0.0802	0	0	-0.0462	0	0		0	-0.0502	0	0	-0.0392	0			adenylosuccinate lyase [Campylobacter jejuni subsp. jejuni]	gi|756014163	50 kDa	0.001	2.75	0.0731	0.2604	0.1181	-0.4409	-0.1244	0.0311		2.7335	4.0631	3.4428	1.8177	1.8805	2.3622			acetyl-CoA carboxylase [Campylobacter jejuni subsp. jejuni]	gi|756010653	49 kDa	0.00078	3.5	-0.1755	0.1664	0.4821	-1.3958	0.3815
GTPase [Campylobacter jejuni subsp. jejuni]	gi|756014412	33 kDa	0.12	-0.05	-0.0102	-0.1506	-0.0582	-0.1133	0.194	0.1725		-0.0139	-0.0721	-0.0411	-0.1766	-0.1913	0.1717			aspartate aminotransferase [Campylobacter jejuni subsp. jejuni]	gi|756010060	43 kDa	0.001	0.56	0.1119	-0.6643	0.4337	0	0	-0.1827		0.6334	0.9062	0.3559	0	0	0.1719			deacylase [Campylobacter jejuni subsp. jejuni]	gi|756010703	52 kDa	0.00078	3.55	0.0922	0.4572	0.4018	-0.6332	-0.5398
chemotaxis protein CheY [Campylobacter jejuni subsp. jejuni]	gi|756010543	25 kDa	0.12	-0.07	0.0044	-0.1199	-0.0161	-0.0454	0.0615	0.0768		0.0425	0.0344	-0.0267	-0.105	-0.141	-0.2008			Lon protease [Campylobacter jejuni subsp. jejuni]	gi|756015128	90 kDa	0.0011	3.57	0.4206	-1.9246	0.2251	-0.5631	-1.001	0.4897		4.0723	2.4548	2.3476	3.466	4.0481	3.2316			flagellar hook protein FlgE [Campylobacter jejuni subsp. jejuni]	gi|756011064	91 kDa	0.00078	3.72	0.0941	-0.1271	0.2961	0	-0.2742
flagellar L-ring protein FlgH [Campylobacter jejuni subsp. jejuni]	gi|756014771	25 kDa	0.12	-0.07	-0.003	0.0326	-0.059	0.2029	-0.0937	-0.1206		-0.2004	-0.0642	-0.0931	-0.1943	0.0314	-0.0871			1-deoxy-D-xylulose 5-phosphate reductoisomerase [Campylobacter jejuni subsp. jejuni]	gi|756015435	40 kDa	0.0011	2.58	0.6038	-0.0279	0.4518	0.2028	0	0		2.4098	2.1636	4.0684	1.1844	1.4366	6.1558			GCN5 family acetyltransferase [Campylobacter jejuni subsp. jejuni]	gi|756014311	17 kDa	0.00078	-3.28	-0.1914	0.2544	0.0753	0.0268	-0.229
lytic transglycosylase [Campylobacter jejuni subsp. jejuni]	gi|756015797	63 kDa	0.12	-0.09	-0.0374	0	0.0346	0	0	0		0	-0.0489	0	-0.135	0	0			argininosuccinate lyase [Campylobacter jejuni subsp. jejuni]	gi|756010212	52 kDa	0.0011	1.17	0.1135	0.1583	0.8275	0.488	-0.9994	-0.8018		1.0984	1.0064	0.3931	0.6285	2.3873	1.5453			GTP cyclohydrolase [Campylobacter jejuni subsp. jejuni]	gi|756014332	22 kDa	0.00078	-2.64	0	-0.0246	0.0603	-0.1215	0.1175
oxidoreductase [Campylobacter jejuni subsp. jejuni]	gi|756010747	56 kDa	0.12	-0.11	0	0	0	-0.02	-0.0023	0		0	0	0	0	-0.1841	-0.0567			membrane protein [Campylobacter jejuni subsp. jejuni]	gi|756010561	47 kDa	0.0011	0.61	-0.0436	-0.0357	0.1825	-0.3069	-0.1887	0.257		0.6636	0.6413	0.4247	0.9266	0.8076	0.3356			thioredoxin reductase [Campylobacter jejuni subsp. jejuni]	gi|756014376	33 kDa	0.00078	-1.98	-0.0365	-0.0238	-0.0183	0.0172	-0.058
GTP cyclohydrolase [Campylobacter jejuni subsp. jejuni]	gi|756009556	22 kDa	0.12	-0.17	-0.1481	0.0062	0.0583	0.1549	-0.043	0		0	-0.0554	-0.4853	-0.1231	-0.0039	-0.1455			hypothetical protein PJ17_02270 [Campylobacter jejuni subsp. jejuni]	gi|756009803	40 kDa	0.0011	0.6	-0.0166	-0.1542	-0.1546	0.2737	0.0154	0.1103		0.4965	0.7147	0.8572	0.4158	0.6741	0.5579			8-amino-7-oxononanoate synthase [Campylobacter jejuni subsp. jejuni]	gi|756014418	44 kDa	0.00078	-2.89	-0.0373	0.0148	0	-0.0857	0.0512
4-hydroxythreonine-4-phosphate dehydrogenase [Campylobacter jejuni subsp. jejuni]	gi|756010555	41 kDa	0.12	-0.17	0	0	0	0.0106	-0.0142	0		0	0	0	0	-0.0501	-0.2859			polar amino acid ABC transporter permease [Campylobacter jejuni subsp. jejuni]	gi|756009808	26 kDa	0.0011	0.34	-0.2034	-0.0693	0.0028	0.0606	0.1039	0.1281		0.2717	0.5146	0.1628	0.825	0.0794	0.0446			ABC transporter ATP-binding protein [Campylobacter jejuni subsp. jejuni]	gi|756014539	60 kDa	0.00078	-3.37	-0.0468	-0.048	-0.0662	0.0942	-0.1268
16S rRNA methyltransferase [Campylobacter jejuni subsp. jejuni]	gi|756011049	30 kDa	0.12	-0.17	0	0	0	-0.0044	0.0043	0		0	0	0	0	-0.1776	-0.1715			hypothetical protein PJ18_01845 [Campylobacter jejuni subsp. jejuni]	gi|756014494	32 kDa	0.0011	0.27	-0.1714	0.0519	0.1029	-0.0231	0.0217	0.0382		0.3211	0.4422	0.4443	0.008	0.4458	0.121			(dimethylallyl)adenosine tRNA methylthiotransferase [Campylobacter jejuni subsp. jejuni]	gi|756014569	49 kDa	0.00078	-3.49	-0.1362	0.2164	0.1271	0.0313	-0.0569
PseD protein [Campylobacter jejuni subsp. jejuni]	gi|756091119	76 kDa	0.12	-0.27	-0.0459	0.0785	-0.0532	-0.3202	-0.1843	1.0814		0.9307	-0.3347	-0.2808	-0.5659	-0.3563	-0.3601			acetate kinase [Campylobacter jejuni subsp. jejuni]	gi|756014773	44 kDa	0.0011	0.26	0.0857	-0.1159	0	0.0245	-0.0611	-0.0064		0.1198	0.3749	0	0.2904	0.2107	0.335			membrane protein [Campylobacter jejuni subsp. jejuni]	gi|756014700	36 kDa	0.00078	-3.76	-0.1289	-0.397	-0.2149	-0.2801	0.1115
hypothetical protein PJ17_04995 [Campylobacter jejuni subsp. jejuni]	gi|756010296	50 kDa	0.12	-0.29	-0.1325	0	0	0.1168	0.0404	-0.0216		-0.5044	-0.4244	0	0	0.0872	-0.124			30S ribosomal protein S2 [Campylobacter jejuni subsp. jejuni]	gi|756010498	30 kDa	0.0011	-4.59	-0.2396	-0.0909	0	-0.8775	0.3221	0.8658		-2.4192	0	0	0	0	0			serine acetyltransferase [Campylobacter jejuni subsp. jejuni]	gi|756014838	23 kDa	0.00078	-4.92	0.032	-0.0811	-0.0363	-1.3401	1.0159
capsule biosynthesis protein [Campylobacter jejuni subsp. jejuni]	gi|756015496	80 kDa	0.12	-0.32	0	-0.1317	0	0.0801	0	0		0	0	-0.1926	0	-0.3876	0			membrane protein [Campylobacter jejuni subsp. jejuni]	gi|756009621	40 kDa	0.0012	2.78	-0.0867	-0.3047	-0.1776	-0.0459	0.039	0.5288		2.8451	2.9457	2.962	2.6458	2.5122	2.2296			S-ribosylhomocysteinase [Campylobacter jejuni subsp. jejuni]	gi|756015246	18 kDa	0.00078	-2.87	0.0079	-0.0375	-0.0473	0.0017	-0.0181
molybdopterin containing oxidoreductase [Campylobacter jejuni subsp. jejuni]	gi|756009377	46 kDa	0.12	-0.33	0	0.0174	0	0	0	-0.0197		-0.1453	0	-0.5449	0	0	0			hypothetical protein PJ17_03765 [Campylobacter jejuni subsp. jejuni]	gi|756010074	39 kDa	0.0012	0.38	-0.0659	-0.109	-0.001	-0.0346	-0.0233	0.1623		0.4503	0.3248	0.4115	0.4429	0.4324	0.1975			ATP-binding protein [Campylobacter jejuni subsp. jejuni]	gi|756015525	21 kDa	0.00078	0.8	-0.2245	-0.0494	0	0.161	-0.0326
HAD family hydrolase [Campylobacter jejuni subsp. jejuni]	gi|756015281	24 kDa	0.12	-0.38	0	0	0	0.1073	-0.105	0		0	0	0	0	-0.2258	-0.551			hypothetical protein PJ17_06885 [Campylobacter jejuni subsp. jejuni]	gi|756010661	16 kDa	0.0012	0.23	0.0261	0.215	0.1041	-0.5755	0.1075	-0.0063		0.1939	0.0654	0.3085	0.1645	0.2699	0.2839			hypothetical protein PJ18_08190 [Campylobacter jejuni subsp. jejuni]	gi|756015683	28 kDa	0.00078	2.9	1.1415	0.6632	-0.9206	0	-1.7501
UDP-N-acetylglucosamine acyltransferase [Campylobacter jejuni subsp. jejuni]	gi|756009627	29 kDa	0.12	-0.39	0	0	0	0.0483	-0.0532	0		0	0	0	0	-0.0686	-0.7385			pseudouridine synthase [Campylobacter jejuni subsp. jejuni]	gi|756015327	37 kDa	0.0012	0.22	-0.0947	-0.044	0.1821	-0.0275	-0.0006	0		0.3129	0.1447	0.1897	0.2731	0.164	0			hypothetical protein PJ19_00240 [Campylobacter jejuni subsp. jejuni]	gi|756089777	73 kDa	0.00078	-1.24	0.0519	0.0181	0.1308	-0.0281	0.1039
single-stranded DNA-binding protein [Campylobacter jejuni subsp. jejuni]	gi|756010424	17 kDa	0.12	-0.44	0	0	0	0.0543	-0.0314	0		0	0	0	0	-0.3316	-0.537			hydrolase [Campylobacter jejuni subsp. jejuni]	gi|756014975	15 kDa	0.0012	0.2	-0.0741	0.0708	-0.1681	0.646	0.0074	-0.0859		0.1741	-0.0575	0.2772	0.2921	0.3186	0.1227			UvrABC system subunit A [Campylobacter jejuni subsp. jejuni]	gi|756090105	106 kDa	0.00078	-4.14	-0.1692	0.0209	0.1279	-0.1433	0.1517
NADH dehydrogenase [Campylobacter jejuni subsp. jejuni]	gi|756010906	31 kDa	0.12	-0.47	0	0	0	0	0	0		0	0	0	0	0	0			50S ribosomal protein L20 [Campylobacter jejuni subsp. jejuni]	gi|756089957	14 kDa	0.0012	0.13	0.0022	0.168	-0.0388	-0.0296	-0.0965	-0.039		0.138	-0.206	0.0957	0.1778	0.2596	0.1221			carbon-nitrogen hydrolase [Campylobacter jejuni subsp. jejuni]	gi|756090715	34 kDa	0.00078	-2.72	-0.1325	0.0851	0.0349	0.0338	-0.0991
clan AA aspartic protease [Campylobacter jejuni subsp. jejuni]	gi|756014567	37 kDa	0.12	-0.59	0	0	0	0.2931	-0.2262	0		0	0	0	0	-0.9062	-0.3303			RNA methyltransferase [Campylobacter jejuni subsp. jejuni]	gi|756009518	25 kDa	0.0012	-0.36	-0.1334	-0.0523	-0.1533	-0.0581	0.428	0		-0.4065	-0.2863	-0.1952	-0.4766	-0.3665	0			damage-inducible protein CinA [Campylobacter jejuni subsp. jejuni]	gi|756090826	41 kDa	0.00078	-4.68	-0.1339	-0.9259	-1.6319	0.0775	0.2252
hypothetical protein PJ17_06335 [Campylobacter jejuni subsp. jejuni]	gi|756010556	23 kDa	0.12	-0.6	0.2265	0	0.4134	0.0638	-0.4246	-0.1642		-0.3631	0.1194	0	-0.3713	-1.0742	-1.1515			beta-lactamase [Campylobacter jejuni subsp. jejuni]	gi|756014883	23 kDa	0.0013	0.31	-0.0435	0.0553	0.0246	-0.0732	0.0121	0		0.2295	0.0996	0.2008	0.4735	0.495	0			transcriptional regulator [Campylobacter jejuni subsp. jejuni]	gi|756090928	26 kDa	0.00078	-5.88	-1.3973	0.7986	0	-1.1903	2.1952
repressor [Campylobacter jejuni subsp. jejuni]	gi|756090418	24 kDa	0.12	-0.64	0	0.2699	-0.2185	0	0	0		0	0	-1.3427	-0.2763	0	0			malonic semialdehyde reductase [Campylobacter jejuni subsp. jejuni]	gi|756010125	28 kDa	0.0013	0.02	0.0433	0.0914	-0.085	-0.0255	0.1117	-0.0368		-0.0046	0.0321	0.0797	0.1146	0.0092	0.0108			NADH dehydrogenase [Campylobacter jejuni subsp. jejuni]	gi|756091347	25 kDa	0.00078	-3.31	-0.8244	0	-0.6027	2.4005	0.5258
capsule biosynthesis protein [Campylobacter jejuni subsp. jejuni]	gi|756010762	75 kDa	0.12	-0.68	0	0	0	-0.0802	0.0732	0		0	0	0	0	-0.6013	-0.7674			chain-length determining protein [Campylobacter jejuni subsp. jejuni]	gi|756009709	10 kDa	0.0013	-0.13	0.0106	0.0297	-0.0709	-0.034	-0.0782	0.036		-0.1667	-0.3239	-0.0923	0.019	0.0539	-0.1494			hypothetical protein PJ19_09840 (plasmid) [Campylobacter jejuni subsp. jejuni]	gi|756099284	11 kDa	0.00078	-3.18	-0.1228	0.3079	0.2253	-0.1046	-0.0946
N-acetyl sugar amidotransferase [Campylobacter jejuni subsp. jejuni]	gi|756104455	44 kDa	0.12	-0.86	-0.7118	-0.3464	-0.954	1.4701	0.7466	1.1429		-0.8415	-0.4524	-0.3504	-1.3472	-0.7958	-1.112			tRNA methyltransferase [Campylobacter jejuni subsp. jejuni]	gi|756010255	34 kDa	0.0013	-0.19	-0.0652	0.0316	0.1309	0.0333	-0.0605	-0.0795		-0.0095	-0.1373	-0.2116	-0.6707	-0.156	-0.3704			orotidine 5'-phosphate decarboxylase [Campylobacter jejuni subsp. jejuni]	gi|756009725	32 kDa	0.00079	-0.19	0.0005	0.1893	0.0988	0.0152	-0.5337
napL protein [Campylobacter jejuni subsp. jejuni]	gi|756010082	35 kDa	0.12	-1.04	0	0	0	0.019	-0.0032	0		0	0	0	0	-2.6517	-0.2858			hydrogenase expression protein HypA [Campylobacter jejuni subsp. jejuni]	gi|756009595	36 kDa	0.0013	-2.06	0.1093	0.1412	-0.0822	-0.8985	-0.1792	0.858		-1.6099	-1.0078	-2.2786	-0.5361	-2.7171	-2.2478			protein-L-isoaspartate O-methyltransferase [Campylobacter jejuni subsp. jejuni]	gi|756014309	24 kDa	0.00081	0.23	-0.0093	0.0023	0.0829	0.1729	-0.1295
histidinol-phosphate aminotransferase [Campylobacter jejuni subsp. jejuni]	gi|756009664	41 kDa	0.12	-1.15	0.4511	0.302	0.2944	-1.4231	-0.0274	0		0	0.2285	0.0887	-0.6541	0	0			HrgA protein [Campylobacter jejuni subsp. jejuni]	gi|756010931	37 kDa	0.0013	-2.46	-0.0926	-0.0269	-0.0362	0.0125	0.0195	0.03		-2.8024	-3.6133	-2.9109	-2.7573	-1.4213	-0.7187			4-hydroxythreonine-4-phosphate dehydrogenase [Campylobacter jejuni subsp. jejuni]	gi|756015287	41 kDa	0.00091	-2.45	-0.1237	-0.1858	-0.0299	0.0187	0.1236
chemotaxis protein [Campylobacter jejuni subsp. jejuni]	gi|756010429	48 kDa	0.12	-1.17	0.1639	0.1393	0.2681	0.1456	0.2812	0		0	0	-0.6676	-0.2197	-0.9353	-0.5169			chemotaxis protein [Campylobacter jejuni subsp. jejuni]	gi|756014276	72 kDa	0.0014	0.62	-0.0861	-0.1193	0.1447	0.2724	0.072	-0.4099		0.4753	1.5277	0.3369	0.1632	0.3078	0.9618			UDP-N-acetylmuramoyl-L-alanyl-D-glutamate synthetase [Campylobacter jejuni subsp. jejuni]	gi|756009775	45 kDa	0.00093	4.66	0	3.40282e+38	3.40282e+38	0	0
[truncated: 1,576 more rows]
[truncated: 58 more columns]

## Sheet: Using non-exclusive peptides
S1 Spreadsheet: Binary Statistical Analysis of iTRAQ data using the Mann-Whitney Test with Benjamini-Hochberg correcton for multiple testing
[truncated: 2,357 more rows]
[truncated: 58 more columns]
