# Supplementary material for: Comparison of genomes and proteomes of four whole genome-sequenced Campylobacter jejuni from different phylogenetic backgrounds
Source: PLoS One. 2018 Jan 2;13(1):e0190836. doi: 10.1371/journal.pone.0190836 (PMC5749857; doi:10.1371/journal.pone.0190836)
Supplement: S2 Spreadsheet — (XLSX) [file pone.0190836.s002.xlsx]

## Sheet: Samples Report for CJIE4strains
CJIE4strains_combined_Genbankdatabases_Aug7_15_donotuse, Samples report created on 09/19/2016																																					CJIE4strains_20160919_Genbankdatabases_Aug7_15_, Samples report created on 02/09/2017
Experiment: CJIE4strains_combined_Genbankdatabases_Aug7_15_donotuse																																					Experiment: CJIE4strains_20160919_Genbankdatabases_Aug7_15_
	Identification Criteria:																																					Identification Criteria:
		Scaffold Version: Scaffold_4.6.1																																					Scaffold Version: Scaffold_4.6.1
		Quantification Type: iTRAQ 4-Plex																																					Quantification Type: iTRAQ 4-Plex
		Peak Quantitation Measurement: Centroided Peak Intensity																																					Peak Quantitation Measurement: Centroided Peak Intensity
		Protein Thresholds: 6.0% minimum and 2 peptides minimum																																					Protein Thresholds: 6.0% minimum and 2 peptides minimum
		Peptide Thresholds: 90.0% minimum																																					Peptide Thresholds: 90.0% minimum
	Purity Correction Set:																																					Purity Correction Set:
	Quantitation Preferences:																																					Quantitation Preferences:
		Minimum Value Preference:																																					Minimum Value Preference:
			Use Minimum Absolute Intensity: false																																					Use Minimum Absolute Intensity: false
			Minimum Absolute Intensity: 0.0																																					Minimum Absolute Intensity: 0.0
			Minimum Value: 0.01																																					Minimum Value: 0.01
		Condenser Preference:																																					Condenser Preference:
			Use Intensity Weighting: true																																					Use Intensity Weighting: true
			Use Standard Deviation Estimation: true																																					Use Standard Deviation Estimation: true
			Use Non-Exclusive Peptides: false																																					Use Non-Exclusive Peptides: false
		Normalization Preference:																																					Normalization Preference:
			Calculation Type: Median																																					Calculation Type: Median
			Blocking Level: Unique Peptides																																					Blocking Level: Unique Peptides
			Use Inter Experiment Normalization: true																																					Use Inter Experiment Normalization: true
			Use Intra Sample Normalization: true																																					Use Intra Sample Normalization: true
			Use Peptide Normalization: true																																					Use Peptide Normalization: true
			Use Protein Average As Reference: true																																					Use Protein Average As Reference: true
			Use Iterative Normalization: true																																					Use Iterative Normalization: true
			Spectrum Quality Filter: No filter																																					Spectrum Quality Filter: No filter
		View Preference:																																					View Preference:
			View Type: Log2 Ratio																																					View Type: Log2 Ratio
	Normalization Factors:																																					Normalization Factors:
		Inter-Experiment Normalization Factors:																																					Inter-Experiment Normalization Factors:
			Mudpit_Campy-M1_Frac-01.raw.-1 (F077297): -0.215																																					Mudpit_Campy-M1_Frac-01.raw.-1 (F077297): -0.215
			Mudpit_Campy-M2_Frac-01.raw.-1 (F077312): -0.211																																					Mudpit_Campy-M2_Frac-01.raw.-1 (F077312): -0.211
			Mudpit_Campy-M3_Frac-01.raw.-1 (F077377): -0.470																																					Mudpit_Campy-M3_Frac-01.raw.-1 (F077377): -0.470
			Mudpit_Campy-Set-L1_Fr-01.raw.-1 (F077263): 0.533																																					Mudpit_Campy-Set-L1_Fr-01.raw.-1 (F077263): 0.533
			Mudpit_Campy-Set-L2_Fr01.raw.-1 (F077274): 0.482																																					Mudpit_Campy-Set-L2_Fr01.raw.-1 (F077274): 0.482
			Mudpit_Campy-Set-L3_Fr-01.raw.-1 (F077285): 1.058																																					Mudpit_Campy-Set-L3_Fr-01.raw.-1 (F077285): 1.058
		Intra-Sample Normalization Factors:																																					Intra-Sample Normalization Factors:
			Mudpit_Campy-M1_Frac-01.raw.-1 (F077297):																																					Mudpit_Campy-M1_Frac-01.raw.-1 (F077297):
				00-0949 M1: -0.027																																					00-0949 M1: -0.027
				00-1597 M1: 0.103																																					00-1597 M1: 0.103
				00-6200 M1: 0.028																																					00-6200 M1: 0.028
				01-1512 M1: -0.116																																					01-1512 M1: -0.116
			Mudpit_Campy-M2_Frac-01.raw.-1 (F077312):																																					Mudpit_Campy-M2_Frac-01.raw.-1 (F077312):
				00-0949 M2: -0.050																																					00-0949 M2: -0.050
				00-1597 M2: -0.071																																					00-1597 M2: -0.071
				00-6200 M2: 0.298																																					00-6200 M2: 0.298
				01-1512 M2: -0.010																																					01-1512 M2: -0.010
			Mudpit_Campy-M3_Frac-01.raw.-1 (F077377):																																					Mudpit_Campy-M3_Frac-01.raw.-1 (F077377):
				00-0949 M3: 0.019																																					00-0949 M3: 0.019
				00-1597 M3: -0.266																																					00-1597 M3: -0.266
				00-6200 M3: 0.207																																					00-6200 M3: 0.207
				01 1512 M3: 0.162																																					01 1512 M3: 0.162
			Mudpit_Campy-Set-L1_Fr-01.raw.-1 (F077263):																																					Mudpit_Campy-Set-L1_Fr-01.raw.-1 (F077263):
				00-0949 L1: -0.297																																					00-0949 L1: -0.297
				00-1597 L1: -0.135																																					00-1597 L1: -0.135
				00-6200 L1: 0.050																																					00-6200 L1: 0.050
				01-1512 L1: 0.177																																					01-1512 L1: 0.177
			Mudpit_Campy-Set-L2_Fr01.raw.-1 (F077274):																																					Mudpit_Campy-Set-L2_Fr01.raw.-1 (F077274):
				00-0949 L2: -0.246																																					00-0949 L2: -0.246
				00-1597 L2: 0.061																																					00-1597 L2: 0.061
				00-6200 L2: -0.043																																					00-6200 L2: -0.043
				01-1512 L2: 0.182																																					01-1512 L2: 0.182
			Mudpit_Campy-Set-L3_Fr-01.raw.-1 (F077285):																																					Mudpit_Campy-Set-L3_Fr-01.raw.-1 (F077285):
				00-0949 L3: -0.059																																					00-0949 L3: -0.059
				00-1597 L3: 0.245																																					00-1597 L3: 0.245
				00-6200 L3: 0.164																																					00-6200 L3: 0.164
				01-1512 L3: -0.413																																					01-1512 L3: -0.413
	Quantitated Spectra:																																					Quantitated Spectra:
		Total thresholded spectra: 308190																																					Total thresholded spectra: 308190
		Total quantitated spectra : 138651																																					Total quantitated spectra : 138651
	Analysis Settings:																																					Analysis Settings:
		Analysis Type: Intensity-based																																					Analysis Type: Intensity-based
		Experimental design: Between-subjects (Independent Groups)																																					Experimental design: Between-subjects (Independent Groups)
		Statistical Analysis:																																					Statistical Analysis:
			Statistical test: Kruskal-Wallis Test (p-value)																																					Statistical test: Kruskal-Wallis Test (p-value)
			Unadjusted Significance Level: p < 0.05																																					Unadjusted Significance Level: p < 0.05
			FWER Correction: Benjamini-Hochberg																																					FWER Correction: Benjamini-Hochberg
CJIE4strains_combined_Genbankdatabases_Aug7_15_donotuse	Displaying:Log2 Fold Change										Reference	Reference	Reference	Reference	Reference	Reference	Treatment 1	Treatment 1	Treatment 1	Treatment 1	Treatment 1	Treatment 1	Treatment 2	Treatment 2	Treatment 2	Treatment 2	Treatment 2	Treatment 2	Treatment 3	Treatment 3	Treatment 3	Treatment 3	Treatment 3	Treatment 3			CJIE4strains_20160919_Genbankdatabases_Aug7_15_	Displaying:Log2 Fold Change										Reference	Reference
#	Visible?	Starred?	Identified Proteins (2540)	Accession Number	Alternate ID	Molecular Weight	Protein Grouping Ambiguity	Kruskal-Wallis Test (p-value) Benjamini-Hochberg (p < 0.04034)	Log? Fold Change by Category	Taxonomy	00-0949 L1	00-0949 L2	00-0949 L3	00-0949 M1	00-0949 M2	00-0949 M3	01 1512 M3	01-1512 L1	01-1512 L2	01-1512 L3	01-1512 M1	01-1512 M2	00-6200 L1	00-6200 L2	00-6200 L3	00-6200 M1	00-6200 M2	00-6200 M3	00-1597 L1	00-1597 L2	00-1597 L3	00-1597 M1	00-1597 M2	00-1597 M3			#	Visible?	Starred?	Identified Proteins (2540)	Accession Number	Alternate ID	Molecular Weight	Protein Grouping Ambiguity	Kruskal-Wallis Test (p-value) Benjamini-Hochberg (p < 0.04034)	Log? Fold Change by Category	Taxonomy	01 1512 M3	01-1512 L1
2	TRUE	Empty	elongation factor Tu [Campylobacter jejuni subsp. jejuni]	gi|756009811		44 kDa	TRUE	< 0.0001		unknown	0.1795	0.1051	-0.0611	-0.0484	-0.0224	-0.1084	0.1652	0.017	0.2568	0.0715	0.0627	0.0428	0.0233	-0.0621	0.0698	0.1996	0.1829	0.1361	0.0226	0.0702	0.0231	0.1911	0.1022	0.1762			2	TRUE	Empty	elongation factor Tu [Campylobacter jejuni subsp. jejuni]	gi|756009811 (+3)		44 kDa	TRUE	< 0.0001		unknown	0.0512	-0.0971
4	TRUE	Empty	molecular chaperone GroEL [Campylobacter jejuni subsp. jejuni]	gi|756010537		58 kDa	TRUE	< 0.0001		unknown	0.1207	-0.0941	-0.2247	-0.011	0.1278	-0.0046	0.0625	0.0424	0.1788	0.2604	0.1001	0.2369	0.0815	0.3563	0.1632	0.327	0.0506	0.2033	-0.2909	-0.2653	-0.3095	-0.4604	-0.7889	-0.6081			4	TRUE	Empty	molecular chaperone GroEL [Campylobacter jejuni subsp. jejuni]	gi|756010537 (+3)		58 kDa	TRUE	< 0.0001		unknown	-0.0819	-0.102
8	TRUE	Empty	pyruvate-flavodoxin oxidoreductase [Campylobacter jejuni subsp. jejuni]	gi|756010813		131 kDa	TRUE	< 0.0001		unknown	-0.0911	0.0809	0.0046	0.0099	-0.049	-0.0326	-0.1195	-0.2247	-0.3235	-0.2653	-0.1197	-0.1954	0.293	0.674	0.3678	0.1946	0.2869	0.1815	-0.0391	-0.2853	-0.1138	-0.2337	-0.1016	-0.2298			8	TRUE	Empty	pyruvate-flavodoxin oxidoreductase [Campylobacter jejuni subsp. jejuni]	gi|756010813 (+3)		131 kDa	TRUE	< 0.0001		unknown	0.0819	-0.0233
12	TRUE	Empty	fumarate reductase [Campylobacter jejuni subsp. jejuni]	gi|756009753		74 kDa	TRUE	< 0.0001		unknown	0.0971	-0.0916	0.0258	-0.0243	0.0534	-0.0432	0	-0.1292	-0.1835	-0.1257	-0.0411	-0.0578	-0.1673	0.0292	-0.196	-0.0661	0.0306	-0.081	0.0531	-0.0245	0.1031	-0.1786	-0.1296	-0.2639			12	TRUE	Empty	fumarate reductase [Campylobacter jejuni subsp. jejuni]	gi|756009753 (+1)		74 kDa	TRUE	< 0.0001		unknown	0.0971	-0.0321
15	TRUE	Empty	DNA polymerase III subunit beta [Campylobacter jejuni subsp. jejuni]	gi|756010867		17 kDa	TRUE	< 0.0001		unknown	0.04	-0.0523	-0.0424	0.0735	0.0082	0.0136	-0.0891	-0.0917	-0.0147	-0.0277	-0.102	-0.0867	0.3321	0.6682	0.3663	0.2951	0.3253	0.3388	-0.1126	-0.3283	-0.1091	-0.4315	-0.2972	-0.3516			15	TRUE	Empty	DNA polymerase III subunit beta [Campylobacter jejuni subsp. jejuni]	gi|756010867 (+3)		17 kDa	TRUE	< 0.0001		unknown	-0.0563	-0.059
1.1	TRUE	Empty	membrane protein [Campylobacter jejuni subsp. jejuni]	gi|756091067		46 kDa	TRUE	< 0.0001		unknown	-0.5453	-0.3241	-0.2235	0.3428	0.7415	0.9427	-0.0784	-0.6576	-0.347	-0.0844	0.4364	0.5221	-5.642	-5.8752	-6.0023	0	0	0	-5.2159	-5.613	-5.6622	0	0	0			1.1	TRUE	Empty	membrane protein [Campylobacter jejuni subsp. jejuni]	gi|756091067 (+1)		46 kDa	TRUE	< 0.0001		unknown	0.0807	-0.4985
16	TRUE	Empty	peroxidase [Campylobacter jejuni subsp. jejuni]	gi|756009681		22 kDa	TRUE	< 0.0001		unknown	0.1646	0.0854	-0.0675	-0.0393	0.0639	-0.387	-0.1852	-0.1497	0.0635	0.1168	-0.1283	0.0651	0.5723	0.647	0.7103	0.7764	0.6049	0.7301	1.4597	0.9766	1.1943	1.4968	1.6718	1.7017			16	TRUE	Empty	peroxidase [Campylobacter jejuni subsp. jejuni]	gi|756009681 (+3)		22 kDa	TRUE	< 0.0001		unknown	-0.1563	-0.1208
17	TRUE	Empty	membrane protein [Campylobacter jejuni subsp. jejuni]	gi|756010573		47 kDa	TRUE	< 0.0001		unknown	0.0249	-0.0417	-0.1076	0	0	0	0	0	0	-0.9378	0	0	1.1156	1.1352	1.1299	1.2742	1.1551	1.2879	5.2026	5.3578	5.8332	6.663	6.8401	6.6409			17	TRUE	Empty	membrane protein [Campylobacter jejuni subsp. jejuni]	gi|756010573		47 kDa	TRUE	< 0.0001		unknown	0	0
18	TRUE	Empty	aspartate ammonia-lyase [Campylobacter jejuni subsp. jejuni]	gi|756009452		52 kDa	TRUE	< 0.0001		unknown	0.0749	-0.034	-0.0649	-0.0522	-0.1937	0.2058	0.0894	-0.0945	-0.22	-0.2198	-0.0163	-0.2806	1.1789	2.1203	1.1563	1.0843	1.4197	1.2552	0.3429	0.4443	0.4746	0.4702	0.5376	0.2484			18	TRUE	Empty	aspartate ammonia-lyase [Campylobacter jejuni subsp. jejuni]	gi|756009452 (+3)		52 kDa	TRUE	< 0.0001		unknown	0.1923	0.0084
25	TRUE	Empty	protein yceI precursor [Campylobacter jejuni subsp. jejuni]	gi|756009763		21 kDa		< 0.0001		unknown	0.1553	0.0408	-0.0899	0.0596	-0.1257	-0.1414	-0.1189	-0.0462	0.1895	0.0616	-0.0667	0.0841	0.2061	0.1898	0.4224	0.3591	0.4196	0.4547	0.5008	0.52	0.3774	0.6154	0.4551	0.4699			25	TRUE	Empty	protein yceI precursor [Campylobacter jejuni subsp. jejuni]	gi|756009763 (+3)		21 kDa		< 0.0001		unknown	-0.1542	-0.0815
30	TRUE	Empty	adhesin [Campylobacter jejuni subsp. jejuni]	gi|756010202		28 kDa	TRUE	< 0.0001		unknown	0.107	-0.0506	-0.0963	-0.03	0.0103	-0.0057	-0.0353	-0.1716	0.0209	-0.0222	-0.1165	-0.0053	0.5397	0.6867	0.6666	0.5341	0.4915	0.6828	0.4779	0.4487	0.485	0.6831	0.5729	0.5711			30	TRUE	Empty	adhesin [Campylobacter jejuni subsp. jejuni]	gi|756010202 (+3)		28 kDa	TRUE	< 0.0001		unknown	0.0008	-0.1355
32	TRUE	Empty	molecular chaperone DnaK [Campylobacter jejuni subsp. jejuni]	gi|756014834		67 kDa	TRUE	< 0.0001		unknown	-0.0106	-0.0093	0.098	-0.007	0.0087	-0.0958	0.0204	0.0416	0.0492	0.0156	-0.0264	0.0086	0.1104	0.1436	0.0884	0.1784	0.0724	0.0834	0.4445	0.4548	0.4918	0.705	0.6597	0.6205			32	TRUE	Empty	molecular chaperone DnaK [Campylobacter jejuni subsp. jejuni]	gi|756014834 (+2)		67 kDa	TRUE	< 0.0001		unknown	-0.0041	0.0171
36.1	TRUE	Empty	ATP F0F1 synthase subunit beta [Campylobacter jejuni subsp. jejuni]	gi|756009472		51 kDa	TRUE	< 0.0001		unknown	0.0245	0.0023	-0.0292	-0.0152	0.0253	-0.058	0.1506	0.0297	0.0295	0.026	0.0573	0.142	0.1939	0.4198	0.2046	0.1407	0.0965	0.1877	-0.075	-0.157	-0.1112	0.0492	-0.1489	-0.0658			36.1	TRUE	Empty	ATP F0F1 synthase subunit beta [Campylobacter jejuni subsp. jejuni]	gi|756009472 (+3)		51 kDa	TRUE	< 0.0001		unknown	0.0815	-0.0394
47	TRUE	Empty	nitrogen fixation protein NifU [Campylobacter jejuni subsp. jejuni]	gi|756009591		35 kDa	TRUE	0.00012		unknown	0.1389	-0.1716	-0.2045	0.0737	0.1153	0.1541	-0.186	-0.2278	-0.03	-0.0476	-0.195	0.1015	-0.1386	-0.1153	0.0092	0.2751	-0.2905	-0.0931	-0.1549	0.0499	0.0051	-0.1138	-0.3784	-0.2578			47	TRUE	Empty	nitrogen fixation protein NifU [Campylobacter jejuni subsp. jejuni]	gi|756009591 (+3)		35 kDa	TRUE	0.00012		unknown	-0.104	-0.1459
1.2	TRUE	Empty	membrane protein [Campylobacter jejuni subsp. jejuni]	gi|756015306		46 kDa	TRUE	< 0.0001		unknown			0	0	0	0	0					0									0	0	0	0			1.2	TRUE	Empty	membrane protein [Campylobacter jejuni subsp. jejuni]	gi|756015306		46 kDa	TRUE	< 0.0001		unknown	0	-0.1638
54	TRUE	Empty	DNA-binding protein [Campylobacter jejuni subsp. jejuni]	gi|756010194		10 kDa	TRUE	< 0.0001		unknown	0.0875	0.0533	0.1515	0.0172	0.2849	-0.1566	-0.5898	-0.6079	-0.2144	-0.2449	-0.2248	0.0743	-0.9797	-1.0581	-0.827	-0.4628	-0.6924	-0.3185	-0.1302	-0.275	-0.4374	-0.4956	-0.4063	-0.0196			54	TRUE	Empty	DNA-binding protein [Campylobacter jejuni subsp. jejuni]	gi|756010194 (+3)		10 kDa	TRUE	< 0.0001		unknown	-0.2756	-0.2938
50.1	TRUE	Empty	ATP F0F1 synthase subunit alpha [Campylobacter jejuni subsp. jejuni]	gi|756009470		55 kDa	TRUE	< 0.0001		unknown	0.0451	-0.0241	0.0428	-0.0265	0.0208	-0.0762	0.2034	0.1192	0.1473	0.1281	0.1312	0.2089	0.2844	0.4526	0.2998	0.3007	0.2406	0.2813	0.0004	-0.0292	0.0225	-0.0028	-0.0619	-0.0601			50.1	TRUE	Empty	ATP F0F1 synthase subunit alpha [Campylobacter jejuni subsp. jejuni]	gi|756009470 (+3)		55 kDa	TRUE	< 0.0001		unknown	0.0579	-0.0262
62	TRUE	Empty	2-oxoglutarate ferredoxin oxidoreductase subunit alpha [Campylobacter jejuni subsp. jejuni]	gi|756009860		41 kDa	TRUE	< 0.0001		unknown	0.0778	-0.0026	-0.1659	0.0246	0.0637	-0.0575	0.0658	-0.1999	-0.1307	-0.0907	-0.0544	-0.0583	0.0318	0.1197	0.2139	0.1881	0.0845	0.2577	-0.1305	-0.0968	-0.0206	-0.326	-0.1474	-0.397			62	TRUE	Empty	2-oxoglutarate ferredoxin oxidoreductase subunit alpha [Campylobacter jejuni subsp. jejuni]	gi|756009860 (+3)		41 kDa	TRUE	< 0.0001		unknown	0.1256	-0.1401
64	TRUE	Empty	50S ribosomal protein L1 [Campylobacter jejuni subsp. jejuni]	gi|756009816		25 kDa	TRUE	< 0.0001		unknown	-0.1032	0.1611	-0.0128	-0.0493	-0.1992	0.0425	0.15	0.0837	0.2939	0.1548	0.1381	0.1994	0.133	-0.3217	0.0567	0.1332	0.2964	0.0896	-0.102	-0.0427	-0.0396	0.0181	0.0429	-0.0926			64	TRUE	Empty	50S ribosomal protein L1 [Campylobacter jejuni subsp. jejuni]	gi|756009816 (+3)		25 kDa	TRUE	< 0.0001		unknown	-0.0239	-0.0903
66	TRUE	Empty	glyceraldehyde-3-phosphate dehydrogenase [Campylobacter jejuni subsp. jejuni]	gi|756010751		36 kDa		< 0.0001		unknown	0.0256	-0.0716	-0.0793	-0.0187	0.0083	0.1505	0.031	-0.0661	-0.1742	-0.1386	-0.1428	0.1723	0.2333	0.2865	0.256	0.3328	0.1858	0.1391	0.0095	0.105	0.1174	0.0389	0.0322	0.0082			66	TRUE	Empty	glyceraldehyde-3-phosphate dehydrogenase [Campylobacter jejuni subsp. jejuni]	gi|756010751 (+3)		36 kDa		< 0.0001		unknown	0.0693	-0.0278
68	TRUE	Empty	inosine-5-monophosphate dehydrogenase [Campylobacter jejuni subsp. jejuni]	gi|756010379		52 kDa	TRUE	< 0.0001		unknown	0.0169	-0.0598	0.0356	0.0117	-0.0366	-0.0002	-0.0134	0.0524	0.0275	0.0146	0.0009	0.0152	-0.033	0.126	0.0206	0.2279	0.1029	0.1491	-0.2554	-0.3098	-0.3996	-0.3906	-0.4891	-0.4689			68	TRUE	Empty	inosine-5-monophosphate dehydrogenase [Campylobacter jejuni subsp. jejuni]	gi|756010379 (+3)		52 kDa	TRUE	< 0.0001		unknown	-0.0324	0.0334
69	TRUE	Empty	50S ribosomal protein L3 [Campylobacter jejuni subsp. jejuni]	gi|756011045		21 kDa	TRUE	< 0.0001		unknown	0.0278	0.1354	-0.0859	-0.0237	-0.0654	0.0412	0.1666	0.19	0.3109	0.083	0.15	0.0882	0.1413	-0.3052	0.1017	0.1354	0.3035	0.0888	-0.1584	-0.0819	-0.0434	-0.0012	-0.0494	-0.0923			69	TRUE	Empty	50S ribosomal protein L3 [Campylobacter jejuni subsp. jejuni]	gi|756011045 (+3)		21 kDa	TRUE	< 0.0001		unknown	-0.0242	-0.0008
73	TRUE	Empty	acyl carrier protein [Campylobacter jejuni subsp. jejuni]	gi|756009785		9 kDa		0.032		unknown	0.0633	-0.114	-0.047	-0.0014	0.0038	0.0588	-0.0302	0.1922	0.252	0.1762	0.0155	0.088	0.0777	0.0898	0.0743	0.2314	0.0188	-0.0316	0.0226	0.1162	0.0426	0.2177	0.1387	0.1097			73	TRUE	Empty	acyl carrier protein [Campylobacter jejuni subsp. jejuni]	gi|756009785 (+3)		9 kDa		0.032		unknown	-0.1653	0.0571
75	TRUE	Empty	chemotaxis protein CheY [Campylobacter jejuni subsp. jejuni]	gi|756009637		36 kDa		< 0.0001		unknown	-0.0289	0.0668	0.0946	0.0218	-0.1148	-0.1498	0.2658	0.2215	0.277	0.2194	0.2182	0.3512	-0.1235	-0.2844	-0.3297	-0.0548	-0.296	-0.1887	0.0334	-0.0657	0.0716	-0.0635	0.0357	0.0717			75	TRUE	Empty	chemotaxis protein CheY [Campylobacter jejuni subsp. jejuni]	gi|756009637 (+3)		36 kDa		< 0.0001		unknown	0.0236	-0.0207
78	TRUE	Empty	2-oxoglutarate ferredoxin oxidoreductase subunit beta [Campylobacter jejuni subsp. jejuni]	gi|756009861		31 kDa		< 0.0001		unknown	-0.0012	-0.0284	-0.1843	0.166	0.0732	-0.0588	-0.0953	-0.1275	-0.2059	-0.1002	0.0212	-0.2089	0.0834	0.0149	0.0688	0.0471	0.2185	0.1931	-0.0306	-0.0841	-0.0643	-0.3119	-0.1825	-0.3413			78	TRUE	Empty	2-oxoglutarate ferredoxin oxidoreductase subunit beta [Campylobacter jejuni subsp. jejuni]	gi|756009861 (+3)		31 kDa		< 0.0001		unknown	0.0259	-0.0064
79	TRUE	Empty	cytochrome C [Campylobacter jejuni subsp. jejuni]	gi|756010469		11 kDa	TRUE	< 0.0001		unknown	-0.0033	0.063	-0.0743	0.0699	-0.0695	-0.0227	0.0981	0.0978	0.1938	-0.0923	0.1183	-0.0645	-0.0439	-0.5307	0.016	-0.1101	0.258	-0.016	-0.3921	-0.1404	-0.1121	-0.2834	-0.3512	-0.5197			79	TRUE	Empty	cytochrome C [Campylobacter jejuni subsp. jejuni]	gi|756010469 (+3)		11 kDa	TRUE	< 0.0001		unknown	0.0248	0.0245
81	TRUE	Empty	cytochrome C [Campylobacter jejuni subsp. jejuni]	gi|756015232		41 kDa	TRUE	< 0.0001		unknown	-0.0508	-0.0382	-0.0077	-0.0431	0.1659	-0.0626	0.0507	-0.0949	-0.0569	-0.1574	0.2605	0.098	-0.1977	-0.3041	-0.2368	-0.4623	-0.4111	-0.3179	-0.5111	-0.5239	-0.3292	-0.6565	-0.7836	-0.6384			81	TRUE	Empty	cytochrome C [Campylobacter jejuni subsp. jejuni]	gi|756015232 (+2)		41 kDa	TRUE	< 0.0001		unknown	0.0311	-0.1145
85	TRUE	Empty	hypothetical protein PJ17_00360 [Campylobacter jejuni subsp. jejuni]	gi|756009436		39 kDa	TRUE	< 0.0001		unknown	0.2137	-0.0174	-0.1451	-0.0544	0.044	-0.0948	0.0285	-0.1342	-0.1192	0.0202	0.2194	0.0415	-2.4897	-2.6562	-2.2614	-2.7481	-2.4007	-2.6161	0.6951	0.7686	0.7521	0.7568	0.88	0.7381			85	TRUE	Empty	hypothetical protein PJ17_00360 [Campylobacter jejuni subsp. jejuni]	gi|756009436 (+2)		39 kDa	TRUE	< 0.0001		unknown	0.0125	-0.1502
88	TRUE	Empty	SWISS-PROT:P13717 Nuclease - Serratia marcescens.	P13717		?	TRUE	0.0033		unknown	-0.0081	-0.0286	-0.1613	-0.135	0.0873	0.2127	-0.081	-0.2275	-0.0262	0.1187	-0.0449	0.0437	0.0114	0.0728	-0.0066	0.1128	0.007	0.1301	0.0006	-0.1511	0.0268	0.1594	0.0667	-0.1063			88	TRUE	Empty	SWISS-PROT:P13717 Nuclease - Serratia marcescens.	P13717		?	TRUE	0.0033		unknown	-0.0262	-0.1727
92	TRUE	Empty	DNA topoisomerase I [Campylobacter jejuni subsp. jejuni]	gi|756015746		79 kDa	TRUE	< 0.0001		unknown	-0.0262	0.0314	-0.0526	-0.025	-0.0065	0.0867	0.0085	-0.0386	0.1132	-0.0299	0.0315	0.0077	-0.0274	-0.3571	-0.0932	-0.0255	0.043	-0.0461	-0.1917	-0.0672	-0.0631	-0.3128	-0.3149	-0.2788			92	TRUE	Empty	DNA topoisomerase I [Campylobacter jejuni subsp. jejuni]	gi|756015746		79 kDa	TRUE	< 0.0001		unknown	-0.0155	-0.0625
94	TRUE	Empty	chemotaxis protein CheY [Campylobacter jejuni subsp. jejuni]	gi|756010437		14 kDa		< 0.0001		unknown	0.0446	-0.0116	-0.1055	-0.1158	0.1138	0.1257	0.0239	-0.0016	0.1931	0.2056	-0.1154	0.1338	0.0698	-0.286	-0.0134	-0.0652	-0.0319	-0.0264	-0.3643	-0.2587	-0.4967	-0.1349	-0.3152	-0.2607			94	TRUE	Empty	chemotaxis protein CheY [Campylobacter jejuni subsp. jejuni]	gi|756010437 (+3)		14 kDa		< 0.0001		unknown	-0.0474	-0.0728
97	TRUE	Empty	rod shape-determining protein MreB [Campylobacter jejuni subsp. jejuni]	gi|756009629		38 kDa		< 0.0001		unknown	-0.0472	0.118	-0.0359	0.0406	0.0142	-0.0097	0.1811	-0.0165	0.0354	0.0762	0.2344	0.1826	0.1997	0.3143	0.2588	0.1643	0.3227	0.1565	0.0586	0.0152	0.0623	-0.1208	-0.0296	-0.0412			97	TRUE	Empty	rod shape-determining protein MreB [Campylobacter jejuni subsp. jejuni]	gi|756009629 (+3)		38 kDa		< 0.0001		unknown	0.0603	-0.1373
100	TRUE	Empty	50S ribosomal protein L5 [Campylobacter jejuni subsp. jejuni]	gi|756011033		20 kDa	TRUE	< 0.0001		unknown	0.0524	0.1207	0.0159	-0.0542	-0.0728	-0.1385	0.3194	0.3256	0.4132	0.208	0.2375	0.2274	0.0258	-0.364	0.058	0.0673	0.2606	0.1597	-0.0812	0.0735	0.0251	0.0135	0.0387	-0.0554			100	TRUE	Empty	50S ribosomal protein L5 [Campylobacter jejuni subsp. jejuni]	gi|756011033 (+3)		20 kDa	TRUE	< 0.0001		unknown	0.021	0.0272
113	TRUE	Empty	S-adenosylmethionine synthetase [Campylobacter jejuni subsp. jejuni]	gi|756010415		44 kDa	TRUE	< 0.0001		unknown	-0.005	0.0054	-0.047	0.0319	0.0584	0.0378	0.1197	0.1812	0.1161	0.0796	-0.0161	0.0743	0.5926	0.4587	0.7278	0.7929	0.7368	0.654	-0.5094	-0.5561	-0.4546	-0.2204	-0.5024	-0.3504			113	TRUE	Empty	S-adenosylmethionine synthetase [Campylobacter jejuni subsp. jejuni]	gi|756010415 (+3)		44 kDa	TRUE	< 0.0001		unknown	0.0467	0.1082
118	TRUE	Empty	histidine kinase [Campylobacter jejuni subsp. jejuni]	gi|756009390		67 kDa	TRUE	< 0.0001		unknown	-0.0382	-0.0431	-0.0081	-0.0743	0.1282	-0.0373	0.1242	0.0679	-0.0166	-0.1453	0.3008	0.1207	-1.9777	-2.1991	-2.2913	-2.511	-2.8019	-2.6017	0.0341	0.0606	0.1648	0.1688	-0.1061	0.1552			118	TRUE	Empty	histidine kinase [Campylobacter jejuni subsp. jejuni]	gi|756009390 (+2)		67 kDa	TRUE	< 0.0001		unknown	0.0732	0.0168
119	TRUE	Empty	pyruvate carboxylase subunit A [Campylobacter jejuni subsp. jejuni]	gi|756010358		54 kDa	TRUE	< 0.0001		unknown	0.1141	-0.0842	0.0301	0.066	-0.0691	-0.0367	0.0319	-0.0638	-0.1055	-0.1483	-0.1257	-0.1059	0.1265	0.3823	0.1699	0.173	0.2234	0.1035	0.3224	0.26	0.4216	0.4454	0.3981	0.3754			119	TRUE	Empty	pyruvate carboxylase subunit A [Campylobacter jejuni subsp. jejuni]	gi|756010358 (+3)		54 kDa	TRUE	< 0.0001		unknown	0.1059	0.0102
125	TRUE	Empty	spermidine dehydrogenase [Campylobacter jejuni subsp. jejuni]	gi|756015209		72 kDa	TRUE	< 0.0001		unknown	-0.1393	-0.0438	-0.6426	-0.1229	-0.4565	0.0996	0.4028	0.7241	0.8953	0.4889	0.4282	0.404	5.3205	5.5102	5.5537	5.9923	6.3518	5.5149	0.5177	0.5172	0.7198	0.6214	0.4726	0.3483			125	TRUE	Empty	spermidine dehydrogenase [Campylobacter jejuni subsp. jejuni]	gi|756015209		72 kDa	TRUE	< 0.0001		unknown	-0.1929	0.1283
129	TRUE	Empty	(Fe-S)-binding protein [Campylobacter jejuni subsp. jejuni]	gi|756009441		54 kDa	TRUE	< 0.0001		unknown	-0.0806	0.1114	0.1428	-0.004	-0.1229	0.037	-0.0897	-0.3104	-0.3795	-0.3901	-0.1152	-0.3513	0.3851	0.2732	0.2793	0.0436	0.2098	-0.0669	-0.1769	-0.4223	-0.3625	-0.2862	-0.0326	-0.2793			129	TRUE	Empty	(Fe-S)-binding protein [Campylobacter jejuni subsp. jejuni]	gi|756009441 (+2)		54 kDa	TRUE	< 0.0001		unknown	0.1717	-0.049
131	TRUE	Empty	50S ribosomal protein L25 [Campylobacter jejuni subsp. jejuni]	gi|756009658		19 kDa	TRUE	< 0.0001		unknown	-0.0041	0.1669	0.0497	-0.0917	-0.0649	-0.0089	0.1878	0.2746	0.4455	0.205	0.2623	0.2038	0.2292	-0.2635	0.0002	0.1959	0.2828	0.0961	-0.1773	-0.0022	-0.1109	-0.0667	-0.189	-0.1484			131	TRUE	Empty	50S ribosomal protein L25 [Campylobacter jejuni subsp. jejuni]	gi|756009658 (+3)		19 kDa	TRUE	< 0.0001		unknown	-0.08	0.0067
136	TRUE	Empty	lipoprotein [Campylobacter jejuni subsp. jejuni]	gi|756009478		18 kDa	TRUE	0.00028		unknown	-0.1223	-0.0027	-0.0237	0.1152	0.0708	-0.029	-0.0466	-0.117	-0.1888	-0.1886	-0.0067	-0.0151	0.0421	0.3437	-0.023	-0.0649	-0.0402	0.0242	0.0657	-0.0774	0.073	-0.1352	-0.1322	-0.2566			136	TRUE	Empty	lipoprotein [Campylobacter jejuni subsp. jejuni]	gi|756009478 (+3)		18 kDa	TRUE	0.00028		unknown	0.0304	-0.04
139	TRUE	Empty	DNA polymerase III subunit beta [Campylobacter jejuni subsp. jejuni]	gi|756009374		41 kDa	TRUE	< 0.0001		unknown	0.0283	0.0436	-0.0026	-0.0183	-0.0996	-0.0794	-0.0131	0.0106	0.1529	0.0312	-0.1242	-0.1533	0.3195	0.3267	0.3556	0.4078	0.5414	0.5378	0.1939	0.115	0.2615	0.2382	0.3193	0.2174			139	TRUE	Empty	DNA polymerase III subunit beta [Campylobacter jejuni subsp. jejuni]	gi|756009374 (+3)		41 kDa	TRUE	< 0.0001		unknown	-0.013	0.0107
143.1	TRUE	Empty	biotin synthase [Campylobacter jejuni subsp. jejuni]	gi|756015238		51 kDa	TRUE	0.08		unknown	0	0	0		0	0	0	0		0		0			0	0		0	0	0	0	0	0	0			143.1	TRUE	Empty	biotin synthase [Campylobacter jejuni subsp. jejuni]	gi|756015238 (+2)		51 kDa	TRUE	0.08		unknown	0	0
144	TRUE	Empty	O-acetylhomoserine aminocarboxypropyltransferase [Campylobacter jejuni subsp. jejuni]	gi|756011063		47 kDa	TRUE	< 0.0001		unknown	-0.095	-0.135	-0.1968	-0.004	-0.2125	0.1432	0	-0.7305	-1.1483	-1.4078	-0.484	0	1.0989	1.1281	0.9502	0.6926	1.0373	0.8568	5.3317	5.5813	5.5815	5.5128	6.0755	5.8138			144	TRUE	Empty	O-acetylhomoserine aminocarboxypropyltransferase [Campylobacter jejuni subsp. jejuni]	gi|756011063		47 kDa	TRUE	< 0.0001		unknown	0	-0.0129
145	TRUE	Empty	fumarate reductase [Campylobacter jejuni subsp. jejuni]	gi|756009754		28 kDa	TRUE	0.00022		unknown	-0.1351	-0.0255	0.122	0.0041	-0.1099	0.0124	-0.0283	-0.0106	-0.2951	-0.3245	-0.0196	0.1619	-0.0746	0.3314	-0.072	-0.2802	-0.0537	-0.1556	-0.1544	-0.0372	-0.1443	0.1864	-0.1118	0.02			145	TRUE	Empty	fumarate reductase [Campylobacter jejuni subsp. jejuni]	gi|756009754		28 kDa	TRUE	0.00022		unknown	0.0555	0.0732
149	TRUE	Empty	30S ribosomal protein S3 [Campylobacter jejuni subsp. jejuni]	gi|756011039		26 kDa	TRUE	< 0.0001		unknown	-0.0362	0.1904	0.07	-0.1205	-0.0426	-0.0519	0.2273	0.2371	0.2747	0.1486	0.1492	0.1937	0.2093	-0.1498	0.0737	0.2445	0.3377	0.1096	-0.1474	-0.0372	-0.0522	0.0272	-0.1483	-0.0791			149	TRUE	Empty	30S ribosomal protein S3 [Campylobacter jejuni subsp. jejuni]	gi|756011039 (+3)		26 kDa	TRUE	< 0.0001		unknown	0.0068	0.0166
151	TRUE	Empty	iron transporter [Campylobacter jejuni subsp. jejuni]	gi|756010986		20 kDa	TRUE	< 0.0001		unknown	0.2192	0.2597	-0.8043	0.4869	-0.5215	-0.5496	0.0936	-0.128	1.0679	0.5365	0.5634	-0.5199	0.9443	-0.6115	0.6978	0.7584	1.8162	1.2418	3.0223	3.342	2.2943	2.2867	3.0645	2.2294			151	TRUE	Empty	iron transporter [Campylobacter jejuni subsp. jejuni]	gi|756010986		20 kDa	TRUE	< 0.0001		unknown	-0.1664	-0.3881
154	TRUE	Empty	cysteine synthase [Campylobacter jejuni subsp. jejuni]	gi|756010193		32 kDa	TRUE	< 0.0001		unknown	0.16	-0.0783	-0.1056	-0.0535	-0.034	0.125	-0.0154	-0.347	-0.0265	0.1366	-0.2686	0.1782	0.2768	0.2414	0.3443	0.4538	0.5143	0.2895	0.2497	0.3771	0.1867	0.3065	0.1589	0.2834			154	TRUE	Empty	cysteine synthase [Campylobacter jejuni subsp. jejuni]	gi|756010193 (+1)		32 kDa	TRUE	< 0.0001		unknown	0.0485	-0.2831
155	TRUE	Empty	transcription termination factor Rho [Campylobacter jejuni subsp. jejuni]	gi|756010472		49 kDa	TRUE	< 0.0001		unknown	0.0787	0.0829	0.0425	-0.0385	-0.0052	-0.1133	0.0522	0.0643	0.2143	0.0862	0.0064	0.0276	-0.1879	-0.2725	-0.1871	-0.1739	-0.0201	-0.2286	-0.354	-0.3411	-0.4131	-0.1599	-0.4811	-0.1444			155	TRUE	Empty	transcription termination factor Rho [Campylobacter jejuni subsp. jejuni]	gi|756010472 (+3)		49 kDa	TRUE	< 0.0001		unknown	-0.0394	-0.0274
163	TRUE	Empty	peptidylprolyl isomerase [Campylobacter jejuni subsp. jejuni]	gi|756009480		20 kDa		< 0.0001		unknown	-0.0543	0.0591	0.0003	-0.1539	0.1241	-0.0085	-0.3	-0.0104	0.0278	-0.0045	-0.0678	-0.0798	0.1233	0.0177	0.2749	-0.0379	0.1398	0.308	-0.119	0.2345	-0.1707	-0.0739	-0.0231	0.0887			163	TRUE	Empty	peptidylprolyl isomerase [Campylobacter jejuni subsp. jejuni]	gi|756009480 (+3)		20 kDa		< 0.0001		unknown	-0.2638	0.0258
28.1	TRUE	Empty	thioredoxin [Campylobacter jejuni subsp. jejuni]	gi|756009512		11 kDa	TRUE	0.001		unknown	-0.0307	-0.0427	-0.085	0.06	0.0621	0.1326	-0.1112	0.0702	0.131	0.0849	0.0272	-0.0113	-1.7879	-1.6548	-4.0532	0	0	0	0.0445	0.0374	0.2435	0.4608	0.4268	0.3599			28.1	TRUE	Empty	thioredoxin [Campylobacter jejuni subsp. jejuni]	gi|756009512 (+2)		11 kDa	TRUE	0.001		unknown	-0.153	0.0285
168	TRUE	Empty	molecular chaperone GroES [Campylobacter jejuni subsp. jejuni]	gi|756010536		9 kDa	TRUE	< 0.0001		unknown	0.0717	0.073	-0.1207	-0.0438	0.1029	0.0092	-0.0031	0.0628	0.3101	0.1407	-0.1263	0.0612	-0.0405	-0.1552	0.1674	0.24	0.076	0.1508	-0.346	-0.3273	-0.1772	-0.3563	-0.6183	-0.6309			168	TRUE	Empty	molecular chaperone GroES [Campylobacter jejuni subsp. jejuni]	gi|756010536 (+3)		9 kDa	TRUE	< 0.0001		unknown	-0.0922	-0.0262
172	TRUE	Empty	30S ribosomal protein S7 [Campylobacter jejuni subsp. jejuni]	gi|756009822		18 kDa	TRUE	< 0.0001		unknown	-0.0099	0.194	0.0012	-0.0055	-0.1665	-0.0851	0.3989	0.2674	0.6017	0.3215	0.2584	0.3084	0.1672	-0.2893	0.1071	0.163	0.3041	0.1206	-0.1493	-0.0021	-0.0979	-0.1327	-0.1333	-0.1111			172	TRUE	Empty	30S ribosomal protein S7 [Campylobacter jejuni subsp. jejuni]	gi|756009822 (+3)		18 kDa	TRUE	< 0.0001		unknown	0.0592	-0.0723
173	TRUE	Empty	cytochrome C biogenesis protein CcsA [Campylobacter jejuni subsp. jejuni]	gi|756009704		37 kDa	TRUE	< 0.0001		unknown	0.0458	-0.2432	-0.1008	0.1235	-0.1487	0.1422	0.3074	-0.2809	-0.3615	-0.2743	0.1608	-0.2903	1.0744	2.2206	1.3115	1.6053	1.8873	1.6148	0.9135	1.1335	0.9472	0.6904	1.0063	0.557			173	TRUE	Empty	cytochrome C biogenesis protein CcsA [Campylobacter jejuni subsp. jejuni]	gi|756009704 (+2)		37 kDa	TRUE	< 0.0001		unknown	0.3985	-0.1898
175	TRUE	Empty	methyltransferase [Campylobacter jejuni subsp. jejuni]	gi|756015501		30 kDa		< 0.0001		unknown	0.314	0.1017	-0.9241	0.0891	0.0297	-0.2459	5.4182	4.1247	3.8905	3.103	4.9875	5.0077	1.2206	1.3931	2.3534	1.0288	1.3251	1.5014	-0.2522	-0.4025	-1.1173	-0.1352	0	-1.0071			175	TRUE	Empty	methyltransferase [Campylobacter jejuni subsp. jejuni]	gi|756015501 (+2)		30 kDa		< 0.0001		unknown	1.1918	-0.1018
177	TRUE	Empty	3-oxoacyl-ACP synthase [Campylobacter jejuni subsp. jejuni]	gi|756009786		43 kDa	TRUE	0.00016		unknown	0.0549	-0.0478	-0.1121	0.1049	0.0995	0.0771	-0.1703	-0.0454	0.1816	0.0645	-0.0859	-0.0336	-0.0679	-0.0554	0.0531	0.0779	0.2046	-0.1365	-0.2635	-0.115	-0.1807	-0.1639	-0.1351	-0.0094			177	TRUE	Empty	3-oxoacyl-ACP synthase [Campylobacter jejuni subsp. jejuni]	gi|756009786		43 kDa	TRUE	0.00016		unknown	-0.1234	0.0016
184	TRUE	Empty	pyridine nucleotide-disulfide oxidoreductase [Campylobacter jejuni subsp. jejuni]	gi|756015123		51 kDa	TRUE	< 0.0001		unknown	0.0316	-0.0175	0.0137	-0.0418	-0.286	-0.1714	0.2876	0.2622	0.203	0.4573	0.2237	0.1959	4.6676	4.5009	4.9991	5.8209	5.7626	5.1254	0.4001	0.3307	0.2608	0.4249	0.4702	0.3159			184	TRUE	Empty	pyridine nucleotide-disulfide oxidoreductase [Campylobacter jejuni subsp. jejuni]	gi|756015123		51 kDa	TRUE	< 0.0001		unknown	-0.0132	-0.0386
170.1	TRUE	Empty	ribonucleotide-diphosphate reductase subunit alpha [Campylobacter jejuni subsp. jejuni]	gi|756014164		90 kDa	TRUE	< 0.0001		unknown	0.0231	0.0485	-0.1542	0.1305	-0.5299	0.1213	0.2473	0.4441	0.4954	0.2162	0.2289	0.1681	2.0165	1.8964	4.134	1.6936	1.8391	1.558	-1.2883	-1.4821	0.0955	-0.7708	-1.6226	-1.1298			170.1	TRUE	Empty	ribonucleotide-diphosphate reductase subunit alpha [Campylobacter jejuni subsp. jejuni]	gi|756014164		90 kDa	TRUE	< 0.0001		unknown	-0.0642	0.1326
186	TRUE	Empty	hypothetical protein PJ17_04630 [Campylobacter jejuni subsp. jejuni]	gi|756010231		16 kDa	TRUE	< 0.0001		unknown	-0.0933	-0.0415	0.016	0.0108	0.0355	0.1048	-0.0054	-0.0697	-0.1318	-0.1214	-0.0428	0.0597	0.4831	0.9771	0.4992	0.3137	0.3348	0.3704	-0.0569	0.0051	-0.1038	-0.3019	-0.2719	-0.3707			186	TRUE	Empty	hypothetical protein PJ17_04630 [Campylobacter jejuni subsp. jejuni]	gi|756010231 (+3)		16 kDa	TRUE	< 0.0001		unknown	0.0348	-0.0295
26.1	TRUE	Empty	50S ribosomal protein L7 [Campylobacter jejuni subsp. jejuni]	gi|756090237		13 kDa	TRUE	0.00053		unknown	-0.5631	-0.2105	0.0063	0.8088	0.3775	0.5321	2.6009	-0.5988	-0.3876	0.4314	1.7252	1.7362	-1.9936	-2.3063	0	0	0	0	-1.9792	-2.3011	0	0	0	0			26.1	TRUE	Empty	50S ribosomal protein L7 [Campylobacter jejuni subsp. jejuni]	gi|756090237 (+1)		13 kDa	TRUE	0.00053		unknown	1.9942	-1.2056
190	TRUE	Empty	phosphoribosylaminoimidazolecarboxamide formyltransferase [Campylobacter jejuni subsp. jejuni]	gi|756010234		56 kDa	TRUE	< 0.0001		unknown	-0.0694	0.1227	0.0145	0.0815	-0.2237	0.0432	0.1196	0.0328	0.0577	0.0316	0.0722	0.0194	0.0923	0.0944	0.1541	-0.0371	0.2548	0.2118	0.3128	0.2032	0.249	0.2942	0.5075	0.2907			190	TRUE	Empty	phosphoribosylaminoimidazolecarboxamide formyltransferase [Campylobacter jejuni subsp. jejuni]	gi|756010234 (+3)		56 kDa	TRUE	< 0.0001		unknown	0.0712	-0.0157
193	TRUE	Empty	chemotaxis protein [Campylobacter jejuni subsp. jejuni]	gi|756009635		20 kDa		< 0.0001		unknown	0.0404	-0.0581	0.0016	-0.0157	-0.0603	0.0504	0.0379	0.0328	0.0636	-0.0005	0.0468	0.0631	-0.1131	-0.1158	-0.1312	-0.0959	-0.0843	-0.1417	-0.05	-0.0998	-0.0303	-0.069	0.0319	-0.1557			193	TRUE	Empty	chemotaxis protein [Campylobacter jejuni subsp. jejuni]	gi|756009635 (+3)		20 kDa		< 0.0001		unknown	-0.0099	-0.015
194	TRUE	Empty	aminotransferase DegT [Campylobacter jejuni subsp. jejuni]	gi|756015176		44 kDa	TRUE	< 0.0001		unknown	-0.0373	-0.0327	0.0049	0.0217	0.0072	-0.0443	-0.0167	-0.0384	0.035	0.0675	-0.0953	-0.0694	0.1195	0.371	0.2026	0.3052	0.2006	0.2764	0.7504	0.6484	0.768	0.8292	0.7672	0.8958			194	TRUE	Empty	aminotransferase DegT [Campylobacter jejuni subsp. jejuni]	gi|756015176 (+2)		44 kDa	TRUE	< 0.0001		unknown	-0.0012	-0.0229
202	TRUE	Empty	phenylalanyl-tRNA synthetase subunit alpha [Campylobacter jejuni subsp. jejuni]	gi|756010179		38 kDa	TRUE	< 0.0001		unknown	-0.0002	-0.0278	-0.0489	-0.0214	0.1155	-0.0105	-0.015	-0.0086	0.0751	-0.028	-0.0016	-0.0956	0.0911	0.066	0.1545	0.1102	0.2649	0.1477	0.0068	-0.0716	-0.0185	-0.0254	-0.1322	-0.0319			202	TRUE	Empty	phenylalanyl-tRNA synthetase subunit alpha [Campylobacter jejuni subsp. jejuni]	gi|756010179 (+3)		38 kDa	TRUE	< 0.0001		unknown	0.007	0.0134
204	TRUE	Empty	antitermination protein NusG [Campylobacter jejuni subsp. jejuni]	gi|756009814		20 kDa	TRUE	< 0.0001		unknown	0.0567	0.1237	0.0244	-0.1204	-0.1568	0.0061	0.1851	0.1779	0.2524	0.2709	0.1369	0.0107	-0.0036	-0.357	-0.021	-0.1024	0.1425	-0.0251	-0.1798	-0.0982	-0.042	0.022	-0.0186	0.0339			204	TRUE	Empty	antitermination protein NusG [Campylobacter jejuni subsp. jejuni]	gi|756009814 (+3)		20 kDa	TRUE	< 0.0001		unknown	-0.0048	-0.012
208	TRUE	Empty	acetyl-CoA carboxylase [Campylobacter jejuni subsp. jejuni]	gi|756015388		16 kDa	TRUE	< 0.0001		unknown	0.0535	0.0437	-0.0526	-0.1458	0.1789	0.0848	-0.0816	-0.002	0.0081	0.0909	-0.0368	0.2957	-0.467	-0.7618	-0.3667	-0.413	-0.7995	-0.6208	-0.3881	-0.1633	-0.2192	-0.3033	-0.9622	-0.3206			208	TRUE	Empty	acetyl-CoA carboxylase [Campylobacter jejuni subsp. jejuni]	gi|756015388 (+2)		16 kDa	TRUE	< 0.0001		unknown	-0.0982	-0.0186
210	TRUE	Empty	ferritin [Campylobacter jejuni subsp. jejuni]	gi|756009932		19 kDa	TRUE	< 0.0001		unknown	0.1922	-0.3566	0.1676	-0.0943	-0.3332	-0.0252	-0.1084	0.1777	-0.0724	0.1242	-0.2644	0.2437	2.362	2.7203	2.3434	2.8223	2.6755	2.6871	1.8507	2.0326	1.8965	2.0198	1.7089	1.8246			210	TRUE	Empty	ferritin [Campylobacter jejuni subsp. jejuni]	gi|756009932 (+3)		19 kDa	TRUE	< 0.0001		unknown	-0.201	0.0851
211	TRUE	Empty	phospho-2-dehydro-3-deoxyheptonate aldolase [Campylobacter jejuni subsp. jejuni]	gi|756010024		50 kDa	TRUE	< 0.0001		unknown	0.035	-0.1085	-0.0849	0.072	-0.0673	0.075	-0.053	-0.1282	-0.1791	0.0264	-0.2307	0.0361	0.057	0.1696	0.1027	0.3229	0.0879	0.0556	0.1412	0.275	0.1483	0.2011	0.3491	0.3339			211	TRUE	Empty	phospho-2-dehydro-3-deoxyheptonate aldolase [Campylobacter jejuni subsp. jejuni]	gi|756010024 (+3)		50 kDa	TRUE	< 0.0001		unknown	-0.0016	-0.0768
215	TRUE	Empty	ribose-phosphate pyrophosphokinase [Campylobacter jejuni subsp. jejuni]	gi|756010199		34 kDa		< 0.0001		unknown	0.116	0.0456	-0.1567	0.0102	-0.0062	0.0269	-0.068	0.0482	-0.0144	0.0794	-0.0611	-0.0298	0.0892	0.0621	0.1888	0.3308	0.3693	0.3438	-0.1024	-0.0932	0.1209	0.1504	-0.0038	-0.0094			215	TRUE	Empty	ribose-phosphate pyrophosphokinase [Campylobacter jejuni subsp. jejuni]	gi|756010199 (+3)		34 kDa		< 0.0001		unknown	-0.0695	0.0466
216	TRUE	Empty	30S ribosomal protein S13 [Campylobacter jejuni subsp. jejuni]	gi|756010921		14 kDa	TRUE	< 0.0001		unknown	0.0042	0.1592	0.0004	-0.0508	-0.1018	0.0223	0.281	0.2506	0.4128	0.1231	0.181	0.0993	0.1967	-0.3763	0.14	0.1009	0.4131	0.1879	-0.1212	-0.0636	-0.0423	0.057	0.0018	-0.1395			216	TRUE	Empty	30S ribosomal protein S13 [Campylobacter jejuni subsp. jejuni]	gi|756010921 (+3)		14 kDa	TRUE	< 0.0001		unknown	0.0459	0.0155
220	TRUE	Empty	glutamyl-tRNA amidotransferase [Campylobacter jejuni subsp. jejuni]	gi|756010380		49 kDa	TRUE	0.5		unknown	0.1077	0.0285	-0.0308	-0.1752	-0.0052	0.0229	0.1449	0.1141	0.0623	0.1062	-0.0967	-0.0239	-0.046	-0.1349	-0.1062	0.1903	0.0111	-0.0746	-0.1064	0.061	-0.067	0.1165	0.1411	0.0253			220	TRUE	Empty	glutamyl-tRNA amidotransferase [Campylobacter jejuni subsp. jejuni]	gi|756010380 (+3)		49 kDa	TRUE	0.5		unknown	0.1189	0.0881
226	TRUE	Empty	2-oxoglutarate:acceptor oxidoreductase [Campylobacter jejuni subsp. jejuni]	gi|756009862		20 kDa	TRUE	< 0.0001		unknown	-0.1018	0.1576	-0.0597	0.1467	0.0274	-0.0751	0.078	-0.0188	-0.2916	-0.1001	-0.0239	0.088	0.1769	0.1932	0.153	0.119	0.1037	0.0863	-0.3986	-0.4819	-0.3882	-0.0713	0.01	0.1871			226	TRUE	Empty	2-oxoglutarate:acceptor oxidoreductase [Campylobacter jejuni subsp. jejuni]	gi|756009862 (+3)		20 kDa	TRUE	< 0.0001		unknown	0.1308	0.034
228	TRUE	Empty	hydroxyisourate hydrolase [Campylobacter jejuni subsp. jejuni]	gi|756010023		16 kDa	TRUE	< 0.0001		unknown	0.2629	0.0277	-0.0826	-0.1483	-0.1372	0.0135	0.0113	-0.0468	0.1867	0.057	0.0723	0.0249	0.3709	0.415	0.5591	0.6184	0.4633	0.6162	0.6987	0.789	0.8399	0.9047	0.5942	0.581			228	TRUE	Empty	hydroxyisourate hydrolase [Campylobacter jejuni subsp. jejuni]	gi|756010023 (+3)		16 kDa	TRUE	< 0.0001		unknown	-0.0341	-0.0921
236	TRUE	Empty	recombinase RecA [Campylobacter jejuni subsp. jejuni]	gi|756011015		37 kDa	TRUE	< 0.0001		unknown	0.1255	-0.0032	-0.1646	-0.0556	0.0224	0.1082	-0.1293	-0.0426	0.1224	-0.0065	-0.0417	-0.1354	-0.0931	-0.101	-0.0343	0.111	0.0919	0.0091	-0.0041	-0.0664	0.1428	0.2742	0.1632	0.0942			236	TRUE	Empty	recombinase RecA [Campylobacter jejuni subsp. jejuni]	gi|756011015 (+3)		37 kDa	TRUE	< 0.0001		unknown	-0.0779	0.0089
38.1	TRUE	Empty	Keratin, type II cytoskeletal 1 OS=Homo sapiens GN=KRT1 PE=1 SV=6	P04264|K2C1_HUMAN		?	TRUE	0.049		unknown	0.5488	-1.109	-0.4181	-0.618	0.8385	0.4243	-0.4049	-0.6995	0.5863	-0.339	-0.006	-0.654	-0.3087	-0.9653	0.8114	-0.1949	-0.6726	-0.1165	0.0397	0.6681	-0.514	-0.1149	0.069	-1.6951			38.1	TRUE	Empty	Keratin, type II cytoskeletal 1 OS=Homo sapiens GN=KRT1 PE=1 SV=6	P04264|K2C1_HUMAN		?	TRUE	0.049		unknown	-0.1154	-0.41
238	TRUE	Empty	hypothetical protein PJ18_00380 [Campylobacter jejuni subsp. jejuni]	gi|756014207		25 kDa	TRUE	< 0.0001		unknown	-0.0125	0.123	-0.0118	0.0139	-0.0614	-0.0331	-0.0759	-0.2018	-0.6242	-0.3629	-0.0242	-0.1567	0.2913	0.3417	0.1518	-0.1886	0.0939	0.0446	-0.0143	-0.2515	-0.0961	-0.1824	-0.0813	-0.5586			238	TRUE	Empty	hypothetical protein PJ18_00380 [Campylobacter jejuni subsp. jejuni]	gi|756014207		25 kDa	TRUE	< 0.0001		unknown	0.1349	0.009
246	TRUE	Empty	membrane protein [Campylobacter jejuni subsp. jejuni]	gi|756009489		39 kDa	TRUE	< 0.0001		unknown	-0.0459	-0.0193	-0.0076	0.0341	-0.1475	0.0485	0.0995	-0.054	-0.0085	-0.0132	0.1411	0.2259	0.0957	0.3787	0.0259	0.0816	0.0462	0.1098	0.3869	0.0923	0.3058	0.0033	0.1637	0.0392			246	TRUE	Empty	membrane protein [Campylobacter jejuni subsp. jejuni]	gi|756009489 (+3)		39 kDa	TRUE	< 0.0001		unknown	0.0392	-0.1144
248	TRUE	Empty	4-hydroxy-tetrahydrodipicolinate synthase [Campylobacter jejuni subsp. jejuni]	gi|756010103		33 kDa		< 0.0001		unknown	0.0389	-0.0327	-0.1164	-0.0647	0.1668	-0.0336	-0.1267	-0.0322	-0.1744	-0.0876	-0.2001	-0.1029	0.2809	0.4643	0.316	0.2931	0.4606	0.5106	0.2657	0.2523	0.4132	0.4799	0.2122	0.2693			248	TRUE	Empty	4-hydroxy-tetrahydrodipicolinate synthase [Campylobacter jejuni subsp. jejuni]	gi|756010103 (+3)		33 kDa		< 0.0001		unknown	-0.0338	0.0607
251	TRUE	Empty	hypothetical protein PJ19_00040 [Campylobacter jejuni subsp. jejuni]	gi|756089744		70 kDa	TRUE	< 0.0001		unknown	0.0216	0.0792	-0.2893	0.1076	0.2014	0.0434	1.9349	0.3347	0.7035	0.5076	0.4362	1.5788	-3.2345	-3.2436	-2.9209	-3.4262	-3.4385	-3.3032	-3.1905	-3.337	-3.1605	-3.2481	-3.9536	-4.2308			251	TRUE	Empty	hypothetical protein PJ19_00040 [Campylobacter jejuni subsp. jejuni]	gi|756089744 (+1)		70 kDa	TRUE	< 0.0001		unknown	1.0494	-0.5509
252	TRUE	Empty	hypothetical protein PJ17_00040 [Campylobacter jejuni subsp. jejuni]	gi|756009380		68 kDa	TRUE	< 0.0001		unknown	-0.1455	0.1486	-0.1953	-0.0416	-0.0088	-0.0279	-0.6112	-0.3089	-0.1945	-0.5341	-0.8213	-1.3135	0.7475	0.6561	0.9903	0.7455	0.7172	0.7238	4.5231	4.6545	4.8466	5.127	4.6501	4.8746			252	TRUE	Empty	hypothetical protein PJ17_00040 [Campylobacter jejuni subsp. jejuni]	gi|756009380		68 kDa	TRUE	< 0.0001		unknown	-0.1649	0.1375
255	TRUE	Empty	cytochrome C [Campylobacter jejuni subsp. jejuni]	gi|756009408		39 kDa	TRUE	< 0.0001		unknown	-0.1521	0.2379	-0.2349	0.0705	-0.047	-0.0215	0.2877	0.0747	0.5251	0.055	0.2121	0.1327	-0.4383	-0.9718	-0.5237	-0.6917	-0.6206	-0.5747	-1.1525	-0.8826	-0.7619	-1.8033	-1.7993	-1.6608			255	TRUE	Empty	cytochrome C [Campylobacter jejuni subsp. jejuni]	gi|756009408 (+3)		39 kDa	TRUE	< 0.0001		unknown	0.0509	-0.1621
256	TRUE	Empty	uridylate kinase [Campylobacter jejuni subsp. jejuni]	gi|756010588		26 kDa	TRUE	< 0.0001		unknown	-0.005	-0.0176	-0.0657	0.009	0.0615	-0.0851	0.1048	-0.0352	-0.0491	0.0691	-0.1547	0.4614	0.3506	0.7527	0.443	0.6105	0.444	0.5885	0.3096	0.1771	0.1822	0.3173	0.1053	0.2107			256	TRUE	Empty	uridylate kinase [Campylobacter jejuni subsp. jejuni]	gi|756010588 (+3)		26 kDa	TRUE	< 0.0001		unknown	0.0212	-0.1189
257	TRUE	Empty	30S ribosomal protein S8 [Campylobacter jejuni subsp. jejuni]	gi|756011031		15 kDa	TRUE	< 0.0001		unknown	-0.204	0.1054	0.0587	-0.1867	0.244	0.2305	0.1196	0.2143	0.3061	0.0772	0.0817	0.2851	0.0483	-0.4797	-0.5051	0.101	0.1605	0.0077	0.1134	-0.1001	0.0967	0.1428	-0.3936	-0.257			257	TRUE	Empty	30S ribosomal protein S8 [Campylobacter jejuni subsp. jejuni]	gi|756011031 (+3)		15 kDa	TRUE	< 0.0001		unknown	-0.0668	0.0279
258	TRUE	Empty	adenylate kinase [Campylobacter jejuni subsp. jejuni]	gi|756009957		21 kDa	TRUE	< 0.0001		unknown	0.0231	-0.0182	0.0101	-0.0624	-0.0598	0.0726	0.0962	-0.0212	0.0724	-0.0255	-0.0873	-0.1062	0.0905	0.0269	0.2066	0.1866	0.1857	0.0512	-0.0183	-0.0201	-0.0102	0.0005	0.0388	-0.1155			258	TRUE	Empty	adenylate kinase [Campylobacter jejuni subsp. jejuni]	gi|756009957 (+3)		21 kDa	TRUE	< 0.0001		unknown	0.1166	-0.0008
261	TRUE	Empty	ubiquinol cytochrome C oxidoreductase [Campylobacter jejuni subsp. jejuni]	gi|756010501		48 kDa		< 0.0001		unknown	-0.0463	-0.1186	0.0383	-0.1565	0.3385	0.0429	0.1769	0.0497	-0.1578	-0.1108	0.2749	0.1228	-0.2675	-0.132	-0.4229	-0.159	-0.3941	-0.5419	-0.3595	-0.3427	-0.2597	-0.9007	-0.647	-0.4315			261	TRUE	Empty	ubiquinol cytochrome C oxidoreductase [Campylobacter jejuni subsp. jejuni]	gi|756010501 (+3)		48 kDa		< 0.0001		unknown	0.1322	0.0051
262	TRUE	Empty	3-methyl-2-oxobutanoate hydroxymethyltransferase [Campylobacter jejuni subsp. jejuni]	gi|756009646		30 kDa		< 0.0001		unknown	0.14	-0.0289	-0.0573	-0.0513	0.0977	-0.0741	0.0794	0.0605	0.163	0.2646	0.0631	0.37	-0.1079	0.1368	0.0395	0.1827	-0.1018	-0.0363	-0.3947	-0.2845	-0.2305	-0.0845	-0.5264	-0.1504			262	TRUE	Empty	3-methyl-2-oxobutanoate hydroxymethyltransferase [Campylobacter jejuni subsp. jejuni]	gi|756009646 (+3)		30 kDa		< 0.0001		unknown	-0.0896	-0.1085
267	TRUE	Empty	tryptophan synthase subunit beta [Campylobacter jejuni subsp. jejuni]	gi|756009694		43 kDa	TRUE	< 0.0001		unknown	-0.0461	0.0279	0.0249	0.1062	-0.0572	0.0237	0.0848	0.1058	0.0388	0.0626	-0.0302	0.0435	0.3548	0.1442	0.3137	0.3792	0.693	0.6165	-0.3226	-0.3552	-0.2059	-0.776	-0.446	-0.7693			267	TRUE	Empty	tryptophan synthase subunit beta [Campylobacter jejuni subsp. jejuni]	gi|756009694 (+3)		43 kDa	TRUE	< 0.0001		unknown	0.0274	0.0484
268	TRUE	Empty	2-hydroxyacid dehydrogenase [Campylobacter jejuni subsp. jejuni]	gi|756009718		35 kDa	TRUE	< 0.0001		unknown	-0.003	-0.027	-0.0022	-0.0272	-0.0668	0.0938	-0.1082	-0.0462	-0.114	-0.0947	-0.1814	-0.1529	0.3064	0.3761	0.3137	0.4002	0.4088	0.3702	0.2606	0.2325	0.2854	0.3773	0.42	0.0993			268	TRUE	Empty	2-hydroxyacid dehydrogenase [Campylobacter jejuni subsp. jejuni]	gi|756009718 (+3)		35 kDa	TRUE	< 0.0001		unknown	0.0009	0.0629
270	TRUE	Empty	hypothetical protein PJ17_02075 [Campylobacter jejuni subsp. jejuni]	gi|756009770		13 kDa	TRUE	< 0.0001		unknown	0.0532	-0.0726	-0.1923	0.0851	-0.0213	0.3524	-0.1419	-0.4494	-0.0449	-0.0673	-0.3573	-0.0026	0.1227	0.144	0.3145	1.322	1.0963	0.6358	-1.279	-1.1334	-2.13	0	0	-1.3352			270	TRUE	Empty	hypothetical protein PJ17_02075 [Campylobacter jejuni subsp. jejuni]	gi|756009770 (+3)		13 kDa	TRUE	< 0.0001		unknown	0.018	-0.2895
271	TRUE	Empty	branched-chain amino acid ABC transporter substrate-binding protein [Campylobacter jejuni subsp. jejuni]	gi|756010339		40 kDa	TRUE	< 0.0001		unknown	0.1281	0.0632	-0.1621	0.0116	-0.0106	0	0.1156	0.1007	0.356	0.0724	0.0652	0.1675	0.2164	-0.1004	0.3475	0.3176	0.3994	0.2592	0.0585	0.2211	0.2493	0.1404	0.0517	0.2579			271	TRUE	Empty	branched-chain amino acid ABC transporter substrate-binding protein [Campylobacter jejuni subsp. jejuni]	gi|756010339 (+3)		40 kDa	TRUE	< 0.0001		unknown	-0.0466	-0.0615
275	TRUE	Empty	hypothetical protein PJ17_02205 [Campylobacter jejuni subsp. jejuni]	gi|756009790		8 kDa		< 0.0001		unknown	0.186	-0.0553	-0.0318	0.0621	-0.1728	-0.0479	0.2143	0.0903	0.2086	0.1369	0.0497	0.1999	0.0921	0.388	0.1364	0.4167	0.4832	0.6529	0.221	0.0964	0.4168	0.0336	0.063	-0.2094			275	TRUE	Empty	hypothetical protein PJ17_02205 [Campylobacter jejuni subsp. jejuni]	gi|756009790 (+3)		8 kDa		< 0.0001		unknown	0.0479	-0.0761
276	TRUE	Empty	sugar transferase [Campylobacter jejuni subsp. jejuni]	gi|756091222		122 kDa	TRUE	< 0.0001		unknown	-0.0637	0.1614	0.2128	0.0369	0.0431	-0.1877	-0.1256	0.0575	0.0977	0.0694	0.1297	0.0357	-3.8725	-3.7571	-3.5496	-3.9688	-3.5478	-3.624	-3.6823	-3.7074	-3.6015	-3.5522	-3.9571	-3.5644			276	TRUE	Empty	sugar transferase [Campylobacter jejuni subsp. jejuni]	gi|756091222 (+1)		122 kDa	TRUE	< 0.0001		unknown	-0.1324	0.0506
277	TRUE	Empty	hypothetical protein PJ18_00580 [Campylobacter jejuni subsp. jejuni]	gi|756014246		35 kDa	TRUE	< 0.0001		unknown	0.0503	0.0173	0.0667	0.166	-0.084	-0.1408	0.0347	-0.065	0.0113	0.0637	0.0703	0.0203	0.0534	0.0671	0.0228	-0.0372	0.1859	0.1504	-0.1061	-0.2831	-0.2778	-0.3172	-0.1467	-0.2852			277	TRUE	Empty	hypothetical protein PJ18_00580 [Campylobacter jejuni subsp. jejuni]	gi|756014246 (+2)		35 kDa	TRUE	< 0.0001		unknown	0.0054	-0.0943
279	TRUE	Empty	7-alpha-hydroxysteroid dehydrogenase [Campylobacter jejuni subsp. jejuni]	gi|756010104		28 kDa	TRUE	< 0.0001		unknown	0.0625	-0.0362	-0.0606	-0.087	0.0087	0.0442	-0.0535	0.0345	0.1061	-0.0446	-0.1639	-0.0344	0.2774	0.349	0.3596	0.3521	0.4384	0.3279	0.105	0.0821	0.2053	0.2456	0.1482	0.1123			279	TRUE	Empty	7-alpha-hydroxysteroid dehydrogenase [Campylobacter jejuni subsp. jejuni]	gi|756010104 (+3)		28 kDa	TRUE	< 0.0001		unknown	-0.0477	0.0403
283	TRUE	Empty	dihydroneopterin aldolase [Campylobacter jejuni subsp. jejuni]	gi|756009388		57 kDa	TRUE	< 0.0001		unknown	0.1164	0.2044	0.1027	-0.1946	-0.0746	-0.0689	0.3707	0.2568	0.3399	0.23	0.6079	0.3075	-1.8633	-2.107	-2.0221	-1.8311	-2.0156	-1.8603	-0.2326	-0.4232	-0.3125	-0.0359	-0.1061	-0.0529			283	TRUE	Empty	dihydroneopterin aldolase [Campylobacter jejuni subsp. jejuni]	gi|756009388 (+3)		57 kDa	TRUE	< 0.0001		unknown	0.0413	-0.0727
33.1	TRUE	Empty	flavodoxin [Campylobacter jejuni subsp. jejuni]	gi|756015469		17 kDa	TRUE	< 0.0001		unknown	0.0987	-0.2301	-0.4492	0.328	0.2961	0.5839	0	-0.4961	-1.8474	-0.1231	0.6603	-0.1002	-0.3848	-0.0031	-0.5615	-0.2338	-0.3483	0.8595	0	-3.158	0	0	0	0			33.1	TRUE	Empty	flavodoxin [Campylobacter jejuni subsp. jejuni]	gi|756015469 (+2)		17 kDa	TRUE	< 0.0001		unknown	0	-0.0893
288	TRUE	Empty	seryl-tRNA synthetase [Campylobacter jejuni subsp. jejuni]	gi|756009733		47 kDa	TRUE	< 0.0001		unknown	0.0258	-0.0287	-0.0702	-0.0701	-0.0003	0.0043	-0.1454	-0.0132	-0.0013	-0.0564	-0.0982	-0.0876	0.0193	-0.0399	0.0608	0.091	0.196	0.1335	-0.0532	-0.0507	0.0654	-0.0295	-0.056	-0.0725			288	TRUE	Empty	seryl-tRNA synthetase [Campylobacter jejuni subsp. jejuni]	gi|756009733 (+3)		47 kDa	TRUE	< 0.0001		unknown	-0.0932	0.039
289	TRUE	Empty	flagellar biosynthesis regulator FlhF [Campylobacter jejuni subsp. jejuni]	gi|756009431		55 kDa	TRUE	< 0.0001		unknown	-0.0908	0.0491	0.0073	-0.1162	0.0403	0.2734	-0.0324	0.0218	0.1566	0.0339	0.0056	0.1214	-0.0408	-0.2333	-0.2174	-0.108	-0.1448	-0.3309	-0.0686	-0.2651	-0.062	-0.2129	-0.3195	-0.2563			289	TRUE	Empty	flagellar biosynthesis regulator FlhF [Campylobacter jejuni subsp. jejuni]	gi|756009431 (+3)		55 kDa	TRUE	< 0.0001		unknown	-0.1094	-0.0553
290	TRUE	Empty	50S ribosomal protein L21 [Campylobacter jejuni subsp. jejuni]	gi|756009459		12 kDa		< 0.0001		unknown	0.095	0.2284	-0.1997	0.007	-0.2318	-0.0197	0.3456	0.2594	0.5403	0.1965	0.2302	0.3599	0.2136	-0.2786	0.1287	0.0511	0.0808	0.0668	-0.2437	-0.1343	-0.0124	-0.3475	-0.1975	-0.2166			290	TRUE	Empty	50S ribosomal protein L21 [Campylobacter jejuni subsp. jejuni]	gi|756009459 (+3)		12 kDa		< 0.0001		unknown	0.023	-0.0632
291	TRUE	Empty	3-dehydroquinate dehydratase [Campylobacter jejuni subsp. jejuni]	gi|756009433		18 kDa		< 0.0001		unknown	-0.0221	-0.0741	-0.2361	-0.0972	0.0016	0.4045	0.0423	0.0014	-0.0057	-0.1422	-0.1722	0.0637	-0.2352	-0.5743	0.4186	-0.0836	-0.2527	-0.2643	-0.1938	-0.0472	-0.0795	-0.0869	-0.3176	-0.3485			291	TRUE	Empty	3-dehydroquinate dehydratase [Campylobacter jejuni subsp. jejuni]	gi|756009433 (+3)		18 kDa		< 0.0001		unknown	0.0809	0.0399
294	TRUE	Empty	glutathionylspermidine synthase [Campylobacter jejuni subsp. jejuni]	gi|756014486		45 kDa	TRUE	< 0.0001		unknown	0.1465	-0.1628	-0.0475	-0.0179	0.006	0.0626	0.0639	-0.0726	0.0417	0.0099	-0.1163	-0.0103	0.3662	0.4188	0.1782	0.4308	0.4692	0.2293	0.4872	0.4822	0.5654	0.4904	0.2858	0.5012			294	TRUE	Empty	glutathionylspermidine synthase [Campylobacter jejuni subsp. jejuni]	gi|756014486		45 kDa	TRUE	< 0.0001		unknown	0.0615	-0.075
295	TRUE	Empty	hypothetical protein PJ17_01700 [Campylobacter jejuni subsp. jejuni]	gi|756009696		16 kDa	TRUE	< 0.0001		unknown	0.0564	0.1011	-0.1001	0.057	-0.0673	-0.0817	0.0329	0.0367	0.2323	0.0681	0.0768	0.0822	0.0774	-0.1423	-0.0329	0.1463	0.3118	0.1378	-0.1775	-0.0673	-0.0376	-0.1177	-0.1454	-0.1272			295	TRUE	Empty	hypothetical protein PJ17_01700 [Campylobacter jejuni subsp. jejuni]	gi|756009696 (+3)		16 kDa	TRUE	< 0.0001		unknown	-0.0718	-0.068
297	TRUE	Empty	adenylosuccinate synthetase [Campylobacter jejuni subsp. jejuni]	gi|756010835		46 kDa	TRUE	< 0.0001		unknown	0.0056	0.0989	0.0105	-0.0177	-0.0388	-0.0223	0.0115	-0.0018	0.1478	-0.035	-0.0478	0.1192	-0.037	-0.2736	-0.0862	-0.0537	-0.0387	-0.0194	-0.2327	-0.2254	-0.2071	-0.4159	-0.2521	-0.4598			297	TRUE	Empty	adenylosuccinate synthetase [Campylobacter jejuni subsp. jejuni]	gi|756010835 (+2)		46 kDa	TRUE	< 0.0001		unknown	-0.0111	-0.0244
300	TRUE	Empty	hypothetical protein PJ17_01220 [Campylobacter jejuni subsp. jejuni]	gi|756009602		32 kDa		< 0.0001		unknown	-0.0259	-0.0353	-0.0831	0.1161	0.0605	0.0922	0.1003	-0.0628	-0.0943	-0.1722	-0.3114	0.2487	-0.1994	0.1201	0.0167	-0.1393	0.0198	0.1116	-0.0375	-0.1767	0.0261	-0.2171	-0.2765	-0.2172			300	TRUE	Empty	hypothetical protein PJ17_01220 [Campylobacter jejuni subsp. jejuni]	gi|756009602 (+3)		32 kDa		< 0.0001		unknown	0.1535	-0.0097
301	TRUE	Empty	ribosome recycling factor [Campylobacter jejuni subsp. jejuni]	gi|756014303		21 kDa	TRUE	0.0045		unknown	0.0257	0.0086	-0.0746	-0.0824	0.0067	0.2174	0.2078	0.038	0.2426	0.009	0.1589	0.1695	-0.0159	-0.1387	0.1044	0.0386	-0.0253	-0.0403	0.3019	0.2468	0.3332	0.1465	0.0362	-0.2063			301	TRUE	Empty	ribosome recycling factor [Campylobacter jejuni subsp. jejuni]	gi|756014303 (+2)		21 kDa	TRUE	0.0045		unknown	0.072	-0.0978
303	TRUE	Empty	cell division protein FtsK [Campylobacter jejuni subsp. jejuni]	gi|756010168		108 kDa	TRUE	< 0.0001		unknown	-0.08	0.0789	0.039	0.0261	-0.081	0.0636	-0.066	0.0146	-0.0545	-0.0483	0.0795	-0.0007	-0.0963	-0.2873	-0.0942	-0.192	-0.0183	-0.2004	-0.043	0.0455	-0.0633	-0.1125	-0.0515	-0.179			303	TRUE	Empty	cell division protein FtsK [Campylobacter jejuni subsp. jejuni]	gi|756010168 (+3)		108 kDa	TRUE	< 0.0001		unknown	-0.0655	0.0152
305	TRUE	Empty	50S ribosomal protein L9 [Campylobacter jejuni subsp. jejuni]	gi|756009981		16 kDa	TRUE	< 0.0001		unknown	0.1183	0.0306	-0.1216	-0.0317	-0.0324	0.0436	0.0185	0.1526	0.3183	0.1158	-0.1954	0.2824	0.0104	-0.11	0.146	0.2915	0.1275	0.273	-0.2293	0.0956	-0.0296	0.1221	-0.1376	-0.1002			305	TRUE	Empty	50S ribosomal protein L9 [Campylobacter jejuni subsp. jejuni]	gi|756009981 (+3)		16 kDa	TRUE	< 0.0001		unknown	-0.0816	0.0524
308	TRUE	Empty	cytochrome Cbb3 [Campylobacter jejuni subsp. jejuni]	gi|756010824		31 kDa		< 0.0001		unknown	-0.2171	-0.0621	0.0409	0.0779	0.0924	0.1614	0.004	0.2	-0.0281	-0.0189	0.4276	0.0931	-0.5139	-0.345	-0.4932	-0.51	-0.454	-0.341	-0.423	-0.7657	-0.7465	-0.6289	-0.6414	-0.7609			308	TRUE	Empty	cytochrome Cbb3 [Campylobacter jejuni subsp. jejuni]	gi|756010824 (+3)		31 kDa		< 0.0001		unknown	-0.0872	0.1088
311	TRUE	Empty	capsule biosynthesis protein CapA [Campylobacter jejuni subsp. jejuni]	gi|756091221		70 kDa	TRUE	< 0.0001		unknown	-0.1101	0.1578	-0.1987	-0.1119	0.1653	0.2639	0.5628	-0.1364	-0.031	-0.361	-0.0626	0.1651	-3.4623	-3.8798	-3.2023	-3.6243	-3.8076	-3.9544	-3.8234	-3.7435	-3.7956	-3.8717	-4.4487	-4.4435			311	TRUE	Empty	capsule biosynthesis protein CapA [Campylobacter jejuni subsp. jejuni]	gi|756091221 (+1)		70 kDa	TRUE	< 0.0001		unknown	0.6023	-0.0969
312	TRUE	Empty	phosphoribosylamine--glycine ligase [Campylobacter jejuni subsp. jejuni]	gi|756010566		45 kDa		< 0.0001		unknown	-0.0314	0.0242	0.0285	-0.0917	0.0813	0.0352	-0.0134	0.0353	0.0719	-0.0038	0.0062	0.0192	-0.0025	-0.1446	-0.2069	-0.0215	-0.117	-0.2886	-0.2679	-0.1293	-0.055	-0.042	-0.2333	-0.1938			312	TRUE	Empty	phosphoribosylamine--glycine ligase [Campylobacter jejuni subsp. jejuni]	gi|756010566 (+3)		45 kDa		< 0.0001		unknown	-0.0324	0.0163
315	TRUE	Empty	SWISS-PROT:P00761|TRYP_PIG Trypsin - Sus scrofa (Pig).	P00761		?		0.088		unknown	0.3698	-0.1152	-0.1047	-0.1845	-0.17	0.231	0.1931	-0.6802	0.0213	0.0345	-0.0715	0.165	-0.0003	0.2866	-0.0039	0.1262	0.0384	0.0016	0.1229	0.0558	0.2063	0.2482	-0.0774	-0.2881			315	TRUE	Empty	SWISS-PROT:P00761|TRYP_PIG Trypsin - Sus scrofa (Pig).	P00761		?		0.088		unknown	0.2569	-0.6163
317	TRUE	Empty	cell division protein FtsZ [Campylobacter jejuni subsp. jejuni]	gi|756010004		39 kDa	TRUE	< 0.0001		unknown	-0.0401	0.0942	-0.0024	0.007	0.0719	-0.1859	0.0181	0.0207	0.1945	0.1425	0.3656	0.4916	0.0236	0.0815	0.0602	-0.0339	-0.0128	0.2788	0.1131	0.0726	0.0206	-0.12	-0.0647	0.1637			317	TRUE	Empty	cell division protein FtsZ [Campylobacter jejuni subsp. jejuni]	gi|756010004 (+3)		39 kDa	TRUE	< 0.0001		unknown	-0.2081	-0.2055
319	TRUE	Empty	2-nitropropane dioxygenase [Campylobacter jejuni subsp. jejuni]	gi|756010584		39 kDa	TRUE	< 0.0001		unknown	-0.0541	0.0525	0.0211	0.0206	-0.0803	0.0188	0.0573	-0.0116	0.0928	-0.0452	-0.0898	-0.0686	0.1483	-0.0303	0.1599	0.1418	0.2001	0.0455	-0.1229	-0.1969	-0.1345	-0.0588	-0.1398	-0.3206			319	TRUE	Empty	2-nitropropane dioxygenase [Campylobacter jejuni subsp. jejuni]	gi|756010584 (+3)		39 kDa	TRUE	< 0.0001		unknown	0.0475	-0.0213
321	TRUE	Empty	amino acid ABC transporter ATPase [Campylobacter jejuni subsp. jejuni]	gi|756010203		27 kDa	TRUE	< 0.0001		unknown	0.0159	0.2423	0.0337	-0.178	-0.2735	-0.032	0.2544	0.0413	-0.2829	0.0198	0.4222	0.3408	0.5234	0.5814	0.4121	0.379	0.4285	0.3417	0.4512	0.2193	0.4791	0.369	0.3172	0.6866			321	TRUE	Empty	amino acid ABC transporter ATPase [Campylobacter jejuni subsp. jejuni]	gi|756010203 (+3)		27 kDa	TRUE	< 0.0001		unknown	0.119	-0.0941
322	TRUE	Empty	arginine decarboxylase [Campylobacter jejuni subsp. jejuni]	gi|756010062		69 kDa	TRUE	0.86		unknown	-0.0762	-0.0062	-0.0151	0.115	-0.1134	0.0237	-0.029	-0.0212	-0.0103	-0.1134	-0.0938	-0.0672	-0.0502	-0.1076	0.0242	-0.0949	0.1249	-0.0096	0.051	0.0309	-0.0114	-0.3098	0.0248	-0.1118			322	TRUE	Empty	arginine decarboxylase [Campylobacter jejuni subsp. jejuni]	gi|756010062 (+3)		69 kDa	TRUE	0.86		unknown	0.0237	0.0314
19.1	TRUE	Empty	30S ribosomal protein S1 [Campylobacter jejuni subsp. jejuni]	gi|756090662		63 kDa	TRUE	< 0.0001		unknown	-0.0003	0.0468	0.023	-0.0462	0.1931	0.0945	0.5282	0.2334	0.0873	0.0314	0.4415	0.4639	-0.3519	-0.3208	-0.447	-0.1286	-0.3847	-0.4916	-3.1768	-3.9537	-3.9704	0	0	0			19.1	TRUE	Empty	30S ribosomal protein S1 [Campylobacter jejuni subsp. jejuni]	gi|756090662 (+1)		63 kDa	TRUE	< 0.0001		unknown	0.2766	-0.0182
3.1	TRUE	Empty	flagellin [Campylobacter jejuni subsp. jejuni]	gi|756010696		59 kDa	TRUE	< 0.0001		unknown	-0.0186	0.0295	-0.328	-0.0882	0.3549	-0.0444	-0.6632	-0.8097	-0.7583	-0.9076	-0.5445	-0.6505	-0.3701	-0.6175	-0.3611	-0.6091	-0.4228	-0.6112	0.1055	0.0376	0.2831	-0.0743	0.0815	0.3022			3.1	TRUE	Empty	flagellin [Campylobacter jejuni subsp. jejuni]	gi|756010696		59 kDa	TRUE	< 0.0001		unknown	-0.0044	-0.1509
325	TRUE	Empty	50S ribosomal protein L20 [Campylobacter jejuni subsp. jejuni]	gi|756089957		14 kDa	TRUE	< 0.0001		unknown	0.0022	0.168	-0.0388	-0.0296	-0.0965	-0.039	0.2615	0.2081	0.3731	0.1317	0.102	0.1788	0.138	-0.206	0.0957	0.1778	0.2596	0.1221	-0.3184	-0.0706	-0.0588	-0.1094	-0.2327	-0.1671			325	TRUE	Empty	50S ribosomal protein L20 [Campylobacter jejuni subsp. jejuni]	gi|756089957 (+1)		14 kDa	TRUE	< 0.0001		unknown	0.0421	-0.0113
326	TRUE	Empty	3,4-dihydroxy-2-butanone 4-phosphate synthase [Campylobacter jejuni subsp. jejuni]	gi|756009892		38 kDa	TRUE	< 0.0001		unknown	0.0152	-0.0847	-0.0027	-0.0061	0.1673	-0.0993	-0.1342	0.0449	0.0494	0.0181	-0.1171	0.0255	0.073	0.2301	0.1527	0.3122	0.063	0.1773	-0.3403	-0.2571	-0.4123	0.1288	-0.3156	-0.0127			326	TRUE	Empty	3,4-dihydroxy-2-butanone 4-phosphate synthase [Campylobacter jejuni subsp. jejuni]	gi|756009892 (+3)		38 kDa	TRUE	< 0.0001		unknown	-0.1196	0.0596
330	TRUE	Empty	alcohol dehydrogenase [Campylobacter jejuni subsp. jejuni]	gi|756010881		39 kDa		< 0.0001		unknown	0.119	-0.0092	-0.0392	0.023	-0.1081	-0.2092	-0.1832	-0.046	0.0291	0.1022	0.1147	-0.1509	0.4177	0.4627	0.3765	0.3957	0.4644	0.4135	0.933	1.0041	1.2022	1.1088	1.3248	1.1113			330	TRUE	Empty	alcohol dehydrogenase [Campylobacter jejuni subsp. jejuni]	gi|756010881 (+3)		39 kDa		< 0.0001		unknown	-0.1785	-0.0413
331	TRUE	Empty	oxidoreductase [Campylobacter jejuni subsp. jejuni]	gi|756011066		28 kDa	TRUE	< 0.0001		unknown	0.0087	-0.0126	0.1325	0.0552	-0.0794	-0.0099	0.1597	-0.2411	-0.3756	-0.3017	-0.0271	-0.3018	0.6674	0.7253	0.6255	0.055	0.3023	0.1586	-0.0322	-0.0477	-0.1614	-0.0721	0.0561	-0.1753			331	TRUE	Empty	oxidoreductase [Campylobacter jejuni subsp. jejuni]	gi|756011066 (+2)		28 kDa	TRUE	< 0.0001		unknown	0.3332	-0.0676
335	TRUE	Empty	50S ribosomal protein L13 [Campylobacter jejuni subsp. jejuni]	gi|756010817		16 kDa	TRUE	< 0.0001		unknown	0.0542	0.1592	-0.0137	-0.0526	-0.0044	-0.1702	0.3198	0.2499	0.3916	0.1924	0.2556	0.1721	0.1899	-0.3159	0.1511	0.1183	0.2638	0.1116	-0.304	-0.0464	-0.1467	-0.1065	-0.4331	-0.1047			335	TRUE	Empty	50S ribosomal protein L13 [Campylobacter jejuni subsp. jejuni]	gi|756010817 (+3)		16 kDa	TRUE	< 0.0001		unknown	0.0824	0.0125
338	TRUE	Empty	chromosome partitioning protein ParB [Campylobacter jejuni subsp. jejuni]	gi|756014233		32 kDa	TRUE	< 0.0001		unknown	0.0145	-0.0876	-0.0135	-0.0486	0.084	-0.0144	0.0669	-0.002	0.0443	-0.0202	0.135	-0.1146	-0.0925	-0.19	-0.0831	-0.2332	-0.2263	-0.1806	-0.0538	-0.0562	-0.0927	0.0112	-0.0227	-0.0571			338	TRUE	Empty	chromosome partitioning protein ParB [Campylobacter jejuni subsp. jejuni]	gi|756014233		32 kDa	TRUE	< 0.0001		unknown	0.039	-0.0299
339	TRUE	Empty	50S ribosomal protein L11 [Campylobacter jejuni subsp. jejuni]	gi|756009815		15 kDa	TRUE	< 0.0001		unknown	-0.0141	0.1564	0.0074	-0.0798	-0.086	0.0081	0.3429	0.2554	0.4238	0.1881	0.3275	0.1705	0.1797	-0.3423	0.1819	0.1291	0.234	0.1618	-0.1524	-0.0742	-0.0643	-0.087	-0.0364	-0.147			339	TRUE	Empty	50S ribosomal protein L11 [Campylobacter jejuni subsp. jejuni]	gi|756009815 (+3)		15 kDa	TRUE	< 0.0001		unknown	0.0593	-0.0282
341	TRUE	Empty	transaldolase [Campylobacter jejuni subsp. jejuni]	gi|756009633		37 kDa	TRUE	< 0.0001		unknown	-0.0863	0.1204	0.0169	0.0011	-0.0519	0.0521	-0.1148	-0.1368	-0.0914	0.141	-0.1236	-0.2061	-0.2022	-0.2682	-0.1225	-0.218	-0.245	-0.6553	-0.0901	-0.1712	-0.1204	-0.0695	0.342	0.2577			341	TRUE	Empty	transaldolase [Campylobacter jejuni subsp. jejuni]	gi|756009633 (+3)		37 kDa	TRUE	< 0.0001		unknown	-0.027	-0.0489
342	TRUE	Empty	chemotaxis protein CheY [Campylobacter jejuni subsp. jejuni]	gi|756010575		25 kDa	TRUE	< 0.0001		unknown	-0.131	0.0972	-0.0591	-0.0093	-0.002	0.1244	0.0793	-0.0006	0.3158	0.0258	-0.0353	0.0557	0.1107	-0.1512	0.0969	0.0645	0.3363	0.1328	-0.1372	-0.0782	-0.0056	-0.0496	-0.2612	-0.3574			342	TRUE	Empty	chemotaxis protein CheY [Campylobacter jejuni subsp. jejuni]	gi|756010575 (+3)		25 kDa	TRUE	< 0.0001		unknown	0.0055	-0.0743
346	TRUE	Empty	hypothetical protein PJ18_00465 [Campylobacter jejuni subsp. jejuni]	gi|756014223		22 kDa	TRUE	< 0.0001		unknown	0.0719	-0.0775	0.0288	-0.0511	0.092	-0.0605	0.0774	-0.0886	0.014	-0.0185	0.2207	0.1779	0.1738	0.768	0.1762	0.2257	0.2736	0.2226	-0.9778	-0.7355	-0.946	-0.8207	-0.8324	-0.8715			346	TRUE	Empty	hypothetical protein PJ18_00465 [Campylobacter jejuni subsp. jejuni]	gi|756014223 (+2)		22 kDa	TRUE	< 0.0001		unknown	0.0249	-0.1411
347	TRUE	Empty	hypothetical protein PJ17_01250 [Campylobacter jejuni subsp. jejuni]	gi|756009608		43 kDa	TRUE	< 0.0001		unknown	0.0087	-0.2037	-0.0274	0.0379	0.2256	-0.0307	-0.1393	-0.002	0.0327	0.0716	-0.0171	0.0835	0.2112	0.1908	0.0117	0.2668	0.2431	0.2995	-0.0775	0.0316	0.0514	-0.1386	-0.2453	-0.1022			347	TRUE	Empty	hypothetical protein PJ17_01250 [Campylobacter jejuni subsp. jejuni]	gi|756009608 (+3)		43 kDa	TRUE	< 0.0001		unknown	-0.1527	-0.0154
348	TRUE	Empty	membrane protein [Campylobacter jejuni subsp. jejuni]	gi|756010531		44 kDa	TRUE	< 0.0001		unknown	0.1028	-0.1213	-0.0869	0.085	0.0515	-0.0045	0.0827	-0.0033	-0.0762	-0.1128	-0.0075	0.1003	0.1799	0.3055	0.2127	0.063	-0.0095	-0.1938	-0.1712	-0.0906	0.0347	-0.0783	-0.0355	0.1089			348	TRUE	Empty	membrane protein [Campylobacter jejuni subsp. jejuni]	gi|756010531 (+3)		44 kDa	TRUE	< 0.0001		unknown	0.0824	-0.0036
350	TRUE	Empty	50S ribosomal protein L14 [Campylobacter jejuni subsp. jejuni]	gi|756011035		13 kDa	TRUE	< 0.0001		unknown	0.078	0.2003	-0.0509	-0.077	-0.0274	-0.1056	0.2553	0.1618	0.3321	0.1094	0.1944	0.1336	0.1307	-0.5273	0.1153	0.2226	0.2673	0.2352	-0.099	-0.0744	-0.0616	-0.1184	-0.2108	-0.193			350	TRUE	Empty	50S ribosomal protein L14 [Campylobacter jejuni subsp. jejuni]	gi|756011035 (+3)		13 kDa	TRUE	< 0.0001		unknown	0.0518	-0.0417
354	TRUE	Empty	Ni/Fe hydrogenase [Campylobacter jejuni subsp. jejuni]	gi|756015314		41 kDa	TRUE	< 0.0001		unknown	-0.0108	0.0706	0.1081	-0.064	0.0082	-0.0259	0.0093	-0.0521	-0.0815	-0.1824	-0.0367	-0.0281	0.2361	0.5695	0.3081	0.0376	-0.0026	-0.0079	-0.4258	-0.4565	-0.3891	-0.193	-0.1744	-0.3068			354	TRUE	Empty	Ni/Fe hydrogenase [Campylobacter jejuni subsp. jejuni]	gi|756015314 (+2)		41 kDa	TRUE	< 0.0001		unknown	0.07	0.0086
158.1	TRUE	Empty	sugar transferase [Campylobacter jejuni subsp. jejuni]	gi|756091228		93 kDa	TRUE	< 0.0001		unknown	-0.2052	0.0034	-0.1853	0.2926	0.357	0.088	-0.0542	-0.2777	-0.2738	-0.4201	0.1106	0.4321	-4.0008	-3.9525	-4.059	-4.7535	-4.2505	-4.2238	-3.8212	-3.8957	-3.5901	-4.2992	-4.7634	-4.3432			158.1	TRUE	Empty	sugar transferase [Campylobacter jejuni subsp. jejuni]	gi|756091228 (+1)		93 kDa	TRUE	< 0.0001		unknown	0.0754	-0.1481
360	TRUE	Empty	30S ribosomal protein S5 [Campylobacter jejuni subsp. jejuni]	gi|756011028		16 kDa	TRUE	< 0.0001		unknown	0.0014	0.1235	0.0238	-0.0871	-0.1025	0.0089	0.2304	0.1888	0.3225	0.0775	0.1252	0.1407	0.1541	-0.2615	0.1377	0.1468	0.3311	0.1288	-0.0928	0.1235	0.0066	-0.0173	-0.2174	-0.2089			360	TRUE	Empty	30S ribosomal protein S5 [Campylobacter jejuni subsp. jejuni]	gi|756011028 (+3)		16 kDa	TRUE	< 0.0001		unknown	0.0547	0.0132
361	TRUE	Empty	recombinase RecB [Campylobacter jejuni subsp. jejuni]	gi|756015554		108 kDa	TRUE	< 0.0001		unknown	-0.0697	0.0015	-0.0022	0.0457	0.0027	-0.0225	-0.0815	-0.0454	-0.1504	-0.1439	0.0668	-0.1019	0.15	0.3452	0.174	0.0281	0.1939	0.1675	0.0259	0.0345	0.0687	-0.0278	0.0234	-0.0914			361	TRUE	Empty	recombinase RecB [Campylobacter jejuni subsp. jejuni]	gi|756015554 (+2)		108 kDa	TRUE	< 0.0001		unknown	-0.0071	0.029
362	TRUE	Empty	GDP-4-keto-6-deoxy-D-mannose-3, 5-epimerase-4-reductase [Campylobacter jejuni subsp. jejuni]	gi|756091218		39 kDa	TRUE	< 0.0001		unknown	-0.133	0.215	0.017	0.0675	0.0868	-0.1097	-0.153	-0.1345	-0.1895	-0.1053	0.0607	0.1497	-3.689	-3.7995	-3.748	-3.8855	-4.0447	-3.92	-3.3965	-3.4527	-3.4459	-4.5375	-4.4645	-4.2615			362	TRUE	Empty	GDP-4-keto-6-deoxy-D-mannose-3, 5-epimerase-4-reductase [Campylobacter jejuni subsp. jejuni]	gi|756091218 (+1)		39 kDa	TRUE	< 0.0001		unknown	-0.0825	-0.064
364	TRUE	Empty	50S ribosomal protein L19 [Campylobacter jejuni subsp. jejuni]	gi|756010022		14 kDa	TRUE	< 0.0001		unknown	-0.0443	0.169	0.0664	-0.0704	-0.0196	-0.0336	0.2935	0.1189	0.3	0.0309	0.0621	0.0697	0.0926	-0.396	-0.1543	0.0759	0.1087	0.0519	-0.184	-0.1177	-0.0806	-0.0767	-0.1762	-0.0073			364	TRUE	Empty	50S ribosomal protein L19 [Campylobacter jejuni subsp. jejuni]	gi|756010022 (+3)		14 kDa	TRUE	< 0.0001		unknown	0.1425	-0.0322
369	TRUE	Empty	molybdopterin adenylyltransferase [Campylobacter jejuni subsp. jejuni]	gi|756090518		20 kDa	TRUE	< 0.0001		unknown	0.1375	0.0616	-0.1031	-0.0055	0.0212	-0.0386	-0.1726	-0.0578	0.037	-0.1263	-0.1069	-0.1067	-0.1484	0.0247	0.1261	0.0604	0.1158	0.1368	-0.2198	-0.2572	0.0135	-0.0092	-0.1467	-0.0897			369	TRUE	Empty	molybdopterin adenylyltransferase [Campylobacter jejuni subsp. jejuni]	gi|756090518 (+1)		20 kDa	TRUE	< 0.0001		unknown	-0.0846	0.0302
370	TRUE	Empty	50S ribosomal protein L6 [Campylobacter jejuni subsp. jejuni]	gi|756011030		20 kDa	TRUE	< 0.0001		unknown	0.0291	0.1126	0.0327	-0.0352	-0.0075	-0.0866	0.3095	0.3295	0.3793	0.1383	0.2663	0.2247	0.1412	-0.2925	0.1167	0.1741	0.2383	0.0952	-0.1226	0.0522	-0.0508	-0.0144	-0.0982	-0.0166			370	TRUE	Empty	50S ribosomal protein L6 [Campylobacter jejuni subsp. jejuni]	gi|756011030 (+3)		20 kDa	TRUE	< 0.0001		unknown	0.0469	0.0669
371	TRUE	Empty	hypothetical protein PJ17_02685 [Campylobacter jejuni subsp. jejuni]	gi|756009877		39 kDa	TRUE	< 0.0001		unknown	0.0564	-0.058	-0.1571	-0.006	0.0499	-0.0189	0.111	0.0778	0.1747	0.1007	-0.087	0.1149	-0.2562	-0.725	-0.0035	0.0301	-0.2329	-0.2377	0.3844	0.4607	0.5381	0.5649	0.1856	0.2607			371	TRUE	Empty	hypothetical protein PJ17_02685 [Campylobacter jejuni subsp. jejuni]	gi|756009877 (+1)		39 kDa	TRUE	< 0.0001		unknown	0.038	0.0048
375	TRUE	Empty	NTPase KAP [Campylobacter jejuni subsp. jejuni]	gi|756010618		71 kDa	TRUE	< 0.0001		unknown	-0.393	-0.3193	0.0039	0.4	-0.0249	0.1969	-4.8529	-4.0928	-4.1528	-4.7578	-4.833	-4.8006	-3.5221	-3.4357	-4.2709	-4.114	-3.8326	-3.7823	-0.5948	-0.6787	-0.2951	-0.1693	-0.373	-0.3049			375	TRUE	Empty	NTPase KAP [Campylobacter jejuni subsp. jejuni]	gi|756010618 (+1)		71 kDa	TRUE	< 0.0001		unknown	-0.3702	0.39
376	TRUE	Empty	epimerase [Campylobacter jejuni subsp. jejuni]	gi|756010776		43 kDa		< 0.0001		unknown	-0.123	0.0986	-0.0294	-0.0388	-0.3372	0.0253	-0.5292	-1.4099	-0.9309	-1.255	-0.7462	0	0.9297	0.8188	0.8442	0.8083	1.2986	0.7045	5.5296	4.8633	5.7666	5.7704	6.5719	5.2112			376	TRUE	Empty	epimerase [Campylobacter jejuni subsp. jejuni]	gi|756010776		43 kDa		< 0.0001		unknown	0.2864	-0.5943
377	TRUE	Empty	membrane protein [Campylobacter jejuni subsp. jejuni]	gi|756009545		51 kDa		< 0.0001		unknown	-0.0187	0.0265	0.0827	0.0055	0.0133	-0.0134	0.0301	0.0085	-0.1069	-0.0049	0.0698	-0.0161	-0.0949	0.114	-0.1124	-0.1788	-0.1458	-0.1027	0.0307	-0.1299	0.0659	0.0624	0.1372	0.0083			377	TRUE	Empty	membrane protein [Campylobacter jejuni subsp. jejuni]	gi|756009545 (+3)		51 kDa		< 0.0001		unknown	0.0152	-0.0064
380	TRUE	Empty	ribonuclease Y [Campylobacter jejuni subsp. jejuni]	gi|756104295		58 kDa	TRUE	< 0.0001		unknown	-0.0266	-0.0249	-0.0011	-0.0036	0.0629	-0.0385	0.1863	0.2078	0.1302	0.0667	0.0881	0.1342	0.1437	0.1392	0.0887	-0.0159	0.0374	0.1555	-0.0149	0.0013	0.0321	0.0547	-0.1094	-0.1389			380	TRUE	Empty	ribonuclease Y [Campylobacter jejuni subsp. jejuni]	gi|756104295		58 kDa	TRUE	< 0.0001		unknown	0.054	0.0755
382	TRUE	Empty	30S ribosomal protein S10 [Campylobacter jejuni subsp. jejuni]	gi|756011046		12 kDa		< 0.0001		unknown	0.0838	0.2491	0.1459	-0.1733	-0.1795	-0.2632	0.1867	0.0898	0.3011	0.2017	-0.0333	0.0993	0.1017	-0.5502	-0.081	0.2204	0.2859	0.0486	-0.1876	-0.1466	-0.3563	-0.1185	-0.0227	-0.1192			382	TRUE	Empty	30S ribosomal protein S10 [Campylobacter jejuni subsp. jejuni]	gi|756011046 (+3)		12 kDa		< 0.0001		unknown	0.0422	-0.0548
383	TRUE	Empty	30S ribosomal protein S11 [Campylobacter jejuni subsp. jejuni]	gi|756010922		14 kDa	TRUE	< 0.0001		unknown	-0.0519	0.1973	0.0457	0.1027	-0.3697	-0.0343	0.1729	0.2907	0.3399	0.1625	0.0867	0.0244	0.1784	-0.4884	0.1146	-0.0163	0.3821	0.4226	-0.2096	-0.0396	-0.2725	-0.0779	0.0899	-0.0874			383	TRUE	Empty	30S ribosomal protein S11 [Campylobacter jejuni subsp. jejuni]	gi|756010922 (+3)		14 kDa	TRUE	< 0.0001		unknown	-0.0224	0.0954
384	TRUE	Empty	flagellin modification protein, PseA [Campylobacter jejuni subsp. jejuni]	gi|756010677		44 kDa	TRUE	< 0.0001		unknown	0.0431	-0.0519	-0.0103	0.0161	0.1642	-0.2199	-0.0316	-0.1221	-0.3041	-0.3337	-0.3107	-0.2173	0.2636	0.2419	0.3281	0.2971	0.4482	0.5333	-0.4257	-0.5095	-0.3268	-0.5722	-0.6332	-0.6972			384	TRUE	Empty	flagellin modification protein, PseA [Campylobacter jejuni subsp. jejuni]	gi|756010677 (+2)		44 kDa	TRUE	< 0.0001		unknown	0.2076	0.1171
387	TRUE	Empty	malate dehydrogenase [Campylobacter jejuni subsp. jejuni]	gi|756009856		34 kDa	TRUE	< 0.0001		unknown	0.0245	0.0457	0.0292	-0.1071	-0.1789	0.0036	0.1422	-0.1319	-0.0635	-0.0164	0.2698	-0.0422	0.0848	-0.0502	0.0985	0.0169	0.2351	-0.0072	0.2065	0.1722	0.2455	0.0007	0.1891	0.2056			387	TRUE	Empty	malate dehydrogenase [Campylobacter jejuni subsp. jejuni]	gi|756009856 (+3)		34 kDa	TRUE	< 0.0001		unknown	0.1114	-0.1627
389	TRUE	Empty	ATPase AAA [Campylobacter jejuni subsp. jejuni]	gi|756015061		61 kDa	TRUE	< 0.0001		unknown	-0.1444	-0.0935	-0.0293	0.0163	0.0995	0.1812	-0.1913	0.0076	-0.0913	-0.09	0.104	0.0068	0.0236	0.3206	0.069	-0.3138	-0.1952	-0.1955	0.1072	0.0687	0.0965	0.0265	0.0457	0.1248			389	TRUE	Empty	ATPase AAA [Campylobacter jejuni subsp. jejuni]	gi|756015061		61 kDa	TRUE	< 0.0001		unknown	-0.1532	0.0457
390	TRUE	Empty	ubiquinol cytochrome C oxidoreductase [Campylobacter jejuni subsp. jejuni]	gi|756010502		18 kDa		< 0.0001		unknown	-0.0766	-0.0771	0.0401	-0.0022	0.0066	0.1009	0.1375	0.0439	-0.1173	-0.1012	0.2433	0.181	-0.2298	-0.0428	-0.2887	-0.3606	-0.2187	-0.3331	-0.3049	-0.3563	-0.2429	-0.4251	-0.5035	-0.4723			390	TRUE	Empty	ubiquinol cytochrome C oxidoreductase [Campylobacter jejuni subsp. jejuni]	gi|756010502 (+3)		18 kDa		< 0.0001		unknown	0.099	0.0054
392	TRUE	Empty	50S ribosomal protein L16 [Campylobacter jejuni subsp. jejuni]	gi|756011038		16 kDa	TRUE	< 0.0001		unknown	0.2302	0.2775	0.0153	0.0407	-0.2101	-0.3008	0.7138	0.1251	0.3185	0.3029	0.2459	0.3088	-0.0019	-0.3646	0.1711	0.2146	0.1587	0.132	-0.0478	0.0649	-0.2385	0.0949	0.1256	0.0609			392	TRUE	Empty	50S ribosomal protein L16 [Campylobacter jejuni subsp. jejuni]	gi|756011038 (+3)		16 kDa	TRUE	< 0.0001		unknown	0.3948	-0.1939
395	TRUE	Empty	50S ribosomal protein L24 [Campylobacter jejuni subsp. jejuni]	gi|756011034		8 kDa		< 0.0001		unknown	0.0257	0.1996	0.0017	-0.0852	-0.1919	-0.0344	0.1396	0.3142	0.4264	0.2336	0.0918	0.1044	0.0818	-0.5945	0.097	0.0725	0.3354	0.1572	-0.1853	-0.1	-0.0802	0.0167	-0.0376	-0.1854			395	TRUE	Empty	50S ribosomal protein L24 [Campylobacter jejuni subsp. jejuni]	gi|756011034 (+3)		8 kDa		< 0.0001		unknown	-0.0918	0.0829
5.1	TRUE	Empty	chemotaxis protein [Campylobacter jejuni subsp. jejuni]	gi|756089973		73 kDa	TRUE	< 0.0001		unknown	-0.2768	0.2743	-0.329	0.2284	0.114	0.2298	1.281	0.7672	1.3805	0.7854	1.8233	1.4296	-2.6991	-3.1034	-2.4825	-2.8626	-2.9303	-2.8451	-2.6792	-3.0967	-2.8816	-3.0533	-3.4153	-3.2455			5.1	TRUE	Empty	chemotaxis protein [Campylobacter jejuni subsp. jejuni]	gi|756089973		73 kDa	TRUE	< 0.0001		unknown	0.0933	-0.4205
400	TRUE	Empty	Clp protease [Campylobacter jejuni subsp. jejuni]	gi|756009554		22 kDa		< 0.0001		unknown	0.0904	-0.0079	-0.032	-0.0355	0.0494	-0.0253	0.0375	-0.0141	0.1216	0.0119	-0.0234	0.0405	-0.0599	-0.0555	-0.0308	-0.0069	-0.0554	0.0345	-0.2367	-0.2993	-0.1371	-0.227	-0.3406	-0.2979			400	TRUE	Empty	Clp protease [Campylobacter jejuni subsp. jejuni]	gi|756009554 (+3)		22 kDa		< 0.0001		unknown	0.0017	-0.0499
402	TRUE	Empty	chemotaxis protein CheY [Campylobacter jejuni subsp. jejuni]	gi|756010543		25 kDa	TRUE	< 0.0001		unknown	0.0044	-0.1199	-0.0161	-0.0454	0.0615	0.0768	0.0425	0.0344	-0.0267	-0.105	-0.141	-0.2008	0.3274	0.4205	0.3304	0.3451	0.4784	0.5048	0.4594	0.3791	0.4031	0.3132	0.525	0.181			402	TRUE	Empty	chemotaxis protein CheY [Campylobacter jejuni subsp. jejuni]	gi|756010543 (+3)		25 kDa	TRUE	< 0.0001		unknown	0.0881	0.08
26.2	TRUE	Empty	50S ribosomal protein L7 [Campylobacter jejuni subsp. jejuni]	gi|756009818		13 kDa	TRUE	0.0028		unknown			0	0	0	0	0				0	0				0	0	0									26.2	TRUE	Empty	50S ribosomal protein L7 [Campylobacter jejuni subsp. jejuni]	gi|756009818		13 kDa	TRUE	0.0028		unknown	0	3.40282e+38
407	TRUE	Empty	UDP-glucose 6-dehydrogenase [Campylobacter jejuni subsp. jejuni]	gi|756010775		47 kDa	TRUE	< 0.0001		unknown	0.1471	0.0644	0.1611	-0.3355	-0.4864	0.0728	-0.8033	-0.2643	-0.4393	-0.3767	-0.4527	-1.4264	0.5949	0.6716	0.6042	0.8988	1.1311	0.6142	4.9244	4.9111	4.5259	5.5647	4.8342	5.0872			407	TRUE	Empty	UDP-glucose 6-dehydrogenase [Campylobacter jejuni subsp. jejuni]	gi|756010775		47 kDa	TRUE	< 0.0001		unknown	-0.3863	0.1526
408	TRUE	Empty	peptidase M16 [Campylobacter jejuni subsp. jejuni]	gi|756014574		47 kDa	TRUE	< 0.0001		unknown	0.034	0.0528	0.0643	-0.1201	-0.0098	-0.0621	0.012	0.0808	0.0694	0.0223	0.1721	-0.0924	0.2507	0.2505	0.3011	0.3666	0.3467	0.3721	-0.2314	-0.1571	-0.0537	-0.1719	0.0094	-0.2029			408	TRUE	Empty	peptidase M16 [Campylobacter jejuni subsp. jejuni]	gi|756014574 (+2)		47 kDa	TRUE	< 0.0001		unknown	-0.0459	0.0228
409	TRUE	Empty	DNA polymerase III subunit alpha [Campylobacter jejuni subsp. jejuni]	gi|756014802		137 kDa	TRUE	0.041		unknown	-0.2432	0.2121	0.0584	0.0843	-0.1456	0.0296	0.0875	-0.0842	-0.1141	-0.1524	0.1819	-0.0248	-0.0263	-0.0982	-0.0119	-0.1868	0.2031	0.0068	0.0766	0.0768	0.0687	-0.0694	0.0375	-0.1108			409	TRUE	Empty	DNA polymerase III subunit alpha [Campylobacter jejuni subsp. jejuni]	gi|756014802 (+2)		137 kDa	TRUE	0.041		unknown	0.0961	-0.0757
413	TRUE	Empty	competence protein [Campylobacter jejuni subsp. jejuni]	gi|756010832		22 kDa	TRUE	< 0.0001		unknown	0.0969	-0.0219	-0.0172	-0.0108	-0.0735	-0.0631	-0.133	0.074	0.2218	0.0734	-0.1057	0.1747	-0.0734	-0.2813	0.0089	0.0462	0.0577	0.179	-0.2687	-0.0288	-0.2222	-0.017	-0.4279	-0.1037			413	TRUE	Empty	competence protein [Campylobacter jejuni subsp. jejuni]	gi|756010832 (+3)		22 kDa	TRUE	< 0.0001		unknown	-0.2069	0.0001
414	TRUE	Empty	50S ribosomal protein L15 [Campylobacter jejuni subsp. jejuni]	gi|756011027		14 kDa	TRUE	< 0.0001		unknown	-0.0257	0.215	0.0138	-0.0476	-0.0531	-0.0367	0.3375	0.3912	0.4349	0.193	-0.0939	0.2009	0.1143	-0.349	0.0386	0.2116	0.1625	0.1048	-0.1793	-0.0119	-0.0512	0.0414	-0.0511	-0.1184			414	TRUE	Empty	50S ribosomal protein L15 [Campylobacter jejuni subsp. jejuni]	gi|756011027 (+3)		14 kDa	TRUE	< 0.0001		unknown	0.099	0.1527
415	TRUE	Empty	potassium ABC transporter ATPase [Campylobacter jejuni subsp. jejuni]	gi|756010586		84 kDa	TRUE	< 0.0001		unknown	-0.0163	-0.0099	0.0327	-0.0434	0.0403	0.0177	-0.0103	0.0049	-0.0115	-0.1192	0.1305	0.0534	0.1239	0.3644	0.1663	0.1731	0.1788	0.2003	0.1013	0.1102	0.1421	0.1254	-0.0047	0.1159			415	TRUE	Empty	potassium ABC transporter ATPase [Campylobacter jejuni subsp. jejuni]	gi|756010586		84 kDa	TRUE	< 0.0001		unknown	-0.0218	-0.0067
416	TRUE	Empty	acetyl-CoA carboxylase subunit alpha [Campylobacter jejuni subsp. jejuni]	gi|756014557		34 kDa	TRUE	< 0.0001		unknown	-0.0181	-0.0344	-0.0137	-0.0134	-0.0133	0.027	-0.0558	0.018	0.0486	-0.0816	-0.0227	-0.0127	0.1262	0.1905	0.125	0.0741	0.2485	0.0963	0.0515	-0.0671	0.2723	0.0112	0.0343	0.0583			416	TRUE	Empty	acetyl-CoA carboxylase subunit alpha [Campylobacter jejuni subsp. jejuni]	gi|756014557 (+2)		34 kDa	TRUE	< 0.0001		unknown	-0.0619	0.0119
417	TRUE	Empty	hypothetical protein PJ17_04335 [Campylobacter jejuni subsp. jejuni]	gi|756010180		14 kDa		0.0097		unknown	0.0686	0.0503	-0.2744	0.0055	0.038	0.0022	-0.0948	0.0492	0.1549	0.0354	0.0123	-0.013	-0.0961	-0.4409	-0.0246	0.0452	-0.0266	0.0538	0.0326	0.2268	0.1185	0.1339	0.0124	0.0525			417	TRUE	Empty	hypothetical protein PJ17_04335 [Campylobacter jejuni subsp. jejuni]	gi|756010180 (+3)		14 kDa		0.0097		unknown	-0.1236	0.0203
419	TRUE	Empty	nucleotidyltransferase [Campylobacter jejuni subsp. jejuni]	gi|756091162		92 kDa	TRUE	< 0.0001		unknown	-0.1185	-0.1282	0.0051	-0.1327	0.2279	0.0788	-0.4725	-0.1055	-0.1998	-0.2643	-0.1722	-0.4237	-0.2876	-0.2012	-0.1978	-0.1708	-0.1655	-0.104	-0.5676	-0.509	-0.4424	-0.7269	-0.4466	-0.2786			419	TRUE	Empty	nucleotidyltransferase [Campylobacter jejuni subsp. jejuni]	gi|756091162 (+1)		92 kDa	TRUE	< 0.0001		unknown	-0.193	0.174
420	TRUE	Empty	elongation factor P [Campylobacter jejuni subsp. jejuni]	gi|756009874		21 kDa	TRUE	< 0.0001		unknown	0.0691	0.1972	0.134	-0.0522	-0.1189	-0.1024	0.0991	0.0714	0.3135	0.1727	-0.029	0.0553	0.1071	-0.3173	0.1975	0.21	0.4269	0.3136	-0.1324	-0.0209	-0.0292	0.3629	0.0923	0.044			420	TRUE	Empty	elongation factor P [Campylobacter jejuni subsp. jejuni]	gi|756009874 (+3)		21 kDa	TRUE	< 0.0001		unknown	-0.0072	-0.0349
421	TRUE	Empty	flagellar M-ring protein FliF [Campylobacter jejuni subsp. jejuni]	gi|756009665		63 kDa		< 0.0001		unknown	-0.0617	-0.022	-0.0042	0.0292	-0.0653	0.0505	0.0754	0.0919	0.1137	-0.1579	0.1722	0.1055	-0.1269	-0.1238	-0.1365	-0.3563	-0.4138	-0.1849	-0.1038	-0.2104	-0.0696	-0.1026	-0.1746	-0.2382			421	TRUE	Empty	flagellar M-ring protein FliF [Campylobacter jejuni subsp. jejuni]	gi|756009665 (+2)		63 kDa		< 0.0001		unknown	-0.0185	-0.002
423	TRUE	Empty	ABC transporter [Campylobacter jejuni subsp. jejuni]	gi|756009747		21 kDa		< 0.0001		unknown	-0.0172	0.0533	-0.0291	0.0023	0.1048	-0.283	0.1125	0.2047	0.1502	0.0395	0.1205	0.0992	0.3597	0.4446	0.4842	0.3053	0.3226	0.4244	0.1193	0.2054	0.2478	0.0662	0.2388	0.1521			423	TRUE	Empty	ABC transporter [Campylobacter jejuni subsp. jejuni]	gi|756009747 (+3)		21 kDa		< 0.0001		unknown	-0.0153	0.0769
424	TRUE	Empty	hypothetical protein PJ17_04375 [Campylobacter jejuni subsp. jejuni]	gi|756010188		38 kDa	TRUE	< 0.0001		unknown	0.0716	-0.0065	-0.275	0.0765	-0.1507	0.149	0.0271	0.1849	0.216	0.097	0.0423	0.0462	-0.3679	-0.7972	-0.1066	-0.2797	0.0226	-0.2158	-0.3171	-0.1042	-0.1437	-0.1831	-0.4654	-0.2354			424	TRUE	Empty	hypothetical protein PJ17_04375 [Campylobacter jejuni subsp. jejuni]	gi|756010188 (+3)		38 kDa	TRUE	< 0.0001		unknown	-0.0898	0.0681
425	TRUE	Empty	ATP-binding protein [Campylobacter jejuni subsp. jejuni]	gi|756010883		69 kDa	TRUE	0.031		unknown	-0.1338	-0.0212	-0.0212	0.0377	0.0154	0.1318	-0.2281	-0.0258	-0.2797	-0.1034	0.1922	0.0055	0.0032	0.2401	-0.0047	0.1112	-0.0988	-0.383	-0.0076	-0.0937	0.0446	-0.2706	0.0436	0.0303			425	TRUE	Empty	ATP-binding protein [Campylobacter jejuni subsp. jejuni]	gi|756010883 (+3)		69 kDa	TRUE	0.031		unknown	-0.1566	0.0457
427	TRUE	Empty	30S ribosomal protein S19 [Campylobacter jejuni subsp. jejuni]	gi|756011041		10 kDa	TRUE	< 0.0001		unknown	-0.0474	0.1388	0.0285	0.067	-0.1434	-0.0628	0.2196	0.3842	0.3775	0.2283	-0.3407	0.1772	0.1739	-0.6685	0.0685	0.233	0.3215	0.085	-0.2444	-0.0398	-0.1543	0.1476	-0.0712	-0.0049			427	TRUE	Empty	30S ribosomal protein S19 [Campylobacter jejuni subsp. jejuni]	gi|756011041 (+3)		10 kDa	TRUE	< 0.0001		unknown	0.051	0.2155
428	TRUE	Empty	methionine ABC transporter ATP-binding protein [Campylobacter jejuni subsp. jejuni]	gi|756014849		38 kDa	TRUE	< 0.0001		unknown	-0.0468	-0.0031	0.0019	0.0694	-0.0113	-0.0341	-0.1257	-0.1184	-0.1679	-0.1967	0.0383	-0.0301	0.0877	0.214	0.0373	-0.1923	-0.0696	-0.0152	-0.237	-0.2307	-0.087	-0.247	-0.3625	-0.1484			428	TRUE	Empty	methionine ABC transporter ATP-binding protein [Campylobacter jejuni subsp. jejuni]	gi|756014849 (+2)		38 kDa	TRUE	< 0.0001		unknown	-0.0294	-0.0221
429	TRUE	Empty	sugar transferase [Campylobacter jejuni subsp. jejuni]	gi|756015515		148 kDa	TRUE	< 0.0001		unknown	-0.3964	-0.1186	-0.2093	0.0901	0.0904	0.1988	0.2217	0.4529	0.4817	0.4637	0.1288	0.4007	4.133	4.2848	4.5145	4.4379	4.7897	4.0833	0.393	0.379	0.3196	0.3123	0.3467	0.4994			429	TRUE	Empty	sugar transferase [Campylobacter jejuni subsp. jejuni]	gi|756015515		148 kDa	TRUE	< 0.0001		unknown	-0.145	0.0861
431	TRUE	Empty	S-adenosylhomocysteine nucleosidase [Campylobacter jejuni subsp. jejuni]	gi|756009482		25 kDa		< 0.0001		unknown	-0.01	0.0551	0.0685	-0.1097	-0.0275	0.0353	-0.121	-0.0954	-0.1384	-0.1599	0.081	-0.0798	-0.1984	-0.2909	-0.0646	0.0513	0.1112	-0.06	-0.3302	-0.5372	-0.5604	-0.7107	-0.4935	-0.2028			431	TRUE	Empty	S-adenosylhomocysteine nucleosidase [Campylobacter jejuni subsp. jejuni]	gi|756009482 (+3)		25 kDa		< 0.0001		unknown	-0.0569	-0.0313
432	TRUE	Empty	translation initiation factor IF-3 [Campylobacter jejuni subsp. jejuni]	gi|756009569		20 kDa	TRUE	< 0.0001		unknown	-0.0282	0.0617	-0.0292	0.0145	0.0113	-0.063	0.0027	0.107	0.1199	0.0306	0.0213	-0.1892	-0.054	-0.5428	-0.0696	-0.0506	0.0801	0.0095	0.2114	0.1185	0.251	0.2615	0.2364	0.1195			432	TRUE	Empty	translation initiation factor IF-3 [Campylobacter jejuni subsp. jejuni]	gi|756009569 (+3)		20 kDa	TRUE	< 0.0001		unknown	-0.0217	0.0825
435	TRUE	Empty	6,7-dimethyl-8-ribityllumazine synthase [Campylobacter jejuni subsp. jejuni]	gi|756009727		17 kDa	TRUE	< 0.0001		unknown	0.0983	-0.1286	-0.0505	-0.0118	-0.0075	0.0664	-0.0271	-0.1797	-0.0167	-0.1402	-0.0962	-0.2445	0.0688	0.5075	0.3999	0.4366	0.4728	0.332	0.203	0.2169	0.1486	0.3307	0.1752	0.0872			435	TRUE	Empty	6,7-dimethyl-8-ribityllumazine synthase [Campylobacter jejuni subsp. jejuni]	gi|756009727 (+3)		17 kDa	TRUE	< 0.0001		unknown	0.0805	-0.0721
442	TRUE	Empty	UDP-glucose 6-dehydrogenase [Campylobacter jejuni subsp. jejuni]	gi|756091231		45 kDa	TRUE	< 0.0001		unknown	-0.0348	0.1546	0.0484	-0.0547	-0.1471	0.1595	0.148	-0.0164	0.0307	-0.053	0.0578	-0.1685	-3.389	-3.5382	-3.7217	-3.3585	-3.5284	-3.4662	-3.5594	-3.5911	-3.5549	-3.9616	-3.7912	-3.6916			442	TRUE	Empty	UDP-glucose 6-dehydrogenase [Campylobacter jejuni subsp. jejuni]	gi|756091231 (+1)		45 kDa	TRUE	< 0.0001		unknown	0.1648	0.0004
443	TRUE	Empty	30S ribosomal protein S15 [Campylobacter jejuni subsp. jejuni]	gi|756010167		10 kDa	TRUE	< 0.0001		unknown	-0.0431	0.2085	-0.0426	0.0454	-0.1268	-0.0661	0.2611	0.2792	0.5289	0.2109	0.1039	0.1766	0.1947	-0.3186	0.1873	0.1442	0.4152	0.1976	-0.2553	-0.0621	-0.1573	-0.0186	-0.1363	-0.2328			443	TRUE	Empty	30S ribosomal protein S15 [Campylobacter jejuni subsp. jejuni]	gi|756010167 (+3)		10 kDa	TRUE	< 0.0001		unknown	0.0054	0.0235
445	TRUE	Empty	UDP-3-O-(3-hydroxymyristoyl) glucosamine N-acyltransferase [Campylobacter jejuni subsp. jejuni]	gi|756009896		35 kDa	TRUE	< 0.0001		unknown	-0.0567	0.2077	0.0328	-0.3518	0.201	-0.0166	-0.1459	-0.1437	-0.128	0.0478	-0.1522	-0.2576	0.199	0.2597	0.0234	0.0811	0.3665	-0.0118	-0.2887	-0.3353	-0.2861	0.0738	-0.3785	-0.0054			445	TRUE	Empty	UDP-3-O-(3-hydroxymyristoyl) glucosamine N-acyltransferase [Campylobacter jejuni subsp. jejuni]	gi|756009896 (+3)		35 kDa	TRUE	< 0.0001		unknown	-0.0216	-0.0194
449	TRUE	Empty	insertase [Campylobacter jejuni subsp. jejuni]	gi|756010239		61 kDa	TRUE	< 0.0001		unknown	-0.0173	-0.0837	0.1081	0.0255	0.0008	0.0036	0.023	0.0305	-0.1325	0.008	0.0834	-0.0041	-0.001	0.1914	-0.0328	-0.1701	-0.067	-0.0388	0.5686	0.3605	0.5424	0.4535	0.4018	0.3715			449	TRUE	Empty	insertase [Campylobacter jejuni subsp. jejuni]	gi|756010239 (+3)		61 kDa	TRUE	< 0.0001		unknown	0.0252	0.0327
450	TRUE	Empty	amino acid ABC transporter ATPase [Campylobacter jejuni subsp. jejuni]	gi|756010335		26 kDa		< 0.0001		unknown	0.0169	-0.0994	-0.0403	0.1083	0.0368	-0.0727	0.1837	0.0301	0.0183	-0.1567	0.0887	0.0998	0.172	0.3897	0.3118	0.1129	0.1767	0.1552	0.3635	0.1939	0.3618	0.0711	0.1209	0.4831			450	TRUE	Empty	amino acid ABC transporter ATPase [Campylobacter jejuni subsp. jejuni]	gi|756010335 (+3)		26 kDa		< 0.0001		unknown	0.1285	-0.0251
451	TRUE	Empty	50S ribosomal protein L27 [Campylobacter jejuni subsp. jejuni]	gi|756009460		9 kDa		< 0.0001		unknown	0.0962	0.15	0.0339	-0.0034	-0.1746	-0.1574	0.2246	0.0994	0.3593	0.1386	0.1318	0.0471	-0.0205	-0.6387	-0.0035	0.0082	0.1821	0.0783	-0.2358	-0.2215	-0.1244	0.0177	-0.1728	-0.2075			451	TRUE	Empty	50S ribosomal protein L27 [Campylobacter jejuni subsp. jejuni]	gi|756009460 (+3)		9 kDa		< 0.0001		unknown	0.0391	-0.0861
14.1	TRUE	Empty	succinyl-CoA synthetase subunit beta [Campylobacter jejuni subsp. jejuni]	gi|756009857		42 kDa	TRUE	< 0.0001		unknown	0.5076	0.5077	0.316	-0.3558	0	-0.6513	-0.1993	-0.9723	0.7587	0.2327	-0.1992	-1.5436	4.0431	3.8882	4.2051	4.7649	5.2773	5.0289	4.3631	4.1399	4.5853	4.5943	5.2739	4.6743			14.1	TRUE	Empty	succinyl-CoA synthetase subunit beta [Campylobacter jejuni subsp. jejuni]	gi|756009857 (+1)		42 kDa	TRUE	< 0.0001		unknown	-0.1561	-0.9291
452	TRUE	Empty	type VI secretion protein [Campylobacter jejuni subsp. jejuni]	gi|756010320		56 kDa	TRUE	< 0.0001		unknown	0.0379	-0.0828	-0.1048	0.0584	-0.1562	0.1092	-1.1275	-1.0747	-1.1244	-0.5942	-0.7672	-1.3246	0.6298	0.7546	0.7778	0.566	0.8325	0.4922	4.5162	5.0353	4.7869	5.119	5.2162	4.8356			452	TRUE	Empty	type VI secretion protein [Campylobacter jejuni subsp. jejuni]	gi|756010320		56 kDa	TRUE	< 0.0001		unknown	-0.3312	-0.2785
459	TRUE	Empty	imidazoleglycerol-phosphate dehydratase [Campylobacter jejuni subsp. jejuni]	gi|756010928		40 kDa	TRUE	< 0.0001		unknown	0.028	-0.0448	-0.0568	-0.0599	-0.0005	0.0783	-0.0493	0.0701	0.0268	-0.0615	0.0571	0.0617	0.3098	0.4051	0.3282	0.2848	0.3547	-0.0391	0.0585	0.0861	0.1456	0.1164	0.0536	0.0507			459	TRUE	Empty	imidazoleglycerol-phosphate dehydratase [Campylobacter jejuni subsp. jejuni]	gi|756010928		40 kDa	TRUE	< 0.0001		unknown	-0.0688	0.0506
461	TRUE	Empty	ATP-binding protein [Campylobacter jejuni subsp. jejuni]	gi|756009430		32 kDa	TRUE	< 0.0001		unknown	0.0523	0.063	-0.0096	-0.2599	0.0034	-0.002	0.0684	0.1267	0.1114	-0.0593	0.0426	0.0543	-0.1202	-0.2059	-0.0323	-0.1172	-0.2217	-0.1192	-0.1272	0.0588	0.0558	0.0245	-0.0829	-0.1235			461	TRUE	Empty	ATP-binding protein [Campylobacter jejuni subsp. jejuni]	gi|756009430 (+3)		32 kDa	TRUE	< 0.0001		unknown	-0.001	0.0573
464	TRUE	Empty	30S ribosomal protein S16 [Campylobacter jejuni subsp. jejuni]	gi|756014794		9 kDa	TRUE	< 0.0001		unknown	0.0617	0.1889	-0.2094	0.0868	-0.1084	0.0199	0.1746	0.4089	0.2006	0.2	0.1507	-0.0009	-0.1662	-0.5236	-0.0637	-0.1072	0.0751	0.0359	-0.3482	-0.2055	-0.1099	-0.1029	-0.091	-0.0993			464	TRUE	Empty	30S ribosomal protein S16 [Campylobacter jejuni subsp. jejuni]	gi|756014794		9 kDa	TRUE	< 0.0001		unknown	-0.0009	0.2333
465	TRUE	Empty	DEAD/DEAH box helicase [Campylobacter jejuni subsp. jejuni]	gi|756089999		111 kDa	TRUE	< 0.0001		unknown	-0.1284	0.0435	-0.0984	0.0469	0.0387	0.1143	0.0023	-0.0677	0.0671	-0.1881	0.036	0.0083	-3.176	-3.1042	-2.9394	-3.0251	-3.2099	-3.0845	-2.7533	-3.2184	-2.8865	-3.101	-3.2508	-3.4243			465	TRUE	Empty	DEAD/DEAH box helicase [Campylobacter jejuni subsp. jejuni]	gi|756089999 (+1)		111 kDa	TRUE	< 0.0001		unknown	0.0256	-0.0444
466	TRUE	Empty	flagellar assembly protein FliW [Campylobacter jejuni subsp. jejuni]	gi|756010395		15 kDa	TRUE	< 0.0001		unknown	-0.0145	-0.0954	0.1641	0.1022	-0.1829	0.0708	-0.6161	-0.2057	-0.3344	-0.0118	-0.35	-0.2453	-0.3634	-0.3608	-0.5778	-0.2061	-0.494	-0.1411	-0.3921	-0.3069	-0.4997	-0.2692	-0.388	-0.2781			466	TRUE	Empty	flagellar assembly protein FliW [Campylobacter jejuni subsp. jejuni]	gi|756010395 (+3)		15 kDa	TRUE	< 0.0001		unknown	-0.3415	0.0688
471	TRUE	Empty	hemerythrin family non-heme iron protein [Campylobacter jejuni subsp. jejuni]	gi|756015272		24 kDa	TRUE	< 0.0001		unknown	0.0371	-0.1902	-0.0242	-0.0489	0.0826	0.0836	0.0133	0.0994	0.0407	0.1101	0.0077	0.1149	-0.5208	-1.0178	-0.6973	-0.3451	-0.5169	-0.3953	-0.4701	-0.1832	-0.3707	-0.5308	-0.7378	-0.588			471	TRUE	Empty	hemerythrin family non-heme iron protein [Campylobacter jejuni subsp. jejuni]	gi|756015272 (+2)		24 kDa	TRUE	< 0.0001		unknown	-0.0581	0.0279
473	TRUE	Empty	ABC transporter [Campylobacter jejuni subsp. jejuni]	gi|756009990		9 kDa	TRUE	< 0.0001		unknown	0.1325	0.0025	-0.0725	0.0095	-0.1328	0.0429	0.1855	0.2704	0.3071	0.1474	-0.0375	0.1783	0.1691	0.0836	0.2354	0.3227	0.333	0.4024	0.023	0.1969	0.1778	0.3309	0.2175	0.0544			473	TRUE	Empty	ABC transporter [Campylobacter jejuni subsp. jejuni]	gi|756009990 (+3)		9 kDa	TRUE	< 0.0001		unknown	0.0125	0.0973
475	TRUE	Empty	2-dehydro-3-deoxyphosphooctonate aldolase [Campylobacter jejuni subsp. jejuni]	gi|756009728		30 kDa	TRUE	< 0.0001		unknown	0.0412	0.2756	0.0179	-0.0823	-0.0236	-0.005	-0.0327	0.1238	0.0781	0.0481	-0.0689	-0.0031	0.3475	0.0603	0.3004	0.3652	0.4032	0.4242	0.0015	0.181	0.1262	0.167	0.25	0.0913			475	TRUE	Empty	2-dehydro-3-deoxyphosphooctonate aldolase [Campylobacter jejuni subsp. jejuni]	gi|756009728 (+3)		30 kDa	TRUE	< 0.0001		unknown	-0.0577	0.0988
476	TRUE	Empty	hypothetical protein PJ17_06380 [Campylobacter jejuni subsp. jejuni]	gi|756010565		57 kDa	TRUE	< 0.0001		unknown	-0.0335	-0.0202	0.014	0.0253	-0.0408	-0.0249	0.1498	0.1304	0.1755	0.0586	0.0986	0.1377	0.1337	0.1525	0.257	0.1857	0.2398	0.1832	0.2884	0.2523	0.2795	0.2525	0.2656	0.1735			476	TRUE	Empty	hypothetical protein PJ17_06380 [Campylobacter jejuni subsp. jejuni]	gi|756010565 (+3)		57 kDa	TRUE	< 0.0001		unknown	0.025	0.0057
477	TRUE	Empty	50S ribosomal protein L17 [Campylobacter jejuni subsp. jejuni]	gi|756010925		13 kDa	TRUE	< 0.0001		unknown	0.0084	0.1628	0.0144	-0.0785	-0.1403	0.003	0.273	0.2974	0.3721	0.1029	0.0472	0.1351	0.1163	-0.4367	0.1141	0.1304	0.2863	0.062	-0.0669	0.1727	0.0604	0.1033	-0.0101	-0.0764			477	TRUE	Empty	50S ribosomal protein L17 [Campylobacter jejuni subsp. jejuni]	gi|756010925 (+3)		13 kDa	TRUE	< 0.0001		unknown	0.054	0.0784
59.1	TRUE	Empty	biotin attachment protein [Campylobacter jejuni subsp. jejuni]	gi|756014993		66 kDa	TRUE	< 0.0001		unknown	0.112	0.0791	-0.3263	0.1747	-0.0973	0.1516	0.0232	-0.1864	-0.2838	0.1111	-0.1831	-0.1698	0.0563	0.5114	0.1473	0.3384	0.5216	0.2	-3.8731	-3.9086	-2.8622	-3.0005	-3.9446	-3.6235			59.1	TRUE	Empty	biotin attachment protein [Campylobacter jejuni subsp. jejuni]	gi|756014993 (+2)		66 kDa	TRUE	< 0.0001		unknown	0.1468	-0.0629
478	TRUE	Empty	cobalamin ABC transporter permease [Campylobacter jejuni subsp. jejuni]	gi|756015277		33 kDa	TRUE	< 0.0001		unknown	0.0515	0.0319	-0.1267	-0.0095	0.005	-0.0521	-0.0445	0.1896	0.2374	0.0421	-0.0049	0.1217	-0.0266	-0.1677	0.0238	-0.0046	-0.0892	0.0081	-0.1484	-0.0073	0.0229	0.0573	0.0023	0.0985			478	TRUE	Empty	cobalamin ABC transporter permease [Campylobacter jejuni subsp. jejuni]	gi|756015277 (+2)		33 kDa	TRUE	< 0.0001		unknown	-0.1285	0.1057
482	TRUE	Empty	3-octaprenyl-4-hydroxybenzoate carboxy-lyase [Campylobacter jejuni subsp. jejuni]	gi|756009869		69 kDa	TRUE	< 0.0001		unknown	-0.0589	0.0164	0.0741	-0.0184	0.0447	-0.0505	0.0279	-0.0013	-0.0848	-0.0755	0.2134	-0.011	-0.3585	-0.2853	-0.2939	-0.5574	-0.2055	-0.4249	0.2712	0.2204	0.347	0.1075	0.1871	0.1052			482	TRUE	Empty	3-octaprenyl-4-hydroxybenzoate carboxy-lyase [Campylobacter jejuni subsp. jejuni]	gi|756009869 (+2)		69 kDa	TRUE	< 0.0001		unknown	0.0189	-0.0103
483	TRUE	Empty	acetyl-CoA carboxylase subunit beta [Campylobacter jejuni subsp. jejuni]	gi|756009492		31 kDa	TRUE	0.15		unknown	-0.0359	-0.0514	0.0462	-0.1264	0.1459	0.1283	0.0085	-0.0417	-0.0956	0.0241	0.0746	0.0473	0.0151	0.236	-0.0011	-0.0352	-0.0262	0.2001	0.0133	0.0167	-0.0565	0.2115	-0.0596	0.0202			483	TRUE	Empty	acetyl-CoA carboxylase subunit beta [Campylobacter jejuni subsp. jejuni]	gi|756009492 (+1)		31 kDa	TRUE	0.15		unknown	0.0003	-0.0499
484	TRUE	Empty	hypothetical protein PJ19_07875 [Campylobacter jejuni subsp. jejuni]	gi|756091219		36 kDa	TRUE	< 0.0001		unknown	-0.3364	0.1155	0.2472	0.0732	0.1806	0.3516	0.4109	-0.2986	0.0315	-0.0363	-0.1233	-0.0926	-5.0682	-5.4021	-5.1156	-5.0315	0	0	-4.5862	-5.2364	0	-4.8587	-5.1592	0			484	TRUE	Empty	hypothetical protein PJ19_07875 [Campylobacter jejuni subsp. jejuni]	gi|756091219 (+1)		36 kDa	TRUE	< 0.0001		unknown	0.5346	-0.175
488	TRUE	Empty	hypothetical protein PJ19_07860 [Campylobacter jejuni subsp. jejuni]	gi|756091521		20 kDa	TRUE	< 0.0001		unknown	-0.4959	0.2411	0.2314	-0.0985	-0.0279	0.4057	-0.4765	-1.7042	-1.4519	-1.2495	-0.2991	-0.7209	-4.2186	-4.6318	-5.4803	0	0	-5.5669	-4.4015	-4.4274	-4.4356	0	-5.084	-5.5049			488	TRUE	Empty	hypothetical protein PJ19_07860 [Campylobacter jejuni subsp. jejuni]	gi|756091521 (+1)		20 kDa	TRUE	< 0.0001		unknown	0.5706	-0.6571
489	TRUE	Empty	ankyrin [Campylobacter jejuni subsp. jejuni]	gi|756015796		47 kDa	TRUE	< 0.0001		unknown	-0.0709	0.0927	-0.3423	-0.0365	-0.0029	0.2915	-0.2006	-0.1029	-0.0488	-0.0858	0.0452	0.079	0.1841	-0.027	0.1091	0.0764	0.0889	-0.0755	-0.0775	0.0767	0.3239	-0.3832	-0.0032	0.0754			489	TRUE	Empty	ankyrin [Campylobacter jejuni subsp. jejuni]	gi|756015796 (+2)		47 kDa	TRUE	< 0.0001		unknown	-0.1557	-0.058
107.1	TRUE	Empty	flagellar hook protein FlgE [Campylobacter jejuni subsp. jejuni]	gi|756091494		92 kDa	TRUE	< 0.0001		unknown	0.0429	0.0169	0.0991	-0.1364	0.2079	-0.0051	0.0822	0.4751	0.0854	0.1631	0.6463	0.6354	-4.0702	-3.7895	-3.5906	-3.9592	-3.5071	-3.7443	-3.453	-3.4097	-3.3998	-3.1789	-3.7448	-3.1916			107.1	TRUE	Empty	flagellar hook protein FlgE [Campylobacter jejuni subsp. jejuni]	gi|756091494 (+1)		92 kDa	TRUE	< 0.0001		unknown	-0.195	0.1978
490	TRUE	Empty	exporting protein [Campylobacter jejuni subsp. jejuni]	gi|756015262		27 kDa	TRUE	< 0.0001		unknown	0.0105	0.1314	-0.1146	0.1378	-0.1146	0.0744	-0.0727	-0.199	0.1028	-0.0555	0.0878	-0.1148	-0.0153	-0.0937	0.1538	0.0265	0.0495	0.1483	-0.4733	-0.3065	-0.2289	-0.7988	-0.5418	-0.6782			490	TRUE	Empty	exporting protein [Campylobacter jejuni subsp. jejuni]	gi|756015262 (+2)		27 kDa	TRUE	< 0.0001		unknown	-0.0672	-0.1935
492	TRUE	Empty	hypothetical protein PJ17_01800 [Campylobacter jejuni subsp. jejuni]	gi|756009716		21 kDa		< 0.0001		unknown	0.0862	0.0041	-0.0509	-0.0604	-0.0813	0.1353	0.3188	0.0804	0.1401	-0.027	0.1167	0.2562	0.5572	0.8758	0.6261	0.8834	0.7845	0.909	0.4321	0.4565	0.6407	0.4679	0.2478	0.137			492	TRUE	Empty	hypothetical protein PJ17_01800 [Campylobacter jejuni subsp. jejuni]	gi|756009716 (+2)		21 kDa		< 0.0001		unknown	0.15	-0.0885
495	TRUE	Empty	restriction endonuclease [Campylobacter jejuni subsp. jejuni]	gi|756090001		97 kDa	TRUE	< 0.0001		unknown	0.0057	0.0212	0.0844	-0.0958	0.4614	-0.2512	-0.1807	0.0398	0.051	-0.0636	0.0001	0.1347	-3.1343	-3.1877	-3.3039	-3.4042	-3.4023	-3.5098	-3.3026	-3.2681	-3.1963	-3.2805	-3.6072	-3.0669			495	TRUE	Empty	restriction endonuclease [Campylobacter jejuni subsp. jejuni]	gi|756090001 (+1)		97 kDa	TRUE	< 0.0001		unknown	-0.1673	0.0532
497	TRUE	Empty	30S ribosomal protein S18 [Campylobacter jejuni subsp. jejuni]	gi|756010392		10 kDa	TRUE	0.00039		unknown	0.0325	0.2078	0.0401	-0.0457	-0.0503	-0.1375	0.404	0.1988	0.3719	0.1605	0.0059	0.0318	0.1935	-0.3082	-0.006	0.1754	0.4945	-0.0208	-0.1758	-0.1294	-0.1074	-0.0463	-0.1463	0.0506			497	TRUE	Empty	30S ribosomal protein S18 [Campylobacter jejuni subsp. jejuni]	gi|756010392 (+3)		10 kDa	TRUE	0.00039		unknown	0.1836	-0.0216
506	TRUE	Empty	methionine ABC transporter substrate-binding protein [Campylobacter jejuni subsp. jejuni]	gi|756014845		29 kDa	TRUE	< 0.0001		unknown	0.0477	-0.1306	-0.2275	-0.0895	0.0336	0.3845	0.3694	0.4341	0.2774	0.2626	0.2256	0.4962	-0.0218	-0.5666	-0.24	-0.0144	-0.0019	-0.2292	-0.2562	0.3056	0.2395	0.1312	-0.3343	-0.3116			506	TRUE	Empty	methionine ABC transporter substrate-binding protein [Campylobacter jejuni subsp. jejuni]	gi|756014845 (+2)		29 kDa	TRUE	< 0.0001		unknown	0.0169	0.0815
26.3	TRUE	Empty	50S ribosomal protein L7 [Campylobacter jejuni subsp. jejuni]	gi|756014588		13 kDa	TRUE	0.0034		unknown				0	0	0	0				0	0										0	0	0			26.3	TRUE	Empty	50S ribosomal protein L7 [Campylobacter jejuni subsp. jejuni]	gi|756014588		13 kDa	TRUE	0.0034		unknown	0	3.40282e+38
509	TRUE	Empty	flagellar motor switch protein FliG [Campylobacter jejuni subsp. jejuni]	gi|756009666		38 kDa	TRUE	< 0.0001		unknown	-0.0883	-0.01	-0.0646	-0.0208	0.0153	0.113	0.0565	0.0926	0.074	-0.046	-0.0248	0.0216	-0.1567	-0.4224	-0.165	-0.233	-0.2233	-0.1855	-0.0568	-0.0667	-0.0385	-0.0892	-0.1452	-0.1785			509	TRUE	Empty	flagellar motor switch protein FliG [Campylobacter jejuni subsp. jejuni]	gi|756009666 (+3)		38 kDa	TRUE	< 0.0001		unknown	0.027	0.0632
510	TRUE	Empty	4-hydroxy-3-methylbut-2-en-1-yl diphosphate synthase [Campylobacter jejuni subsp. jejuni]	gi|756009994		39 kDa	TRUE	< 0.0001		unknown	-0.0428	0.032	-0.0096	-0.0736	-0.0236	0.1468	-0.3556	0.0252	0.0745	0.0543	0.1004	0.0554	0.1262	0.1858	0.2593	0.3964	0.1068	0.2974	0.285	0.1786	-0.0676	0.0754	0.3487	0.1675			510	TRUE	Empty	4-hydroxy-3-methylbut-2-en-1-yl diphosphate synthase [Campylobacter jejuni subsp. jejuni]	gi|756009994 (+3)		39 kDa	TRUE	< 0.0001		unknown	-0.3848	-0.004
517	TRUE	Empty	hypothetical protein PJ17_07540 [Campylobacter jejuni subsp. jejuni]	gi|756010778		82 kDa	TRUE	< 0.0001		unknown	0.1497	-0.1427	-0.5419	-0.2235	0.0049	0.2033	-0.4931	-0.9469	-0.7625	-0.2994	-0.7999	-1.0208	0.7356	0.7425	0.9324	0.7816	0.7822	0.6223	4.6989	4.5972	5.1077	4.5783	5.1995	4.0127			517	TRUE	Empty	hypothetical protein PJ17_07540 [Campylobacter jejuni subsp. jejuni]	gi|756010778		82 kDa	TRUE	< 0.0001		unknown	0.0919	-0.362
519	TRUE	Empty	2-hydroxyacid dehydrogenase [Campylobacter jejuni subsp. jejuni]	gi|756010765		35 kDa	TRUE	< 0.0001		unknown	0.0963	-0.2601	0.1103	-0.1063	0.0927	-0.1775	-0.9384	-0.6327	-0.7465	-0.6163	-0.3303	-0.887	0.9029	1.2543	0.8523	0.7387	0.7523	0.728	4.3397	5.109	5.1702	5.0694	4.6867	4.253			519	TRUE	Empty	2-hydroxyacid dehydrogenase [Campylobacter jejuni subsp. jejuni]	gi|756010765		35 kDa	TRUE	< 0.0001		unknown	-0.3884	-0.0827
520	TRUE	Empty	lysine decarboxylase [Campylobacter jejuni subsp. jejuni]	gi|756009421		23 kDa	TRUE	< 0.0001		unknown	-0.0107	-0.0508	-0.0459	0.0789	0.0161	0.0168	-0.0744	-0.0634	-0.0023	-0.0183	-0.1046	0.1005	0.1249	0.0755	0.4676	0.3729	0.1089	0.2861	-0.1599	-0.1782	-0.0191	-0.1064	-0.3287	-0.3111			520	TRUE	Empty	lysine decarboxylase [Campylobacter jejuni subsp. jejuni]	gi|756009421 (+2)		23 kDa	TRUE	< 0.0001		unknown	-0.0626	-0.0516
3.2	TRUE	Empty	flagellin [Campylobacter jejuni subsp. jejuni]	gi|756015428		60 kDa	TRUE	< 0.0001		unknown	0.2763	-1.5102	-0.7297	0.1348	-0.3338	-0.2243	0.419	0.3314	0.4256	0.2926	0.2758	0.4126	4.5766	5.1172	5.5506	5.6104	5.6548	5.0694	0.1579	0.3971	0.718	0.2171	-0.1259	0.1204			3.2	TRUE	Empty	flagellin [Campylobacter jejuni subsp. jejuni]	gi|756015428		60 kDa	TRUE	< 0.0001		unknown	0.0244	-0.0632
105.1	TRUE	Empty	SWISS-PROT:P13645 Tax_Id=9606 Gene_Symbol=KRT10 Keratin, type I cytoskeletal 10	P13645		?	TRUE	0.02		unknown	-0.2032	-0.4757	0.2997	-0.0006	0.5021	0.3506	-0.0543	-1.0979	0.1333	-0.6335	0.4321	-0.3269	-0.1161	-0.665	0.7069	-1.0889	-0.8724	-0.0613	0.3087	0.5283	-0.5927	-0.0214	0.163	-1.4425			105.1	TRUE	Empty	SWISS-PROT:P13645 Tax_Id=9606 Gene_Symbol=KRT10 Keratin, type I cytoskeletal 10	P13645 (+1)		?	TRUE	0.02		unknown	0.2249	-0.8186
522	TRUE	Empty	hydrogenase formation protein HypD [Campylobacter jejuni subsp. jejuni]	gi|756090374		40 kDa	TRUE	0.0065		unknown	-0.1852	0.1502	0.0556	-0.0162	0.0022	0.0722	0.0896	0.0176	-0.0153	-0.1448	0.0771	-0.0793	0.0449	-0.0062	0.0104	-0.0119	0.077	-0.0798	0.0423	-0.2161	0.0742	-0.0792	-0.0592	-0.1663			522	TRUE	Empty	hydrogenase formation protein HypD [Campylobacter jejuni subsp. jejuni]	gi|756090374 (+1)		40 kDa	TRUE	0.0065		unknown	0.0779	0.006
524	TRUE	Empty	malonic semialdehyde reductase [Campylobacter jejuni subsp. jejuni]	gi|756010125		28 kDa	TRUE	< 0.0001		unknown	0.0433	0.0914	-0.085	-0.0255	0.1117	-0.0368	-0.2025	-0.1543	-0.181	-0.0714	-0.0824	0.0447	-0.0046	0.0321	0.0797	0.1146	0.0092	0.0108	0.149	-0.0374	0.1663	-0.0158	-0.2832	0.0965			524	TRUE	Empty	malonic semialdehyde reductase [Campylobacter jejuni subsp. jejuni]	gi|756010125 (+3)		28 kDa	TRUE	< 0.0001		unknown	-0.082	-0.0338
527	TRUE	Empty	racemase [Campylobacter jejuni subsp. jejuni]	gi|756009450		26 kDa		< 0.0001		unknown	-0.0477	-0.0521	-0.3693	0.295	0.0386	0.0057	0.0753	0.0204	0.0209	-0.0837	-0.0982	0.3021	0.402	0.4071	0.4096	0.007	0.4632	0.0228	0.2079	0.2192	0.3634	0.0166	0.1629	0.1876			527	TRUE	Empty	racemase [Campylobacter jejuni subsp. jejuni]	gi|756009450 (+3)		26 kDa		< 0.0001		unknown	0.0134	-0.0415
29.1	TRUE	Empty	enolase [Campylobacter jejuni subsp. jejuni]	gi|756089748		25 kDa	TRUE	< 0.0001		unknown	-0.3785	0.2489	-0.0171	1.3484	0.3885	-0.1757	-0.0018	-0.9921	-1.065	-0.2451	-0.0738	1.0193	-2.1182	-1.3095	-3.0904	-2.9762	0	-2.14	-4.467	0	0	0	0	0			29.1	TRUE	Empty	enolase [Campylobacter jejuni subsp. jejuni]	gi|756089748 (+1)		25 kDa	TRUE	< 0.0001		unknown	0.5114	-0.4789
528	TRUE	Empty	nitrate reductase [Campylobacter jejuni subsp. jejuni]	gi|756010081		19 kDa	TRUE	< 0.0001		unknown	0.1318	0.2025	0.1293	-0.1859	-0.1199	-0.25	0.382	0.0842	0.0959	0.0427	0.1494	-0.2182	0.5165	0.5177	0.5586	0.5043	0.7333	0.6676	-0.1485	-0.0548	0.0113	-0.31	0.1823	-0.2392			528	TRUE	Empty	nitrate reductase [Campylobacter jejuni subsp. jejuni]	gi|756010081 (+3)		19 kDa	TRUE	< 0.0001		unknown	0.2821	-0.0157
28.2	TRUE	Empty	thioredoxin [Campylobacter jejuni subsp. jejuni]	gi|756014375		11 kDa	TRUE	0.00033		unknown	0.3988	0.0246	0.0529	0	0	-0.2111	0	0.1686	0.3971	0.421	0	0	3.9438	3.0639	4.3498	8.2541	8.0262	6.1769	0.6127	0.7828	0.6066	0	0	0.0651			28.2	TRUE	Empty	thioredoxin [Campylobacter jejuni subsp. jejuni]	gi|756014375		11 kDa	TRUE	0.00033		unknown	0	3.40282e+38
531	TRUE	Empty	potassium transporter [Campylobacter jejuni subsp. jejuni]	gi|756010647		24 kDa	TRUE	< 0.0001		unknown	-0.1052	0.0687	-0.1148	0.3126	0.0461	-0.0515	0.273	-0.2388	0.3672	0.0102	0.2681	-0.1027	-0.4138	-0.9616	-0.3978	-0.737	-0.6775	-0.4708	-0.1758	-0.7054	-0.4013	-0.6098	-0.074	-0.5198			531	TRUE	Empty	potassium transporter [Campylobacter jejuni subsp. jejuni]	gi|756010647 (+3)		24 kDa	TRUE	< 0.0001		unknown	0.1776	-0.3341
532	TRUE	Empty	glucose-6-phosphate isomerase [Campylobacter jejuni subsp. jejuni]	gi|756010868		46 kDa		< 0.0001		unknown	-0.033	0.0209	0.0108	-0.0105	0.0066	-0.0339	-0.0493	-0.0014	-0.0498	-0.1619	-0.0582	-0.2234	0.2778	0.3072	0.1036	0.0954	0.1406	0.1647	0.1108	0.0473	0.1315	0.2185	0.2162	0.13			532	TRUE	Empty	glucose-6-phosphate isomerase [Campylobacter jejuni subsp. jejuni]	gi|756010868		46 kDa		< 0.0001		unknown	0.0451	0.093
535	TRUE	Empty	ATP synthase F0F1 subunit B [Campylobacter jejuni subsp. jejuni]	gi|756009468		20 kDa	TRUE	< 0.0001		unknown	-0.0912	-0.107	-0.0559	0.0586	0.3477	-0.0686	0.1848	0.0506	0.08	0.0256	0.0847	0.1591	0.105	0.4132	0.1649	0.2107	-0.2337	0.0502	-0.0268	-0.0419	-0.0468	-0.3202	-0.2788	-0.2905			535	TRUE	Empty	ATP synthase F0F1 subunit B [Campylobacter jejuni subsp. jejuni]	gi|756009468 (+3)		20 kDa	TRUE	< 0.0001		unknown	0.0727	-0.0615
11.1	TRUE	Empty	bifunctional aconitate hydratase 2/2-methylisocitrate dehydratase [Campylobacter jejuni subsp. jejuni]	gi|756014906		93 kDa	TRUE	< 0.0001		unknown	0.0589	0.2059	-0.0174	-0.0678	0.0395	-0.2056	0.396	-0.2944	-0.5763	-0.0669	-0.0612	0.0886	0.2704	0.5711	0.5262	0.7092	0.1526	0.6863	-2.7892	-2.5429	0	0	0	0			11.1	TRUE	Empty	bifunctional aconitate hydratase 2/2-methylisocitrate dehydratase [Campylobacter jejuni subsp. jejuni]	gi|756014906 (+2)		93 kDa	TRUE	< 0.0001		unknown	0.4961	-0.1943
543	TRUE	Empty	imidazole glycerol phosphate synthase [Campylobacter jejuni subsp. jejuni]	gi|756010932		28 kDa	TRUE	< 0.0001		unknown	-0.0073	-0.066	-0.0451	-0.0943	0.0803	0.2065	-0.3228	-0.166	-0.0637	-0.2768	0.2445	-0.1938	0.2879	0.1103	0.2183	0.1712	0.4589	0.2332	-0.1221	-0.0786	-0.0402	-0.2341	-0.0851	-0.2392			543	TRUE	Empty	imidazole glycerol phosphate synthase [Campylobacter jejuni subsp. jejuni]	gi|756010932 (+3)		28 kDa	TRUE	< 0.0001		unknown	-0.2014	-0.0446
546	TRUE	Empty	acetylornithine aminotransferase [Campylobacter jejuni subsp. jejuni]	gi|756014310		44 kDa	TRUE	< 0.0001		unknown	-0.1061	0.1157	-0.0444	-0.0619	0.1981	0.0074	0.1909	-0.0104	-0.104	-0.1195	0.4374	0.0547	-1.643	-2.0328	-1.8823	-1.6698	-1.5888	-1.7866	-0.7694	-0.7311	-0.6871	-0.8209	-0.8011	-0.8217			546	TRUE	Empty	acetylornithine aminotransferase [Campylobacter jejuni subsp. jejuni]	gi|756014310		44 kDa	TRUE	< 0.0001		unknown	0.1294	-0.0719
551	TRUE	Empty	major exported protein [Campylobacter jejuni subsp. jejuni]	gi|756010314		19 kDa	TRUE	< 0.0001		unknown	0.0096	-0.1197	-0.2882	0.0822	-0.2226	0.309	0	-0.3807	0	-0.7578	-0.3668	0	0.8952	1.0424	1.4121	0.4203	0.8116	0.7503	4.2336	5.3005	5.6265	5.1692	4.9457	4.6961			551	TRUE	Empty	major exported protein [Campylobacter jejuni subsp. jejuni]	gi|756010314		19 kDa	TRUE	< 0.0001		unknown	0	3.40282e+38
552	TRUE	Empty	sulfoxide reductase catalytic subunit YedY [Campylobacter jejuni subsp. jejuni]	gi|756014493		34 kDa	TRUE	< 0.0001		unknown	0.0125	-0.0032	-0.0647	0.0381	0.0173	-0.0458	0.3179	-0.2886	-0.2212	-0.1167	-0.1827	0.2175	0.0904	0.2044	0.3327	0.1016	0.069	0.198	1.3899	1.1686	1.4422	1.3188	0.5543	0.8165			552	TRUE	Empty	sulfoxide reductase catalytic subunit YedY [Campylobacter jejuni subsp. jejuni]	gi|756014493		34 kDa	TRUE	< 0.0001		unknown	0.3519	-0.2546
157.1	TRUE	Empty	adenylosuccinate lyase [Campylobacter jejuni subsp. jejuni]	gi|756015478		51 kDa	TRUE	< 0.0001		unknown	-0.5096	0.0569	0	0.1911	-0.0316	0	0.9317	-0.248	0.6555	0.5267	0.5741	0.7698	4.9817	4.9933	5.3222	5.3602	6.1025	6.4484	1.0968	0.4972	0.9472	0.2525	0.3364	0.2035			157.1	TRUE	Empty	adenylosuccinate lyase [Campylobacter jejuni subsp. jejuni]	gi|756015478		51 kDa	TRUE	< 0.0001		unknown	0.3095	-0.8702
557	TRUE	Empty	50S ribosomal protein L23 [Campylobacter jejuni subsp. jejuni]	gi|756011043		11 kDa		0.0034		unknown	-0.0222	0.2522	0.0801	-0.0837	-0.1374	-0.1242	0.164	0.2453	0.3396	0.1603	0.061	0.0214	0.1016	-0.6366	0.0179	0.0573	0.3003	0.0682	0.186	0.1286	0.0904	0.3645	0.1999	-0.1059			557	TRUE	Empty	50S ribosomal protein L23 [Campylobacter jejuni subsp. jejuni]	gi|756011043 (+3)		11 kDa		0.0034		unknown	-0.0067	0.0746
559	TRUE	Empty	hypothetical protein PJ17_03405 [Campylobacter jejuni subsp. jejuni]	gi|756010011		21 kDa	TRUE	< 0.0001		unknown	-0.0651	0.0345	-0.0025	0.0472	-0.0197	-0.0116	0.0916	0.0376	0.0111	-0.0564	0.0448	-0.0508	0.0512	-0.0149	0.0081	-0.0352	0.0698	0.0746	-0.1035	-0.2447	-0.0961	-0.3376	-0.075	-0.3594			559	TRUE	Empty	hypothetical protein PJ17_03405 [Campylobacter jejuni subsp. jejuni]	gi|756010011 (+3)		21 kDa	TRUE	< 0.0001		unknown	0.0628	0.0088
570	TRUE	Empty	50S ribosomal protein L28 [Campylobacter jejuni subsp. jejuni]	gi|756009791		7 kDa		< 0.0001		unknown	0.0022	0.2313	0.0663	-0.0589	-0.1304	-0.1432	0.1703	0.2902	0.2497	0.1687	0.0888	-0.003	-0.0033	-0.4894	-0.099	0.0637	0.2345	0.1043	-0.1233	-0.1677	-0.0644	-0.014	0.0037	-0.1513			570	TRUE	Empty	50S ribosomal protein L28 [Campylobacter jejuni subsp. jejuni]	gi|756009791 (+3)		7 kDa		< 0.0001		unknown	0.0052	0.125
577	TRUE	Empty	flagellar assembly protein FliH [Campylobacter jejuni subsp. jejuni]	gi|756009667		31 kDa	TRUE	< 0.0001		unknown	-0.0482	-0.048	-0.0852	0.0406	-0.0296	0.1176	-0.2114	-0.0216	0.0606	-0.0831	-0.1013	-0.1913	-0.1555	-0.3349	-0.1428	-0.301	-0.2066	-0.1611	-0.2185	-0.1863	-0.159	-0.0777	-0.1379	-0.2346			577	TRUE	Empty	flagellar assembly protein FliH [Campylobacter jejuni subsp. jejuni]	gi|756009667 (+3)		31 kDa	TRUE	< 0.0001		unknown	-0.1392	0.0506
578	TRUE	Empty	ABC transporter permease [Campylobacter jejuni subsp. jejuni]	gi|756014877		65 kDa	TRUE	0.29		unknown	-0.1333	-0.0556	0.0314	-0.0725	0.0776	0.1537	0.0412	0.0184	-0.0829	-0.0973	-0.0533	-0.0201	0.0616	0.2315	0.0588	-0.0666	-0.0198	-0.145	-0.1797	0.0161	-0.1404	0.1437	-0.1414	-0.007			578	TRUE	Empty	ABC transporter permease [Campylobacter jejuni subsp. jejuni]	gi|756014877 (+2)		65 kDa	TRUE	0.29		unknown	0.0793	0.0566
72.1	TRUE	Empty	argininosuccinate synthase [Campylobacter jejuni subsp. jejuni]	gi|756090412		46 kDa	TRUE	< 0.0001		unknown	0.1253	0.0834	0.222	0.0195	-0.1683	0.1497	0.0872	-0.0885	0.1575	0.2527	0.0232	-0.1346	-1.5171	-1.2683	-1.4836	-1.0437	-0.7173	-1.2104	-2.8466	-3.5467	-3.2325	-3.3524	-3.3615	-3.7517			72.1	TRUE	Empty	argininosuccinate synthase [Campylobacter jejuni subsp. jejuni]	gi|756090412 (+1)		46 kDa	TRUE	< 0.0001		unknown	0.1212	-0.0545
581	TRUE	Empty	flagellar basal body rod modification protein [Campylobacter jejuni subsp. jejuni]	gi|756009413		31 kDa		< 0.0001		unknown	0.0632	-0.3175	-0.2525	-0.0655	0.2927	0.2403	-0.3418	-0.048	0.065	0.166	0.0394	0.2308	-0.4323	-0.1251	-0.1727	-0.252	-0.5938	-0.1144	-0.7864	-0.3735	-0.9324	-0.5169	-0.8885	-0.3548			581	TRUE	Empty	flagellar basal body rod modification protein [Campylobacter jejuni subsp. jejuni]	gi|756009413 (+3)		31 kDa		< 0.0001		unknown	-0.3643	-0.0705
582	TRUE	Empty	tryptophan synthase subunit alpha [Campylobacter jejuni subsp. jejuni]	gi|756009695		28 kDa		< 0.0001		unknown	0.0135	0.196	0.0188	0.0114	-0.1358	-0.1493	0.5444	0.1649	0.2783	0.0076	-0.0545	0.1964	0.096	-0.1121	0.2133	0.37	0.2822	0.2554	-0.6526	-0.3546	-0.3303	-0.6297	-0.3785	-0.5136			582	TRUE	Empty	tryptophan synthase subunit alpha [Campylobacter jejuni subsp. jejuni]	gi|756009695 (+3)		28 kDa		< 0.0001		unknown	0.3653	-0.0142
31.1	TRUE	Empty	molecular chaperone Hsp90 [Campylobacter jejuni subsp. jejuni]	gi|756090271		70 kDa	TRUE	< 0.0001		unknown	0.263	0.1355	-0.0666	-0.085	-0.1266	0.0839	0.1245	-0.0863	-0.0138	-0.0357	0.0379	0.242	-3.1438	-3.5795	-3.6615	-5.1502	-4.7462	-4.5858	-0.4471	-0.4725	-0.7893	-0.3772	-0.6739	-0.8094			31.1	TRUE	Empty	molecular chaperone Hsp90 [Campylobacter jejuni subsp. jejuni]	gi|756090271 (+1)		70 kDa	TRUE	< 0.0001		unknown	0.1175	-0.0933
586	TRUE	Empty	NADPH quinone reductase MdaB [Campylobacter jejuni subsp. jejuni]	gi|756015613		22 kDa		0.0036		unknown	0.0606	0.0259	0.0489	-0.2037	0.0544	-0.0358	0.0124	0.1499	0.1486	0.0451	0.2274	-0.0168	-0.0685	-0.2008	-0.0529	0.2111	0.3039	0.0021	-0.0642	0.0939	0.1021	-0.103	-0.0349	0.1105			586	TRUE	Empty	NADPH quinone reductase MdaB [Campylobacter jejuni subsp. jejuni]	gi|756015613 (+2)		22 kDa		0.0036		unknown	-0.0742	0.0633
587	TRUE	Empty	formate dehydrogenase [Campylobacter jejuni subsp. jejuni]	gi|756010846		24 kDa	TRUE	< 0.0001		unknown	-0.1964	0.4329	0.1595	0.026	-0.1628	-0.0785	0.0273	0.0455	-0.2342	0.0294	0.017	-0.2478	-0.1797	-0.2671	-0.3223	-0.1773	-0.1074	-0.3681	-0.721	-1.3542	-0.9764	-0.5913	-0.7345	-0.8875			587	TRUE	Empty	formate dehydrogenase [Campylobacter jejuni subsp. jejuni]	gi|756010846 (+3)		24 kDa	TRUE	< 0.0001		unknown	0.0806	0.0988
590	TRUE	Empty	macrolide transporter [Campylobacter jejuni subsp. jejuni]	gi|756009927		70 kDa	TRUE	< 0.0001		unknown	-0.0762	-0.0774	0.0228	-0.0196	0.0727	0.1437	-0.0457	0.0188	0.0239	-0.0517	0.0732	0.164	-0.0135	-0.1296	-0.1447	-0.0808	-0.3718	-0.3055	-0.3064	-0.2827	-0.3758	-0.3717	-0.3364	-0.3254			590	TRUE	Empty	macrolide transporter [Campylobacter jejuni subsp. jejuni]	gi|756009927 (+3)		70 kDa	TRUE	< 0.0001		unknown	-0.0844	-0.0199
593	TRUE	Empty	50S ribosomal protein L29 [Campylobacter jejuni subsp. jejuni]	gi|756011037		7 kDa	TRUE	< 0.0001		unknown	-0.0025	0.1766	-0.0865	0.0164	-0.1221	-0.0474	0.2633	0.1989	0.4427	0.1813	0.0734	0.0831	0.0848	-0.4625	0.1622	0.1144	0.3537	0.1379	-0.1318	-0.1364	-0.0794	-0.0694	-0.0628	-0.2721			593	TRUE	Empty	50S ribosomal protein L29 [Campylobacter jejuni subsp. jejuni]	gi|756011037 (+3)		7 kDa	TRUE	< 0.0001		unknown	0.044	-0.0204
595	TRUE	Empty	magnesium transporter [Campylobacter jejuni subsp. jejuni]	gi|756090519		38 kDa	TRUE	0.0059		unknown	-0.1175	-0.1339	-0.0681	-0.0318	0.166	0.1123	0.048	0.0722	-0.0057	-0.0256	0.0597	0.2267	0.0446	0.4177	0.0447	0.0091	-0.2037	-0.3406	0.0058	-0.0165	0.0823	-0.0026	-0.212	-0.126			595	TRUE	Empty	magnesium transporter [Campylobacter jejuni subsp. jejuni]	gi|756090519 (+1)		38 kDa	TRUE	0.0059		unknown	-0.0188	0.0054
597	TRUE	Empty	flagellar motor switch protein FliY [Campylobacter jejuni subsp. jejuni]	gi|756009426		31 kDa	TRUE	< 0.0001		unknown	0.0044	-0.0917	-0.0047	0.0899	-0.1811	0.2373	-0.5685	-0.2775	-0.1774	-0.2214	0.0192	-0.3559	-0.4196	-0.6405	-0.3485	-0.556	0.0817	-0.7667	-0.3929	-0.3282	-0.4027	-0.4425	-0.4167	-0.2298			597	TRUE	Empty	flagellar motor switch protein FliY [Campylobacter jejuni subsp. jejuni]	gi|756009426 (+3)		31 kDa	TRUE	< 0.0001		unknown	-0.334	-0.043
600	TRUE	Empty	glycosyl transferase family 2 [Campylobacter jejuni subsp. jejuni]	gi|756010779		52 kDa	TRUE	< 0.0001		unknown	0.1914	0.2351	0.1574	-0.0377	-0.4209	-0.1539	-0.6833	-0.3269	-0.52	-0.0542	-0.6716	0	0.5329	0.4098	0.5734	0.6513	0.8704	0.8661	4.0531	4.2203	4.0605	4.7241	4.8771	4.2592			600	TRUE	Empty	glycosyl transferase family 2 [Campylobacter jejuni subsp. jejuni]	gi|756010779		52 kDa	TRUE	< 0.0001		unknown	-0.1725	0.1839
603	TRUE	Empty	hypothetical protein PJ17_02255 [Campylobacter jejuni subsp. jejuni]	gi|756009800		10 kDa		0.00012		unknown	0.1037	0.0116	-0.0556	-0.001	-0.1948	0.0281	0.1802	0.1584	0.3031	0.1555	0.0977	0.049	0.007	-0.1408	0.0713	0.0935	0.1877	0.0575	-0.0697	0.1142	0.1577	-0.0607	0.2179	-0.0392			603	TRUE	Empty	hypothetical protein PJ17_02255 [Campylobacter jejuni subsp. jejuni]	gi|756009800 (+3)		10 kDa		0.00012		unknown	0.0269	0.005
19.2	TRUE	Empty	30S ribosomal protein S1 [Campylobacter jejuni subsp. jejuni]	gi|756010175		63 kDa	TRUE	< 0.0001		unknown	0.0089	-0.3676	0.4609	0.1686	-0.2896	-0.1465	0	-0.6747	-1.3074	-0.7323	-0.5978	0	1.2594	1.1469	0.7927	0.9045	1.3928	1.3391	4.4495	5.1724	6.5088	4.7058	5.3913	5.0965			19.2	TRUE	Empty	30S ribosomal protein S1 [Campylobacter jejuni subsp. jejuni]	gi|756010175		63 kDa	TRUE	< 0.0001		unknown	0	0.1178
608	TRUE	Empty	UDP-galactopyranose mutase [Campylobacter jejuni subsp. jejuni]	gi|756091229		43 kDa	TRUE	< 0.0001		unknown	-0.1351	0.0197	0.147	-0.2147	0.1579	0.1437	-0.3441	-0.1648	-0.0491	0.0423	-0.2331	-0.2822	-2.9481	-3.2733	-3.5434	-2.8438	-3.0999	-3.0101	-3.0408	-3.3271	-3.9524	-3.3496	-3.1267	-3.0012			608	TRUE	Empty	UDP-galactopyranose mutase [Campylobacter jejuni subsp. jejuni]	gi|756091229 (+1)		43 kDa	TRUE	< 0.0001		unknown	-0.1398	0.0396
43.1	TRUE	Empty	chemotaxis protein CheY [Campylobacter jejuni subsp. jejuni]	gi|756009701		26 kDa	TRUE	< 0.0001		unknown	0.1071	-0.1506	-0.0002	0.1264	0.0622	-0.1606	-0.0245	0.0514	0.2034	0.3719	-0.0251	-0.1796	-3.793	-3.4274	0	-3.2966	-3.1101	0	-0.0911	-0.1007	-0.1421	0.1488	0.246	0.5886			43.1	TRUE	Empty	chemotaxis protein CheY [Campylobacter jejuni subsp. jejuni]	gi|756009701 (+2)		26 kDa	TRUE	< 0.0001		unknown	-0.0511	0.0248
610	TRUE	Empty	50S ribosomal protein L22 [Campylobacter jejuni subsp. jejuni]	gi|756015761		15 kDa	TRUE	0.00089		unknown	-0.002	0.0678	0.2998	-0.1889	-0.1825	0.1464	0.2334	0.1275	0.1271	-0.1233	0.3711	0.2562	0.1471	-0.3081	-0.3626	0.1338	0.0569	-0.0754	-0.422	-0.4375	-0.0129	-0.2441	-0.2331	-0.0529			610	TRUE	Empty	50S ribosomal protein L22 [Campylobacter jejuni subsp. jejuni]	gi|756015761 (+2)		15 kDa	TRUE	0.00089		unknown	0.0842	-0.0217
612	TRUE	Empty	hypothetical protein PJ17_09065 [Campylobacter jejuni subsp. jejuni]	gi|756011061		21 kDa		< 0.0001		unknown	-0.0465	0.2751	-0.1309	-0.1039	-0.8956	0.2285	-0.5739	-1.1657	-0.5837	-0.9582	-0.2446	-0.5066	0.726	-0.0208	0.7523	0.4316	0.5872	0.4411	4.6961	4.5703	4.781	5.7323	5.1322	4.9178			612	TRUE	Empty	hypothetical protein PJ17_09065 [Campylobacter jejuni subsp. jejuni]	gi|756011061		21 kDa		< 0.0001		unknown	-0.1695	-0.7613
613	TRUE	Empty	dTDP-4-dehydrorhamnose 3,5-epimerase [Campylobacter jejuni subsp. jejuni]	gi|756091220		21 kDa	TRUE	< 0.0001		unknown	-0.3146	-0.0531	0.5152	0.3054	0.03	-0.0606	-0.3862	-0.2624	-0.2947	0.2871	0.3206	-0.1444	-3.7062	-4.2688	-4.375	-4.303	-4.1144	-3.8359	-3.8914	-4.7768	-4.7572	-4.6703	-4.6487	-4.923			613	TRUE	Empty	dTDP-4-dehydrorhamnose 3,5-epimerase [Campylobacter jejuni subsp. jejuni]	gi|756091220 (+1)		21 kDa	TRUE	< 0.0001		unknown	-0.2361	-0.1123
616	TRUE	Empty	exodeoxyribonuclease III [Campylobacter jejuni subsp. jejuni]	gi|756014283		30 kDa	TRUE	< 0.0001		unknown	-0.0364	0.0967	-0.0184	-0.0003	-0.0686	-0.0152	0.1642	0.1901	0.1855	0.0361	0.0353	0.0556	0.032	-0.2207	0.0491	0.1562	-0.0295	-0.0077	-0.1134	-0.0485	0.0032	-0.0517	-0.0008	-0.0095			616	TRUE	Empty	exodeoxyribonuclease III [Campylobacter jejuni subsp. jejuni]	gi|756014283 (+2)		30 kDa	TRUE	< 0.0001		unknown	0.05	0.076
48.1	TRUE	Empty	succinate--CoA ligase [Campylobacter jejuni subsp. jejuni]	gi|756009858		30 kDa	TRUE	0.00055		unknown	0	0	0	0	0	0	0	0	0	0	0	0			0												48.1	TRUE	Empty	succinate--CoA ligase [Campylobacter jejuni subsp. jejuni]	gi|756009858 (+1)		30 kDa	TRUE	0.00055		unknown	0	0
617	TRUE	Empty	acetolactate synthase [Campylobacter jejuni subsp. jejuni]	gi|756009895		17 kDa	TRUE	< 0.0001		unknown	0.1283	-0.1398	-0.1235	-0.0828	0.2339	-0.0376	-0.102	-0.0142	0.0923	0.041	-0.0701	0.1821	-0.0571	0.0027	-0.0235	0.3251	-0.1433	0.0553	-0.5154	-0.3185	-0.3772	-0.235	-0.4527	-0.3191			617	TRUE	Empty	acetolactate synthase [Campylobacter jejuni subsp. jejuni]	gi|756009895 (+3)		17 kDa	TRUE	< 0.0001		unknown	-0.1253	-0.0375
619	TRUE	Empty	GDP-4-keto-6-deoxy-D-mannose-3, 5-epimerase-4-reductase [Campylobacter jejuni subsp. jejuni]	gi|756015513		40 kDa	TRUE	< 0.0001		unknown	0.2344	0.0517	-0.2223	-0.0267	-0.395	-0.1224	0.4078	0.2368	0.3521	0.1622	0.3724	0.6017	4.0028	3.9436	4.6673	4.5514	5.2754	4.407	0.1295	0.2312	0.6597	0.1657	0.0027	0.0509			619	TRUE	Empty	GDP-4-keto-6-deoxy-D-mannose-3, 5-epimerase-4-reductase [Campylobacter jejuni subsp. jejuni]	gi|756015513		40 kDa	TRUE	< 0.0001		unknown	0.0254	-0.1456
621	TRUE	Empty	preprotein translocase subunit YajC [Campylobacter jejuni subsp. jejuni]	gi|756010413		10 kDa	TRUE	< 0.0001		unknown	-0.0338	-0.0276	0.0467	0.1015	-0.1065	0.0136	0.2976	0.0956	0.0504	0.011	0.1439	0.1974	0.2475	0.6085	0.265	0.1362	0.3164	0.2326	0.1085	0.0907	0.3151	0.1454	-0.0026	-0.0522			621	TRUE	Empty	preprotein translocase subunit YajC [Campylobacter jejuni subsp. jejuni]	gi|756010413 (+3)		10 kDa	TRUE	< 0.0001		unknown	0.1837	-0.0183
622	TRUE	Empty	polyphosphate kinase [Campylobacter jejuni subsp. jejuni]	gi|756009924		34 kDa	TRUE	< 0.0001		unknown	0.0679	-0.0208	-0.0136	0.0324	0.0831	-0.0876	0.136	-0.131	0.0105	-0.0124	-0.1013	0.1241	-2.6083	-2.7854	-2.854	-2.8626	-2.4977	-3.2031	0.471	0.4361	0.4188	0.8218	0.3557	0.3459			622	TRUE	Empty	polyphosphate kinase [Campylobacter jejuni subsp. jejuni]	gi|756009924 (+2)		34 kDa	TRUE	< 0.0001		unknown	0.1244	-0.1426
623	TRUE	Empty	chemotaxis protein CheR [Campylobacter jejuni subsp. jejuni]	gi|756010204		31 kDa	TRUE	< 0.0001		unknown	0.0146	0.0045	-0.0927	-0.0113	0.1958	-0.1632	0.0823	-0.0405	0.0398	-0.0014	-0.1722	0.0724	-0.0977	-0.1851	-0.0702	-0.0865	-0.5062	-0.2675	-0.2215	-0.2507	-0.1938	-0.1278	-0.2612	-0.4767			623	TRUE	Empty	chemotaxis protein CheR [Campylobacter jejuni subsp. jejuni]	gi|756010204 (+3)		31 kDa	TRUE	< 0.0001		unknown	0.0846	-0.0381
198.1	TRUE	Empty	coproporphyrinogen III oxidase [Campylobacter jejuni subsp. jejuni]	gi|756015048		52 kDa	TRUE	< 0.0001		unknown	-0.0626	-0.0377	0.0026	0.2193	-0.0799	-0.0153	0.0296	0.007	0.0623	0.1853	0.1148	0.1542	0.3542	0.3258	0.2512	0.4934	0.4965	0.3754	-2.7229	-2.785	-2.396	-4.0461	-4.3993	-3.1213			198.1	TRUE	Empty	coproporphyrinogen III oxidase [Campylobacter jejuni subsp. jejuni]	gi|756015048 (+2)		52 kDa	TRUE	< 0.0001		unknown	-0.0553	-0.0778
624	TRUE	Empty	GTP-binding protein LepA [Campylobacter jejuni subsp. jejuni]	gi|756010351		67 kDa	TRUE	< 0.0001		unknown	0.0686	0.1109	0.0256	-0.1909	-0.0061	-0.0305	-0.1116	0.1008	0.2951	0.1831	0.0708	0.0611	-0.231	-0.2639	-0.004	0.028	0.0182	0.0378	-0.2488	-0.1036	-0.4715	-0.2015	-0.2553	-0.2271			624	TRUE	Empty	GTP-binding protein LepA [Campylobacter jejuni subsp. jejuni]	gi|756010351 (+2)		67 kDa	TRUE	< 0.0001		unknown	-0.1985	0.0138
625	TRUE	Empty	carbon-nitrogen hydrolase [Campylobacter jejuni subsp. jejuni]	gi|756010377		30 kDa		< 0.0001		unknown	-0.0058	0.0355	0.0686	-0.1446	0.0102	0.0374	0.0381	-0.012	0.093	-0.161	-0.0975	-0.043	0.1648	0.1507	0.3114	0.1307	0.3217	0.2001	-0.0895	-0.1433	-0.0327	0.1341	0.1435	-0.1188			625	TRUE	Empty	carbon-nitrogen hydrolase [Campylobacter jejuni subsp. jejuni]	gi|756010377 (+3)		30 kDa		< 0.0001		unknown	0.0801	0.03
630	TRUE	Empty	glutamyl-tRNA amidotransferase [Campylobacter jejuni subsp. jejuni]	gi|756009893		17 kDa	TRUE	< 0.0001		unknown	0.1717	0.013	-0.0818	-0.0337	0.0501	-0.0913	-0.0429	0.128	0.3265	0.0692	-0.1846	-0.0323	-0.1137	-0.0914	0.0268	0.0508	-0.1689	0.17	-0.4374	-0.1566	-0.2637	-0.0669	-0.2415	-0.3739			630	TRUE	Empty	glutamyl-tRNA amidotransferase [Campylobacter jejuni subsp. jejuni]	gi|756009893 (+3)		17 kDa	TRUE	< 0.0001		unknown	-0.1005	0.0703
633	TRUE	Empty	pyridoxine 5-phosphate synthase [Campylobacter jejuni subsp. jejuni]	gi|756015286		29 kDa		0.03		unknown	-0.0258	-0.0607	-0.1112	-0.0419	0.2617	-0.0151	0.0209	0.043	0.0789	-0.0506	-0.1175	-0.1101	-0.121	-0.2424	-0.2144	-0.0145	-0.1477	-0.3736	-0.1449	-0.1437	-0.1279	-0.3281	-0.1903	0.1425			633	TRUE	Empty	pyridoxine 5-phosphate synthase [Campylobacter jejuni subsp. jejuni]	gi|756015286 (+2)		29 kDa		0.03		unknown	0.0476	0.0698
634	TRUE	Empty	allophanate hydrolase [Campylobacter jejuni subsp. jejuni]	gi|756091325		36 kDa	TRUE	0.023		unknown	-0.0018	0.0891	0.049	-0.0642	0.0242	-0.004	-0.1145	-0.0379	-0.0623	-0.1638	-0.0268	-0.1206	0.0288	-0.2211	0.0996	0.0151	-0.0058	0.0538	-0.0544	0.1168	-0.0027	-0.0343	-0.1831	-0.0773			634	TRUE	Empty	allophanate hydrolase [Campylobacter jejuni subsp. jejuni]	gi|756091325 (+1)		36 kDa	TRUE	0.023		unknown	-0.0273	0.0493
5.2	TRUE	Empty	chemotaxis protein [Campylobacter jejuni subsp. jejuni]	gi|756009616		73 kDa	TRUE	< 0.0001		unknown	-0.0508	0.1687	-0.1028	-0.1667	-0.3028	-0.0159	-0.1451	-0.5607	-0.3842	-0.1981	0	0	0.8649	0.9643	1.034	1.2363	1.092	0.6884	4.5839	4.9278	4.9336	6.0595	5.7382	4.4946			5.2	TRUE	Empty	chemotaxis protein [Campylobacter jejuni subsp. jejuni]	gi|756009616		73 kDa	TRUE	< 0.0001		unknown	0.3532	-0.0623
637	TRUE	Empty	LamB/YcsF family protein [Campylobacter jejuni subsp. jejuni]	gi|756010874		28 kDa	TRUE	< 0.0001		unknown	-0.0276	0.1924	-0.079	-0.1186	0.0101	0.0183	-0.0929	0.0254	0.2688	-0.0514	-0.1876	-0.0825	0.0747	-0.2859	0.103	0.1166	0.1242	0.0755	0.0303	-0.0275	0.2419	0.2243	0.0298	0.1232			637	TRUE	Empty	LamB/YcsF family protein [Campylobacter jejuni subsp. jejuni]	gi|756010874 (+3)		28 kDa	TRUE	< 0.0001		unknown	-0.0804	0.0379
162.1	TRUE	Empty	membrane protein [Campylobacter jejuni subsp. jejuni]	gi|756091217		36 kDa	TRUE	< 0.0001		unknown	-0.5038	-0.0359	-0.4306	0.3894	0.5382	0.8648	0.8361	-0.4391	-0.2079	-0.5239	0.4501	0.5648	-4.7436	-5.4364	-4.3477	-5.4888	0	0	-4.377	-4.8389	-4.3383	0	-5.518	0			162.1	TRUE	Empty	membrane protein [Campylobacter jejuni subsp. jejuni]	gi|756091217 (+1)		36 kDa	TRUE	< 0.0001		unknown	0.8735	-0.4017
41.1	TRUE	Empty	chemotaxis protein [Campylobacter jejuni subsp. jejuni]	gi|756014559		41 kDa	TRUE	0.0016		unknown	0.0809	0.0317	0.2149	0	0.0275	0.5764	0	-0.1581	-0.5379	0.1983	0.6568	0.2271	0.158	1.2924	-0.315	2.0183	1.5014	1.2102	0	0	0	0	0	0			41.1	TRUE	Empty	chemotaxis protein [Campylobacter jejuni subsp. jejuni]	gi|756014559 (+2)		41 kDa	TRUE	0.0016		unknown	0	-0.2439
643	TRUE	Empty	sugar isomerase [Campylobacter jejuni subsp. jejuni]	gi|756010768		21 kDa	TRUE	< 0.0001		unknown	0.0013	-0.5407	0.1717	0.3816	0	0.0502	0	0	0	-1.0627	0	0	1.0818	1.5101	0.9821	0.7104	1.2997	0.987	5.3597	6.2932	5.4125	6.7485	7.5059	6.1273			643	TRUE	Empty	sugar isomerase [Campylobacter jejuni subsp. jejuni]	gi|756010768		21 kDa	TRUE	< 0.0001		unknown	0	0
83.1	TRUE	Empty	signal recognition particle [Campylobacter jejuni subsp. jejuni]	gi|756014793		49 kDa	TRUE	< 0.0001		unknown	-0.102	-0.0498	-0.0563	0.0419	0.0638	0.2563	0.0121	0.1812	0.118	0.0493	0.0842	0.2302	-0.1789	-0.2302	-0.1908	-0.1041	-0.4317	-0.2057	-3.1518	-2.2065	-3.5514	-4.0842	-4.303	-3.3735			83.1	TRUE	Empty	signal recognition particle [Campylobacter jejuni subsp. jejuni]	gi|756014793 (+2)		49 kDa	TRUE	< 0.0001		unknown	-0.1148	0.0543
70.1	TRUE	Empty	ketol-acid reductoisomerase [Campylobacter jejuni subsp. jejuni]	gi|756009950		37 kDa	TRUE	< 0.0001		unknown	0.0106	-0.0224	-0.0672	-0.028	0.0703	0.0783	-0.0565	0.0762	0.1148	0.0427	0.0061	-0.0423	-2.3068	-2.2818	-2.4472	-2.7112	-2.6758	-2.7197	0.1704	0.1736	0.3633	0.278	0.3061	0.4185			70.1	TRUE	Empty	ketol-acid reductoisomerase [Campylobacter jejuni subsp. jejuni]	gi|756009950 (+2)		37 kDa	TRUE	< 0.0001		unknown	-0.0902	0.0424
647	TRUE	Empty	type VI secretion protein [Campylobacter jejuni subsp. jejuni]	gi|756010319		18 kDa	TRUE	< 0.0001		unknown	0.0363	0.1113	0.0905	-0.0271	-0.0792	-0.1488	-0.9598	-0.6748	-0.4195	-0.3749	-0.4558	-0.9931	0.5663	0.4896	0.512	0.5219	0.5925	0.7132	4.2746	4.5763	4.2618	4.1011	4.192	4.2898			647	TRUE	Empty	type VI secretion protein [Campylobacter jejuni subsp. jejuni]	gi|756010319		18 kDa	TRUE	< 0.0001		unknown	-0.3957	-0.1108
648	TRUE	Empty	oxidoreductase [Campylobacter jejuni subsp. jejuni]	gi|756010767		38 kDa	TRUE	< 0.0001		unknown	-0.0347	-0.0562	0.0616	-0.1691	-0.1294	0.1722	-0.9194	-0.5162	-1.2659	-0.245	-0.7912	-0.8658	0.6334	0.6439	0.3497	0.4553	0.5706	0.4077	4.7335	4.814	4.2759	4.4349	4.0877	4.0277			648	TRUE	Empty	oxidoreductase [Campylobacter jejuni subsp. jejuni]	gi|756010767		38 kDa	TRUE	< 0.0001		unknown	-0.3654	0.0378
76.1	TRUE	Empty	N-acetyl sugar amidotransferase [Campylobacter jejuni subsp. jejuni]	gi|756104455		44 kDa	TRUE	< 0.0001		unknown	-0.7118	-0.3464	-0.954	1.4701	0.7466	1.1429	-0.8415	-0.4524	-0.3504	-1.3472	-0.7958	-1.112	-3.9296	-4.4274	-3.8212	0	-3.5125	0	-5.8076	-5.0555	-3.8824	0	0	0			76.1	TRUE	Empty	N-acetyl sugar amidotransferase [Campylobacter jejuni subsp. jejuni]	gi|756104455		44 kDa	TRUE	< 0.0001		unknown	-0.0397	0.3494
653	TRUE	Empty	regulatory protein [Campylobacter jejuni subsp. jejuni]	gi|756010843		28 kDa	TRUE	< 0.0001		unknown	-0.234	0.2205	0.0688	0.1031	-0.1336	-0.085	-0.0107	-0.0304	-0.1343	-0.2347	0.061	-0.202	0.4088	0.411	0.4144	0.1754	0.4721	0.3398	0.2361	0.0094	0.1651	0.1489	0.4024	0.1612			653	TRUE	Empty	regulatory protein [Campylobacter jejuni subsp. jejuni]	gi|756010843 (+3)		28 kDa	TRUE	< 0.0001		unknown	0.0684	0.0486
654	TRUE	Empty	flagellar motor protein MotB [Campylobacter jejuni subsp. jejuni]	gi|756014448		28 kDa	TRUE	< 0.0001		unknown	-0.0251	-0.0858	0.0371	-0.0155	-0.1264	0.235	-0.1722	-0.0408	0.0048	-0.1363	0.0298	0.078	-0.2672	-0.1829	-0.2084	-0.2742	-0.1316	-0.2231	-0.1039	-0.234	-0.2057	-0.0829	-0.0608	-0.3022			654	TRUE	Empty	flagellar motor protein MotB [Campylobacter jejuni subsp. jejuni]	gi|756014448 (+2)		28 kDa	TRUE	< 0.0001		unknown	-0.1361	-0.0047
45.1	TRUE	Empty	50S ribosomal protein L2 [Campylobacter jejuni subsp. jejuni]	gi|756015763		30 kDa	TRUE	0.0039		unknown	0.3185	0.8411	-0.8235	-0.1123	0	0.8571	1.0864	-0.2983	0.0374	0.7653	0.1501	0	-0.3912	-0.3002	-0.403	0.1158	0	0	0	0	0	0	0	0			45.1	TRUE	Empty	50S ribosomal protein L2 [Campylobacter jejuni subsp. jejuni]	gi|756015763 (+2)		30 kDa	TRUE	0.0039		unknown	0.9295	-0.4553
655	TRUE	Empty	L-lactate permease [Campylobacter jejuni subsp. jejuni]	gi|756009442		60 kDa	TRUE	< 0.0001		unknown	-0.0134	-0.0647	-0.2612	-0.058	-0.0506	0.244	-0.539	-0.141	-0.3423	-0.3269	-0.4905	-0.3349	0.3836	0.8739	0.3624	1.1497	0.1957	0.0692	0.2016	0.1804	0.1432	0.6006	0.5295	0.8946			655	TRUE	Empty	L-lactate permease [Campylobacter jejuni subsp. jejuni]	gi|756009442 (+3)		60 kDa	TRUE	< 0.0001		unknown	-0.244	0.154
656	TRUE	Empty	chloride transporter [Campylobacter jejuni subsp. jejuni]	gi|756009663		40 kDa	TRUE	0.062		unknown	0.0817	-0.0681	-0.2511	0.0598	0.1143	-0.0563	-0.0705	-0.0935	-0.4029	-0.1344	0.0149	0.0948	-0.0337	0.1068	0.276	0.0657	-0.0219	0.0958	0.0474	0.0822	-0.1107	0.1704	-0.0956	0.1595			656	TRUE	Empty	chloride transporter [Campylobacter jejuni subsp. jejuni]	gi|756009663 (+3)		40 kDa	TRUE	0.062		unknown	0.0029	-0.0201
661	TRUE	Empty	serine/threonine protein kinase [Campylobacter jejuni subsp. jejuni]	gi|756010953		46 kDa	TRUE	< 0.0001		unknown	0.0981	-0.01	0.2231	-0.3489	0.1331	-0.0979	0.2008	0.2141	-0.0585	0.1031	0.6988	0.1826	0.1242	0.2901	-0.065	-0.382	-0.3065	-0.1192	0.7701	0.6611	0.6996	1.1066	0.7787	0.6161			661	TRUE	Empty	serine/threonine protein kinase [Campylobacter jejuni subsp. jejuni]	gi|756010953 (+3)		46 kDa	TRUE	< 0.0001		unknown	-0.0049	0.0085
20.1	TRUE	Empty	thiol peroxidase [Campylobacter jejuni subsp. jejuni]	gi|756090563		18 kDa	TRUE	< 0.0001		unknown	-0.3188	0.3941	0.0086	0.2931	0.1446	0.5547	0.8039	-0.0301	0.2715	0.1658	0.3869	0.2805	-0.9886	-1.9093	-1.659	-1.557	-0.7153	-1.3762	-3.5809	-3.7762	-3.052	-5.0884	-4.2842	-4.1429			20.1	TRUE	Empty	thiol peroxidase [Campylobacter jejuni subsp. jejuni]	gi|756090563 (+1)		18 kDa	TRUE	< 0.0001		unknown	0.646	-0.188
666	TRUE	Empty	prephenate dehydrogenase [Campylobacter jejuni subsp. jejuni]	gi|756009495		31 kDa		< 0.0001		unknown	0.0206	0.0409	0.0766	-0.278	-0.0041	0.0446	0.056	0.1253	0.12	0.1151	-0.1109	-0.0519	-0.0184	-0.1176	-0.2116	0.2239	0.1057	0.0388	0.1933	0.2054	0.1712	0.4825	0.4302	0.2227			666	TRUE	Empty	prephenate dehydrogenase [Campylobacter jejuni subsp. jejuni]	gi|756009495 (+3)		31 kDa		< 0.0001		unknown	0.0137	0.083
667	TRUE	Empty	30S ribosomal protein S12 [Campylobacter jejuni subsp. jejuni]	gi|756009821		14 kDa	TRUE	0.00082		unknown	0.0894	0.5544	-0.1139	-0.2598	-0.1003	-0.1742	0.0579	0.0077	0.147	-0.0094	-0.1926	-0.1031	-0.1302	-0.3822	-0.0493	0.1182	0.0525	-0.0179	-0.2883	-0.2445	-0.1813	-0.1837	-0.0954	-0.3038			667	TRUE	Empty	30S ribosomal protein S12 [Campylobacter jejuni subsp. jejuni]	gi|756009821 (+3)		14 kDa	TRUE	0.00082		unknown	0.0538	0.0036
670	TRUE	Empty	DEAD/DEAH box helicase [Campylobacter jejuni subsp. jejuni]	gi|756010057		112 kDa	TRUE	< 0.0001		unknown	0.0816	0.1043	-0.5111	0.0125	-0.0338	-0.0982	-0.7708	-0.4497	-0.3424	-1.2491	-0.2397	-0.6512	0.1141	0.1955	1.0299	0.4197	0.3187	0.2959	3.5321	3.7035	5.6784	4.1084	3.7215	3.9897			670	TRUE	Empty	DEAD/DEAH box helicase [Campylobacter jejuni subsp. jejuni]	gi|756010057		112 kDa	TRUE	< 0.0001		unknown	-0.3456	-0.0245
671	TRUE	Empty	carboxynorspermidine decarboxylase [Campylobacter jejuni subsp. jejuni]	gi|756010851		43 kDa	TRUE	< 0.0001		unknown	-0.0134	0.0271	0.0213	-0.0073	0.0647	-0.0535	0.0222	0.0305	0.0545	-0.046	0.004	0.0652	0.0362	-0.0549	0.1742	0.1321	0.2292	0.2607	-0.3899	-0.3003	-0.2283	-0.3224	-0.436	-0.374			671	TRUE	Empty	carboxynorspermidine decarboxylase [Campylobacter jejuni subsp. jejuni]	gi|756010851 (+3)		43 kDa	TRUE	< 0.0001		unknown	0.0083	0.0167
673	TRUE	Empty	glycyl-tRNA synthetase subunit alpha [Campylobacter jejuni subsp. jejuni]	gi|756010012		33 kDa		< 0.0001		unknown	-0.0132	0.0694	0.0467	0.0202	0.0155	-0.2047	-0.04	-0.0101	-0.0412	-0.0672	-0.0166	-0.0785	0.0754	0.0379	0.1447	0.0897	0.3241	0.1478	-0.0402	-0.124	-0.055	-0.1537	-0.0951	-0.0248			673	TRUE	Empty	glycyl-tRNA synthetase subunit alpha [Campylobacter jejuni subsp. jejuni]	gi|756010012 (+3)		33 kDa		< 0.0001		unknown	-0.0036	0.0263
675	TRUE	Empty	DNA-directed RNA polymerase subunit omega [Campylobacter jejuni subsp. jejuni]	gi|756010587		8 kDa		0.0011		unknown	-0.0445	0.0545	-0.0053	0.1115	-0.1251	0.0323	0.137	0.2484	0.3916	0.1499	0.0714	0.1013	0.2591	-0.1563	0.3878	-0.0092	0.3677	0.1723	0.0179	0.2138	-0.1109	0.1691	0.1571	0.0341			675	TRUE	Empty	DNA-directed RNA polymerase subunit omega [Campylobacter jejuni subsp. jejuni]	gi|756010587 (+3)		8 kDa		0.0011		unknown	-0.0398	0.0716
314.1	TRUE	Empty	cystathionine beta-lyase [Campylobacter jejuni subsp. jejuni]	gi|756015477		43 kDa	TRUE	< 0.0001		unknown	-0.449	-0.2381	0.01	-0.3754	-0.2474	0.1354	0.6791	0.8691	0.6118	0.7331	0.4974	0.506	5.4627	5.1426	5.5012	5.4059	5.5557	5.6671	0.5977	0.72	0.6435	0.9233	0.9196	0.6429			314.1	TRUE	Empty	cystathionine beta-lyase [Campylobacter jejuni subsp. jejuni]	gi|756015477		43 kDa	TRUE	< 0.0001		unknown	0.046	0.236
14.2	TRUE	Empty	succinyl-CoA synthetase subunit beta [Campylobacter jejuni subsp. jejuni]	gi|756090283		42 kDa	TRUE	< 0.0001		unknown	0.1414	0.3489	-0.4667	-0.0569	0.1226	0.5898	0.432	0.0082	0.4684	-0.4409	-0.2124	0.3363	0	-5.0624	-4.8746	-4.9081	-5.9322	0	-4.4973	-4.9196	-4.2209	-4.9672	-5.0365	-5.6027			14.2	TRUE	Empty	succinyl-CoA synthetase subunit beta [Campylobacter jejuni subsp. jejuni]	gi|756090283 (+1)		42 kDa	TRUE	< 0.0001		unknown	0.4363	0.0125
3.3	TRUE	Empty	flagellin [Campylobacter jejuni subsp. jejuni]	gi|756091137		59 kDa	TRUE	< 0.0001		unknown	0.2906	-0.174	0.9667	-0.4117	-0.1626	-0.0394	-0.3768	0.3529	-0.1444	1.0382	0.2745	-0.1264	-3.3441	-2.6165	0	-3.2439	-2.9533	-3.4062	-3.4308	-3.0164	-4.04	-2.8619	-3.1833	-2.7912			3.3	TRUE	Empty	flagellin [Campylobacter jejuni subsp. jejuni]	gi|756091137		59 kDa	TRUE	< 0.0001		unknown	-0.495	0.2347
683	TRUE	Empty	capsid protein [Campylobacter jejuni subsp. jejuni]	gi|756010631		44 kDa	TRUE	< 0.0001		unknown	0.1853	-0.8587	-1.1602	0.9134	0.6718	0.5239	-2.8115	-4.2013	-4.4075	-3.1985	-2.3822	-3.664	-2.3028	-2.6348	-2.601	-3.7907	-2.5531	-2.9014	-2.884	-2.7067	-2.6863	-3.9498	-2.6785	-3.2312			683	TRUE	Empty	capsid protein [Campylobacter jejuni subsp. jejuni]	gi|756010631 (+3)		44 kDa	TRUE	< 0.0001		unknown	0.834	-0.5558
688	TRUE	Empty	guanosine polyphosphate pyrophosphohydrolase [Campylobacter jejuni subsp. jejuni]	gi|756009699		55 kDa	TRUE	< 0.0001		unknown	-0.0262	0.085	0.069	-0.371	0.1682	-0.0166	-0.0117	-0.0186	-0.1546	-0.0936	-0.1313	-0.2067	-0.0916	-0.1562	-0.1156	0.0349	-0.4412	-0.0861	0.5334	0.5418	0.5522	0.359	0.3543	0.1221			688	TRUE	Empty	guanosine polyphosphate pyrophosphohydrolase [Campylobacter jejuni subsp. jejuni]	gi|756009699 (+3)		55 kDa	TRUE	< 0.0001		unknown	0.0861	0.0793
689	TRUE	Empty	3-isopropylmalate dehydrogenase [Campylobacter jejuni subsp. jejuni]	gi|756011056		39 kDa		< 0.0001		unknown	0.0083	-0.1766	-0.0978	-0.0622	-0.065	0.381	-0.1536	0.1622	0.1339	-0.0451	-0.3431	0.0734	-0.1022	0.2146	0.0753	0.1629	0.3005	-0.1031	0.172	0.1985	0.809	0.2884	0.1545	0.3824			689	TRUE	Empty	3-isopropylmalate dehydrogenase [Campylobacter jejuni subsp. jejuni]	gi|756011056 (+3)		39 kDa		< 0.0001		unknown	-0.1239	0.1918
691	TRUE	Empty	fumarate reductase [Campylobacter jejuni subsp. jejuni]	gi|756090170		30 kDa	TRUE	< 0.0001		unknown	-0.1213	0.0145	0.2536	-0.1847	-0.1203	0.5566	0.4557	0.0071	-0.2942	-0.0255	0.1329	0.0855	-0.6841	-0.3077	-0.7526	-0.9775	-0.9019	-1.2511	-0.9003	-0.813	-0.9285	-0.6227	-0.6724	-1.4758			691	TRUE	Empty	fumarate reductase [Campylobacter jejuni subsp. jejuni]	gi|756090170 (+1)		30 kDa	TRUE	< 0.0001		unknown	0.4574	0.0088
693	TRUE	Empty	hypothetical protein PJ17_00820 [Campylobacter jejuni subsp. jejuni]	gi|756009527		20 kDa	TRUE	< 0.0001		unknown	0.0587	-0.0852	-0.0151	-0.283	0.1888	-0.0517	0.135	0.2808	0.2298	0.0807	0.1173	0.1746	-0.4456	-0.3002	-0.4608	-0.5479	-0.6577	-0.3611	-0.418	-0.405	-0.282	-0.0529	-0.4846	-0.2831			693	TRUE	Empty	hypothetical protein PJ17_00820 [Campylobacter jejuni subsp. jejuni]	gi|756009527 (+3)		20 kDa	TRUE	< 0.0001		unknown	-0.0277	0.1181
695	TRUE	Empty	penicillin-binding protein [Campylobacter jejuni subsp. jejuni]	gi|756009850		68 kDa	TRUE	< 0.0001		unknown	-0.0928	-0.2308	-0.0138	-0.0777	0.2484	0.03	-0.4858	-0.4511	-0.5849	-0.4288	-0.3548	-0.3167	-0.5481	-0.2907	-0.4133	-0.7675	-1.0609	-0.5701	-0.367	-0.5778	-0.4477	-0.7256	-0.6884	-0.3995			695	TRUE	Empty	penicillin-binding protein [Campylobacter jejuni subsp. jejuni]	gi|756009850 (+2)		68 kDa	TRUE	< 0.0001		unknown	-0.0521	-0.0174
39.1	TRUE	Empty	peptidylprolyl isomerase [Campylobacter jejuni subsp. jejuni]	gi|756009916		31 kDa	TRUE	0.0014		unknown	0.2221	-0.5102	-0.6175	0.0128	0.9459	-0.2842	0.4853	-0.5029	-0.2365	0.1128	0.8228	0.8066	-2.0431	-2.634	0	0	0	0	-0.2743	0.0008	-0.2676	-0.0009	-0.5472	0.3225			39.1	TRUE	Empty	peptidylprolyl isomerase [Campylobacter jejuni subsp. jejuni]	gi|756009916 (+2)		31 kDa	TRUE	0.0014		unknown	0.5538	-0.4345
696	TRUE	Empty	ATPase [Campylobacter jejuni subsp. jejuni]	gi|756010542		49 kDa	TRUE	< 0.0001		unknown	0.0067	-0.1636	-0.0033	0.0028	0.0565	0.0298	-0.053	-0.0825	-0.0225	-0.1091	-0.2555	0.0955	0.4242	0.9566	0.5382	0.1732	-0.0326	0.4259	0.2215	0.1558	0.1183	0.2476	0.0289	0.2961			696	TRUE	Empty	ATPase [Campylobacter jejuni subsp. jejuni]	gi|756010542 (+3)		49 kDa	TRUE	< 0.0001		unknown	0.0034	-0.0261
697	TRUE	Empty	hypothetical protein PJ17_08800 [Campylobacter jejuni subsp. jejuni]	gi|756011012		25 kDa	TRUE	< 0.0001		unknown	-0.0276	-0.0595	-0.0285	-0.1011	0.316	-0.0082	-0.0205	0	0.1815	-0.0286	0.0398	0.5379	-0.1571	-0.0121	-0.0297	0.029	-0.718	-0.174	-0.2438	-0.2631	-0.2614	-0.3753	-0.6567	-0.1692			697	TRUE	Empty	hypothetical protein PJ17_08800 [Campylobacter jejuni subsp. jejuni]	gi|756011012 (+3)		25 kDa	TRUE	< 0.0001		unknown	-0.121	-0.1004
698	TRUE	Empty	ABC transporter [Campylobacter jejuni subsp. jejuni]	gi|756011073		27 kDa	TRUE	< 0.0001		unknown	-0.0209	-0.0096	-0.0221	-0.0736	-0.0311	0.0566	0.0259	0.15	0.1415	0.1208	0.0832	0.2067	-0.1009	-0.1137	-0.2307	-0.1737	-0.0008	-0.1408	-0.2	-0.0934	-0.0471	0.0231	-0.3151	0.0442			698	TRUE	Empty	ABC transporter [Campylobacter jejuni subsp. jejuni]	gi|756011073 (+3)		27 kDa	TRUE	< 0.0001		unknown	-0.094	0.0301
701	TRUE	Empty	UDP-galactopyranose mutase [Campylobacter jejuni subsp. jejuni]	gi|756010780		43 kDa	TRUE	< 0.0001		unknown	-0.3053	0.1893	0.3764	-0.1815	0.1209	-0.2909	0	-0.4994	-0.2663	0.0199	-0.2864	-1.197	1.2339	0.6962	0.6392	0.6781	0.9163	1.0459	4.5518	4.6473	4.6732	4.6981	5.1001	5.1765			701	TRUE	Empty	UDP-galactopyranose mutase [Campylobacter jejuni subsp. jejuni]	gi|756010780		43 kDa	TRUE	< 0.0001		unknown	0	-0.0424
702	TRUE	Empty	transcriptional regulator [Campylobacter jejuni subsp. jejuni]	gi|756010885		56 kDa	TRUE	< 0.0001		unknown	0.0116	-0.0033	0.0402	-0.0891	0.0541	-0.0121	0.0731	-0.073	-0.1689	-0.1051	0.1312	0.0711	-0.0431	0.0137	0.0252	0.054	0.0227	0.0035	-0.0001	-0.1084	0.0612	-0.1147	-0.1706	-0.2148			702	TRUE	Empty	transcriptional regulator [Campylobacter jejuni subsp. jejuni]	gi|756010885 (+3)		56 kDa	TRUE	< 0.0001		unknown	0.0742	-0.0719
704	TRUE	Empty	2-methylcitrate dehydratase [Campylobacter jejuni subsp. jejuni]	gi|756015479		49 kDa	TRUE	< 0.0001		unknown	-0.0239	-0.1948	-0.9804	0.2396	0.1943	0.0272	0.3414	0.6714	0.5658	0.6545	0.086	0.3792	4.5122	4.2873	5.3537	4.9967	6.6791	4.9123	0.155	0.5082	0.3894	0.2228	0.1874	0.2542			704	TRUE	Empty	2-methylcitrate dehydratase [Campylobacter jejuni subsp. jejuni]	gi|756015479		49 kDa	TRUE	< 0.0001		unknown	-0.1064	0.2236
707	TRUE	Empty	3'-5' exonuclease [Campylobacter jejuni subsp. jejuni]	gi|756010616		38 kDa	TRUE	< 0.0001		unknown	-0.1145	-0.2276	-0.4021	0.2035	0.4039	0.344	-4.9802	-4.2111	-5.3831	-4.0715	-5.1834	0	-3.6453	-3.4381	-3.6575	-3.7414	-3.9331	-4.465	-0.4388	-0.6853	-0.7567	-0.5646	0.187	-0.3697			707	TRUE	Empty	3'-5' exonuclease [Campylobacter jejuni subsp. jejuni]	gi|756010616 (+1)		38 kDa	TRUE	< 0.0001		unknown	-0.41	0.3591
708	TRUE	Empty	ABC transporter ATP-binding protein [Campylobacter jejuni subsp. jejuni]	gi|756015324		25 kDa	TRUE	< 0.0001		unknown	-0.0312	-0.0242	-0.0523	0.0617	-0.0428	0.0285	0.1161	0.1187	0.0952	0.0472	0.1787	0.1885	0.2642	0.2489	0.2989	0.1201	0.168	0.2125	-0.1127	-0.0375	-0.1035	-0.2425	-0.3068	-0.1211			708	TRUE	Empty	ABC transporter ATP-binding protein [Campylobacter jejuni subsp. jejuni]	gi|756015324 (+2)		25 kDa	TRUE	< 0.0001		unknown	-0.0204	-0.0179
709	TRUE	Empty	NADH dehydrogenase [Campylobacter jejuni subsp. jejuni]	gi|756015636		26 kDa	TRUE	< 0.0001		unknown	0.0642	0.0528	-0.0211	0.0315	0.1678	-0.4324	-0.4914	0.1115	-0.0076	-0.002	0.3323	0.1139	-0.1669	-0.2788	-0.1204	-0.1025	-0.3892	0.4342	-0.0869	-0.0199	0.0095	-0.1457	-0.3095	0.7625			709	TRUE	Empty	NADH dehydrogenase [Campylobacter jejuni subsp. jejuni]	gi|756015636 (+2)		26 kDa	TRUE	< 0.0001		unknown	-0.5099	0.093
711	TRUE	Empty	hypothetical protein PJ19_09625 (plasmid) [Campylobacter jejuni subsp. jejuni]	gi|756095549		37 kDa	TRUE	< 0.0001		unknown	-0.5351	-0.2198	0.1835	0.0073	0.419	0.316	0.0673	-0.8877	-0.6097	-0.4028	-0.2671	0.1073	-3.1343	-3.8047	-3.6675	-3.6703	-4.3806	-4.349	-2.9905	-3.2232	-3.4546	-3.6973	-4.8506	-4.1954			711	TRUE	Empty	hypothetical protein PJ19_09625 (plasmid) [Campylobacter jejuni subsp. jejuni]	gi|756095549 (+1)		37 kDa	TRUE	< 0.0001		unknown	0.4139	-0.541
713	TRUE	Empty	glucose-1-phosphate cytidylyltransferase [Campylobacter jejuni subsp. jejuni]	gi|756010777		30 kDa	TRUE	< 0.0001		unknown	0.1785	-0.02	0.1116	-0.61	-0.4514	0.5089	0	0	-0.5355	-1.9304	-0.2659	-1.5882	0.8276	0.9924	0.8945	0.5025	1.4171	0.472	5.0476	4.6845	5.6735	5.9423	5.5971	5.6658			713	TRUE	Empty	glucose-1-phosphate cytidylyltransferase [Campylobacter jejuni subsp. jejuni]	gi|756010777		30 kDa	TRUE	< 0.0001		unknown	0	0
141.1	TRUE	Empty	delta-aminolevulinic acid dehydratase [Campylobacter jejuni subsp. jejuni]	gi|756015051		36 kDa	TRUE	< 0.0001		unknown	-0.1062	-0.0709	-0.01	0.036	0.1754	0.0732	-0.1276	0.166	0.087	-0.0631	-0.0559	0.5827	0.3148	0.5505	0.398	0.7533	0.197	0.4627	-3.0347	-3.5149	-2.7461	-2.6245	-3.6774	-3.7523			141.1	TRUE	Empty	delta-aminolevulinic acid dehydratase [Campylobacter jejuni subsp. jejuni]	gi|756015051 (+2)		36 kDa	TRUE	< 0.0001		unknown	-0.1784	0.1153
714	TRUE	Empty	molybdenum cofactor biosynthesis protein MoeA [Campylobacter jejuni subsp. jejuni]	gi|756009526		37 kDa	TRUE	< 0.0001		unknown	-0.174	0.1252	0.1179	0.0051	-0.148	0.0786	0.1064	0.1158	0.0237	0.0044	0.1652	-0.0372	-0.1031	-0.1801	-0.2018	-0.3888	-0.0742	-0.2256	-0.0791	-0.2375	-0.2805	-0.2995	0.0727	-0.0874			714	TRUE	Empty	molybdenum cofactor biosynthesis protein MoeA [Campylobacter jejuni subsp. jejuni]	gi|756009526 (+3)		37 kDa	TRUE	< 0.0001		unknown	0.0419	0.0512
716	TRUE	Empty	membrane protein [Campylobacter jejuni subsp. jejuni]	gi|756010570		26 kDa		0.039		unknown	-0.0212	-0.0098	0.0902	-0.0628	-0.2219	0.1029	0.1227	0.0662	-0.0296	-0.03	0.0645	0.2579	-0.0042	0.3056	0.053	-0.413	-0.1999	-0.0816	0.2759	0.1185	0.3136	0.2216	-0.0057	0.0678			716	TRUE	Empty	membrane protein [Campylobacter jejuni subsp. jejuni]	gi|756010570 (+3)		26 kDa		0.039		unknown	0.0364	-0.0201
719	TRUE	Empty	peptidase M24 [Campylobacter jejuni subsp. jejuni]	gi|756010406		34 kDa	TRUE	< 0.0001		unknown	-0.0765	0.0138	0.0325	-0.0289	-0.0645	0.0906	-0.0634	-0.0079	-0.0369	-0.1083	-0.0418	-0.0186	-0.2314	-0.4555	-0.2294	-0.4233	-0.3709	-0.4639	0.0745	-0.0151	0.0372	0.0163	0.1559	0.0977			719	TRUE	Empty	peptidase M24 [Campylobacter jejuni subsp. jejuni]	gi|756010406 (+3)		34 kDa	TRUE	< 0.0001		unknown	-0.0367	0.0188
721	TRUE	Empty	sugar nucleotidyltransferase [Campylobacter jejuni subsp. jejuni]	gi|756015498		30 kDa	TRUE	< 0.0001		unknown	-0.067	0.0583	-0.0512	-0.1106	-0.0684	0.1182	0.3079	0.1814	0.1046	0.1722	0.2909	0.4275	0.575	0.5645	0.7204	0.6105	0.5283	0.4383	-4.1295	-3.319	-3.8287	-4.0842	-3.1592	-3.6094			721	TRUE	Empty	sugar nucleotidyltransferase [Campylobacter jejuni subsp. jejuni]	gi|756015498 (+2)		30 kDa	TRUE	< 0.0001		unknown	0.0695	-0.057
722	TRUE	Empty	chain-length determining protein [Campylobacter jejuni subsp. jejuni]	gi|756009709		10 kDa		< 0.0001		unknown	0.0106	0.0297	-0.0709	-0.034	-0.0782	0.036	0.0025	0.0799	0.2177	0.09	-0.0871	-0.0346	-0.1667	-0.3239	-0.0923	0.019	0.0539	-0.1494	-0.3687	-0.2048	-0.2991	-0.3456	-0.562	-0.4322			722	TRUE	Empty	chain-length determining protein [Campylobacter jejuni subsp. jejuni]	gi|756009709 (+3)		10 kDa		< 0.0001		unknown	-0.0455	0.0319
723	TRUE	Empty	shikimate dehydrogenase [Campylobacter jejuni subsp. jejuni]	gi|756009749		30 kDa	TRUE	< 0.0001		unknown	0.0158	-0.0496	0.0021	0.0412	-0.0196	0.0836	-0.0894	-0.087	-0.1036	-0.0692	-0.03	-0.1244	0.4187	0.6675	0.6822	0.4234	0.6713	0.333	0.2666	0.2991	0.1218	0.2772	0.2685	0.3459			723	TRUE	Empty	shikimate dehydrogenase [Campylobacter jejuni subsp. jejuni]	gi|756009749 (+3)		30 kDa	TRUE	< 0.0001		unknown	-0.0109	-0.0085
726	TRUE	Empty	protein-L-isoaspartate O-methyltransferase [Campylobacter jejuni subsp. jejuni]	gi|756014309		24 kDa	TRUE	0.0003		unknown	-0.0093	0.0023	0.0829	0.1729	-0.1295	-0.1911	-0.0617	0.0896	0.0508	-0.0111	-0.2323	0.1257	-0.1371	0.0144	-0.0191	-0.0567	-0.4416	-0.0847	0.1991	0.2174	0.3047	0.265	0.418	0.1724			726	TRUE	Empty	protein-L-isoaspartate O-methyltransferase [Campylobacter jejuni subsp. jejuni]	gi|756014309 (+2)		24 kDa	TRUE	0.0003		unknown	-0.0743	0.077
728	TRUE	Empty	methionine ABC transporter substrate-binding protein [Campylobacter jejuni subsp. jejuni]	gi|756014846		29 kDa	TRUE	< 0.0001		unknown	0.0653	-0.0734	-0.2014	-0.1745	0.0613	0.1041	0.3397	0.3791	0.4734	0.4413	0.2985	0.7892	0.0007	-0.3284	-0.1955	0.1834	0.0214	-0.3618	0.4256	0.9864	0.8943	1.0673	0.2607	0.6852			728	TRUE	Empty	methionine ABC transporter substrate-binding protein [Campylobacter jejuni subsp. jejuni]	gi|756014846 (+2)		29 kDa	TRUE	< 0.0001		unknown	-0.096	-0.0565
729	TRUE	Empty	chromosome partitioning protein ParA (plasmid) [Campylobacter jejuni subsp. jejuni]	gi|756099263		26 kDa	TRUE	< 0.0001		unknown	-0.3218	-0.1719	-0.0117	-0.002	0.2753	0.7089	0.7841	-0.3524	-0.4469	-0.183	0.1765	0.2238	-3.1048	-3.6342	-3.3163	-3.4819	-3.6875	-4.2275	-2.8866	-3.0785	-3.0523	-3.3245	-3.6935	-5.1435			729	TRUE	Empty	chromosome partitioning protein ParA (plasmid) [Campylobacter jejuni subsp. jejuni]	gi|756099263 (+1)		26 kDa	TRUE	< 0.0001		unknown	0.8052	-0.3314
731	TRUE	Empty	biotin synthase [Campylobacter jejuni subsp. jejuni]	gi|756011023		31 kDa	TRUE	< 0.0001		unknown	-0.0011	-0.0717	-0.0642	0.0775	0.1539	-0.0904	0.0445	-0.014	-0.0201	-0.159	0.1122	-0.0465	-0.2905	-0.1938	-0.1693	-0.1911	-0.0731	-0.1867	-0.1155	-0.0753	0.036	-0.4256	-0.3897	-0.4309			731	TRUE	Empty	biotin synthase [Campylobacter jejuni subsp. jejuni]	gi|756011023 (+3)		31 kDa	TRUE	< 0.0001		unknown	0.0517	-0.0068
5.3	TRUE	Empty	chemotaxis protein [Campylobacter jejuni subsp. jejuni]	gi|756014276		72 kDa	TRUE	< 0.0001		unknown	-0.0861	-0.1193	0.1447	0.2724	0.072	-0.4099	0.3856	-0.0058	-0.0571	-0.0727	0.2661	0.5485	0.4753	1.5277	0.3369	0.1632	0.3078	0.9618	-4.548	0	-3.5127	-4.0817	-4.7426	-3.7594			5.3	TRUE	Empty	chemotaxis protein [Campylobacter jejuni subsp. jejuni]	gi|756014276		72 kDa	TRUE	< 0.0001		unknown	0.2808	-0.1106
734	TRUE	Empty	30S ribosomal protein S21 [Campylobacter jejuni subsp. jejuni]	gi|756009715		9 kDa	TRUE	0.00026		unknown	-0.104	0.2013	0.034	0.0321	-0.1185	-0.0567	0.1875	0.2625	0.2596	0.0696	-0.0385	0.0725	0.1445	-0.6251	0.0903	0.0798	0.3503	0.1536	-0.0503	-0.0649	-0.0677	0.085	-0.0003	-0.1459			734	TRUE	Empty	30S ribosomal protein S21 [Campylobacter jejuni subsp. jejuni]	gi|756009715 (+3)		9 kDa	TRUE	0.00026		unknown	0.0419	0.1169
736	TRUE	Empty	nitrogen fixation protein NifU [Campylobacter jejuni subsp. jejuni]	gi|756010966		10 kDa	TRUE	< 0.0001		unknown	0.163	-0.114	-0.082	-0.0685	0.0158	0.0764	-0.0486	0.1231	0.0456	-0.0819	-0.1103	-0.4721	-0.3999	-0.5371	-0.2028	-0.251	-0.3307	-0.3168	-0.1478	0.1067	0.1782	0.2389	0.2148	0.152			736	TRUE	Empty	nitrogen fixation protein NifU [Campylobacter jejuni subsp. jejuni]	gi|756010966 (+3)		10 kDa	TRUE	< 0.0001		unknown	0.0232	0.1949
171.1	TRUE	Empty	methionine ABC transporter substrate-binding protein [Campylobacter jejuni subsp. jejuni]	gi|756014847		29 kDa	TRUE	< 0.0001		unknown	0.001	0.0824	-0.3745	0.2753	-0.1492	0.9199	0.4074	-0.0521	0.5482	0.7082	0.3248	1.0891	-0.016	-0.8113	-0.34	-0.4916	-0.6606	-0.6108	0	-3.1787	0	0	0	0			171.1	TRUE	Empty	methionine ABC transporter substrate-binding protein [Campylobacter jejuni subsp. jejuni]	gi|756014847 (+2)		29 kDa	TRUE	< 0.0001		unknown	-0.0487	-0.5081
745	TRUE	Empty	50S ribosomal protein L32 [Campylobacter jejuni subsp. jejuni]	gi|756009677		6 kDa	TRUE	< 0.0001		unknown	-0.0133	0.1057	0.0849	-0.0342	-0.1576	-0.023	0.1413	0.3394	0.3	0.2521	0.2748	0.0777	0.0035	-0.8172	-0.0734	0.0289	0.3137	0.0681	-0.3058	0.0186	-0.234	-0.3738	-0.1201	-0.5775			745	TRUE	Empty	50S ribosomal protein L32 [Campylobacter jejuni subsp. jejuni]	gi|756009677 (+3)		6 kDa	TRUE	< 0.0001		unknown	-0.098	0.1001
746	TRUE	Empty	ATP/GTP-binding protein [Campylobacter jejuni subsp. jejuni]	gi|756010056		59 kDa	TRUE	< 0.0001		unknown	-0.0605	0.2865	0.0414	-0.1805	-0.0949	-0.1342	-0.4026	-0.0978	-0.2276	-0.2788	-0.6628	-0.5467	0.2611	-0.0412	0.3995	0.4752	0.299	0.473	3.9662	3.5333	3.889	4.6205	3.9385	3.7116			746	TRUE	Empty	ATP/GTP-binding protein [Campylobacter jejuni subsp. jejuni]	gi|756010056		59 kDa	TRUE	< 0.0001		unknown	-0.0645	0.2404
747	TRUE	Empty	lipoprotein [Campylobacter jejuni subsp. jejuni]	gi|756014742		29 kDa		< 0.0001		unknown	-0.088	-0.0378	0.0538	0.027	-0.02	0.0381	0.011	0.0197	-0.0303	-0.1223	0.1074	0.0247	0.047	0.1329	0.0782	-0.094	0.0062	-0.0366	-0.0761	-0.1394	-0.0205	-0.1026	-0.0406	-0.1144			747	TRUE	Empty	lipoprotein [Campylobacter jejuni subsp. jejuni]	gi|756014742 (+2)		29 kDa		< 0.0001		unknown	0.0135	0.0222
750	TRUE	Empty	GTP-binding protein [Campylobacter jejuni subsp. jejuni]	gi|756009888		42 kDa	TRUE	< 0.0001		unknown	0.0134	-0.0003	-0.1011	0.0194	-0.0759	0.0899	-1.1311	-0.2729	-2.1002	-1.3165	-0.497	-0.9893	0.4573	0.5069	0.6313	0.4703	0.5628	0.3064	3.7463	4.745	5.2114	4.4286	4.5799	4.1014			750	TRUE	Empty	GTP-binding protein [Campylobacter jejuni subsp. jejuni]	gi|756009888		42 kDa	TRUE	< 0.0001		unknown	-0.4291	0.4291
753	TRUE	Empty	sporulation initiation inhibitor Soj [Campylobacter jejuni subsp. jejuni]	gi|756009465		29 kDa		< 0.0001		unknown	-0.125	0.0484	-0.0237	0.044	-0.1247	0.2465	-0.391	0.0306	0.2327	0.0805	0.1309	0.0128	-0.0601	-0.2461	-0.3701	-0.0991	0.0837	-0.9045	0.2574	0.0861	0.3069	0.2848	0.1453	0.8372			753	TRUE	Empty	sporulation initiation inhibitor Soj [Campylobacter jejuni subsp. jejuni]	gi|756009465 (+3)		29 kDa		< 0.0001		unknown	-0.4536	-0.0321
5.4	TRUE	Empty	chemotaxis protein [Campylobacter jejuni subsp. jejuni]	gi|756009618		78 kDa	TRUE	< 0.0001		unknown	0.1007	0.3052	0.1081	-0.3352	-0.2469	-0.3038	0.1087	-0.3484	-0.1934	-0.8502	-0.2759	-0.4992	0.4874	0.2707	0.6367	0.5297	0.1953	-0.2301	3.8649	3.5578	4.1172	4.6617	4.1188	3.2117			5.4	TRUE	Empty	chemotaxis protein [Campylobacter jejuni subsp. jejuni]	gi|756009618		78 kDa	TRUE	< 0.0001		unknown	0.3408	-0.1163
756	TRUE	Empty	hypothetical protein PJ17_01815 [Campylobacter jejuni subsp. jejuni]	gi|756009719		18 kDa	TRUE	< 0.0001		unknown	0.0923	0.04	-0.0228	-0.0227	-0.0673	0.0075	0.0711	0.0854	0.231	0.0335	-0.0277	-0.0051	-0.0902	-0.1928	0.2626	0.2326	0.2921	0.2817	0.1662	0.2373	0.1854	0.2855	0.2665	0.1241			756	TRUE	Empty	hypothetical protein PJ17_01815 [Campylobacter jejuni subsp. jejuni]	gi|756009719 (+2)		18 kDa	TRUE	< 0.0001		unknown	0.0174	0.0316
757	TRUE	Empty	glutamyl-tRNA amidotransferase [Campylobacter jejuni subsp. jejuni]	gi|756009742		11 kDa	TRUE	0.85		unknown	0.339	0.0206	-0.1962	-0.2155	-0.0634	0.252	-0.042	-0.1654	0.1665	0.2803	-0.0197	-0.1591	-0.3108	0.031	0.2475	-0.1707	0.3562	0.1663	0.1581	-0.109	-0.3863	0.1379	0.2504	0.0274			757	TRUE	Empty	glutamyl-tRNA amidotransferase [Campylobacter jejuni subsp. jejuni]	gi|756009742 (+3)		11 kDa	TRUE	0.85		unknown	-0.0581	-0.1815
758	TRUE	Empty	hypothetical protein PJ19_03830 [Campylobacter jejuni subsp. jejuni]	gi|756090454		35 kDa	TRUE	< 0.0001		unknown	0.0309	0.2104	0.1439	-0.1379	0.1518	-0.048	-0.1148	0.0912	0.1587	-0.0041	-0.1249	0.0494	-4.2854	-3.8743	-3.5761	-3.7069	-3.6339	-3.4441	-3.6269	-3.7944	-3.8453	-3.4571	-4.1255	-3.7303			758	TRUE	Empty	hypothetical protein PJ19_03830 [Campylobacter jejuni subsp. jejuni]	gi|756090454 (+1)		35 kDa	TRUE	< 0.0001		unknown	-0.0785	0.1275
34.1	TRUE	Empty	5-methyltetrahydropteroyltriglutamate--homocysteine methyltransferase [Campylobacter jejuni subsp. jejuni]	gi|756091010		87 kDa	TRUE	< 0.0001		unknown	0.1922	-0.0046	-0.308	-0.0077	0.094	0.2046	0.639	0.4806	1.0871	0.6573	-0.0594	0.7066	-1.0651	-0.9659	-0.5528	-0.4074	-0.9668	-1.0774	-3.3125	-2.6558	-3.3145	-4.9952	-3.7727	-3.7601			34.1	TRUE	Empty	5-methyltetrahydropteroyltriglutamate--homocysteine methyltransferase [Campylobacter jejuni subsp. jejuni]	gi|756091010 (+1)		87 kDa	TRUE	< 0.0001		unknown	0.071	-0.0874
3.4	TRUE	Empty	flagellin [Campylobacter jejuni subsp. jejuni]	gi|756104467		60 kDa	TRUE	< 0.0001		unknown	-0.3315	0.3458	0.3917	-0.1503	0.1069	0.0644	-1.7177	-0.8086	0.0889	0.0447	-0.5523	-1.2909	-5.5467	-5.6269	-5.4658	-5.1652	-5.2147	0	-4.808	-5.5766	-5.5874	-4.3869	-4.6088	-3.9414			3.4	TRUE	Empty	flagellin [Campylobacter jejuni subsp. jejuni]	gi|756104467		60 kDa	TRUE	< 0.0001		unknown	-0.887	0.022
759	TRUE	Empty	flagellar motor switch protein FliM [Campylobacter jejuni subsp. jejuni]	gi|756009427		41 kDa	TRUE	< 0.0001		unknown	-0.101	-0.0712	-0.0111	0.0882	0.0661	0.0526	-0.4454	-0.2106	-0.1776	-0.239	-0.2343	-0.1472	-0.4678	-0.5392	-0.5047	-0.6151	-0.6429	-0.6958	-0.5554	-0.4979	-0.411	-0.4624	-0.7495	-0.2991			759	TRUE	Empty	flagellar motor switch protein FliM [Campylobacter jejuni subsp. jejuni]	gi|756009427 (+3)		41 kDa	TRUE	< 0.0001		unknown	-0.2359	-0.0011
760	TRUE	Empty	coproporphyrinogen III oxidase [Campylobacter jejuni subsp. jejuni]	gi|756009708		52 kDa	TRUE	< 0.0001		unknown	-0.1348	0.0606	0.068	0.0711	-0.0583	-0.0493	0.0716	-0.0126	-0.0774	-0.0791	0.2882	0.0621	-0.6141	-0.7146	-0.7532	-0.6991	-0.5025	-0.5641	-0.0709	-0.1948	-0.1774	-0.2855	-0.1415	-0.1957			760	TRUE	Empty	coproporphyrinogen III oxidase [Campylobacter jejuni subsp. jejuni]	gi|756009708 (+2)		52 kDa	TRUE	< 0.0001		unknown	0.0194	-0.0648
761	TRUE	Empty	hypothetical protein PJ17_07510 [Campylobacter jejuni subsp. jejuni]	gi|756010772		37 kDa	TRUE	< 0.0001		unknown	-0.0075	-0.0122	0.0795	0.1191	-0.1328	-0.0347	-0.6173	-1.8866	-0.811	-0.3513	-0.5716	-0.6865	0.5407	0.5766	0.6086	0.6012	0.6601	0.6422	4.4366	4.215	4.6703	4.3202	4.4227	3.6367			761	TRUE	Empty	hypothetical protein PJ17_07510 [Campylobacter jejuni subsp. jejuni]	gi|756010772		37 kDa	TRUE	< 0.0001		unknown	-0.0133	-1.2826
762	TRUE	Empty	UDP pyrophosphate phosphatase [Campylobacter jejuni subsp. jejuni]	gi|756091223		43 kDa		< 0.0001		unknown	-0.234	-0.3575	0.1079	0.1227	0.2634	0.3765	0.5623	0.0662	-0.7304	-0.1641	0.315	0.0731	-3.3589	-4.0422	-3.4372	-3.9629	-3.3826	-3.6618	-3.0795	-2.7776	-3.1226	-3.7899	-3.9192	-4.295			762	TRUE	Empty	UDP pyrophosphate phosphatase [Campylobacter jejuni subsp. jejuni]	gi|756091223 (+1)		43 kDa		< 0.0001		unknown	0.5747	0.0787
764	TRUE	Empty	50S ribosomal protein L31 [Campylobacter jejuni subsp. jejuni]	gi|756009520		7 kDa		< 0.0001		unknown	0.1168	0.1849	-0.0843	-0.02	-0.0843	-0.1814	0.4119	0.0827	0.5105	0.0843	0.2407	0.2229	0.229	-0.5971	0.1953	0.3046	0.3747	0.4387	0.0437	0.0944	0.2798	-0.0001	0.0292	-0.117			764	TRUE	Empty	50S ribosomal protein L31 [Campylobacter jejuni subsp. jejuni]	gi|756009520 (+3)		7 kDa		< 0.0001		unknown	0.1623	-0.1668
765	TRUE	Empty	glutamyl-tRNA reductase [Campylobacter jejuni subsp. jejuni]	gi|756009866		49 kDa	TRUE	< 0.0001		unknown	-0.1298	0.014	-0.0488	0.0246	-0.11	0.2418	-0.2234	-0.3507	-0.2668	-0.0285	0.0614	-0.1201	0.1465	0.1289	0.1631	-0.1224	0.2123	0.3308	0.1483	0.0688	0.2119	-0.0194	0.2191	0.0142			765	TRUE	Empty	glutamyl-tRNA reductase [Campylobacter jejuni subsp. jejuni]	gi|756009866 (+3)		49 kDa	TRUE	< 0.0001		unknown	-0.1093	-0.2367
772	TRUE	Empty	4-hydroxy-3-methylbut-2-enyl diphosphate reductase [Campylobacter jejuni subsp. jejuni]	gi|756014955		32 kDa	TRUE	< 0.0001		unknown	-0.0847	0.0765	0.1376	0.003	-0.1198	-0.022	-0.0213	0.0815	-0.0295	-0.0636	0.0525	-0.0684	0.302	0.3145	0.403	0.0566	0.506	0.3023	0.0037	-0.1439	-0.1169	0.0946	0.0953	-0.0723			772	TRUE	Empty	4-hydroxy-3-methylbut-2-enyl diphosphate reductase [Campylobacter jejuni subsp. jejuni]	gi|756014955 (+2)		32 kDa	TRUE	< 0.0001		unknown	-0.0269	0.0758
773	TRUE	Empty	SAM-dependent methlyltransferase [Campylobacter jejuni subsp. jejuni]	gi|756015416		28 kDa	TRUE	< 0.0001		unknown	-0.4335	-0.2976	-1.4119	0.0866	0	0.2729	0.4465	1.0103	0.8397	0.76	0.4391	0	5.3523	5.6619	4.6823	6.0427	7.9237	5.34	0.0285	0.5891	0.4647	0.171	0.925	0.3564			773	TRUE	Empty	SAM-dependent methlyltransferase [Campylobacter jejuni subsp. jejuni]	gi|756015416		28 kDa	TRUE	< 0.0001		unknown	-0.2248	0.339
774	TRUE	Empty	glycerol-3-phosphate dehydrogenase [Campylobacter jejuni subsp. jejuni]	gi|756090756		48 kDa		< 0.0001		unknown	-0.1755	0.2397	0.2462	-0.014	-0.2073	-0.0919	0.1239	0.122	-0.1747	-0.1239	0.0667	-0.227	0.2213	0.8068	0.2403	-0.1376	0.3376	0.0617	-0.8346	-0.6231	-0.6119	-0.0605	-0.0206	-0.1129			774	TRUE	Empty	glycerol-3-phosphate dehydrogenase [Campylobacter jejuni subsp. jejuni]	gi|756090756 (+1)		48 kDa		< 0.0001		unknown	0.1423	0.1404
771	TRUE	Empty	preprotein translocase subunit TatA [Campylobacter jejuni subsp. jejuni]	gi|756010492		9 kDa		0.0015		unknown	-0.4065	0.0941	0.0454	-0.03	0.0384	0.1595	0.1335	0.1724	0.4697	0.2087	0.027	0.0185	-0.0003	-0.4444	-0.0366	-0.3466	-0.016	-0.3567	0.1247	-0.0846	0.0177	0.017	0.1884	-0.1191			771	TRUE	Empty	preprotein translocase subunit TatA [Campylobacter jejuni subsp. jejuni]	gi|756010492 (+3)		9 kDa		0.0015		unknown	0.0081	0.0471
775	TRUE	Empty	phosphoribosylglycinamide formyltransferase [Campylobacter jejuni subsp. jejuni]	gi|756009549		21 kDa		0.092		unknown	0.0305	0.0314	0.0767	-0.097	-0.1488	0.0263	0.2638	0.1064	0.4668	0.0505	0.2189	0.2291	0.0477	0.0906	0.0486	-0.0333	-0.1498	-0.4326	0.1462	0.0672	0.2689	0.2025	0.6292	0.0798			775	TRUE	Empty	phosphoribosylglycinamide formyltransferase [Campylobacter jejuni subsp. jejuni]	gi|756009549 (+3)		21 kDa		0.092		unknown	0.044	-0.1133
776	TRUE	Empty	thioredoxin [Campylobacter jejuni subsp. jejuni]	gi|756010523		21 kDa		< 0.0001		unknown	0.0063	-0.6716	0.0768	-0.0706	0.1037	0.248	0.1303	0.2173	0.1312	0.0779	-0.0057	0.1602	0.305	0.5143	0.3419	0.3994	0.1281	-0.2109	0.5434	0.3934	0.5962	0.8009	0.4788	1.1362			776	TRUE	Empty	thioredoxin [Campylobacter jejuni subsp. jejuni]	gi|756010523		21 kDa		< 0.0001		unknown	-0.0077	0.0794
778	TRUE	Empty	ATP-binding protein [Campylobacter jejuni subsp. jejuni]	gi|756010403		29 kDa	TRUE	0.0094		unknown	-0.1751	0.1034	0.0611	0.0083	-0.0216	0.0451	0.0651	-0.0753	-0.1234	-0.063	0.0105	-0.0315	0.086	0.271	-0.0013	-0.0912	0.031	-0.0519	0.0821	-0.1861	-0.0389	-0.0831	-0.0058	-0.0003			778	TRUE	Empty	ATP-binding protein [Campylobacter jejuni subsp. jejuni]	gi|756010403 (+3)		29 kDa	TRUE	0.0094		unknown	0.1033	-0.0371
779	TRUE	Empty	hypothetical protein PJ17_06650 [Campylobacter jejuni subsp. jejuni]	gi|756010617		25 kDa	TRUE	< 0.0001		unknown	-0.0017	-0.4668	-0.1114	0.3466	0.0542	0.2345	-4.933	-4.7374	-4.1941	-4.7772	-5.052	-5.0126	-3.9161	-3.5977	-3.8624	-4.115	-3.9228	-4.0566	-0.4532	-0.7722	-0.4741	-0.2256	-0.5648	-0.1589			779	TRUE	Empty	hypothetical protein PJ17_06650 [Campylobacter jejuni subsp. jejuni]	gi|756010617 (+1)		25 kDa	TRUE	< 0.0001		unknown	-0.2228	-0.0272
781	TRUE	Empty	MerR family transcriptional regulator [Campylobacter jejuni subsp. jejuni]	gi|756010546		15 kDa		< 0.0001		unknown	-0.1229	-0.0697	-0.0474	0.0634	-0.0304	0.5487	-0.6568	0.122	0.0371	-0.0825	0.1059	0.0979	-0.1537	-0.3334	-0.1978	-0.282	-0.1517	-0.786	-0.144	-0.0639	-0.012	-0.3354	-0.1793	0.5511			781	TRUE	Empty	MerR family transcriptional regulator [Campylobacter jejuni subsp. jejuni]	gi|756010546 (+3)		15 kDa		< 0.0001		unknown	-0.6403	0.1385
103.1	TRUE	Empty	fibronectin-binding protein [Campylobacter jejuni subsp. jejuni]	gi|756015551		36 kDa	TRUE	< 0.0001		unknown	-0.063	-0.155	-0.1336	0.0873	0.0375	0.0602	0.0299	0.1806	0.297	0.2511	0.1195	0.1669	0.81	1.4185	0.9084	0.3642	0.2326	0.2652	-2.6695	-2.7996	-2.093	-3.0322	-2.5349	-1.3289			103.1	TRUE	Empty	fibronectin-binding protein [Campylobacter jejuni subsp. jejuni]	gi|756015551 (+2)		36 kDa	TRUE	< 0.0001		unknown	-0.1447	0.0059
784	TRUE	Empty	translation elongation factor [Campylobacter jejuni subsp. jejuni]	gi|756010735		69 kDa	TRUE	< 0.0001		unknown	-0.0964	-0.0366	0.0906	0.0515	-0.0378	-0.0131	0.0776	0.22	0.0766	-0.0945	0.0328	0.0637	-0.0843	-0.2019	-0.1593	-0.2135	-0.1576	-0.0963	-0.1241	-0.0426	0.0602	0.0065	-0.0451	-0.1467			784	TRUE	Empty	translation elongation factor [Campylobacter jejuni subsp. jejuni]	gi|756010735 (+2)		69 kDa	TRUE	< 0.0001		unknown	0.0184	0.1608
65.1	TRUE	Empty	phosphate acetyltransferase [Campylobacter jejuni subsp. jejuni]	gi|756014772		56 kDa	TRUE	< 0.0001		unknown	0.0938	-0.275	0.159	-0.9607	0.6141	-1.9535	0.5748	0.4144	-0.0924	0.2693	-1.6358	0.5144	4.5296	3.8237	4.7687	4.6174	5.0219	5.942	0.8445	1.0628	0.9357	1.2312	0.1785	0.2353			65.1	TRUE	Empty	phosphate acetyltransferase [Campylobacter jejuni subsp. jejuni]	gi|756014772		56 kDa	TRUE	< 0.0001		unknown	0.2744	0.114
785	TRUE	Empty	thiamine biosynthesis protein ThiF [Campylobacter jejuni subsp. jejuni]	gi|756015799		30 kDa	TRUE	< 0.0001		unknown	-0.0356	-0.1281	-0.2988	0.0191	0.2547	0.1986	-0.0941	-0.0541	0.2716	0.0344	-0.0237	-0.0224	-0.3463	-0.3542	-0.2655	-0.1815	-0.6667	-0.3662	-3.1343	-3.3406	-3.0146	-4.2816	-3.1403	-3.9408			785	TRUE	Empty	thiamine biosynthesis protein ThiF [Campylobacter jejuni subsp. jejuni]	gi|756015799 (+2)		30 kDa	TRUE	< 0.0001		unknown	-0.1204	-0.0804
786	TRUE	Empty	thymidylate kinase [Campylobacter jejuni subsp. jejuni]	gi|756010064		22 kDa	TRUE	< 0.0001		unknown	-0.0207	-0.0481	-0.0312	0.0076	-0.0099	0.1153	-0.2175	0.0017	-0.0002	-0.1398	-0.1564	-0.2325	-0.0216	-0.0291	0.0965	0.0693	0.1032	0.0049	-0.0957	-0.0228	0.0357	-0.0405	-0.0787	0.3448			786	TRUE	Empty	thymidylate kinase [Campylobacter jejuni subsp. jejuni]	gi|756010064 (+3)		22 kDa	TRUE	< 0.0001		unknown	-0.0999	0.1193
787	TRUE	Empty	hypothetical protein PJ17_05950 [Campylobacter jejuni subsp. jejuni]	gi|756010480		10 kDa	TRUE	< 0.0001		unknown	0.0906	0.1873	0.0408	0.012	-0.2472	-0.1035	0.1544	0.0779	0.0551	-0.1525	-0.0728	-0.2127	0.3004	0.2306	0.3697	0.413	0.4965	0.2974	1.032	1.1535	1.0199	1.4834	1.2515	0.8054			787	TRUE	Empty	hypothetical protein PJ17_05950 [Campylobacter jejuni subsp. jejuni]	gi|756010480 (+3)		10 kDa	TRUE	< 0.0001		unknown	0.1709	0.0943
788	TRUE	Empty	sugar transferase [Campylobacter jejuni subsp. jejuni]	gi|756091213		74 kDa	TRUE	< 0.0001		unknown	-0.2293	-0.4721	-0.3233	-0.1455	0.5418	0.4972	0.5351	-0.1366	-0.6111	-0.4206	0.1529	0.4011	-3.2894	-3.3702	-3.7325	-3.5641	-4.0153	-4.28	-3.4444	-3.0661	-3.305	-3.8484	-4.5252	-4.4252			788	TRUE	Empty	sugar transferase [Campylobacter jejuni subsp. jejuni]	gi|756091213 (+1)		74 kDa	TRUE	< 0.0001		unknown	0.5165	-0.1551
790	TRUE	Empty	RNA polymerase sigma 70 [Campylobacter jejuni subsp. jejuni]	gi|756009428		27 kDa		< 0.0001		unknown	0.1695	-0.0557	-0.033	-0.0414	-0.0204	-0.0498	-0.1991	-0.2812	-0.0939	-0.1906	-0.3092	-0.2808	-0.4477	-0.7743	-0.4313	-0.4657	-0.404	-0.2435	-0.3177	-0.4145	-0.3028	-0.2152	-0.4664	-0.5334			790	TRUE	Empty	RNA polymerase sigma 70 [Campylobacter jejuni subsp. jejuni]	gi|756009428 (+3)		27 kDa		< 0.0001		unknown	0.0313	-0.0508
792	TRUE	Empty	HAD family hydrolase [Campylobacter jejuni subsp. jejuni]	gi|756014427		29 kDa	TRUE	0.081		unknown	0.0306	-0.0113	0.0035	-0.0413	-0.0823	0.1124	-0.0517	0.0864	0.1723	-0.0367	0.0725	0.0074	0.018	0.0508	0.0408	-0.0527	0.1802	0.1798	-0.2659	-0.2989	-0.1168	-0.0019	-0.0306	-0.1005			792	TRUE	Empty	HAD family hydrolase [Campylobacter jejuni subsp. jejuni]	gi|756014427 (+2)		29 kDa	TRUE	0.081		unknown	-0.106	0.0321
53.1	TRUE	Empty	30S ribosomal protein S2 [Campylobacter jejuni subsp. jejuni]	gi|756010498		30 kDa	TRUE	0.00011		unknown	-0.2396	-0.0909	0	-0.8775	0.3221	0.8658	0.1972	0.3026	0.2279	0	1.3591	0.4507	-2.4192	0	0	0	0	0	-0.2283	-0.3777	0	-1.0581	-0.4978	-0.0218			53.1	TRUE	Empty	30S ribosomal protein S2 [Campylobacter jejuni subsp. jejuni]	gi|756010498 (+2)		30 kDa	TRUE	0.00011		unknown	-0.2601	-0.1548
794	TRUE	Empty	thiol:disulfide interchange protein [Campylobacter jejuni subsp. jejuni]	gi|756009923		64 kDa	TRUE	< 0.0001		unknown	0.1004	-0.1763	-0.0087	-0.113	0.0878	0.0863	0.1292	-0.0217	-0.4585	-0.3025	0.003	0.1044	0.2591	0.9053	0.1695	0.2965	0.143	0.2303	0.6194	0.6153	0.6948	1.0322	0.6979	0.5862			794	TRUE	Empty	thiol:disulfide interchange protein [Campylobacter jejuni subsp. jejuni]	gi|756009923 (+2)		64 kDa	TRUE	< 0.0001		unknown	0.1787	0.0278
43.2	TRUE	Empty	chemotaxis protein CheY [Campylobacter jejuni subsp. jejuni]	gi|756014470		26 kDa	TRUE	< 0.0001		unknown	0.0542	-0.8606	0.0854	-0.0171	0.1271	0	0.7877	0.4488	1.4994	0.6113	0.2862	0.7673	5.7557	6.9723	6.4328	5.7873	6.7602	7.3481	0.3822	-0.4468	0.3525	0.5853	-0.408	0.1419			43.2	TRUE	Empty	chemotaxis protein CheY [Campylobacter jejuni subsp. jejuni]	gi|756014470		26 kDa	TRUE	< 0.0001		unknown	0.1705	-0.1683
795	TRUE	Empty	hypothetical protein PJ18_04615 [Campylobacter jejuni subsp. jejuni]	gi|756014999		15 kDa	TRUE	< 0.0001		unknown	-0.0265	-0.0517	0.0586	0.0139	-0.0142	0.0201	-0.1434	0.0197	0.0052	-0.0535	-0.0794	-0.0355	0.2704	0.7028	0.523	0.4582	0.3324	0.4542	-0.8147	-1.0372	-0.7067	-0.5123	-0.9706	-0.8719			795	TRUE	Empty	hypothetical protein PJ18_04615 [Campylobacter jejuni subsp. jejuni]	gi|756014999 (+2)		15 kDa	TRUE	< 0.0001		unknown	-0.1088	0.0544
797	TRUE	Empty	histidine kinase [Campylobacter jejuni subsp. jejuni]	gi|756010090		38 kDa	TRUE	< 0.0001		unknown	-0.0861	-0.0492	0.0052	-0.0071	-0.0083	0.0927	-0.6781	-0.4871	-0.5656	-0.5108	-0.6385	-0.5946	-1.3484	-1.3297	-1.3217	-1.3184	-1.2918	-1.1935	-1.5192	-1.4901	-1.4949	-1.1441	-1.3626	-1.4258			797	TRUE	Empty	histidine kinase [Campylobacter jejuni subsp. jejuni]	gi|756010090 (+3)		38 kDa	TRUE	< 0.0001		unknown	-0.1091	0.0819
800	TRUE	Empty	globin [Campylobacter jejuni subsp. jejuni]	gi|756010915		16 kDa		< 0.0001		unknown	-0.0082	-0.0049	-0.0954	0.0111	-0.0613	0.0511	-0.0041	0.1104	0.2257	0.0171	-0.1001	0.1437	0.1804	-0.1808	0.2134	0.3386	0.5035	0.2933	0.1023	0.2836	0.3581	0.2833	-0.1281	0.167			800	TRUE	Empty	globin [Campylobacter jejuni subsp. jejuni]	gi|756010915 (+3)		16 kDa		< 0.0001		unknown	-0.0883	0.0262
801	TRUE	Empty	preprotein translocase subunit SecY [Campylobacter jejuni subsp. jejuni]	gi|756011026		46 kDa	TRUE	0.001		unknown	-0.1821	0.1188	-0.1902	0.0959	0.0023	0.359	0.0373	0.0042	-0.2365	-0.1003	-0.0019	0.0532	-0.125	0.1343	-0.1457	-0.1859	-0.1702	-0.1783	-0.0857	-0.2984	-0.0374	-0.0129	-0.1481	-0.2096			801	TRUE	Empty	preprotein translocase subunit SecY [Campylobacter jejuni subsp. jejuni]	gi|756011026 (+3)		46 kDa	TRUE	0.001		unknown	0.0524	0.0194
439.1	TRUE	Empty	methionine ABC transporter substrate-binding protein [Campylobacter jejuni subsp. jejuni]	gi|756015248		29 kDa	TRUE	< 0.0001		unknown	0.3239	-0.2043	-0.3393	-0.2528	0.0436	0.3555	0.36	0.421	1.4748	0.548	-0.0093	0.7723	-0.634	-0.4038	-0.2518	0.021	-0.5891	-0.6064	-2.8533	-3.7656	-2.9678	-2.4961	-2.8953	-2.9877			439.1	TRUE	Empty	methionine ABC transporter substrate-binding protein [Campylobacter jejuni subsp. jejuni]	gi|756015248 (+2)		29 kDa	TRUE	< 0.0001		unknown	-0.2336	-0.1727
803	TRUE	Empty	aminotransferase [Campylobacter jejuni subsp. jejuni]	gi|756091227		42 kDa	TRUE	< 0.0001		unknown	-0.1667	0.0419	-0.2352	0.0376	0.1038	0.1386	0.137	-0.124	-0.1395	-0.4592	0.1029	-0.2048	-3.9959	-3.7714	-3.1137	-3.8431	-3.6515	-4.6932	-3.6143	-3.7854	-3.7255	-3.8029	-4.1528	-3.8485			803	TRUE	Empty	aminotransferase [Campylobacter jejuni subsp. jejuni]	gi|756091227 (+1)		42 kDa	TRUE	< 0.0001		unknown	0.2498	-0.0112
20.2	TRUE	Empty	thiol peroxidase [Campylobacter jejuni subsp. jejuni]	gi|756010077		18 kDa	TRUE	< 0.0001		unknown	0.0737	0.4815	0.0855	-1.2389	-2.097	0.1128	-0.3579	0.0456	0.4621	0.1233	-0.8898	-1.2772	2.7759	2.3524	2.7134	3.2316	3.4763	2.8528	4.767	4.7432	5.2886	5.599	4.9654	4.5076			20.2	TRUE	Empty	thiol peroxidase [Campylobacter jejuni subsp. jejuni]	gi|756010077		18 kDa	TRUE	< 0.0001		unknown	-0.3408	0.0626
807	TRUE	Empty	ATPase AAA [Campylobacter jejuni subsp. jejuni]	gi|756014271		69 kDa	TRUE	< 0.0001		unknown	0.1862	-0.0298	0.2157	-0.2765	-0.2279	0.0675	-0.2337	0.6551	0.4551	0.2995	0.6209	0.2842	4.5991	4.718	4.9858	5.3766	5.0001	4.3834	0.1501	0.5823	0.7106	0.1536	0.5179	0.4315			807	TRUE	Empty	ATPase AAA [Campylobacter jejuni subsp. jejuni]	gi|756014271		69 kDa	TRUE	< 0.0001		unknown	-0.5966	0.2923
273.1	TRUE	Empty	50S ribosomal protein L10 [Campylobacter jejuni subsp. jejuni]	gi|756014587		18 kDa	TRUE	0.0014		unknown	0.2129	0.5019	-0.0435	-0.6504	-0.2503	-0.2553	0.7107	0.0716	0.1492	0.1358	1.2531	1.6368	0.0001	-0.1153	0.2019	1.2153	0.4973	0.2887	-1.9273	-2.1375	0	0	0	0			273.1	TRUE	Empty	50S ribosomal protein L10 [Campylobacter jejuni subsp. jejuni]	gi|756014587 (+2)		18 kDa	TRUE	0.0014		unknown	0.192	-0.4471
810	TRUE	Empty	2-oxoglutarate:acceptor oxidoreductase [Campylobacter jejuni subsp. jejuni]	gi|756009859		11 kDa	TRUE	0.0097		unknown	-0.0289	0.132	0.0908	0.2462	-0.1125	-0.6404	0.0236	0.0342	-0.1525	-0.118	0.0472	-0.1402	0.3076	0.3588	0.309	-0.051	0.3502	-0.1238	-0.1821	-0.2459	-0.2042	-0.2746	0.0386	-0.2181			810	TRUE	Empty	2-oxoglutarate:acceptor oxidoreductase [Campylobacter jejuni subsp. jejuni]	gi|756009859 (+2)		11 kDa	TRUE	0.0097		unknown	0.0642	0.0748
91.1	TRUE	Empty	NADH dehydrogenase [Campylobacter jejuni subsp. jejuni]	gi|756015635		93 kDa	TRUE	< 0.0001		unknown	-0.0458	0.0415	0.3357	-0.121	-0.324	0.1496	0.2736	-0.4993	0.0292	0.1153	0.3944	0.4281	0.8852	2.0316	0.2012	1.242	1.8152	0.5228	-2.8767	-1.0423	0	-2.9838	0	-2.5172			91.1	TRUE	Empty	NADH dehydrogenase [Campylobacter jejuni subsp. jejuni]	gi|756015635		93 kDa	TRUE	< 0.0001		unknown	0.1071	-0.6658
811	TRUE	Empty	cytochrome C [Campylobacter jejuni subsp. jejuni]	gi|756010341		16 kDa		< 0.0001		unknown	0.0847	-0.0849	-0.2043	-0.0259	0.0364	0.0239	0.1663	0.1684	0.4626	-0.0859	0.12	0.0728	0.1914	-0.4169	0.4744	0.2004	0.3289	0.1157	0.1906	0.549	0.5298	0.6956	0.2624	0.3796			811	TRUE	Empty	cytochrome C [Campylobacter jejuni subsp. jejuni]	gi|756010341 (+3)		16 kDa		< 0.0001		unknown	-0.0087	-0.0066
813	TRUE	Empty	ArsC family transcriptional regulator [Campylobacter jejuni subsp. jejuni]	gi|756010025		13 kDa	TRUE	< 0.0001		unknown	-0.0987	0.0224	-0.0776	0.4308	-0.1302	-0.1601	-0.1401	0.0728	-0.016	-0.0264	-0.5396	-0.1292	0.1183	0.0693	0.2781	-0.2398	0.2808	0.2277	0.8622	0.9315	0.6459	1.2752	0.9385	0.895			813	TRUE	Empty	ArsC family transcriptional regulator [Campylobacter jejuni subsp. jejuni]	gi|756010025 (+3)		13 kDa	TRUE	< 0.0001		unknown	-0.0177	0.1951
814	TRUE	Empty	3-oxoacyl-ACP synthase [Campylobacter jejuni subsp. jejuni]	gi|756010670		39 kDa	TRUE	< 0.0001		unknown	-0.0042	-0.0686	-0.0192	-0.1007	-0.093	0.1427	-0.9738	-0.6943	-0.778	-1.661	-0.6311	-0.6142	0.4135	0.5685	0.5225	0.4881	0.2735	0.4148	4.1217	4.2896	4.8413	4.5952	4.0228	4.0821			814	TRUE	Empty	3-oxoacyl-ACP synthase [Campylobacter jejuni subsp. jejuni]	gi|756010670		39 kDa	TRUE	< 0.0001		unknown	-0.29	-0.0105
174.1	TRUE	Empty	peptidase M24 [Campylobacter jejuni subsp. jejuni]	gi|756014749		68 kDa	TRUE	< 0.0001		unknown	0.2219	0.148	0.3699	0	-0.5946	-0.4379	0	-0.1426	0.3344	-0.0217	-0.2459	-0.615	3.8367	3.9293	3.7998	4.4635	5.1103	4.8086	2.9751	2.6772	2.5837	3.5175	3.7224	3.6111			174.1	TRUE	Empty	peptidase M24 [Campylobacter jejuni subsp. jejuni]	gi|756014749		68 kDa	TRUE	< 0.0001		unknown	0	-0.0463
817	TRUE	Empty	ATP-dependent DNA helicase [Campylobacter jejuni subsp. jejuni]	gi|756014852		77 kDa	TRUE	< 0.0001		unknown	-0.0578	-0.0156	-0.0565	0.0142	-0.0044	0.043	0.0746	-0.0191	-0.2709	-0.0927	0.0039	0.0393	-0.1013	0.0534	-0.0853	-0.1313	-0.1252	-0.1177	0.1494	-0.0371	0.131	-0.1174	-0.1822	-0.0345			817	TRUE	Empty	ATP-dependent DNA helicase [Campylobacter jejuni subsp. jejuni]	gi|756014852 (+2)		77 kDa	TRUE	< 0.0001		unknown	0.0651	-0.0286
821	TRUE	Empty	hypothetical protein PJ17_07490 [Campylobacter jejuni subsp. jejuni]	gi|756010770		60 kDa	TRUE	< 0.0001		unknown	0.036	-0.1401	0.1054	0.0524	-0.1091	0.0741	-0.664	-0.2146	-1.2942	-0.7546	-0.615	-0.9213	0.5555	0.5866	0.4899	0.5028	0.6407	0.4516	3.9827	4.0112	4.7364	4.8563	4.5918	3.5941			821	TRUE	Empty	hypothetical protein PJ17_07490 [Campylobacter jejuni subsp. jejuni]	gi|756010770		60 kDa	TRUE	< 0.0001		unknown	-0.1276	0.3218
824	TRUE	Empty	acyl carrier protein [Campylobacter jejuni subsp. jejuni]	gi|756015404		42 kDa	TRUE	< 0.0001		unknown	0.2025	0.038	0.0624	-0.0103	-0.7137	-0.0378	0.5754	0.3329	0.4774	0.3864	0.2252	0.2473	3.9758	3.9297	4.3607	3.8417	4.7276	4.2309	0.1299	0.4392	0.461	-0.0009	0.2124	0.1014			824	TRUE	Empty	acyl carrier protein [Campylobacter jejuni subsp. jejuni]	gi|756015404		42 kDa	TRUE	< 0.0001		unknown	0.1907	-0.0517
825	TRUE	Empty	endonuclease [Campylobacter jejuni subsp. jejuni]	gi|756009504		91 kDa	TRUE	< 0.0001		unknown	0.1222	0.0832	0.044	-0.0006	-0.5255	0.187	-0.2834	-0.2798	-0.1966	-0.2264	-0.3597	-0.264	0.4727	0.4566	0.4828	0.1811	0.7741	0.2321	3.5507	3.9086	4.4773	3.5066	4.1586	3.3024			825	TRUE	Empty	endonuclease [Campylobacter jejuni subsp. jejuni]	gi|756009504		91 kDa	TRUE	< 0.0001		unknown	-0.0708	-0.0672
826	TRUE	Empty	thiamine biosynthesis protein ThiH [Campylobacter jejuni subsp. jejuni]	gi|756015099		43 kDa	TRUE	< 0.0001		unknown	0.034	-0.0081	-0.0634	0.0019	-0.0877	0.0195	0.1852	0.0798	-0.0032	0.1303	0.0055	0.1673	-0.1709	-0.0531	-0.1403	0.0913	0.2718	-0.1578	-1.5542	-2.0598	-2.0197	-2.9989	-2.4751	-3.2812			826	TRUE	Empty	thiamine biosynthesis protein ThiH [Campylobacter jejuni subsp. jejuni]	gi|756015099 (+2)		43 kDa	TRUE	< 0.0001		unknown	0.0924	-0.0129
37.1	TRUE	Empty	elongation factor Ts [Campylobacter jejuni subsp. jejuni]	gi|756010497		40 kDa	TRUE	0.00039		unknown	-0.0788	0.1596	-0.6234	-0.0278	0.0651	0.4084	-0.1176	0.0446	-0.8872	-0.7928	0.2585	0.128	-1.61	-1.9926	-0.2099	-1.4587	-1.1477	-2.5841	1.196	1.4095	2.0366	0.4878	0.6488	1.0977			37.1	TRUE	Empty	elongation factor Ts [Campylobacter jejuni subsp. jejuni]	gi|756010497		40 kDa	TRUE	0.00039		unknown	-0.0803	0.0819
33.2	TRUE	Empty	flavodoxin [Campylobacter jejuni subsp. jejuni]	gi|756010738		17 kDa	TRUE	< 0.0001		unknown				0	0	0	0	0	0		0	0	0		0	0	0	0									33.2	TRUE	Empty	flavodoxin [Campylobacter jejuni subsp. jejuni]	gi|756010738		17 kDa	TRUE	< 0.0001		unknown	0	0
828	TRUE	Empty	carbon storage regulator [Campylobacter jejuni subsp. jejuni]	gi|756010422		8 kDa	TRUE	0.0031		unknown	0.0302	-0.1192	0.1787	0.0685	-0.0598	-0.0132	0.1766	0.1245	0.0752	0.1946	-0.1549	0.1788	0.1486	0.0855	-0.036	0.2081	0.0923	0.2308	0.034	0.1387	-0.2977	0.1159	-0.0566	0.0385			828	TRUE	Empty	carbon storage regulator [Campylobacter jejuni subsp. jejuni]	gi|756010422 (+3)		8 kDa	TRUE	0.0031		unknown	0.0753	0.0232
199.1	TRUE	Empty	RND transporter [Campylobacter jejuni subsp. jejuni]	gi|756009711		114 kDa	TRUE	< 0.0001		unknown	0.2863	-0.1588	-0.1555	-0.0709	-0.2706	-0.006	0.1276	-0.6463	-0.3961	-0.4659	-0.6855	-0.1496	0.2751	0.5256	0.8558	0.7341	0.5376	0.1083	4.3594	4.9362	5.0874	5.7113	4.5064	3.9724			199.1	TRUE	Empty	RND transporter [Campylobacter jejuni subsp. jejuni]	gi|756009711		114 kDa	TRUE	< 0.0001		unknown	0.432	-0.3419
832	TRUE	Empty	phosphopantetheine adenylyltransferase [Campylobacter jejuni subsp. jejuni]	gi|756010065		18 kDa		0.035		unknown	0.0119	0.0251	-0.2177	-0.1412	0.0732	0.109	-0.1439	0.0184	0.1503	0.0601	-0.0746	-0.0734	-0.0019	-0.1071	0.0611	0.1564	0.1206	-0.1573	0.0692	0.0647	0.0616	0.1221	0.0733	0.1305			832	TRUE	Empty	phosphopantetheine adenylyltransferase [Campylobacter jejuni subsp. jejuni]	gi|756010065 (+3)		18 kDa		0.035		unknown	-0.1698	-0.0075
822	TRUE	Empty	30S ribosomal protein S17 [Campylobacter jejuni subsp. jejuni]	gi|756011036		10 kDa		< 0.0001		unknown	0.029	0.2197	-0.0015	-0.0482	-0.1066	-0.2124	0.3787	0.2461	0.4608	0.1522	0.1785	0.298	0.1753	-0.2825	0.1118	0.2067	0.2799	0.2442	-0.2444	-0.1097	-0.0699	-0.0667	-0.0381	-0.2129			822	TRUE	Empty	30S ribosomal protein S17 [Campylobacter jejuni subsp. jejuni]	gi|756011036 (+3)		10 kDa		< 0.0001		unknown	0.0886	-0.0439
24.1	TRUE	Empty	trigger factor [Campylobacter jejuni subsp. jejuni]	gi|756089919		51 kDa	TRUE	< 0.0001		unknown	-0.344	3.6735	-0.3418	0.1471	-0.6069	0.8028	0.6703	-0.2081	3.9837	-0.1305	0.1326	-0.5784	-3.0012	0	-2.8655	-3.3348	0	-4.0093	-3.314	0	-4.0918	-4.6116	-3.6328	-5.4606			24.1	TRUE	Empty	trigger factor [Campylobacter jejuni subsp. jejuni]	gi|756089919 (+1)		51 kDa	TRUE	< 0.0001		unknown	0.5958	-0.2826
834	TRUE	Empty	hypothetical protein PJ19_09410 (plasmid) [Campylobacter jejuni subsp. jejuni]	gi|756095509		10 kDa		< 0.0001		unknown	0.9229	-0.345	-0.457	-0.1892	0.3641	0.352	-1.5751	-0.9712	-2.2653	-2.2737	-2.1181	-1.7338	0	-4.6154	-4.3692	-6.0068	-6.4617	-6.449	-5.7883	-6.4085	-4.4966	-5.0353	-5.4847	-5.289			834	TRUE	Empty	hypothetical protein PJ19_09410 (plasmid) [Campylobacter jejuni subsp. jejuni]	gi|756095509 (+1)		10 kDa		< 0.0001		unknown	0.3449	0.9489
72.2	TRUE	Empty	argininosuccinate synthase [Campylobacter jejuni subsp. jejuni]	gi|756009982		46 kDa	TRUE	< 0.0001		unknown	0.1498	0.2196	-0.1498	-0.1167	-0.2144	-0.3464	-0.953	-0.0874	0.1016	0.281	0.9642	-0.2289	2.5212	2.5318	2.9296	2.1796	2.9394	2.9829	4.3327	4.7568	4.1915	4.4517	6.0191	5.5371			72.2	TRUE	Empty	argininosuccinate synthase [Campylobacter jejuni subsp. jejuni]	gi|756009982		46 kDa	TRUE	< 0.0001		unknown	-0.9858	-0.1202
836	TRUE	Empty	chemotaxis protein CheB [Campylobacter jejuni subsp. jejuni]	gi|756010205		20 kDa		< 0.0001		unknown	-0.0379	-0.0479	-0.0445	-0.0904	0.2042	0.2005	0.5765	-0.0796	0.0678	-0.035	-0.115	0.0549	-0.3689	-0.5186	-0.3814	-0.2451	-0.2059	-0.6728	-0.529	-0.775	-0.4771	-0.8355	-0.7377	-0.9576			836	TRUE	Empty	chemotaxis protein CheB [Campylobacter jejuni subsp. jejuni]	gi|756010205 (+3)		20 kDa		< 0.0001		unknown	0.5254	-0.1307
837	TRUE	Empty	acylneuraminate cytidylyltransferase [Campylobacter jejuni subsp. jejuni]	gi|756010766		28 kDa	TRUE	< 0.0001		unknown	0.139	0.4458	-0.2618	-0.1232	-0.1129	-0.2618	-0.3458	-0.6604	-0.5125	-0.0478	-0.0277	-0.318	0.7353	0.3309	0.309	-0.3387	1.073	0.7463	4.1537	5.3102	4.7101	4.7884	4.2111	4.8919			837	TRUE	Empty	acylneuraminate cytidylyltransferase [Campylobacter jejuni subsp. jejuni]	gi|756010766		28 kDa	TRUE	< 0.0001		unknown	-0.1037	-0.4183
838	TRUE	Empty	recombinase RecJ [Campylobacter jejuni subsp. jejuni]	gi|756014168		59 kDa	TRUE	0.7		unknown	0.0759	0.0221	0.0588	-0.0812	0.0217	-0.0328	-0.004	0.0881	0.0446	-0.0396	-0.1609	-0.0671	-0.0114	0.0292	0.0843	0.1101	0.0259	0.2762	-0.0452	-0.0507	0.0305	-0.161	0.3116	0.0903			838	TRUE	Empty	recombinase RecJ [Campylobacter jejuni subsp. jejuni]	gi|756014168 (+2)		59 kDa	TRUE	0.7		unknown	0.0053	0.0973
842	TRUE	Empty	tetracycline resistance protein tetM (plasmid) [Campylobacter jejuni subsp. jejuni]	gi|756095536		73 kDa		< 0.0001		unknown	-0.1596	-0.2582	-0.3375	0.5176	0.2732	-0.5401	-0.5259	-0.1983	-0.1653	-0.4169	0.4618	-0.0203	-3.0447	-3.1766	-2.5825	-3.3752	-3.0549	-2.1221	-2.7323	-2.7521	-2.6075	-3.4887	-3.2877	-3.2532			842	TRUE	Empty	tetracycline resistance protein tetM (plasmid) [Campylobacter jejuni subsp. jejuni]	gi|756095536 (+1)		73 kDa		< 0.0001		unknown	-0.4324	-0.1048
197.1	TRUE	Empty	thioredoxin reductase [Campylobacter jejuni subsp. jejuni]	gi|756009511		33 kDa	TRUE	< 0.0001		unknown	0.2028	-0.1251	-1.5154	0.245	0.2248	0.2296	0.2566	0.1188	-0.9636	-1.6794	0.0759	-0.0815	0.8704	0.9466	2.6686	0.7147	0.5519	0.8401	4.3197	4.3928	5.986	5.3169	4.6994	8.1481			197.1	TRUE	Empty	thioredoxin reductase [Campylobacter jejuni subsp. jejuni]	gi|756009511		33 kDa	TRUE	< 0.0001		unknown	0.4052	0.2674
845	TRUE	Empty	ATP synthase [Campylobacter jejuni subsp. jejuni]	gi|756014331		50 kDa	TRUE	< 0.0001		unknown	0.0543	0.1203	-0.205	0.0369	-0.0719	0.0336	0.0377	0.0864	0.2313	-0.2133	0.0861	0.1005	-0.1089	-0.1468	0.1828	-0.0135	-0.0446	0.0509	-0.4172	-0.3123	-0.2762	-0.3383	-0.2619	-0.3834			845	TRUE	Empty	ATP synthase [Campylobacter jejuni subsp. jejuni]	gi|756014331 (+2)		50 kDa	TRUE	< 0.0001		unknown	-0.0153	0.0334
70.2	TRUE	Empty	ketol-acid reductoisomerase [Campylobacter jejuni subsp. jejuni]	gi|756014729		37 kDa	TRUE	< 0.0001		unknown	0.0574	-0.0911	0.0035	-0.1996	-0.3867	0.2057	0.1019	0.2395	0.3034	0.0479	0.1242	0.1384	4.3489	4.079	4.0002	4.1275	4.723	3.6971	0.2277	0.2163	0.3536	0.3738	0.1733	-0.2163			70.2	TRUE	Empty	ketol-acid reductoisomerase [Campylobacter jejuni subsp. jejuni]	gi|756014729		37 kDa	TRUE	< 0.0001		unknown	-0.069	0.0686
847	TRUE	Empty	hypothetical protein PJ19_09770 (plasmid) [Campylobacter jejuni subsp. jejuni]	gi|756099264		25 kDa	TRUE	< 0.0001		unknown	-0.355	-0.0144	-0.299	0.4548	0.3102	-0.0768	-0.5378	-0.1739	0.0843	-0.2704	0.417	0.4431	-3.6634	-3.8807	-3.6405	-4.3649	-4.3433	-3.3098	-3.3993	-3.8892	-3.609	-4.467	-4.319	-3.7317			847	TRUE	Empty	hypothetical protein PJ19_09770 (plasmid) [Campylobacter jejuni subsp. jejuni]	gi|756099264 (+1)		25 kDa	TRUE	< 0.0001		unknown	-0.5075	-0.1436
844	TRUE	Empty	hypothetical protein PJ17_07400 [Campylobacter jejuni subsp. jejuni]	gi|756010754		15 kDa	TRUE	< 0.0001		unknown	0.0406	0.0415	-0.2487	0.0796	-0.1806	0.0709	0.4085	0.013	0.4958	0.2971	0.2309	0.2179	-0.4367	-1.076	-0.5382	-0.6315	-0.3866	-0.6255	-1.0601	-0.6224	-0.49	-0.8203	-0.891	-0.9323			844	TRUE	Empty	hypothetical protein PJ17_07400 [Campylobacter jejuni subsp. jejuni]	gi|756010754 (+3)		15 kDa	TRUE	< 0.0001		unknown	0.139	-0.2565
38.2	TRUE	Empty	SWISS-PROT:P35908 Tax_Id=9606 Gene_Symbol=KRT2 Keratin, type II cytoskeletal 2 epidermal	P35908		?	TRUE	0.12		unknown	-0.1571	-0.6358	0.2092	1.0395	-0.4214	-0.8508	0.4956	-1.0586	-0.2249	-0.5848	-0.2003	-0.1412	-0.2789	-0.1583	0.3222	-1.2295	-0.5743	1.1638	0.2694	0.1993	-0.3735	-0.2559	0.3391	-1.4684			38.2	TRUE	Empty	SWISS-PROT:P35908 Tax_Id=9606 Gene_Symbol=KRT2 Keratin, type II cytoskeletal 2 epidermal	P35908 (+1)		?	TRUE	0.12		unknown	0.8349	-0.7193
849	TRUE	Empty	cytochrome C [Campylobacter jejuni subsp. jejuni]	gi|756014381		22 kDa	TRUE	< 0.0001		unknown	0.1644	-0.1124	-0.8795	0.0987	-0.0774	0.0718	-0.0287	0.3694	0.2004	0.1276	-0.041	0.1686	3.5937	4.1477	4.7268	4.8243	5.0602	4.5325	0.0415	0.221	0.4053	-0.0731	-0.1648	-0.2524			849	TRUE	Empty	cytochrome C [Campylobacter jejuni subsp. jejuni]	gi|756014381 (+2)		22 kDa	TRUE	< 0.0001		unknown	-0.2183	0.1799
850	TRUE	Empty	restriction endonuclease [Campylobacter jejuni subsp. jejuni]	gi|756014774		148 kDa	TRUE	< 0.0001		unknown	0.1567	0.1486	0.1832	-0.1413	-0.2757	-0.0558	-0.2657	0.3629	-0.1033	-0.0082	-0.0683	-0.4614	1.8114	1.9109	1.9699	2.2491	2.3353	2.1847	1.9602	2.1596	2.3916	2.4646	2.5387	2.7859			850	TRUE	Empty	restriction endonuclease [Campylobacter jejuni subsp. jejuni]	gi|756014774		148 kDa	TRUE	< 0.0001		unknown	-0.1708	0.4578
851	TRUE	Empty	ATP-dependent DNA helicase RuvB [Campylobacter jejuni subsp. jejuni]	gi|756010719		37 kDa	TRUE	< 0.0001		unknown	-0.0376	-0.0332	-0.0224	0.1678	-0.0262	-0.0169	0.0196	0.1214	0.0526	-0.0845	-0.1522	0.0762	-0.1445	-0.3295	0.0286	-0.3231	-0.5703	-0.1932	-0.1291	0.0186	0.1372	0.1736	0.0025	-0.2055			851	TRUE	Empty	ATP-dependent DNA helicase RuvB [Campylobacter jejuni subsp. jejuni]	gi|756010719 (+2)		37 kDa	TRUE	< 0.0001		unknown	-0.0023	0.0995
852	TRUE	Empty	TetR family transcriptional regulator [Campylobacter jejuni subsp. jejuni]	gi|756014482		24 kDa		< 0.0001		unknown	0.0025	-0.0008	0.1081	0.0121	-0.0992	-0.0727	0.0141	-0.1459	-0.1818	-0.054	0.0515	-0.1053	-0.526	-0.5718	-0.6747	-0.4403	-0.1517	-0.3085	0.3552	0.3892	0.4409	0.0799	0.4747	0.0625			852	TRUE	Empty	TetR family transcriptional regulator [Campylobacter jejuni subsp. jejuni]	gi|756014482 (+2)		24 kDa		< 0.0001		unknown	0.0728	-0.0871
856	TRUE	Empty	polyhydroxyalkanoate synthesis repressor PhaR [Campylobacter jejuni subsp. jejuni]	gi|756090901		38 kDa	TRUE	< 0.0001		unknown	-0.2336	0.4009	-0.3264	-0.0162	-0.0975	0.418	0.4984	-0.2715	0.0726	0.0436	-0.2231	0.3413	-3.496	-3.5606	-3.1168	-4.122	-3.2305	-4.5199	-2.9018	-3.3114	-3.2966	-3.0543	-3.5809	-4.0978			856	TRUE	Empty	polyhydroxyalkanoate synthesis repressor PhaR [Campylobacter jejuni subsp. jejuni]	gi|756090901 (+1)		38 kDa	TRUE	< 0.0001		unknown	0.4785	-0.2914
29.2	TRUE	Empty	enolase [Campylobacter jejuni subsp. jejuni]	gi|756009384		25 kDa	TRUE	< 0.0001		unknown	0.0977	0.0214	-0.7406	-0.6156	-0.5856	0.1056	-1.9319	0.1461	-0.4525	-1.0635	-0.3441	-0.8248	1.6316	2.0776	2.7944	2.0321	2.4822	2.0395	3.8632	3.738	3.5295	3.9535	4.5991	3.6054			29.2	TRUE	Empty	enolase [Campylobacter jejuni subsp. jejuni]	gi|756009384		25 kDa	TRUE	< 0.0001		unknown	-1.569	0.509
858.1	TRUE	Empty	GTPase Era [Campylobacter jejuni subsp. jejuni]	gi|756009978		33 kDa	TRUE	--		unknown	0	0	0	0	0	0	0	0	0	0	0	0	0	0	0	0	0	0	0	0	0	0	0	0			858.1	TRUE	Empty	GTPase Era [Campylobacter jejuni subsp. jejuni]	gi|756009978		33 kDa	TRUE	--		unknown	0	0
293.1	TRUE	Empty	amino acid ABC transporter substrate-binding protein [Campylobacter jejuni subsp. jejuni]	gi|756010111		29 kDa	TRUE	< 0.0001		unknown	0.0237	-0.135	-0.1417	0.7422	-0.0793	-0.1986	0.3701	0.0089	0.082	0.045	0.1283	0.0767	-3.7881	-2.7906	-3.9437	-3.9396	-3.5081	-2.9824	-0.2919	-0.0723	-0.2035	-0.3247	-0.0278	0.0555			293.1	TRUE	Empty	amino acid ABC transporter substrate-binding protein [Campylobacter jejuni subsp. jejuni]	gi|756010111 (+2)		29 kDa	TRUE	< 0.0001		unknown	0.2503	-0.1109
318.1	TRUE	Empty	single-stranded DNA-binding protein [Campylobacter jejuni subsp. jejuni]	gi|756010391		21 kDa	TRUE	< 0.0001		unknown	-0.0386	0.0341	0.0221	0.003	-0.0086	0.0075	0.2443	0.5449	0.4079	0.3073	0.1138	0.1883	-3.2766	-3.2403	-3.516	-3.9113	-3.6052	-3.4024	0.1417	0.0689	0.0811	0.2928	0.2331	0.1315			318.1	TRUE	Empty	single-stranded DNA-binding protein [Campylobacter jejuni subsp. jejuni]	gi|756010391 (+2)		21 kDa	TRUE	< 0.0001		unknown	-0.0252	0.2754
11.2	TRUE	Empty	bifunctional aconitate hydratase 2/2-methylisocitrate dehydratase [Campylobacter jejuni subsp. jejuni]	gi|756010126		93 kDa	TRUE	< 0.0001		unknown	-0.2521	0.3387	0.4929	-0.2239	0.0085	-0.1756	-0.4294	-1.0347	-0.6532	-0.2119	0	-1.1479	1.3845	0.4736	0.3566	1.3327	0.8122	0.2276	4.8441	5.4362	5.4065	5.3091	5.6124	5.2668			11.2	TRUE	Empty	bifunctional aconitate hydratase 2/2-methylisocitrate dehydratase [Campylobacter jejuni subsp. jejuni]	gi|756010126		93 kDa	TRUE	< 0.0001		unknown	0.2533	-0.352
865	TRUE	Empty	dihydroorotase [Campylobacter jejuni subsp. jejuni]	gi|756014279		38 kDa	TRUE	< 0.0001		unknown	-0.036	0.0053	0.0186	-0.0036	0.0146	-0.012	0.1863	0.1139	0.1374	0.1084	0.0625	0.0582	0.3358	0.1445	0.3397	0.1795	0.4033	0.1513	-3.2815	-3.7242	-2.9824	-4.1863	-4.0369	-2.942			865	TRUE	Empty	dihydroorotase [Campylobacter jejuni subsp. jejuni]	gi|756014279 (+2)		38 kDa	TRUE	< 0.0001		unknown	0.0812	0.0087
63.1	TRUE	Empty	acetate kinase [Campylobacter jejuni subsp. jejuni]	gi|756014773		44 kDa	TRUE	< 0.0001		unknown	0.0857	-0.1159	0	0.0245	-0.0611	-0.0064	0.1539	-0.0809	0.0889	0	0.1841	0.1626	0.1198	0.3749	0	0.2904	0.2107	0.335	-3.7622	-3.79	0	0	0	-3.1613			63.1	TRUE	Empty	acetate kinase [Campylobacter jejuni subsp. jejuni]	gi|756014773 (+2)		44 kDa	TRUE	< 0.0001		unknown	0.0418	-0.1931
22.1	TRUE	Empty	hydrogenase 2 large subunit [Campylobacter jejuni subsp. jejuni]	gi|756015313		64 kDa	TRUE	< 0.0001		unknown	-0.3523	0.325	-0.0401	0	0	0	1.286	1.8247	0.9351	0.1367	0	0	5.1237	5.9911	4.8721	6.7635	8.1401	6.6284	0.3328	0.8016	2.0075	0.7165	0	0.5443			22.1	TRUE	Empty	hydrogenase 2 large subunit [Campylobacter jejuni subsp. jejuni]	gi|756015313		64 kDa	TRUE	< 0.0001		unknown	0.2957	0.8344
135.1	TRUE	Empty	inorganic pyrophosphatase [Campylobacter jejuni subsp. jejuni]	gi|756090385		19 kDa	TRUE	< 0.0001		unknown	0.3771	0.0131	-0.2713	0.2538	0.2717	-0.0561	-0.1999	0.382	0.1264	-0.2713	0.2137	0.2127	-1.7316	-1.8116	-1.1078	-1.6078	-1.678	-1.4933	-3.7166	-3.5049	-4.1023	-4.4883	-4.4325	-4.6831			135.1	TRUE	Empty	inorganic pyrophosphatase [Campylobacter jejuni subsp. jejuni]	gi|756090385 (+1)		19 kDa	TRUE	< 0.0001		unknown	-0.1863	0.3956
867	TRUE	Empty	aspartate decarboxylase [Campylobacter jejuni subsp. jejuni]	gi|756009644		14 kDa	TRUE	< 0.0001		unknown	0.116	-0.1026	-0.0868	-0.0808	0.0602	0.0797	0.0753	0.2395	0.5331	0.418	-0.1114	0.3625	-0.1454	-0.0517	-0.0735	0.0656	-0.1783	-0.0745	-0.2467	0.0097	0.0106	0.0946	-0.3722	-0.2137			867	TRUE	Empty	aspartate decarboxylase [Campylobacter jejuni subsp. jejuni]	gi|756009644		14 kDa	TRUE	< 0.0001		unknown	-0.1741	-0.0099
868	TRUE	Empty	rhodanese [Campylobacter jejuni subsp. jejuni]	gi|756009848		12 kDa		< 0.0001		unknown	-0.0498	0.0163	-0.0273	0.0592	-0.342	0.345	-0.2607	0.1106	0.1563	-0.0511	0.1314	0.123	-0.4601	-0.5642	-0.6328	-1.0303	-0.611	-0.7176	0.1845	-0.0534	0.1413	-0.2633	0.0381	0.457			868	TRUE	Empty	rhodanese [Campylobacter jejuni subsp. jejuni]	gi|756009848 (+2)		12 kDa		< 0.0001		unknown	-0.2947	0.0765
869	TRUE	Empty	pseudouridine synthase [Campylobacter jejuni subsp. jejuni]	gi|756011047		29 kDa		< 0.0001		unknown	-0.0026	0.0729	0.1722	-0.0887	-0.0027	-0.039	0.0281	0.0905	0.1506	0.2204	-0.0962	0.0941	-0.2098	-0.461	-0.4141	-0.1402	-0.2638	-0.3289	-0.0771	-0.152	-0.2416	0.132	-0.0761	0.032			869	TRUE	Empty	pseudouridine synthase [Campylobacter jejuni subsp. jejuni]	gi|756011047 (+3)		29 kDa		< 0.0001		unknown	-0.0376	0.0249
870	TRUE	Empty	guanylate kinase [Campylobacter jejuni subsp. jejuni]	gi|756010493		24 kDa	TRUE	< 0.0001		unknown	0.0063	0.0475	0.0141	-0.0666	-0.0689	0.082	0.1009	-0.003	0.1701	-0.1114	-0.005	-0.0382	0.0053	-0.3935	-0.1048	0.0719	0.0241	-0.0762	-0.4673	-0.2406	-0.2231	-0.2256	-0.3737	-0.2115			870	TRUE	Empty	guanylate kinase [Campylobacter jejuni subsp. jejuni]	gi|756010493 (+3)		24 kDa	TRUE	< 0.0001		unknown	0.091	-0.013
872	TRUE	Empty	hypothetical protein PJ19_09535 (plasmid) [Campylobacter jejuni subsp. jejuni]	gi|756095533		24 kDa	TRUE	< 0.0001		unknown	0.0141	-0.3523	-0.4413	0.3925	-0.1897	0.8288	-0.5246	-1.0132	-1.5002	-1.383	-1.5761	-0.8766	-4.4878	-4.1532	-4.1608	-5.3538	-4.4992	0	-4.3213	-3.8944	-4.0621	-4.1639	-4.486	-5.1218			872	TRUE	Empty	hypothetical protein PJ19_09535 (plasmid) [Campylobacter jejuni subsp. jejuni]	gi|756095533 (+1)		24 kDa	TRUE	< 0.0001		unknown	0.7062	0.2177
874	TRUE	Empty	methionine sulfoxide reductase B [Campylobacter jejuni subsp. jejuni]	gi|756010431		13 kDa	TRUE	< 0.0001		unknown	0.1306	-0.0243	-0.2578	0.0296	-0.0422	0.099	-0.0019	0.0457	0.1971	0.3076	-0.0601	0.0116	0.1593	0.0359	0.0199	0.1662	0.2587	0.1058	0.0569	0.1785	0.4454	0.2279	0.2299	0.229			874	TRUE	Empty	methionine sulfoxide reductase B [Campylobacter jejuni subsp. jejuni]	gi|756010431 (+3)		13 kDa	TRUE	< 0.0001		unknown	-0.0737	-0.0261
727.1	TRUE	Empty	hypothetical protein PJ18_01225 [Campylobacter jejuni subsp. jejuni]	gi|756014372		31 kDa	TRUE	< 0.0001		unknown	0.3205	0.0756	0	0.045	-0.3083	0	0	-0.287	-0.1402	0	-0.4942	-1.0542	4.0165	4.967	0	3.393	4.0581	0	-0.1212	0.11	0	-0.1822	0.4255	0			727.1	TRUE	Empty	hypothetical protein PJ18_01225 [Campylobacter jejuni subsp. jejuni]	gi|756014372		31 kDa	TRUE	< 0.0001		unknown	0	0.1633
876	TRUE	Empty	peptidase S24 [Campylobacter jejuni subsp. jejuni]	gi|756015348		25 kDa	TRUE	< 0.0001		unknown	0.1859	0.3584	-0.6318	-0.1115	0.153	-0.7338	3.7068	3.5085	3.3884	4.0552	3.6242	3.9496	2.746	2.284	3.299	2.6946	2.8168	3.0162	0.124	0.3947	-0.6046	0.3598	-0.297	0.0488			876	TRUE	Empty	peptidase S24 [Campylobacter jejuni subsp. jejuni]	gi|756015348 (+1)		25 kDa	TRUE	< 0.0001		unknown	0.0342	-0.164
430.1	TRUE	Empty	hypothetical protein PJ19_07380 [Campylobacter jejuni subsp. jejuni]	gi|756091127		37 kDa	TRUE	< 0.0001		unknown	-0.4452	0.0259	-0.4853	0.4826	0.3048	0.0912	-0.8688	-0.4121	-0.4069	-0.3422	-0.3131	-0.5269	-1.9181	-2.3029	-3.2023	0	0	0	-0.2125	-0.7754	-0.3722	-0.9772	-0.8109	-0.1247			430.1	TRUE	Empty	hypothetical protein PJ19_07380 [Campylobacter jejuni subsp. jejuni]	gi|756091127 (+1)		37 kDa	TRUE	< 0.0001		unknown	-0.3868	0.07
878	TRUE	Empty	hypothetical protein PJ19_09690 (plasmid) [Campylobacter jejuni subsp. jejuni]	gi|756099282		32 kDa	TRUE	< 0.0001		unknown	-0.1677	-0.1142	0.023	0.1263	0.2687	-0.1525	-1.4373	-1.4729	-1.535	-1.6088	-1.5552	-1.1235	-3.3675	-3.4686	-3.6522	-3.6493	-3.942	-3.3893	-3.4226	-3.3102	-3.2352	-3.2643	-4.0089	-3.4284			878	TRUE	Empty	hypothetical protein PJ19_09690 (plasmid) [Campylobacter jejuni subsp. jejuni]	gi|756099282 (+1)		32 kDa	TRUE	< 0.0001		unknown	0.0434	0.0079
879	TRUE	Empty	imidazole glycerol phosphate synthase [Campylobacter jejuni subsp. jejuni]	gi|756010675		28 kDa	TRUE	< 0.0001		unknown	0.0743	0.0547	-0.1956	-0.0913	-0.0478	0.1658	-0.3266	-0.2447	-0.057	-0.5248	-0.098	-0.2161	0.256	0.5006	0.4564	0.7659	0.7343	0.3653	0.2631	0.1965	0.7538	0.1908	0.2041	0.0153			879	TRUE	Empty	imidazole glycerol phosphate synthase [Campylobacter jejuni subsp. jejuni]	gi|756010675		28 kDa	TRUE	< 0.0001		unknown	-0.1186	-0.0368
883	TRUE	Empty	ATP synthase F0F1 subunit A [Campylobacter jejuni subsp. jejuni]	gi|756010520		25 kDa		< 0.0001		unknown	-0.0795	0.0624	0.0132	-0.0852	0.2179	-0.1019	0.219	-0.1154	-0.0501	-0.0315	0.113	0.1081	0.1846	0.4021	0.1556	0.2855	0.4101	0.0032	0.2068	0.1595	0.1172	0.1096	-0.1274	0.2034			883	TRUE	Empty	ATP synthase F0F1 subunit A [Campylobacter jejuni subsp. jejuni]	gi|756010520 (+3)		25 kDa		< 0.0001		unknown	0.1663	-0.1681
884	TRUE	Empty	colicin V synthesis protein [Campylobacter jejuni subsp. jejuni]	gi|756009743		21 kDa		< 0.0001		unknown	-0.0556	-0.0606	0.0146	0.0075	0.0378	0.0255	0.263	0.3718	-0.0302	0.0809	-0.0801	0.3867	0.188	0.6687	0.2754	0.2198	-0.1599	0.1788	-0.1035	0.0167	-0.23	-0.2063	-0.4791	-0.1673			884	TRUE	Empty	colicin V synthesis protein [Campylobacter jejuni subsp. jejuni]	gi|756009743 (+3)		21 kDa		< 0.0001		unknown	0.1053	0.2141
885	TRUE	Empty	RloG protein [Campylobacter jejuni subsp. jejuni]	gi|756010607		30 kDa	TRUE	< 0.0001		unknown	0.1531	-0.1942	-0.2096	0.17	0.2231	0.0227	-0.4036	-0.3188	-0.21	-0.431	-0.4222	-0.3012	-0.4899	-0.7121	-0.3205	-0.1775	-0.0643	-0.3382	-0.5328	-0.4775	-0.5415	0.0119	-0.6207	-0.4854			885	TRUE	Empty	RloG protein [Campylobacter jejuni subsp. jejuni]	gi|756010607 (+3)		30 kDa	TRUE	< 0.0001		unknown	-0.0523	0.0325
886	TRUE	Empty	homoserine O-succinyltransferase [Campylobacter jejuni subsp. jejuni]	gi|756011062		34 kDa		< 0.0001		unknown	0.1443	-0.0093	0.2507	0	-0.0813	0	0	-0.763	-0.2348	0.2696	0	0	0.9527	1.1823	0.4263	1.6836	1.2367	1.6331	4.4655	4.599	4.2378	7.8592	6.2844	5.7706			886	TRUE	Empty	homoserine O-succinyltransferase [Campylobacter jejuni subsp. jejuni]	gi|756011062		34 kDa		< 0.0001		unknown	0	-0.3313
96.1	TRUE	Empty	phenylalanyl-tRNA synthetase subunit beta [Campylobacter jejuni subsp. jejuni]	gi|756014957		87 kDa	TRUE	< 0.0001		unknown	-0.0868	0.239	-0.0096	-0.3799	0.058	0.1136	0.1191	0.0705	-0.1102	0.0532	0.3276	0.3386	0.2192	0.3336	0.2257	0.5849	0.6419	0.2278	-3.6549	-4.024	-5.0412	0	0	-4.3258			96.1	TRUE	Empty	phenylalanyl-tRNA synthetase subunit beta [Campylobacter jejuni subsp. jejuni]	gi|756014957		87 kDa	TRUE	< 0.0001		unknown	0.0139	-0.0347
156.1	TRUE	Empty	tyrosyl-tRNA synthetase [Campylobacter jejuni subsp. jejuni]	gi|756015318		45 kDa	TRUE	< 0.0001		unknown	-0.1526	-0.1698	0.0034	-0.0246	0.1707	0.4402	-0.4611	-0.0997	-0.1239	-0.3246	-0.1256	-0.0373	-0.0269	-0.0663	-0.0834	0.1383	0.3115	0.3959	-2.9115	-2.5735	-0.6856	-1.6616	-2.3546	-3.0552			156.1	TRUE	Empty	tyrosyl-tRNA synthetase [Campylobacter jejuni subsp. jejuni]	gi|756015318 (+2)		45 kDa	TRUE	< 0.0001		unknown	-0.301	0.0605
888	TRUE	Empty	hypothetical protein PJ19_09610 (plasmid) [Campylobacter jejuni subsp. jejuni]	gi|756095546		22 kDa	TRUE	< 0.0001		unknown	-0.6486	-0.288	-0.0986	0.2549	0.5175	0.2718	-0.0311	-0.7726	-0.4044	-0.2651	0.2619	-0.1618	-3.7803	-3.7861	-3.3096	-3.8945	-4.309	-4.2075	-2.9485	-3.3484	-3.6252	-4.3552	-3.9203	-3.9369			888	TRUE	Empty	hypothetical protein PJ19_09610 (plasmid) [Campylobacter jejuni subsp. jejuni]	gi|756095546 (+1)		22 kDa	TRUE	< 0.0001		unknown	0.2136	-0.5279
889	TRUE	Empty	UDP-diphospho-muramoylpentapeptide beta-N-acetylglucosaminyltransferase [Campylobacter jejuni subsp. jejuni]	gi|756010360		39 kDa		< 0.0001		unknown	-0.0883	-0.0161	0.0746	0.0136	-0.0288	0.035	0.0388	0.0119	-0.0429	-0.1201	0.0939	0.0294	0.1526	0.1644	0.0589	-0.0964	0.0809	0.0201	0.285	0.2372	0.2891	0.1901	0.2503	0.2387			889	TRUE	Empty	UDP-diphospho-muramoylpentapeptide beta-N-acetylglucosaminyltransferase [Campylobacter jejuni subsp. jejuni]	gi|756010360 (+3)		39 kDa		< 0.0001		unknown	0.019	-0.0079
890	TRUE	Empty	sugar transferase [Campylobacter jejuni subsp. jejuni]	gi|756091212		73 kDa	TRUE	< 0.0001		unknown	-0.8398	-0.2132	0.4365	-0.1505	0.4431	0.5748	-2.8659	-3.3055	-3.178	-2.6358	-2.9186	-3.2821	-3.9131	-4.149	-4.623	-4.8721	-4.4376	-4.8064	-4.3753	-4.3772	-4.5902	-4.2807	-4.1677	-4.4001			890	TRUE	Empty	sugar transferase [Campylobacter jejuni subsp. jejuni]	gi|756091212 (+1)		73 kDa	TRUE	< 0.0001		unknown	0.2008	-0.2388
891	TRUE	Empty	2-isopropylmalate synthase [Campylobacter jejuni subsp. jejuni]	gi|756091492		56 kDa	TRUE	< 0.0001		unknown	-0.0956	-0.0964	-0.1051	0.0168	0.1798	0.0065	-0.1428	-0.0132	-0.1533	-0.1394	-0.1615	-0.1098	-0.1522	0.155	-0.2503	0.3168	-0.2806	-0.0691	0.2001	0.0885	0.3333	-0.0546	0.2569	0.053			891	TRUE	Empty	2-isopropylmalate synthase [Campylobacter jejuni subsp. jejuni]	gi|756091492 (+1)		56 kDa	TRUE	< 0.0001		unknown	-0.0084	0.1213
892	TRUE	Empty	phosphoserine phosphatase [Campylobacter jejuni subsp. jejuni]	gi|756009634		23 kDa	TRUE	< 0.0001		unknown	-0.0133	-0.015	0.3723	-0.2283	0.2599	-0.0802	-0.0067	-0.0261	-0.5004	0.334	-0.0339	0.1936	-0.3425	-0.1976	-0.5912	-0.2771	-0.0437	-0.2827	-0.2012	-0.246	-0.6411	-0.3879	-0.3116	-0.254			892	TRUE	Empty	phosphoserine phosphatase [Campylobacter jejuni subsp. jejuni]	gi|756009634 (+3)		23 kDa	TRUE	< 0.0001		unknown	0.0276	0.0081
140.1	TRUE	Empty	serine dehydratase [Campylobacter jejuni subsp. jejuni]	gi|756091400		50 kDa	TRUE	< 0.0001		unknown	-0.3714	0.1473	0.0333	0.141	-0.0949	1.149	0	-0.3987	-0.2937	-0.3118	-0.2896	-0.3737	-2.178	-3.8191	-1.5786	-3.3914	0	0	-0.4426	-0.7848	-0.4754	-0.2833	0.0674	0.0684			140.1	TRUE	Empty	serine dehydratase [Campylobacter jejuni subsp. jejuni]	gi|756091400 (+1)		50 kDa	TRUE	< 0.0001		unknown	0	-0.0883
895	TRUE	Empty	molecular chaperone DnaJ [Campylobacter jejuni subsp. jejuni]	gi|756010235		30 kDa	TRUE	< 0.0001		unknown	-0.1746	-0.1593	0.0263	0.3482	0.022	-0.1078	-0.1193	0.0496	-0.0894	-0.1873	0.1501	-0.0951	0.159	0.6508	0.2582	0.0501	0.5151	0.5182	0.2772	0.1636	0.1505	0.2018	0.172	0.1281			895	TRUE	Empty	molecular chaperone DnaJ [Campylobacter jejuni subsp. jejuni]	gi|756010235 (+3)		30 kDa	TRUE	< 0.0001		unknown	-0.1016	0.0673
388.1	TRUE	Empty	N-acetyl-gamma-glutamyl-phosphate reductase [Campylobacter jejuni subsp. jejuni]	gi|756014312		39 kDa	TRUE	< 0.0001		unknown	0.0995	0.0585	-0.0879	-0.0218	-0.0211	0.0457	0.0281	0.3281	0.671	0.5696	0.1943	0.0272	-0.1455	-0.1757	-0.0241	0.0842	0.1047	-0.0036	-2.8881	-2.9448	0	-2.581	-3.5369	-3.6022			388.1	TRUE	Empty	N-acetyl-gamma-glutamyl-phosphate reductase [Campylobacter jejuni subsp. jejuni]	gi|756014312		39 kDa	TRUE	< 0.0001		unknown	-0.185	0.115
899	TRUE	Empty	hypothetical protein PJ19_01385 [Campylobacter jejuni subsp. jejuni]	gi|756090000		30 kDa		< 0.0001		unknown	-0.1301	0.0087	-0.2199	0.6976	0.1546	-0.1764	-0.0872	-0.0835	0.2654	-0.0272	0.6231	0.1328	-4.0439	-3.4386	-3.4123	-4.3123	-3.8365	-3.949	-3.3258	-3.4794	-3.1652	-4.1954	-4.2409	-3.2856			899	TRUE	Empty	hypothetical protein PJ19_01385 [Campylobacter jejuni subsp. jejuni]	gi|756090000 (+1)		30 kDa		< 0.0001		unknown	-0.1819	-0.1782
146.1	TRUE	Empty	30S ribosomal protein S6 [Campylobacter jejuni subsp. jejuni]	gi|756090832		15 kDa	TRUE	< 0.0001		unknown	-0.0301	0.8719	-0.036	0.0509	0.2104	-0.4696	-0.2063	0.3061	0.3853	0.1133	0.4546	1.2528	-5.216	-3.1665	-3.1869	-4.0508	-3.4601	-5.6632	-1.1746	-1.3928	-1.2011	-1.2207	-1.505	-0.74			146.1	TRUE	Empty	30S ribosomal protein S6 [Campylobacter jejuni subsp. jejuni]	gi|756090832 (+1)		15 kDa	TRUE	< 0.0001		unknown	-0.5221	-0.0097
900	TRUE	Empty	peptidase M48 [Campylobacter jejuni subsp. jejuni]	gi|756010031		45 kDa		< 0.0001		unknown	0.0126	-0.122	-0.0565	0.0101	0.0552	0.1146	0.0725	-0.0318	0.038	-0.0828	0.0206	0.1226	0.2677	0.2672	0.3617	0.2549	0.3754	0.2175	0.7231	0.7092	0.6812	0.4131	0.1979	0.3357			900	TRUE	Empty	peptidase M48 [Campylobacter jejuni subsp. jejuni]	gi|756010031		45 kDa		< 0.0001		unknown	0.0452	-0.0591
901	TRUE	Empty	NAD-dependent dehydratase [Campylobacter jejuni subsp. jejuni]	gi|756010680		37 kDa	TRUE	< 0.0001		unknown	-0.0257	-0.0191	-0.0009	0.0049	-0.0161	0.0862	-0.0658	-0.0222	-0.1065	-0.2128	-0.0706	-0.0674	0.0343	0.1519	0.0721	-0.0151	0.1113	0.0834	0.1673	0.156	0.2772	0.2152	0.1438	0.0259			901	TRUE	Empty	NAD-dependent dehydratase [Campylobacter jejuni subsp. jejuni]	gi|756010680 (+1)		37 kDa	TRUE	< 0.0001		unknown	0.0277	0.0713
902	TRUE	Empty	cytolethal distending toxin subunit CdtB [Campylobacter jejuni subsp. jejuni]	gi|756009444		29 kDa		0.049		unknown	-0.0143	0.0969	0.0019	0.2195	0.1678	-0.4122	-0.2955	-0.2475	-0.1901	0.0549	0.0189	-0.0089	-0.8057	-0.4637	-0.426	-0.1444	-0.5502	0.081	-0.1447	-0.2111	-0.2294	-0.1614	-0.0453	0.3972			902	TRUE	Empty	cytolethal distending toxin subunit CdtB [Campylobacter jejuni subsp. jejuni]	gi|756009444 (+3)		29 kDa		0.049		unknown	-0.1638	-0.1159
907	TRUE	Empty	UDP-N-acetylglucosamine 2-epimerase [Campylobacter jejuni subsp. jejuni]	gi|756090902		43 kDa	TRUE	< 0.0001		unknown	-0.0802	-0.3924	-0.2506	0.0934	0.0733	0.5574	0.5615	0.0359	-0.3235	-0.3187	0.1816	-0.0638	-3.0661	-2.8396	-2.7169	-3.3478	-2.9056	-3.6748	-3.161	-2.8844	-3.8167	-3.7531	-3.9051	-4.1667			907	TRUE	Empty	UDP-N-acetylglucosamine 2-epimerase [Campylobacter jejuni subsp. jejuni]	gi|756090902 (+1)		43 kDa	TRUE	< 0.0001		unknown	0.5604	0.0348
908	TRUE	Empty	6-carboxy-5,6,7,8-tetrahydropterin synthase [Campylobacter jejuni subsp. jejuni]	gi|756009524		23 kDa		0.0055		unknown	0.0589	0.0262	-0.1088	-0.0086	-0.0086	0.0082	0.0021	0.0635	0.0723	-0.0494	0.021	-0.0869	-0.0549	-0.1245	-0.011	-0.1789	0.0749	-0.0653	-0.0572	0.0277	0.1575	0.1092	-0.0125	0.0639			908	TRUE	Empty	6-carboxy-5,6,7,8-tetrahydropterin synthase [Campylobacter jejuni subsp. jejuni]	gi|756009524 (+3)		23 kDa		0.0055		unknown	0.0042	0.0655
909	TRUE	Empty	hypothetical protein PJ17_02610 [Campylobacter jejuni subsp. jejuni]	gi|756009863		10 kDa		0.0035		unknown	0.0835	-0.1144	-0.008	-0.0236	-0.0295	0.047	0.0808	0.3149	0.1182	0.2537	0.0253	0.1042	-0.0319	-0.0987	-0.1938	-0.0406	0.0444	0.0568	-0.0199	0.164	0.1458	0.2574	-0.3717	0.2101			909	TRUE	Empty	hypothetical protein PJ17_02610 [Campylobacter jejuni subsp. jejuni]	gi|756009863 (+3)		10 kDa		0.0035		unknown	-0.0591	0.175
59.2	TRUE	Empty	biotin attachment protein [Campylobacter jejuni subsp. jejuni]	gi|756010214		66 kDa	TRUE	< 0.0001		unknown	-0.3052	0.0768	-0.3025	0	0.3798	0	0	0.3296	-0.354	-0.0405	0	-0.2487	0.9935	1.2449	1.371	1.1148	0	1.7798	4.356	3.8917	5.8878	7.3225	5.8244	6.4326			59.2	TRUE	Empty	biotin attachment protein [Campylobacter jejuni subsp. jejuni]	gi|756010214		66 kDa	TRUE	< 0.0001		unknown	0	0.4076
910	TRUE	Empty	GTPase [Campylobacter jejuni subsp. jejuni]	gi|756010990		24 kDa	TRUE	< 0.0001		unknown	-0.0044	0.3721	-0.0904	0.2165	-0.2452	-0.367	-0.1401	0.1992	0.3396	0.1796	0.3438	-0.2972	0.5126	-0.1786	0.5322	0.2009	0.7304	0.6641	2.6775	2.3472	2.0633	1.7958	2.422	1.933			910	TRUE	Empty	GTPase [Campylobacter jejuni subsp. jejuni]	gi|756010990 (+3)		24 kDa	TRUE	< 0.0001		unknown	-0.2636	0.0756
134.1	TRUE	Empty	peptidylprolyl isomerase [Campylobacter jejuni subsp. jejuni]	gi|756014778		58 kDa	TRUE	< 0.0001		unknown	-0.0346	-0.1624	-0.0805	0.3778	0.1343	0.0571	0.4789	-0.18	0.0352	-0.0508	0.377	0.136	-0.1776	-0.1795	-0.2914	-0.3851	-0.4078	-0.3562	-2.7479	-3.4154	-4.0503	-3.6769	0	0			134.1	TRUE	Empty	peptidylprolyl isomerase [Campylobacter jejuni subsp. jejuni]	gi|756014778 (+2)		58 kDa	TRUE	< 0.0001		unknown	0.3827	-0.2762
60.1	TRUE	Empty	glutamate synthase [Campylobacter jejuni subsp. jejuni]	gi|756089743		167 kDa	TRUE	< 0.0001		unknown	0.51	-0.0465	-0.1818	0.4893	-0.0046	-0.5346	1.735	0.5636	0.1701	1.2233	0.6414	1.4782	-2.3354	-1.8218	0	0	-1.8432	-0.4709	-3.6779	-2.8083	0	-2.4856	-2.865	0			60.1	TRUE	Empty	glutamate synthase [Campylobacter jejuni subsp. jejuni]	gi|756089743 (+1)		167 kDa	TRUE	< 0.0001		unknown	0.7885	-0.3829
49.1	TRUE	Empty	alanyl-tRNA synthetase [Campylobacter jejuni subsp. jejuni]	gi|756090259		95 kDa	TRUE	< 0.0001		unknown	-0.5438	-0.6916	1.3411	0.4776	-0.172	0.7054	0.1774	-0.3593	-0.5372	1.3056	0.4812	-0.5948	-4.6082	-3.8326	0	0	-4.0351	0	-4.3883	-4.0382	0	-4.692	-4.1371	-4.7853			49.1	TRUE	Empty	alanyl-tRNA synthetase [Campylobacter jejuni subsp. jejuni]	gi|756090259 (+1)		95 kDa	TRUE	< 0.0001		unknown	0.2801	-0.2565
24.2	TRUE	Empty	trigger factor [Campylobacter jejuni subsp. jejuni]	gi|756009555		51 kDa	TRUE	< 0.0001		unknown	1.647	-0.4505	1.2353	0	0	-0.7298	0	0	-0.2788	1.0962	0	0	4.6687	6.5111	5.0494	8.1297	7.4594	6.7052	4.6155	6.6811	5.1425	7.68	7.4012	6.5037			24.2	TRUE	Empty	trigger factor [Campylobacter jejuni subsp. jejuni]	gi|756009555		51 kDa	TRUE	< 0.0001		unknown	0	0
913	TRUE	Empty	Rrf2 family transcriptional regulator [Campylobacter jejuni subsp. jejuni]	gi|756010166		15 kDa	TRUE	0.025		unknown	0.0784	-0.0886	-0.0483	-0.0638	-0.0306	0.1695	-0.0994	0.1802	0.134	0.2765	0.0881	0.043	0.0441	0.1121	0.1385	0.0465	0.2196	0.0197	-0.0949	0.3511	0.051	0.0241	-0.0137	0.1396			913	TRUE	Empty	Rrf2 family transcriptional regulator [Campylobacter jejuni subsp. jejuni]	gi|756010166 (+3)		15 kDa	TRUE	0.025		unknown	-0.2108	0.0687
42.1	TRUE	Empty	cysteine desulfurase [Campylobacter jejuni subsp. jejuni]	gi|756014297		43 kDa	TRUE	< 0.0001		unknown	0.2343	-0.1647	-0.2775	-0.3973	0.3734	0.6099	0.4973	-0.2006	0.1796	0.0004	-0.3788	0.4171	-0.5148	-0.7262	-0.5171	0.1482	-0.6335	-1.1769	0	0	0	0	0	0			42.1	TRUE	Empty	cysteine desulfurase [Campylobacter jejuni subsp. jejuni]	gi|756014297 (+2)		43 kDa	TRUE	< 0.0001		unknown	0.5145	-0.1834
918	TRUE	Empty	Cro/Cl family transcriptional regulator [Campylobacter jejuni subsp. jejuni]	gi|756010614		15 kDa		< 0.0001		unknown	-0.0992	-0.145	0.0595	0.0308	0.0298	0.1365	-3.5029	-3.3073	-3.362	-3.6733	-3.5011	-3.6693	-3.7764	-3.3235	-3.1232	-3.2983	-3.0973	-2.8767	-0.3682	-0.2099	-0.1071	-0.2012	0.0274	-0.4691			918	TRUE	Empty	Cro/Cl family transcriptional regulator [Campylobacter jejuni subsp. jejuni]	gi|756010614 (+1)		15 kDa		< 0.0001		unknown	-0.047	0.1486
460.1	TRUE	Empty	ligand-gated channel [Campylobacter jejuni subsp. jejuni]	gi|756010943		82 kDa	TRUE	< 0.0001		unknown	-0.0916	-0.376	0.295	-1.0889	0.0129	0.3316	-0.7898	-0.8467	-0.3878	-0.1168	-1.0471	-0.7621	0.7503	0.999	0.4344	1.1106	0.6609	0.2907	4.5098	4.8096	5.3346	6.1537	5.4169	4.4784			460.1	TRUE	Empty	ligand-gated channel [Campylobacter jejuni subsp. jejuni]	gi|756010943		82 kDa	TRUE	< 0.0001		unknown	-0.2344	-0.2914
3.5	TRUE	Empty	flagellin [Campylobacter jejuni subsp. jejuni]	gi|756010697		59 kDa	TRUE	< 0.0001		unknown	0.4089	0.1499	0	0.1502	0.1884	0	0	-1.461	-0.2521	0.2961	0	-0.4125	0.845	0.8621	1.0148	0.784	-0.1606	1.0621	4.0441	4.5765	6.179	6.5122	4.1634	7.973			3.5	TRUE	Empty	flagellin [Campylobacter jejuni subsp. jejuni]	gi|756010697		59 kDa	TRUE	< 0.0001		unknown	0	-1.318
920	TRUE	Empty	sodium:dicarboxylate symporter [Campylobacter jejuni subsp. jejuni]	gi|756009396		51 kDa		< 0.0001		unknown	-0.1422	0.1036	-0.1826	-0.0431	0.063	0.2626	-0.0064	-0.0325	0.433	-0.0708	-0.0932	0.1519	0.296	-0.3736	0.2378	0.1172	-0.0786	-0.4014	-0.3805	-0.2683	-0.1987	-0.7979	-1.0022	-0.726			920	TRUE	Empty	sodium:dicarboxylate symporter [Campylobacter jejuni subsp. jejuni]	gi|756009396 (+3)		51 kDa		< 0.0001		unknown	-0.0836	-0.1098
921	TRUE	Empty	cytochrome C oxidase subunit IV [Campylobacter jejuni subsp. jejuni]	gi|756009443		21 kDa		0.034		unknown	-0.2552	-0.0763	0.2355	0.1206	0.0371	0.2596	-0.3741	-0.0734	-0.2079	-0.6336	-0.1427	-0.1061	-0.1883	-0.1971	0.1509	-0.869	-0.5036	-0.4065	-0.3329	-0.4821	-0.626	-0.4444	-0.5436	-0.1212			921	TRUE	Empty	cytochrome C oxidase subunit IV [Campylobacter jejuni subsp. jejuni]	gi|756009443 (+3)		21 kDa		0.034		unknown	-0.1533	0.1474
141.2	TRUE	Empty	delta-aminolevulinic acid dehydratase [Campylobacter jejuni subsp. jejuni]	gi|756010272		36 kDa	TRUE	< 0.0001		unknown	-0.298	0.1504	-0.0305	0.3063	-0.2483	-0.0551	-0.6133	-0.1996	-0.3024	-0.3372	-0.8388	-0.7539	0.7399	0.3941	0.5177	0.0491	0.4192	0.6685	3.9538	4.1349	4.0493	4.5095	4.7265	4.1939			141.2	TRUE	Empty	delta-aminolevulinic acid dehydratase [Campylobacter jejuni subsp. jejuni]	gi|756010272		36 kDa	TRUE	< 0.0001		unknown	-0.1765	0.2372
91.2	TRUE	Empty	NADH dehydrogenase [Campylobacter jejuni subsp. jejuni]	gi|756010902		93 kDa	TRUE	< 0.0001		unknown	-0.6872	0.5794	0.0269	0.1114	-0.2277	0.1601	-0.0213	-0.4073	-0.723	0.3501	-0.3929	-0.1569	-0.1004	-1.3866	-0.7265	-1.2698	-0.8652	-1.2915	3.7917	2.8868	2.3092	3.2885	3.7783	1.9763			91.2	TRUE	Empty	NADH dehydrogenase [Campylobacter jejuni subsp. jejuni]	gi|756010902		93 kDa	TRUE	< 0.0001		unknown	0.1759	-0.2101
922	TRUE	Empty	hypothetical protein PJ17_08485 [Campylobacter jejuni subsp. jejuni]	gi|756010955		29 kDa	TRUE	< 0.0001		unknown	-0.0642	-0.0159	-0.0249	-0.0517	-0.0455	0.111	0.0662	0.0163	-0.0565	-0.1178	-0.0137	-0.1437	-0.7514	-1.022	-0.7426	-0.688	-0.8949	-0.8552	-0.8078	-0.735	-0.8666	-0.9083	-0.5182	-0.9622			922	TRUE	Empty	hypothetical protein PJ17_08485 [Campylobacter jejuni subsp. jejuni]	gi|756010955		29 kDa	TRUE	< 0.0001		unknown	0.1243	0.0744
924	TRUE	Empty	glucosyltransferase [Campylobacter jejuni subsp. jejuni]	gi|756015182		36 kDa	TRUE	< 0.0001		unknown	-0.1048	0.0379	0.0211	0.0509	0.0122	0.0144	0.0138	-0.0361	-0.1194	-0.2572	0.0086	-0.1176	0.5475	1.1088	0.5903	0.2594	0.475	0.4749	0.1785	0.1099	0.1569	0.0975	0.1885	0.1059			924	TRUE	Empty	glucosyltransferase [Campylobacter jejuni subsp. jejuni]	gi|756015182 (+2)		36 kDa	TRUE	< 0.0001		unknown	0.0972	0.0474
923	TRUE	Empty	phosphoribosylaminoimidazole carboxylase [Campylobacter jejuni subsp. jejuni]	gi|756014786		18 kDa		< 0.0001		unknown	-0.0389	-0.0222	0.0136	0.0326	0.0022	0.0409	0.0443	0.118	0.1306	0.0453	0.0145	0.0416	0.1054	0.0427	0.0627	0.095	0.1121	0.0584	-0.5401	-0.4578	-0.4789	-0.5617	-0.6112	-0.5417			923	TRUE	Empty	phosphoribosylaminoimidazole carboxylase [Campylobacter jejuni subsp. jejuni]	gi|756014786 (+2)		18 kDa		< 0.0001		unknown	-0.0281	0.0456
928	TRUE	Empty	DNA primase [Campylobacter jejuni subsp. jejuni]	gi|756010965		69 kDa	TRUE	< 0.0001		unknown	-0.0684	-0.0132	0.1101	0.0535	-0.0558	0.0413	-0.0566	-0.1185	-0.1547	-0.1925	-0.0517	-0.2429	-0.0526	0.0342	-0.1011	-0.1647	0.0051	-0.2032	0.322	0.1409	0.1696	0.3807	0.4253	0.2259			928	TRUE	Empty	DNA primase [Campylobacter jejuni subsp. jejuni]	gi|756010965		69 kDa	TRUE	< 0.0001		unknown	0.0737	0.0118
212.1	TRUE	Empty	phospho-sugar mutase [Campylobacter jejuni subsp. jejuni]	gi|756015489		52 kDa	TRUE	< 0.0001		unknown	0.0565	-0.1419	0.1324	-0.0819	0.1124	0.0103	0.1256	0.0555	0.1508	0.0212	0.1312	-0.0131	0.1418	0.7335	0.4484	0.8991	0.9223	0.6194	-2.4954	-3.9797	-3.9476	-4.6161	-3.9486	-2.5898			212.1	TRUE	Empty	phospho-sugar mutase [Campylobacter jejuni subsp. jejuni]	gi|756015489		52 kDa	TRUE	< 0.0001		unknown	0.0404	-0.0297
934	TRUE	Empty	membrane protein [Campylobacter jejuni subsp. jejuni]	gi|756009796		21 kDa		< 0.0001		unknown	0.0035	-0.1124	0.0064	0.0474	0.066	-0.0358	-0.1269	-0.1924	-0.2834	-0.0398	-0.121	-0.3494	-0.2059	0.002	-0.1888	-0.2314	-0.2181	-0.02	0.0546	0.0279	0.0556	0.0962	0.1033	-0.0746			934	TRUE	Empty	membrane protein [Campylobacter jejuni subsp. jejuni]	gi|756009796 (+3)		21 kDa		< 0.0001		unknown	0.0447	-0.0207
935	TRUE	Empty	hypothetical protein PJ17_04600 [Campylobacter jejuni subsp. jejuni]	gi|756010225		28 kDa		< 0.0001		unknown	-0.0328	-0.0165	-0.0098	0.0168	-0.0661	0.0726	0.1018	0.2304	0.2538	0.163	0.0473	0.1388	-0.0428	-0.7501	-0.1238	-0.5781	-0.022	-0.3283	-0.2507	-0.08	-0.199	-0.0432	-0.1721	-0.2339			935	TRUE	Empty	hypothetical protein PJ17_04600 [Campylobacter jejuni subsp. jejuni]	gi|756010225 (+3)		28 kDa		< 0.0001		unknown	-0.0426	0.0861
327.1	TRUE	Empty	membrane protein [Campylobacter jejuni subsp. jejuni]	gi|756010350		24 kDa	TRUE	< 0.0001		unknown	-0.2012	-0.1107	-0.0412	0.0882	0.4081	0.1266	-0.1939	-0.0057	-0.1635	-0.2905	0.1896	0.395	-1.6669	-3.3348	-2.0282	-3.4506	0	0	-0.2013	-0.143	-0.2227	-0.3637	-0.4466	0.1577			327.1	TRUE	Empty	membrane protein [Campylobacter jejuni subsp. jejuni]	gi|756010350 (+2)		24 kDa	TRUE	< 0.0001		unknown	-0.1673	0.0209
936	TRUE	Empty	radical SAM protein [Campylobacter jejuni subsp. jejuni]	gi|756015062		47 kDa	TRUE	< 0.0001		unknown	-0.2021	0.2376	0.1444	0.0375	-0.204	-0.0966	-0.1484	-0.0241	-0.4961	-0.3949	-0.2619	-0.2792	0.5721	1.0998	0.3713	0.3577	0.5952	0.4846	0.788	0.3145	0.6195	0.8311	0.94	0.7028			936	TRUE	Empty	radical SAM protein [Campylobacter jejuni subsp. jejuni]	gi|756015062		47 kDa	TRUE	< 0.0001		unknown	0.0688	0.1931
940	TRUE	Empty	flagellar L-ring protein FlgH [Campylobacter jejuni subsp. jejuni]	gi|756014771		25 kDa		0.0015		unknown	-0.003	0.0326	-0.059	0.2029	-0.0937	-0.1206	-0.2004	-0.0642	-0.0931	-0.1943	0.0314	-0.0871	-0.2084	-0.1511	-0.0622	-0.2143	0.1273	-0.1216	-0.1196	-0.2933	0.2003	-0.1797	0.0176	0.0127			940	TRUE	Empty	flagellar L-ring protein FlgH [Campylobacter jejuni subsp. jejuni]	gi|756014771 (+2)		25 kDa		0.0015		unknown	-0.1174	0.0189
942	TRUE	Empty	2-oxobutyrate oxidase [Campylobacter jejuni subsp. jejuni]	gi|756015247		38 kDa	TRUE	< 0.0001		unknown	0.0211	0.1932	-0.0833	-0.4666	-0.0026	-0.0845	0.8087	0.6719	1.286	0.6551	-0.0217	0.6272	-0.0404	-0.6589	0.0923	0.2407	-0.1644	0.0809	-1.2057	-0.5988	-0.5558	0.0342	-0.8662	-0.4226			942	TRUE	Empty	2-oxobutyrate oxidase [Campylobacter jejuni subsp. jejuni]	gi|756015247 (+2)		38 kDa	TRUE	< 0.0001		unknown	0.0443	-0.0925
939	TRUE	Empty	hypothetical protein PJ17_05575 [Campylobacter jejuni subsp. jejuni]	gi|756010405		14 kDa	TRUE	< 0.0001		unknown	-0.0284	-0.0822	-0.0414	0.1349	-0.0654	0.0872	-0.1473	0.1198	0.0077	-0.1131	-0.0546	0.0211	-0.0844	-0.0403	-0.0321	-0.1779	0.054	-0.0108	0.1062	0.1404	0.2557	0.0909	0.0387	0.1127			939	TRUE	Empty	hypothetical protein PJ17_05575 [Campylobacter jejuni subsp. jejuni]	gi|756010405 (+3)		14 kDa	TRUE	< 0.0001		unknown	-0.1276	0.1395
943	TRUE	Empty	flagellar motor protein MotA [Campylobacter jejuni subsp. jejuni]	gi|756009474		20 kDa		0.024		unknown	-0.2198	0.1198	-0.0415	0.1563	0.2047	-0.1682	-0.0371	0.1465	-0.3737	0.0172	0.0354	0.134	-0.1856	0.6491	0.0851	-0.366	0.1054	-0.1736	0.328	-0.1139	0.3097	0.5169	-0.0499	0.1414			943	TRUE	Empty	flagellar motor protein MotA [Campylobacter jejuni subsp. jejuni]	gi|756009474 (+3)		20 kDa		0.024		unknown	-0.0424	0.1411
949	TRUE	Empty	Group 3 truncated hemoglobin ctb [Campylobacter jejuni subsp. jejuni]	gi|756009806		15 kDa		0.072		unknown	0.0057	0.0486	-0.0043	0.0003	0.027	-0.1839	-0.9583	0.2905	0.0571	0.179	-0.0741	-0.4252	0.0745	0.074	0.1187	0.5165	0.2962	0.1389	-0.1563	0.0392	0.3056	-0.1088	-0.185	1.5436			949	TRUE	Empty	Group 3 truncated hemoglobin ctb [Campylobacter jejuni subsp. jejuni]	gi|756009806 (+3)		15 kDa		0.072		unknown	-0.8424	0.4064
951	TRUE	Empty	peptide ABC transporter ATP-binding protein [Campylobacter jejuni subsp. jejuni]	gi|756010184		27 kDa	TRUE	< 0.0001		unknown	0.0345	-0.0983	-0.0113	-0.0538	0.0874	0.0908	0.0676	0.0753	0.1338	0.0354	0.0762	0.1691	-0.0299	0.118	0.0785	0.0326	-0.1461	-0.1092	-0.2599	-0.2476	-0.2188	-0.2348	-0.3552	-0.4301			951	TRUE	Empty	peptide ABC transporter ATP-binding protein [Campylobacter jejuni subsp. jejuni]	gi|756010184 (+3)		27 kDa	TRUE	< 0.0001		unknown	-0.032	-0.0243
952	TRUE	Empty	integrase [Campylobacter jejuni subsp. jejuni]	gi|756010596		45 kDa	TRUE	< 0.0001		unknown	0.0017	0.1549	-0.0464	-0.0911	-0.0295	0.0419	1.4926	1.4893	1.4858	1.3143	1.3547	1.3909	0.2418	0.0138	0.2136	0.1905	0.1763	0.1061	-0.3046	-0.1456	-0.2597	-0.072	-0.0872	-0.1349			952	TRUE	Empty	integrase [Campylobacter jejuni subsp. jejuni]	gi|756010596 (+3)		45 kDa	TRUE	< 0.0001		unknown	0.0722	0.069
337.1	TRUE	Empty	phosphoribosylformylglycinamidine cyclo-ligase [Campylobacter jejuni subsp. jejuni]	gi|756091311		36 kDa	TRUE	< 0.0001		unknown	-0.6032	-0.5498	-0.2036	-0.0249	0.1935	1.9503	-0.3751	-0.5793	-0.8465	-0.0371	-0.3598	0.2768	-3.8374	-4.0306	0	0	0	0	-4.4198	-3.944	0	0	0	0			337.1	TRUE	Empty	phosphoribosylformylglycinamidine cyclo-ligase [Campylobacter jejuni subsp. jejuni]	gi|756091311 (+1)		36 kDa	TRUE	< 0.0001		unknown	0.0006	-0.2035
52.1	TRUE	Empty	GMC family oxidoreductase [Campylobacter jejuni subsp. jejuni]	gi|756014528		64 kDa	TRUE	< 0.0001		unknown	0.1471	0.0617	0.1456	-0.7529	0.0329	-0.1473	-0.4774	0.0313	0.1266	0.0088	0.0085	-0.0521	1.3471	1.723	1.7252	2.4909	1.9897	2.3752	-1.9958	-2.1607	-1.3228	-2.1018	-1.7614	-1.8181			52.1	TRUE	Empty	GMC family oxidoreductase [Campylobacter jejuni subsp. jejuni]	gi|756014528 (+2)		64 kDa	TRUE	< 0.0001		unknown	-0.4747	0.0339
31.2	TRUE	Empty	molecular chaperone Hsp90 [Campylobacter jejuni subsp. jejuni]	gi|756014624		70 kDa	TRUE	< 0.0001		unknown	0.1454	-0.8475	-0.788	0.5567	0.0541	0	0.8713	0.061	0.6018	0.3251	0.4015	0.3983	4.1099	4.5219	4.508	6.9521	6.7381	5.965	1.8922	1.6459	1.8187	1.4642	1.2743	1.1913			31.2	TRUE	Empty	molecular chaperone Hsp90 [Campylobacter jejuni subsp. jejuni]	gi|756014624		70 kDa	TRUE	< 0.0001		unknown	0.3522	-0.4581
954	TRUE	Empty	C4-dicarboxylate ABC transporter [Campylobacter jejuni subsp. jejuni]	gi|756010508		50 kDa	TRUE	< 0.0001		unknown	-0.0947	-0.1173	0.0073	-0.1015	0.1687	0.1165	0.2183	0.1955	0.0326	0.0211	0.2298	0.3115	-0.2228	-0.1427	-0.4117	-0.2175	-0.442	-0.4465	-0.2295	-0.4213	-0.2241	-0.2136	-0.4598	-0.4082			954	TRUE	Empty	C4-dicarboxylate ABC transporter [Campylobacter jejuni subsp. jejuni]	gi|756010508 (+3)		50 kDa	TRUE	< 0.0001		unknown	0.0532	0.0305
953	TRUE	Empty	hypothetical protein PJ17_04385 [Campylobacter jejuni subsp. jejuni]	gi|756010190		16 kDa	TRUE	0.069		unknown	-0.0255	0.0133	-0.1634	-0.0281	0.7476	-0.4289	0.3468	0.048	-0.0729	0.0182	-0.048	-0.9923	-0.2711	-0.3547	-0.3572	0.1118	-0.8596	-0.3977	-0.1225	-0.134	0.0164	-0.0896	0.8199	0.1672			953	TRUE	Empty	hypothetical protein PJ17_04385 [Campylobacter jejuni subsp. jejuni]	gi|756010190 (+3)		16 kDa	TRUE	0.069		unknown	0.3983	0.0995
959	TRUE	Empty	outer membrane assembly lipoprotein YfiO [Campylobacter jejuni subsp. jejuni]	gi|756010394		26 kDa	TRUE	< 0.0001		unknown	-0.1052	-0.0524	0.005	-0.003	0.0972	-0.0244	0.0839	0.0527	0.0177	-0.0854	0.0362	-0.0962	0.1689	0.0673	0.3546	-0.0648	0.4741	-0.1245	-0.2844	-0.3042	-0.2	0.1145	-0.327	-0.4603			959	TRUE	Empty	outer membrane assembly lipoprotein YfiO [Campylobacter jejuni subsp. jejuni]	gi|756010394 (+3)		26 kDa	TRUE	< 0.0001		unknown	0.0725	0.0413
961	TRUE	Empty	acyl carrier protein [Campylobacter jejuni subsp. jejuni]	gi|756010669		9 kDa		< 0.0001		unknown	0	-0.7467	-0.0186	0.4236	-0.6099	0.5297	0.8773	-0.2778	0.3856	0.1409	0.6722	0.387	5.9367	5.4011	5.0834	4.7854	5.3199	5.2891	4.7948	4.1314	4.2971	3.6795	3.9661	3.5156			961	TRUE	Empty	acyl carrier protein [Campylobacter jejuni subsp. jejuni]	gi|756010669 (+1)		9 kDa		< 0.0001		unknown	0.3552	-0.7998
958	TRUE	Empty	hypothetical protein PJ17_05085 [Campylobacter jejuni subsp. jejuni]	gi|756010313		137 kDa	TRUE	< 0.0001		unknown	-0.0852	0.0878	0.1698	0.0703	-0.0101	-0.1822	-0.6338	-0.4353	-0.6192	-0.1094	-0.1563	-0.569	0.1421	0.281	0.256	0.2697	0.2767	0.4557	3.6855	3.8874	2.8455	4.2666	3.9784	4.1427			958	TRUE	Empty	hypothetical protein PJ17_05085 [Campylobacter jejuni subsp. jejuni]	gi|756010313		137 kDa	TRUE	< 0.0001		unknown	-0.2097	-0.0112
264.1	TRUE	Empty	hypothetical protein PJ17_08395 [Campylobacter jejuni subsp. jejuni]	gi|756010942		28 kDa	TRUE	< 0.0001		unknown	0.1291	-0.4032	-0.5246	0.0727	0.2446	0.0627	-0.2031	-1.686	-1.2515	-1.583	-0.8352	0	0.8713	1.4839	0.9491	0.4671	0.4017	0.6762	4.4649	5.1719	4.7016	4.6889	5.0888	3.2693			264.1	TRUE	Empty	hypothetical protein PJ17_08395 [Campylobacter jejuni subsp. jejuni]	gi|756010942		28 kDa	TRUE	< 0.0001		unknown	0.6808	-0.8021
843.1	TRUE	Empty	hypothetical protein PJ19_09865 (plasmid) [Campylobacter jejuni subsp. jejuni]	gi|756099281		15 kDa	TRUE	< 0.0001		unknown	0.1765	-0.0554	-0.0111	-0.3063	0.0665	1.098	1.2163	0.0586	-0.0247	-0.1188	-0.2399	0.1995	-3.6753	-3.671	-4.1306	-3.6916	-3.9432	-4.9496	-3.2691	-3.271	-3.1594	-2.8795	-3.5991	-4.8703			843.1	TRUE	Empty	hypothetical protein PJ19_09865 (plasmid) [Campylobacter jejuni subsp. jejuni]	gi|756099281 (+1)		15 kDa	TRUE	< 0.0001		unknown	1.2092	0.0515
965	TRUE	Empty	ATP-dependent DNA helicase RuvA [Campylobacter jejuni subsp. jejuni]	gi|756010096		20 kDa		< 0.0001		unknown	-0.0642	0.0285	0.1084	0.0526	-0.1644	0.0368	0.0243	0.2414	0.0327	0.0397	0.0987	0.1037	-0.0884	-0.4698	-0.2198	-0.3376	-0.234	-0.1809	0.3877	0.109	0.0827	0.1817	0.2739	0.166			965	TRUE	Empty	ATP-dependent DNA helicase RuvA [Campylobacter jejuni subsp. jejuni]	gi|756010096 (+3)		20 kDa		< 0.0001		unknown	-0.0796	0.1375
967	TRUE	Empty	hydrolase [Campylobacter jejuni subsp. jejuni]	gi|756014975		15 kDa	TRUE	< 0.0001		unknown	-0.0741	0.0708	-0.1681	0.646	0.0074	-0.0859	-0.0971	0.216	0.4361	0.073	-0.0073	0.1438	0.1741	-0.0575	0.2772	0.2921	0.3186	0.1227	-0.3293	-0.0277	-0.6047	-0.3182	-1.8088	-0.8073			967	TRUE	Empty	hydrolase [Campylobacter jejuni subsp. jejuni]	gi|756014975 (+2)		15 kDa	TRUE	< 0.0001		unknown	-0.2364	0.0766
969	TRUE	Empty	GDP-mannose 4,6-dehydratase [Campylobacter jejuni subsp. jejuni]	gi|756015806		39 kDa		< 0.0001		unknown	-0.0736	0.21	0.0828	-0.9322	0.04	0.0407	0	0.4849	0.2859	0.084	0.0296	-0.2668	3.5649	3.3404	3.7759	3.509	3.844	4.9041	0.0625	0.3467	0.3994	0.269	0.197	-0.035			969	TRUE	Empty	GDP-mannose 4,6-dehydratase [Campylobacter jejuni subsp. jejuni]	gi|756015806		39 kDa		< 0.0001		unknown	0	0.3681
966	TRUE	Empty	restriction endonuclease subunit S [Campylobacter jejuni subsp. jejuni]	gi|756010884		43 kDa		0.25		unknown	-0.5179	-0.0662	-1.0867	0.6632	0.0341	-0.0096	-0.1011	-0.1568	-0.5528	-1.4407	0.1714	0.0905	0.0776	0.0005	1.2416	-0.2105	-0.2089	0.3176	0.0345	-0.0591	0.664	-0.3169	-0.4301	-0.3623			966	TRUE	Empty	restriction endonuclease subunit S [Campylobacter jejuni subsp. jejuni]	gi|756010884 (+3)		43 kDa		0.25		unknown	-0.0251	-0.0809
972	TRUE	Empty	stationary phase survival protein SurE [Campylobacter jejuni subsp. jejuni]	gi|756009642		29 kDa		< 0.0001		unknown	-0.0068	0	-0.0517	0.0012	-0.179	0.1347	0.0548	0.1783	0.2859	0.0225	0.3421	0.2715	-0.1093	-0.2068	-0.0515	-0.0591	-0.1141	-0.124	-0.1262	-0.0787	0.0139	-0.2353	-0.2903	-0.194			972	TRUE	Empty	stationary phase survival protein SurE [Campylobacter jejuni subsp. jejuni]	gi|756009642 (+3)		29 kDa		< 0.0001		unknown	-0.1595	-0.036
975	TRUE	Empty	heavy metal transport/detoxification protein [Campylobacter jejuni subsp. jejuni]	gi|756010478		7 kDa		< 0.0001		unknown	0.0096	0.02	-0.0787	0.0238	0.0491	-0.2968	0.0186	0.2412	0.1926	0.3329	-0.2203	-0.2212	0.0297	-0.177	-0.3111	0.4048	0.2151	0.1158	1.4579	1.6693	1.4719	1.6483	1.7884	2.3228			975	TRUE	Empty	heavy metal transport/detoxification protein [Campylobacter jejuni subsp. jejuni]	gi|756010478 (+3)		7 kDa		< 0.0001		unknown	-0.0841	0.1385
976	TRUE	Empty	L-asparaginase [Campylobacter jejuni subsp. jejuni]	gi|756014169		35 kDa		< 0.0001		unknown	0.0238	0.0755	-0.0244	-0.0965	0.0682	-0.0354	0.1163	0.0754	0.084	-0.0036	0.0387	0.0293	-0.0562	-0.1036	0.0336	-0.0875	-0.1541	0.0004	-0.2853	-0.2148	-0.1544	-0.2631	-0.2589	-0.2962			976	TRUE	Empty	L-asparaginase [Campylobacter jejuni subsp. jejuni]	gi|756014169 (+2)		35 kDa		< 0.0001		unknown	0.0487	0.0078
980	TRUE	Empty	endonuclease [Campylobacter jejuni subsp. jejuni]	gi|756015803		26 kDa	TRUE	< 0.0001		unknown	0.4495	0.1796	-0.3482	-0.679	0	0.2759	4.2583	3.8822	3.7723	3.9509	3.8333	4.1666	3.1324	3.1883	3.7361	3.1507	3.7327	3.9043	0.2692	0.169	-0.6056	0.8048	0.2199	-0.3103			980	TRUE	Empty	endonuclease [Campylobacter jejuni subsp. jejuni]	gi|756015803 (+1)		26 kDa	TRUE	< 0.0001		unknown	0.3464	-0.0298
176.1	TRUE	Empty	acetyl-CoA carboxylase [Campylobacter jejuni subsp. jejuni]	gi|756091097		49 kDa	TRUE	< 0.0001		unknown	-0.1503	0.005	-0.1492	0.1089	0.0416	0.2653	0.1635	-0.0147	0.1356	-0.1132	0.1001	-0.0031	-0.513	-0.6809	-0.4662	-0.546	-0.5482	-0.7454	-2.8734	-3.048	-2.7946	0	-4.001	-3.9032			176.1	TRUE	Empty	acetyl-CoA carboxylase [Campylobacter jejuni subsp. jejuni]	gi|756091097 (+1)		49 kDa	TRUE	< 0.0001		unknown	0.1448	-0.0334
973	TRUE	Empty	phosphoribosylformylglycinamidine synthase [Campylobacter jejuni subsp. jejuni]	gi|756009842		9 kDa		0.002		unknown	0.1558	-0.0072	-0.0702	0.0275	-0.0526	-0.0443	0.1523	0.2923	0.4393	0.1463	-0.0231	0.1892	0.0088	-0.1367	0.1106	0.1158	0.181	0.1898	-0.0793	0.189	0.0561	0.2824	0.0611	0.0088			973	TRUE	Empty	phosphoribosylformylglycinamidine synthase [Campylobacter jejuni subsp. jejuni]	gi|756009842 (+3)		9 kDa		0.002		unknown	-0.0566	0.0834
405.1	TRUE	Empty	glycosyl transferase family 1 [Campylobacter jejuni subsp. jejuni]	gi|756015183		41 kDa	TRUE	< 0.0001		unknown	-0.074	0.0155	-0.0385	-0.0295	0.0657	0.0137	-0.1362	-0.0594	-0.1819	-0.2215	-0.0403	-0.1484	0.4749	1.3286	0.9263	0.3224	0.4175	0.6632	-3.9045	-1.9565	-1.5481	-2.4015	-2.9389	-2.5207			405.1	TRUE	Empty	glycosyl transferase family 1 [Campylobacter jejuni subsp. jejuni]	gi|756015183		41 kDa	TRUE	< 0.0001		unknown	-0.0063	0.0705
984	TRUE	Empty	histidine kinase [Campylobacter jejuni subsp. jejuni]	gi|756015270		45 kDa	TRUE	< 0.0001		unknown	0.0674	-0.1124	0.1149	-0.1472	0.0874	0.0472	0.2803	0.1528	-0.1355	0.1337	-0.047	0.2814	-0.4915	-0.0381	-0.2966	-0.3183	-0.029	-0.128	0.0496	0.1829	0.0568	0.3602	0.2905	-0.0356			984	TRUE	Empty	histidine kinase [Campylobacter jejuni subsp. jejuni]	gi|756015270 (+2)		45 kDa	TRUE	< 0.0001		unknown	0.1645	0.037
986	TRUE	Empty	diaminopimelate epimerase [Campylobacter jejuni subsp. jejuni]	gi|756091313		28 kDa	TRUE	< 0.0001		unknown	-0.0147	-0.0507	-0.0402	0.0869	-0.0188	0.0607	-0.0575	-0.0304	0.0583	-0.1326	-0.1331	0.002	-0.1173	-0.2365	-0.0437	-0.1496	-0.2755	0.0359	-0.5004	-0.5125	-0.4396	-0.3908	-0.4865	-0.7526			986	TRUE	Empty	diaminopimelate epimerase [Campylobacter jejuni subsp. jejuni]	gi|756091313 (+1)		28 kDa	TRUE	< 0.0001		unknown	-0.0133	0.0138
48.2	TRUE	Empty	succinate--CoA ligase [Campylobacter jejuni subsp. jejuni]	gi|756090284		30 kDa	TRUE	0.00079		unknown	0.5095	0.1932	0	0.3199	0.4082	0.1867	0.0253	0.5268	0.752	2.2191	0.3754	0.284	0	0	0	0	0	0	0	0	0	0	0	0			48.2	TRUE	Empty	succinate--CoA ligase [Campylobacter jejuni subsp. jejuni]	gi|756090284 (+1)		30 kDa	TRUE	0.00079		unknown	-0.6591	-0.1577
987	TRUE	Empty	hypothetical protein PJ17_00825 [Campylobacter jejuni subsp. jejuni]	gi|756009528		19 kDa	TRUE	< 0.0001		unknown	-0.0562	-0.0717	-0.0189	0.0045	0.0198	0.0741	-0.0674	0.0769	-0.0191	-0.1191	-0.0902	0.119	-0.1656	-0.1627	-0.1919	-0.2053	-0.3706	-0.1959	-0.1912	-0.1801	-0.2293	-0.2292	-0.3416	-0.2829			987	TRUE	Empty	hypothetical protein PJ17_00825 [Campylobacter jejuni subsp. jejuni]	gi|756009528 (+3)		19 kDa	TRUE	< 0.0001		unknown	-0.0666	0.0777
988	TRUE	Empty	phosphotyrosine protein phosphatase [Campylobacter jejuni subsp. jejuni]	gi|756010572		17 kDa	TRUE	0.35		unknown	0.0925	0.131	-0.0348	0.0013	-0.3627	0.1503	0.0327	0.1651	0.051	-0.0188	0.1013	-0.1402	-0.037	-0.2938	-0.4808	-0.0747	0.3312	-0.7739	-0.1763	0.0702	0.1766	0.1231	0.2034	0.0656			988	TRUE	Empty	phosphotyrosine protein phosphatase [Campylobacter jejuni subsp. jejuni]	gi|756010572 (+2)		17 kDa	TRUE	0.35		unknown	-0.0035	0.1289
991	TRUE	Empty	S-adenosylmethionine tRNA ribosyltransferase [Campylobacter jejuni subsp. jejuni]	gi|756014678		40 kDa	TRUE	0.017		unknown	0.0163	0.0585	-0.0624	-0.212	0.0362	0.4509	-0.1082	-0.3641	-0.4419	-0.2114	-0.2033	-0.7537	-0.197	0.0728	-0.0985	-0.1063	-0.0261	-0.5023	-0.3007	-0.3474	-0.8902	0.2697	0.2593	0.0792			991	TRUE	Empty	S-adenosylmethionine tRNA ribosyltransferase [Campylobacter jejuni subsp. jejuni]	gi|756014678 (+2)		40 kDa	TRUE	0.017		unknown	0.2403	-0.0156
260.1	TRUE	Empty	chemotaxis protein CheY [Campylobacter jejuni subsp. jejuni]	gi|756015564		26 kDa	TRUE	< 0.0001		unknown	0.0622	0.0741	-0.0665	-0.8043	-0.391	-0.0212	0.763	0.3847	0.3252	0.286	0.2339	0.4415	4.4045	4.636	5.0818	4.3933	4.9952	4.2136	0.3343	0.274	0.5088	0.3155	0.1349	-0.2824			260.1	TRUE	Empty	chemotaxis protein CheY [Campylobacter jejuni subsp. jejuni]	gi|756015564		26 kDa	TRUE	< 0.0001		unknown	0.3216	-0.0568
992	TRUE	Empty	hypothetical protein PJ18_08440 [Campylobacter jejuni subsp. jejuni]	gi|756015729		15 kDa		< 0.0001		unknown	0.0437	-0.0896	-0.0758	0.0331	-0.0366	0.0887	-0.0538	-0.0002	0.2433	0.0438	-0.0625	-0.0579	0.2303	0.0573	0.3749	0.1991	0.4751	0.1305	-2.2912	-2.7691	-2.3736	-2.7526	-2.6625	-3.6563			992	TRUE	Empty	hypothetical protein PJ18_08440 [Campylobacter jejuni subsp. jejuni]	gi|756015729 (+2)		15 kDa		< 0.0001		unknown	-0.0806	-0.027
993	TRUE	Empty	DNA topoisomerase I (plasmid) [Campylobacter jejuni subsp. jejuni]	gi|756099252		76 kDa	TRUE	< 0.0001		unknown	-0.1748	-0.1194	0.3679	0.14	-0.1947	0.0705	-0.9089	-1.0778	-1.1607	-0.9203	-0.8395	-0.9855	-3.3844	-3.2005	-3.1861	-3.4364	-3.4444	-3.4764	-2.7991	-2.7978	-2.9458	-3.0727	-3.0958	-3.1649			993	TRUE	Empty	DNA topoisomerase I (plasmid) [Campylobacter jejuni subsp. jejuni]	gi|756099252 (+1)		76 kDa	TRUE	< 0.0001		unknown	0.0739	-0.0949
994	TRUE	Empty	translation initiation factor IF-1 [Campylobacter jejuni subsp. jejuni]	gi|756010919		8 kDa		0.26		unknown			0	0	0	0	0	0				0	0		0		0	0	0			0					994	TRUE	Empty	translation initiation factor IF-1 [Campylobacter jejuni subsp. jejuni]	gi|756010919 (+3)		8 kDa		0.26		unknown	0	0
230.1	TRUE	Empty	periplasmic protein [Campylobacter jejuni subsp. jejuni]	gi|756009405		26 kDa	TRUE	< 0.0001		unknown	-0.0676	-0.1256	-0.2694	0.0737	0.2336	0.1462	0.3665	-0.0842	0.2685	-0.0308	0.1915	0.6907	-3.5838	-4.6779	-3.7612	0	0	0	-0.6619	-0.6891	-0.5428	-0.8352	-1.0893	-0.8289			230.1	TRUE	Empty	periplasmic protein [Campylobacter jejuni subsp. jejuni]	gi|756009405 (+2)		26 kDa	TRUE	< 0.0001		unknown	0.1151	-0.3357
996	TRUE	Empty	hypothetical protein PJ17_00950 [Campylobacter jejuni subsp. jejuni]	gi|756009551		28 kDa	TRUE	0.24		unknown	-0.0262	0.0066	-0.1042	-0.2228	0.0161	0.6247	-0.5667	0.0071	-0.328	-0.1399	-0.0459	-0.2951	-0.3662	-0.1385	-0.0745	-0.4404	-0.0871	-0.9866	-0.0941	-0.0204	0.101	-0.193	-0.092	0.1163			996	TRUE	Empty	hypothetical protein PJ17_00950 [Campylobacter jejuni subsp. jejuni]	gi|756009551 (+3)		28 kDa	TRUE	0.24		unknown	-0.4119	0.1619
997	TRUE	Empty	LysR family transcriptional regulator [Campylobacter jejuni subsp. jejuni]	gi|756010277		34 kDa	TRUE	< 0.0001		unknown	-0.0942	-0.0083	-0.0043	0.0583	0.0077	0.0091	0.0942	0.0705	0.1164	-0.0205	0.0912	0.0371	0.747	0.6292	0.748	0.3963	0.9576	0.5559	-0.0733	-0.2775	-0.0986	-0.2913	-0.1452	-0.2274			997	TRUE	Empty	LysR family transcriptional regulator [Campylobacter jejuni subsp. jejuni]	gi|756010277 (+3)		34 kDa	TRUE	< 0.0001		unknown	0.0396	0.0159
998	TRUE	Empty	phosphate permease [Campylobacter jejuni subsp. jejuni]	gi|756010510		55 kDa	TRUE	< 0.0001		unknown	-0.0757	-0.2083	0.0198	-0.0117	0.0394	0.201	-0.0641	0.1682	-0.1069	0.0151	0.0541	0.1128	-0.2582	0.4894	0.0483	-0.0633	-0.1722	-0.2581	0.2384	0.1464	0.3578	0.34	0.2005	0.2712			998	TRUE	Empty	phosphate permease [Campylobacter jejuni subsp. jejuni]	gi|756010510 (+3)		55 kDa	TRUE	< 0.0001		unknown	-0.1147	0.1176
999	TRUE	Empty	methionyl-tRNA formyltransferase [Campylobacter jejuni subsp. jejuni]	gi|756014230		34 kDa	TRUE	< 0.0001		unknown	-0.0848	0.1247	0.2938	-0.0631	-0.0222	-0.2664	-0.0973	0.2795	0.2284	0.2888	-0.1478	0.086	0.4871	0.364	0.2933	0.4158	0.3964	0.4553	-0.0002	0.198	0.3603	0.9035	0.9773	0.7341			999	TRUE	Empty	methionyl-tRNA formyltransferase [Campylobacter jejuni subsp. jejuni]	gi|756014230 (+2)		34 kDa	TRUE	< 0.0001		unknown	-0.2131	0.1638
133.1	TRUE	Empty	hypothetical protein PJ18_04860 [Campylobacter jejuni subsp. jejuni]	gi|756015040		42 kDa	TRUE	< 0.0001		unknown	-0.1258	-0.0029	-0.168	-0.1827	0.9217	0.3852	0.0939	-0.0816	-0.1476	0.0674	-0.1155	-0.4337	-0.165	0.0749	0.4258	0.0997	0.7288	-0.1251	-2.2781	-2.2168	-2.4499	-2.7427	0	-3.0047			133.1	TRUE	Empty	hypothetical protein PJ18_04860 [Campylobacter jejuni subsp. jejuni]	gi|756015040 (+2)		42 kDa	TRUE	< 0.0001		unknown	0.168	-0.0075
1003	TRUE	Empty	serine/threonine protein phosphatase [Campylobacter jejuni subsp. jejuni]	gi|756009546		46 kDa	TRUE	0.0017		unknown	-0.0114	0.0017	-0.0453	0.0096	0.0664	0.0199	0.0846	-0.0251	0.0194	-0.1647	0.145	0.0103	0.0854	0.1763	0.1824	0.1762	-0.3206	0.2896	-0.0893	0.089	0.1461	0.0253	-0.0393	-0.0189			1003	TRUE	Empty	serine/threonine protein phosphatase [Campylobacter jejuni subsp. jejuni]	gi|756009546 (+3)		46 kDa	TRUE	0.0017		unknown	0.0595	-0.0503
1004	TRUE	Empty	flagellar biosynthesis protein FliS [Campylobacter jejuni subsp. jejuni]	gi|756009872		15 kDa		< 0.0001		unknown	-0.1583	0.2037	0.03	0.0897	-0.0582	-0.0541	-0.1055	-0.092	0.0293	-0.2138	-0.2616	-0.0076	0.0511	-0.5608	0.0136	-0.0309	-0.0474	0.0134	-0.3594	-0.2474	-0.2329	-0.3917	-0.6486	-0.4889			1004	TRUE	Empty	flagellar biosynthesis protein FliS [Campylobacter jejuni subsp. jejuni]	gi|756009872 (+3)		15 kDa		< 0.0001		unknown	0.0128	0.0263
265.1	TRUE	Empty	ferric enterobactin uptake receptor [Campylobacter jejuni subsp. jejuni]	gi|756010050		78 kDa	TRUE	< 0.0001		unknown	0.3659	-0.1347	-0.8538	-0.0577	0.2427	-0.3689	-0.7335	-0.1179	0.1661	-0.1535	-0.3975	-0.9901	0.72	0.8458	1.0005	0.5848	0.5674	1.5052	3.9074	3.9987	4.5091	4.1029	5.8475	4.4887			265.1	TRUE	Empty	ferric enterobactin uptake receptor [Campylobacter jejuni subsp. jejuni]	gi|756010050		78 kDa	TRUE	< 0.0001		unknown	-0.5029	0.1127
103.2	TRUE	Empty	fibronectin-binding protein [Campylobacter jejuni subsp. jejuni]	gi|756010815		36 kDa	TRUE	< 0.0001		unknown	-0.1933	-0.124	0.2471	-0.0938	-0.1734	-0.4153	0	-1.3055	0	-0.3337	0	-1.1867	1.4486	1.3636	0.9428	1.3687	1.1146	1.1632	4.9687	6.4213	4.9606	6.0415	4.3184	6.1707			103.2	TRUE	Empty	fibronectin-binding protein [Campylobacter jejuni subsp. jejuni]	gi|756010815		36 kDa	TRUE	< 0.0001		unknown	0	3.40282e+38
5.5	TRUE	Empty	chemotaxis protein [Campylobacter jejuni subsp. jejuni]	gi|756089873		72 kDa	TRUE	< 0.0001		unknown	2.1894	0.2549	-0.3238	-0.8916	-0.8384	0.5013	0.536	-1.4898	-1.6546	-0.3673	-0.6683	-0.7773	0	-4.665	-5.7922	0	-5.3755	0	0	0	-5.8177	-4.6594	0	0			5.5	TRUE	Empty	chemotaxis protein [Campylobacter jejuni subsp. jejuni]	gi|756089873 (+1)		72 kDa	TRUE	< 0.0001		unknown	1.5889	-0.4369
178.1	TRUE	Empty	hypothetical protein PJ19_07635 [Campylobacter jejuni subsp. jejuni]	gi|756091175		27 kDa	TRUE	< 0.0001		unknown	-0.2131	0.0094	-0.3357	0.3705	0.3339	0.1643	0.1634	-0.1712	-0.0197	-0.3381	0.1184	0.0481	-1.7817	-2.7732	-1.4209	-2.4334	-2.5426	-1.7941	-4.2708	-4.0271	0	0	-5.3261	0			178.1	TRUE	Empty	hypothetical protein PJ19_07635 [Campylobacter jejuni subsp. jejuni]	gi|756091175 (+1)		27 kDa	TRUE	< 0.0001		unknown	0.2411	-0.0934
1001	TRUE	Empty	uracil-DNA glycosylase [Campylobacter jejuni subsp. jejuni]	gi|756009451		26 kDa		< 0.0001		unknown	0.0201	-0.0169	-0.0097	-0.0125	-0.0356	0.046	-0.0155	0.0057	0.0952	-0.0984	0.028	-0.0527	-0.2021	-0.6214	-0.1519	-0.1786	-0.1158	-0.1608	-0.2088	-0.1795	-0.134	-0.1973	-0.2526	-0.2825			1001	TRUE	Empty	uracil-DNA glycosylase [Campylobacter jejuni subsp. jejuni]	gi|756009451 (+3)		26 kDa		< 0.0001		unknown	-0.023	-0.0018
1005	TRUE	Empty	type VI secretion protein [Campylobacter jejuni subsp. jejuni]	gi|756010316		54 kDa	TRUE	< 0.0001		unknown	0.0245	0.0599	0.2054	-0.1747	-0.1949	0.0059	-0.186	-0.1457	-0.5702	-0.1768	-0.1185	-0.23	0.7793	0.6941	0.6319	0.4199	0.5308	0.7259	4.1862	3.9741	3.7054	5.3707	4.4704	4.9271			1005	TRUE	Empty	type VI secretion protein [Campylobacter jejuni subsp. jejuni]	gi|756010316		54 kDa	TRUE	< 0.0001		unknown	-0.027	0.0133
1002	TRUE	Empty	serine kinase [Campylobacter jejuni subsp. jejuni]	gi|756009499		33 kDa	TRUE	0.00051		unknown	-0.0458	-0.1697	-0.0714	-0.1568	0.2886	0.5161	-0.2013	-0.245	-0.1746	-0.1706	0.0382	0.1406	-0.7629	-0.8554	-0.2726	-0.2948	-0.1171	-0.3252	-0.2351	-0.2262	-0.3441	-0.7703	-0.7574	-0.3174			1002	TRUE	Empty	serine kinase [Campylobacter jejuni subsp. jejuni]	gi|756009499 (+3)		33 kDa	TRUE	0.00051		unknown	-0.0912	-0.1349
52.2	TRUE	Empty	GMC family oxidoreductase [Campylobacter jejuni subsp. jejuni]	gi|756009759		64 kDa	TRUE	< 0.0001		unknown	-0.0528	0.0789	-0.3943	0.1895	0	0.0689	0	0	-1.7639	-0.8723	0	0	0.6012	0.4867	0.569	-0.1562	0	0.3996	4.44	3.7855	3.7863	6.0459	7.2286	5.035			52.2	TRUE	Empty	GMC family oxidoreductase [Campylobacter jejuni subsp. jejuni]	gi|756009759		64 kDa	TRUE	< 0.0001		unknown	0	0
280.1	TRUE	Empty	hypothetical protein PJ17_03010 [Campylobacter jejuni subsp. jejuni]	gi|756009940		59 kDa	TRUE	< 0.0001		unknown	-0.0459	-0.1031	-0.0978	0.0231	0.0693	0.1005	0.0344	0.1293	0.1108	-0.019	-0.0205	-0.0215	-2.2155	-3.7893	-2.9431	-3.9272	0	-4.7306	-0.1485	-0.1241	-0.1124	-0.1775	-0.1418	-0.2023			280.1	TRUE	Empty	hypothetical protein PJ17_03010 [Campylobacter jejuni subsp. jejuni]	gi|756009940 (+2)		59 kDa	TRUE	< 0.0001		unknown	-0.0112	0.0837
1009	TRUE	Empty	ABC transporter ATP-binding protein [Campylobacter jejuni subsp. jejuni]	gi|756010496		24 kDa	TRUE	< 0.0001		unknown	-0.1234	-0.0436	0.0374	0.1481	-0.0171	-0.0578	0.0558	0.039	-0.0026	-0.0596	0.4809	0.0504	0.0951	0.1278	0.1457	0.201	0.1496	0.1362	0.3029	-0.23	-0.4544	0.0747	-0.1082	-0.1931			1009	TRUE	Empty	ABC transporter ATP-binding protein [Campylobacter jejuni subsp. jejuni]	gi|756010496 (+3)		24 kDa	TRUE	< 0.0001		unknown	-0.0154	-0.0321
1010	TRUE	Empty	chemotaxis protein CheY [Campylobacter jejuni subsp. jejuni]	gi|756010539		26 kDa	TRUE	< 0.0001		unknown	0.0178	-0.0109	-0.0032	-0.0338	0.0063	0.0525	0.1666	0.1885	0.1769	0.0383	0.153	0.0372	-0.3454	-0.693	-0.6908	-0.6046	-0.1253	-0.3187	-0.1633	-0.1496	-0.1295	-0.2539	-0.294	-0.2777			1010	TRUE	Empty	chemotaxis protein CheY [Campylobacter jejuni subsp. jejuni]	gi|756010539 (+3)		26 kDa	TRUE	< 0.0001		unknown	0.0235	0.0453
660.1	TRUE	Empty	flagellar modification protein B [Campylobacter jejuni subsp. jejuni]	gi|756010691		27 kDa	TRUE	< 0.0001		unknown	-0.1755	0.0386	-0.0197	0.1782	0.0072	-0.055	-0.266	-0.3307	-0.4088	-0.3994	-0.2445	-0.327	-3.2995	-3.4913	-2.7764	-3.6378	-3.8024	-4.3303	-0.1449	-0.1297	-0.0801	-0.216	0.0059	-0.2187			660.1	TRUE	Empty	flagellar modification protein B [Campylobacter jejuni subsp. jejuni]	gi|756010691 (+2)		27 kDa	TRUE	< 0.0001		unknown	0.0524	-0.0124
1011	TRUE	Empty	DNA-binding protein [Campylobacter jejuni subsp. jejuni]	gi|756090995		26 kDa		< 0.0001		unknown	-0.3103	-0.4368	-0.4847	0.1121	0.3185	0.9121	0.9028	-0.2138	-0.3293	-0.552	-0.3598	1.2643	-3.4871	-3.2646	-3.2891	-3.4117	0	0	-3.2682	-3.304	-3.5731	-3.3934	0	-4.8201			1011	TRUE	Empty	DNA-binding protein [Campylobacter jejuni subsp. jejuni]	gi|756090995 (+1)		26 kDa		< 0.0001		unknown	0.8445	-0.272
1012	TRUE	Empty	molybdenum cofactor biosynthesis protein MoaD [Campylobacter jejuni subsp. jejuni]	gi|756010853		8 kDa		< 0.0001		unknown	0.1218	0.0705	-0.1777	0.0395	-0.1433	0.0719	0.0643	0.238	0.4221	0.155	-0.147	0.0548	0.5925	0.4375	0.7075	0.7584	0.7077	0.7069	1.766	2.0888	2.0939	2.0557	1.8634	1.905			1012	TRUE	Empty	molybdenum cofactor biosynthesis protein MoaD [Campylobacter jejuni subsp. jejuni]	gi|756010853 (+3)		8 kDa		< 0.0001		unknown	-0.066	0.1077
318.2	TRUE	Empty	single-stranded DNA-binding protein [Campylobacter jejuni subsp. jejuni]	gi|756015126		21 kDa	TRUE	0.00018		unknown	0	0	0	0.1561	0.183	-0.4676	-0.0687	0	0	0	0.1505	0.1847	0	0	0	5.7772	5.8837	4.715	0	0	0	0.1819	0	0.457			318.2	TRUE	Empty	single-stranded DNA-binding protein [Campylobacter jejuni subsp. jejuni]	gi|756015126		21 kDa	TRUE	0.00018		unknown	-0.1754	0
1013	TRUE	Empty	formate dehydrogenase [Campylobacter jejuni subsp. jejuni]	gi|756010845		36 kDa	TRUE	< 0.0001		unknown	-0.225	0.1799	0.0617	0.0204	-0.0971	0.0141	-0.0225	0.2135	-0.0559	-0.0832	0.0248	-0.0274	-0.1647	-0.3663	-0.3704	-0.5627	-0.2156	-0.4599	-0.5298	-0.523	-0.4834	-0.305	-0.4709	-0.4807			1013	TRUE	Empty	formate dehydrogenase [Campylobacter jejuni subsp. jejuni]	gi|756010845 (+3)		36 kDa	TRUE	< 0.0001		unknown	-0.0312	0.2047
169.1	TRUE	Empty	branched-chain amino acid aminotransferase [Campylobacter jejuni subsp. jejuni]	gi|756014385		34 kDa	TRUE	< 0.0001		unknown	0.0303	-0.0692	-0.1214	0.015	0.042	0.0684	-0.0526	-0.0094	0.1615	0.0766	-0.0973	0.0192	-0.0718	-0.041	0.0113	0.1889	-0.0212	-0.0267	-4.4291	-4.0056	-4.6102	-4.5736	-4.3339	-4.0886			169.1	TRUE	Empty	branched-chain amino acid aminotransferase [Campylobacter jejuni subsp. jejuni]	gi|756014385 (+2)		34 kDa	TRUE	< 0.0001		unknown	-0.0653	-0.0221
1014	TRUE	Empty	short-chain dehydrogenase [Campylobacter jejuni subsp. jejuni]	gi|756014596		29 kDa		< 0.0001		unknown	-0.1081	-0.1131	0.0237	-0.2365	0.3166	-0.0345	0.108	0.211	0.0577	0.0815	0.2919	-0.243	1.5009	1.378	1.6431	2.178	1.6978	1.3147	-2.3178	-1.5701	-2.8789	-2.0782	-3.075	-2.141			1014	TRUE	Empty	short-chain dehydrogenase [Campylobacter jejuni subsp. jejuni]	gi|756014596 (+2)		29 kDa		< 0.0001		unknown	0.0304	0.1334
37.2	TRUE	Empty	elongation factor Ts [Campylobacter jejuni subsp. jejuni]	gi|756015229		40 kDa	TRUE	0.00012		unknown	0.0947	0.4699	-0.108	-0.0155	0.1804	-0.2648	0.0915	-0.1476	0.2535	-0.1217	-0.4429	0.0026	1.7671	-0.2438	2.4218	2.3225	2.0065	2.732	-1.2267	-1.7279	-0.6907	-0.8874	-0.9782	-1.5916			37.2	TRUE	Empty	elongation factor Ts [Campylobacter jejuni subsp. jejuni]	gi|756015229		40 kDa	TRUE	0.00012		unknown	0.1782	-0.061
115.1	TRUE	Empty	methyltransferase [Campylobacter jejuni subsp. jejuni]	gi|756015502		29 kDa	TRUE	< 0.0001		unknown	0.0221	0.2445	0.0497	0.0426	-0.2246	-0.3191	0.1101	0.1257	-0.252	-0.1157	-0.7138	-0.3048	3.9529	5.0957	4.6699	7.3078	5.0082	6.741	-0.6159	-0.6605	-0.0656	-0.5062	-0.3143	-0.1543			115.1	TRUE	Empty	methyltransferase [Campylobacter jejuni subsp. jejuni]	gi|756015502		29 kDa	TRUE	< 0.0001		unknown	0.2425	0.258
1015	TRUE	Empty	ATPase AAA [Campylobacter jejuni subsp. jejuni]	gi|756089868		78 kDa	TRUE	< 0.0001		unknown	-0.3289	-0.2338	-0.4606	0.3379	0.2392	0.2811	-0.2973	-0.0936	-0.1741	-0.0429	0.5362	0.0763	-2.4737	-2.6099	-2.4092	-3.9471	-3.2537	-3.0984	-2.4962	-2.7035	-2.3178	-3.1418	-3.2925	-2.5772			1015	TRUE	Empty	ATPase AAA [Campylobacter jejuni subsp. jejuni]	gi|756089868 (+1)		78 kDa	TRUE	< 0.0001		unknown	-0.3526	-0.1488
218.1	TRUE	Empty	methionyl-tRNA synthetase [Campylobacter jejuni subsp. jejuni]	gi|756090615		72 kDa	TRUE	< 0.0001		unknown	-0.0196	-0.0507	-0.1228	0.3282	0.4597	-0.7731	0.3774	-0.1869	-0.1447	-0.7187	0.2831	0.3857	-0.4026	-0.4786	-0.2182	-0.7198	-0.9671	0.3151	-3.1479	-3.4579	-2.8765	-3.4218	-3.9827	-4.0472			218.1	TRUE	Empty	methionyl-tRNA synthetase [Campylobacter jejuni subsp. jejuni]	gi|756090615 (+1)		72 kDa	TRUE	< 0.0001		unknown	0.3923	-0.1721
1018	TRUE	Empty	methyltransferase [Campylobacter jejuni subsp. jejuni]	gi|756009534		27 kDa	TRUE	< 0.0001		unknown	0.0326	-0.1481	-0.0222	0.2945	-0.1023	-0.1332	0.3754	0.9663	0.8575	0.9625	1.1147	0.4923	0.3764	0.5581	0.4608	0.1442	0.9306	0.7477	-0.665	-0.7752	-0.418	-0.7755	-0.6628	-0.2441			1018	TRUE	Empty	methyltransferase [Campylobacter jejuni subsp. jejuni]	gi|756009534 (+3)		27 kDa	TRUE	< 0.0001		unknown	-0.438	0.1528
58.1	TRUE	Empty	fumarate hydratase [Campylobacter jejuni subsp. jejuni]	gi|756010721		51 kDa	TRUE	< 0.0001		unknown	0.0754	-0.0216	-0.0302	0.0704	-0.0179	-0.0438	0.093	-0.0814	0.6304	-0.0062	-0.0803	0.0085	-3.5466	-3.0201	-3.2963	-3.8511	-3.4511	-2.8393	0.2399	0.1514	0.3443	0.3526	0.3017	0.2446			58.1	TRUE	Empty	fumarate hydratase [Campylobacter jejuni subsp. jejuni]	gi|756010721 (+2)		51 kDa	TRUE	< 0.0001		unknown	0.0091	-0.1653
302.1	TRUE	Empty	MFS transporter [Campylobacter jejuni subsp. jejuni]	gi|756014438		40 kDa	TRUE	< 0.0001		unknown	-0.0557	-0.226	-0.2321	0.0193	0.6217	-0.0369	-0.4022	-0.1819	-0.0676	0.1542	0.9956	0.6224	0.1729	0.2222	0.1336	0.2224	-0.937	0.4783	-3.8799	-4.383	0	0	0	-2.3023			302.1	TRUE	Empty	MFS transporter [Campylobacter jejuni subsp. jejuni]	gi|756014438 (+2)		40 kDa	TRUE	< 0.0001		unknown	-0.487	-0.2668
1020	TRUE	Empty	dihydrodipicolinate synthase [Campylobacter jejuni subsp. jejuni]	gi|756014592		33 kDa	TRUE	< 0.0001		unknown	-0.0794	0.0413	-0.0065	0.1685	-0.0507	-0.0578	0.2566	0.2807	0.1559	0.2087	-0.1935	0.2519	1.2507	1.0951	1.5085	1.6753	1.9847	1.3949	-1.5693	-1.4189	-2.3559	-2.762	-2.3325	-3.0807			1020	TRUE	Empty	dihydrodipicolinate synthase [Campylobacter jejuni subsp. jejuni]	gi|756014592 (+2)		33 kDa	TRUE	< 0.0001		unknown	0.0928	0.1169
1021	TRUE	Empty	16S rRNA methyltransferase [Campylobacter jejuni subsp. jejuni]	gi|756014777		36 kDa	TRUE	0.48		unknown	0.0219	0.0157	-0.0128	0.0368	0.0066	-0.2067	0	-0.0152	0.0987	-0.1353	0.0095	-0.0701	-0.0069	-0.1386	0.0527	0.0216	0.0102	0.5791	-0.4108	-0.3928	-0.3271	-0.0485	-0.0446	0.1428			1021	TRUE	Empty	16S rRNA methyltransferase [Campylobacter jejuni subsp. jejuni]	gi|756014777 (+2)		36 kDa	TRUE	0.48		unknown	0	0.1397
162.2	TRUE	Empty	membrane protein [Campylobacter jejuni subsp. jejuni]	gi|756015512		35 kDa	TRUE	< 0.0001		unknown		0	0	0			0													0	0	0					162.2	TRUE	Empty	membrane protein [Campylobacter jejuni subsp. jejuni]	gi|756015512		35 kDa	TRUE	< 0.0001		unknown	0	-0.5847
589.1	TRUE	Empty	arabinose 5-phosphate isomerase [Campylobacter jejuni subsp. jejuni]	gi|756015519		34 kDa	TRUE	< 0.0001		unknown	0.0815	-0.1229	-0.2145	-0.0564	-0.1057	0.3469	0.1382	-0.0363	0.0151	-0.1457	-0.1844	-0.0702	-0.1524	-0.1536	-0.1068	-0.0073	0.0421	-0.3318	-3.0404	-6.0556	-3.809	-3.151	-4.0238	0			589.1	TRUE	Empty	arabinose 5-phosphate isomerase [Campylobacter jejuni subsp. jejuni]	gi|756015519 (+2)		34 kDa	TRUE	< 0.0001		unknown	0.1814	0.0069
1023	TRUE	Empty	hypothetical protein PJ18_08520 [Campylobacter jejuni subsp. jejuni]	gi|756015740		69 kDa	TRUE	< 0.0001		unknown	-0.0445	0.0212	-0.0455	0.0249	-0.0313	0.0756	-0.0111	-0.0894	-0.0598	-0.0929	0.1106	0.1014	-0.2766	-0.3193	-0.2911	-0.403	-0.1639	-0.4363	-2.8184	-2.4564	-3.5966	-3.6267	0	-3.2885			1023	TRUE	Empty	hypothetical protein PJ18_08520 [Campylobacter jejuni subsp. jejuni]	gi|756015740 (+2)		69 kDa	TRUE	< 0.0001		unknown	-0.0171	-0.0954
203.1	TRUE	Empty	aspartate aminotransferase [Campylobacter jejuni subsp. jejuni]	gi|756014837		43 kDa	TRUE	< 0.0001		unknown	-0.0869	-0.1753	-0.2019	0.1177	0.631	0.0945	-0.169	-0.1989	-0.1839	-0.1352	-0.0324	0.1776	-0.1372	0.1576	0.1742	0.1742	0.1682	-0.0961	-2.3647	-1.8474	-2.6901	-2.5361	-2.2155	-2.8425			203.1	TRUE	Empty	aspartate aminotransferase [Campylobacter jejuni subsp. jejuni]	gi|756014837 (+2)		43 kDa	TRUE	< 0.0001		unknown	-0.0442	-0.0741
159.1	TRUE	Empty	GMP synthase [Campylobacter jejuni subsp. jejuni]	gi|756015296		57 kDa	TRUE	< 0.0001		unknown	-0.2691	-0.0365	0.1558	0.2273	-0.0556	0.4027	1.64	0.0868	-0.1541	-0.1064	-0.0573	0.038	-0.0359	-0.0908	-0.1318	0.0662	0.0323	0	-3.051	-3.5322	-2.8308	-2.6148	-3.0457	-2.5708			159.1	TRUE	Empty	GMP synthase [Campylobacter jejuni subsp. jejuni]	gi|756015296 (+2)		57 kDa	TRUE	< 0.0001		unknown	1.5015	-0.0517
328.1	TRUE	Empty	lipoprotein required for motility [Campylobacter jejuni subsp. jejuni]	gi|756090791		19 kDa	TRUE	0.00019		unknown	-0.0641	-0.1134	-0.1903	0.2118	0.0651	0.2433	-0.1559	0.0199	-0.2741	-0.3247	-0.4181	-0.4482	-3.3935	-2.6012	0	0	0	0	-0.731	-0.4273	-0.2847	-0.316	-0.3534	-0.6066			328.1	TRUE	Empty	lipoprotein required for motility [Campylobacter jejuni subsp. jejuni]	gi|756090791 (+1)		19 kDa	TRUE	0.00019		unknown	0.0871	0.2629
1027	TRUE	Empty	C4-dicarboxylate transporter [Campylobacter jejuni subsp. jejuni]	gi|756009985		51 kDa		< 0.0001		unknown	0.2	0.5076	0	-0.0172	-0.4358	0.2405	0.135	0.1689	0.4743	0	0.1866	-0.2601	1.7995	1.5947	0	1.7844	2.2582	1.7072	2.8922	2.5584	0	3.2201	3.3878	2.8097			1027	TRUE	Empty	C4-dicarboxylate transporter [Campylobacter jejuni subsp. jejuni]	gi|756009985 (+1)		51 kDa		< 0.0001		unknown	0.0719	0.1058
1031	TRUE	Empty	hydrogenase formation protein [Campylobacter jejuni subsp. jejuni]	gi|756009943		10 kDa		< 0.0001		unknown	-0.1421	0.0387	-0.0286	0.0509	-0.097	0.0955	0.0896	-0.0191	0.0254	-0.0405	0.019	-0.124	0.0403	-0.0596	0.0903	0.1023	0.1681	0.0045	0.1601	0.3004	0.357	0.1025	0.2199	0.0444			1031	TRUE	Empty	hydrogenase formation protein [Campylobacter jejuni subsp. jejuni]	gi|756009943 (+3)		10 kDa		< 0.0001		unknown	0.1105	0.0017
1032	TRUE	Empty	hypothetical protein PJ17_03485 [Campylobacter jejuni subsp. jejuni]	gi|756010027		24 kDa	TRUE	< 0.0001		unknown	-0.1045	-0.1961	-0.0179	-0.0443	0.1759	0.2155	-0.4274	-0.1956	-0.315	-0.2165	-0.1305	-0.2159	-0.2883	0.0164	-0.1783	-0.296	-0.2422	-0.3335	-0.0975	-0.2005	-0.2587	-0.2566	-0.2726	-0.1565			1032	TRUE	Empty	hypothetical protein PJ17_03485 [Campylobacter jejuni subsp. jejuni]	gi|756010027 (+3)		24 kDa	TRUE	< 0.0001		unknown	-0.1929	0.0389
1033	TRUE	Empty	hypothetical protein PJ17_07760 [Campylobacter jejuni subsp. jejuni]	gi|756010820		20 kDa	TRUE	< 0.0001		unknown	-0.1768	-0.1062	0.0063	0.3861	0.0722	-0.0603	-0.0527	-0.1196	-0.0859	-0.1431	0.4217	0.1941	-0.871	-0.987	-0.9664	-1.6166	-1.1794	-1.0078	-1.0646	-0.9619	-1.0866	-1.7061	-2.3613	-1.1192			1033	TRUE	Empty	hypothetical protein PJ17_07760 [Campylobacter jejuni subsp. jejuni]	gi|756010820 (+3)		20 kDa	TRUE	< 0.0001		unknown	-0.0666	-0.1335
1034	TRUE	Empty	transcriptional regulator [Campylobacter jejuni subsp. jejuni]	gi|756014577		23 kDa	TRUE	< 0.0001		unknown	0.0593	-0.141	-0.2166	-0.033	0.2754	0.0714	0.0109	0.0513	-0.0046	-0.0731	-0.0939	-0.1261	0.3255	0.2646	0.4748	0.5376	0.1158	0.4073	-0.0893	0.1247	0.1797	-0.2192	-0.4277	-0.334			1034	TRUE	Empty	transcriptional regulator [Campylobacter jejuni subsp. jejuni]	gi|756014577 (+2)		23 kDa	TRUE	< 0.0001		unknown	0.0452	0.0855
106.1	TRUE	Empty	aspartate--tRNA ligase [Campylobacter jejuni subsp. jejuni]	gi|756015790		66 kDa	TRUE	< 0.0001		unknown	0.56	0.2734	-0.2308	0.1878	0	-1.1006	0.3358	0.933	0.674	0.9229	0.3032	0.3553	5.1821	5.3103	5.935	5.3786	5.9287	4.9972	3.6546	4.0397	3.3491	3.9122	4.1514	3.645			106.1	TRUE	Empty	aspartate--tRNA ligase [Campylobacter jejuni subsp. jejuni]	gi|756015790		66 kDa	TRUE	< 0.0001		unknown	-0.2121	0.3851
1037	TRUE	Empty	rod shape-determining protein MreC [Campylobacter jejuni subsp. jejuni]	gi|756014393		28 kDa	TRUE	< 0.0001		unknown	-0.017	-0.1859	0.0869	0.0052	0.0684	0.072	0.0014	0.0006	-0.0294	-0.0892	0.0448	-0.025	0.3905	0.4795	0.2974	-0.0261	0.2305	0.2061	0.0349	0.1723	-0.0686	0.146	0.0456	-0.0927			1037	TRUE	Empty	rod shape-determining protein MreC [Campylobacter jejuni subsp. jejuni]	gi|756014393 (+2)		28 kDa	TRUE	< 0.0001		unknown	0.0171	0.0163
1038	TRUE	Empty	pyrroline-5-carboxylate reductase [Campylobacter jejuni subsp. jejuni]	gi|756015131		27 kDa	TRUE	< 0.0001		unknown	-0.0199	-0.0533	-0.0453	0.0055	0.0102	0.0783	-0.1681	-0.2277	-0.235	-0.4253	-0.2437	-0.3549	-0.0972	-0.0462	-0.0683	-0.1557	-0.1106	-0.1909	-0.0366	-0.0919	0.0251	0.3038	0.0515	-0.1833			1038	TRUE	Empty	pyrroline-5-carboxylate reductase [Campylobacter jejuni subsp. jejuni]	gi|756015131 (+2)		27 kDa	TRUE	< 0.0001		unknown	0.0836	0.024
566.1	TRUE	Empty	triosephosphate isomerase [Campylobacter jejuni subsp. jejuni]	gi|756015483		25 kDa	TRUE	< 0.0001		unknown	-0.0427	-0.0487	0.0935	-0.0286	0.0033	-0.0204	-0.0178	-0.0105	0.0034	-0.0111	0.0128	-0.0193	0.3204	0.3328	0.2607	0.3675	0.5373	0.6101	-2.4913	-2.3622	-2.8297	-3.6939	-4.2151	-4.9426			566.1	TRUE	Empty	triosephosphate isomerase [Campylobacter jejuni subsp. jejuni]	gi|756015483 (+2)		25 kDa	TRUE	< 0.0001		unknown	-0.0167	-0.0094
979.1	TRUE	Empty	NADH-flavin reductase [Campylobacter jejuni subsp. jejuni]	gi|756015622		24 kDa	TRUE	< 0.0001		unknown	-0.0274	-0.0083	0.0115	0.057	0.0178	-0.0202	-0.1369	-0.0725	-0.1055	-0.1597	-0.0784	-0.1794	-0.1107	0.0438	-0.0441	-0.1825	0.0152	-0.0078	-2.5869	-3.2759	-3.7216	-3.5165	-3.294	-3.9622			979.1	TRUE	Empty	NADH-flavin reductase [Campylobacter jejuni subsp. jejuni]	gi|756015622 (+2)		24 kDa	TRUE	< 0.0001		unknown	-0.0295	0.035
292.1	TRUE	Empty	sulfate adenylyltransferase [Campylobacter jejuni subsp. jejuni]	gi|756091385		44 kDa	TRUE	< 0.0001		unknown	-0.1215	-0.2056	0.0309	0.0567	0.0783	0.2919	0.3541	-0.2054	-0.2986	-0.0076	0.0653	-0.211	-0.5492	-0.3574	-0.5252	-0.7596	-0.579	-0.8642	-3.0456	-2.8239	-2.8153	-4.624	-4.8495	-4.0832			292.1	TRUE	Empty	sulfate adenylyltransferase [Campylobacter jejuni subsp. jejuni]	gi|756091385 (+1)		44 kDa	TRUE	< 0.0001		unknown	0.42	-0.1395
242.1	TRUE	Empty	membrane protein [Campylobacter jejuni subsp. jejuni]	gi|756014517		31 kDa	TRUE	< 0.0001		unknown	0.1169	-0.1125	-1.3482	0.2968	0.11	-0.6616	1.2251	0.0782	-0.002	-0.4976	0.2277	0.5313	2.7188	2.6653	3.2282	2.7585	2.977	2.717	-1.3598	-1.2342	-1.1754	-1.4148	-1.8383	-3.1703			242.1	TRUE	Empty	membrane protein [Campylobacter jejuni subsp. jejuni]	gi|756014517		31 kDa	TRUE	< 0.0001		unknown	1.0179	-0.129
493.1	TRUE	Empty	methyltransferase [Campylobacter jejuni subsp. jejuni]	gi|756010686		26 kDa	TRUE	< 0.0001		unknown	0.0731	0.2203	0.0831	-0.2427	-0.0737	-0.8487	0.4852	-0.216	-0.1458	-0.5691	0.1598	-0.1242	0.4418	0.2576	0.045	-0.0248	0.1124	-0.6173	4.1675	3.9049	2.6779	4.5999	5.1807	3.0727			493.1	TRUE	Empty	methyltransferase [Campylobacter jejuni subsp. jejuni]	gi|756010686		26 kDa	TRUE	< 0.0001		unknown	0.5127	-0.1885
1045.1	TRUE	Empty	multidrug transporter membrane component/ATP-binding component [Campylobacter jejuni subsp. jejuni]	gi|756015649		63 kDa	TRUE	--		unknown	0	0	0	0	0	0	0	0	0	0	0	0	0	0	0	0	0	0	0	0	0	0	0	0			1045.1	TRUE	Empty	multidrug transporter membrane component/ATP-binding component [Campylobacter jejuni subsp. jejuni]	gi|756015649		63 kDa	TRUE	--		unknown	0	0
1039	TRUE	Empty	hypothetical protein PJ17_01565 [Campylobacter jejuni subsp. jejuni]	gi|756009670		48 kDa	TRUE	< 0.0001		unknown	-0.3207	-0.0044	-0.0976	0.2145	0.049	-0.2192	0.3893	-0.2006	0.0356	0.1135	-0.0004	0.1336	-0.3051	-0.0176	-0.2559	-0.6329	-0.1978	-0.4184	0.5087	-0.2721	0.6047	0.1192	0.0028	0.2137			1039	TRUE	Empty	hypothetical protein PJ17_01565 [Campylobacter jejuni subsp. jejuni]	gi|756009670		48 kDa	TRUE	< 0.0001		unknown	0.2878	-0.302
1040	TRUE	Empty	membrane protein [Campylobacter jejuni subsp. jejuni]	gi|756009795		20 kDa	TRUE	< 0.0001		unknown	-0.0036	-0.1346	0.0799	-0.0661	0.0516	0.0651	-0.0548	-0.0193	-0.1317	-0.0461	0.2069	0.0459	-0.1932	-0.0208	-0.257	-0.2114	-0.3049	-0.2357	0.0425	0.0606	0.047	0.0108	-0.0918	-0.0067			1040	TRUE	Empty	membrane protein [Campylobacter jejuni subsp. jejuni]	gi|756009795		20 kDa	TRUE	< 0.0001		unknown	-0.0776	-0.0421
1041	TRUE	Empty	hypothetical protein PJ17_02665 [Campylobacter jejuni subsp. jejuni]	gi|756009873		11 kDa		< 0.0001		unknown	-0.08	-0.0526	-0.0697	0.1417	-0.1334	0.3033	-0.3617	-0.1075	-0.2907	-0.279	-0.2536	-0.3747	-0.5662	-0.9135	-0.5897	-0.5823	-0.4832	-0.8123	-0.5764	-0.4376	-0.4748	-0.4648	-0.4389	-0.3444			1041	TRUE	Empty	hypothetical protein PJ17_02665 [Campylobacter jejuni subsp. jejuni]	gi|756009873 (+3)		11 kDa		< 0.0001		unknown	-0.0714	0.1828
55.1	TRUE	Empty	serine hydroxymethyltransferase [Campylobacter jejuni subsp. jejuni]	gi|756014515		46 kDa	TRUE	0.0021		unknown	0.5978	-0.3297	0	0	-0.203	0.7465	0	-1.9541	-2.0872	0	0	0	-0.2781	-0.0756	0	0.1739	0.4378	-0.2919	0	0	0	0	0	0			55.1	TRUE	Empty	serine hydroxymethyltransferase [Campylobacter jejuni subsp. jejuni]	gi|756014515 (+2)		46 kDa	TRUE	0.0021		unknown	0	3.40282e+38
1049	TRUE	Empty	ABC transporter substrate-binding protein [Campylobacter jejuni subsp. jejuni]	gi|756014537		24 kDa	TRUE	< 0.0001		unknown	0.1444	0.3692	-0.718	0.0027	-0.2589	0.0958	0	0.1759	-0.1184	0.8994	-0.2324	0.1676	1.1815	2.1802	2.1802	1.3793	1.5612	2.5905	-2.6711	-1.1992	-2.087	-1.4199	-1	0			1049	TRUE	Empty	ABC transporter substrate-binding protein [Campylobacter jejuni subsp. jejuni]	gi|756014537 (+2)		24 kDa	TRUE	< 0.0001		unknown	0	0.1524
1048	TRUE	Empty	hypothetical protein PJ17_07515 [Campylobacter jejuni subsp. jejuni]	gi|756010773		35 kDa	TRUE	< 0.0001		unknown	-0.5756	-0.228	-0.0468	0.0413	0.4506	0.4813	0	-1.2712	-0.1335	-0.569	-0.5174	-0.727	0.8172	0.2359	0.5102	0.3938	0	-0.0906	4.8269	3.8237	5.3393	5.4298	4.0472	5.5385			1048	TRUE	Empty	hypothetical protein PJ17_07515 [Campylobacter jejuni subsp. jejuni]	gi|756010773		35 kDa	TRUE	< 0.0001		unknown	0	-0.5828
1052	TRUE	Empty	DNA methyltransferase [Campylobacter jejuni subsp. jejuni]	gi|756010368		121 kDa	TRUE	< 0.0001		unknown	-0.0516	0.0516	0.1061	-0.4082	0.1098	0.1153	0.0739	-0.2486	-0.3606	-0.561	-0.0099	-0.3246	0.6739	0.6318	0.6896	0.33	0.662	0.6306	4.2055	4.8598	4.3524	4.3063	4.8652	4.7253			1052	TRUE	Empty	DNA methyltransferase [Campylobacter jejuni subsp. jejuni]	gi|756010368		121 kDa	TRUE	< 0.0001		unknown	0.2337	-0.0887
306.1	TRUE	Empty	restriction endonuclease [Campylobacter jejuni subsp. jejuni]	gi|756010372		159 kDa	TRUE	< 0.0001		unknown	0.4911	0.6465	0.2802	0	-0.478	0	0	0.8672	0.9217	-0.5705	0.1451	-0.5714	2.3958	2.3257	3.1346	2.788	3.442	3.685	2.3621	2.1435	2.8823	3.5371	2.7255	3.5927			306.1	TRUE	Empty	restriction endonuclease [Campylobacter jejuni subsp. jejuni]	gi|756010372 (+1)		159 kDa	TRUE	< 0.0001		unknown	0	0.7477
1054	TRUE	Empty	geranyl transferase [Campylobacter jejuni subsp. jejuni]	gi|756010971		32 kDa		0.078		unknown	-0.0929	0.121	-0.1339	-0.1278	0.1069	0.1134	-0.1087	-0.1735	-0.4228	-0.2504	0.0866	-0.722	0.081	-0.4222	-1.307	0.0196	-0.215	-0.4514	-0.229	0.1444	-0.0409	-0.284	0.421	-0.5423			1054	TRUE	Empty	geranyl transferase [Campylobacter jejuni subsp. jejuni]	gi|756010971 (+2)		32 kDa		0.078		unknown	0.1442	0.0794
183.1	TRUE	Empty	zinc ribbon domain-containing protein [Campylobacter jejuni subsp. jejuni]	gi|756014790		28 kDa	TRUE	< 0.0001		unknown	-0.126	0.0386	0.0025	0.0278	0.0316	0.0091	0.0836	0.1915	0.2161	0.063	0.0839	0.0339	0.2947	0.0561	0.3075	0.2363	0.5093	0.2783	-2.4741	-3.4111	-4.2472	-2.8048	-3.7487	-2.7422			183.1	TRUE	Empty	zinc ribbon domain-containing protein [Campylobacter jejuni subsp. jejuni]	gi|756014790 (+2)		28 kDa	TRUE	< 0.0001		unknown	-0.0202	0.0878
1056	TRUE	Empty	dTDP-4-dehydrorhamnose 3,5-epimerase [Campylobacter jejuni subsp. jejuni]	gi|756015514		21 kDa	TRUE	< 0.0001		unknown	0.5159	-1.384	-0.1479	-0.0291	0.3712	-0.9511	1.3537	0.4736	0.3619	-0.0216	0.6373	0.2679	4.8915	4.7057	4.9618	4.8621	5.7958	6.233	-0.0231	0.6965	1.0418	-0.3394	0.205	-0.3971			1056	TRUE	Empty	dTDP-4-dehydrorhamnose 3,5-epimerase [Campylobacter jejuni subsp. jejuni]	gi|756015514		21 kDa	TRUE	< 0.0001		unknown	0.8284	-0.0516
1053	TRUE	Empty	DNA-binding protein [Campylobacter jejuni subsp. jejuni]	gi|756010743		25 kDa	TRUE	< 0.0001		unknown	-0.043	0.106	0.0386	-0.2517	0.069	-0.0975	0.1626	0.0228	0.1592	0.0001	0.1395	-0.0486	0.3008	-0.0106	0.3036	0.1529	0.1421	-0.0185	-0.1735	-0.2895	-0.2785	-0.176	-0.4051	-0.1449			1053	TRUE	Empty	DNA-binding protein [Campylobacter jejuni subsp. jejuni]	gi|756010743 (+3)		25 kDa	TRUE	< 0.0001		unknown	0.0919	-0.0479
1058	TRUE	Empty	peptide deformylase [Campylobacter jejuni subsp. jejuni]	gi|756009553		21 kDa	TRUE	0.15		unknown	0.0667	0.0107	-0.0388	-0.182	-0.0437	0.1772	-0.0566	0.1731	0.0398	0.0589	-0.0752	-0.1266	-0.0833	-0.2161	-0.0049	0.0868	0.0723	-0.109	-0.079	0.0393	-0.1168	0.0318	0.0277	-0.0042			1058	TRUE	Empty	peptide deformylase [Campylobacter jejuni subsp. jejuni]	gi|756009553 (+3)		21 kDa	TRUE	0.15		unknown	-0.0611	0.1687
1060	TRUE	Empty	carbon starvation protein A [Campylobacter jejuni subsp. jejuni]	gi|756010198		76 kDa	TRUE	< 0.0001		unknown	-0.0149	-0.1136	0.0052	0.0071	-0.0024	0.0461	0.0243	-0.0642	-0.1699	-0.0775	0.0687	0.0484	0.1046	0.2347	0.1354	0.026	-0.1494	-0.1149	0.6263	0.439	0.7626	0.4612	0.4132	0.5491			1060	TRUE	Empty	carbon starvation protein A [Campylobacter jejuni subsp. jejuni]	gi|756010198 (+2)		76 kDa	TRUE	< 0.0001		unknown	0.0202	-0.0683
1061	TRUE	Empty	GTPase [Campylobacter jejuni subsp. jejuni]	gi|756014412		33 kDa	TRUE	< 0.0001		unknown	-0.0102	-0.1506	-0.0582	-0.1133	0.194	0.1725	-0.0139	-0.0721	-0.0411	-0.1766	-0.1913	0.1717	-0.2639	-0.1536	-0.1242	-0.1035	-0.5026	-0.184	-2.6329	-2.5526	-2.6164	-2.7945	-2.5416	-2.7837			1061	TRUE	Empty	GTPase [Campylobacter jejuni subsp. jejuni]	gi|756014412 (+2)		33 kDa	TRUE	< 0.0001		unknown	0.0506	-0.0076
82.1	TRUE	Empty	serine protease [Campylobacter jejuni subsp. jejuni]	gi|756015276		51 kDa	TRUE	< 0.0001		unknown	0.099	0.0741	-0.3538	1.0037	-0.2823	-0.1635	-0.1644	-0.1783	-0.4402	-0.0022	-0.1389	-0.0737	1.2478	1.651	0.5835	0.1743	2.6331	0.5877	-1.8661	0	-4.4159	0	0	-3.9961			82.1	TRUE	Empty	serine protease [Campylobacter jejuni subsp. jejuni]	gi|756015276 (+2)		51 kDa	TRUE	< 0.0001		unknown	-0.0184	-0.0323
207.1	TRUE	Empty	UDP-galactose-4-epimerase [Campylobacter jejuni subsp. jejuni]	gi|756090891		37 kDa	TRUE	< 0.0001		unknown	-0.0108	-0.2274	1.3369	0.5576	-0.9949	1.1642	0.2731	-0.1279	-0.2638	1.3648	0.058	0.7129	0	-5.1452	0	0	-3.5683	0	-2.7391	-2.7516	0	-2.8847	-2.0361	-3.1785			207.1	TRUE	Empty	UDP-galactose-4-epimerase [Campylobacter jejuni subsp. jejuni]	gi|756090891 (+1)		37 kDa	TRUE	< 0.0001		unknown	0.2018	-0.1992
158.2	TRUE	Empty	sugar transferase [Campylobacter jejuni subsp. jejuni]	gi|756091224		53 kDa	TRUE	< 0.0001		unknown	-0.6029	0.207	0.2228	0.2145	0.4141	0.2465	0.2796	-0.4956	0.0045	-0.1193	0.214	0.3002	-4.5688	-5.7635	0	-4.9145	-4.5794	0	-3.8162	-4.4041	-4.1981	-4.5324	-4.9333	-4.6324			158.2	TRUE	Empty	sugar transferase [Campylobacter jejuni subsp. jejuni]	gi|756091224 (+1)		53 kDa	TRUE	< 0.0001		unknown	0.3139	-0.4613
1059	TRUE	Empty	DNA modification methylase [Campylobacter jejuni subsp. jejuni]	gi|756009570		42 kDa	TRUE	< 0.0001		unknown	0.0006	0.0634	0.271	-0.0381	-0.1162	-0.1371	-0.1119	0.0791	0.0681	0.0541	-0.0076	-0.179	-0.4317	-0.6315	-0.656	-0.439	-0.1713	-0.6085	-0.4391	-0.3003	-0.3942	-0.041	0.2475	0.0622			1059	TRUE	Empty	DNA modification methylase [Campylobacter jejuni subsp. jejuni]	gi|756009570		42 kDa	TRUE	< 0.0001		unknown	-0.1047	0.0863
1064	TRUE	Empty	hypothetical protein PJ17_04825 [Campylobacter jejuni subsp. jejuni]	gi|756010266		8 kDa	TRUE	< 0.0001		unknown	0.1155	-0.0675	-0.1686	-0.165	0.1661	0.1072	0.4381	0.1499	0.2689	0.1429	-0.0623	0.5519	-0.5767	-0.3641	-0.3635	-0.4994	-0.6288	-0.5428	-0.5173	-0.4571	-0.4428	-0.2948	-0.7859	-0.9028			1064	TRUE	Empty	hypothetical protein PJ17_04825 [Campylobacter jejuni subsp. jejuni]	gi|756010266 (+3)		8 kDa	TRUE	< 0.0001		unknown	0.1818	-0.1064
1066	TRUE	Empty	metal ABC transporter ATP-binding protein [Campylobacter jejuni subsp. jejuni]	gi|756009507		33 kDa	TRUE	0.00052		unknown	-0.0299	0.0119	0.0842	-0.0955	0.0196	0.0395	0.0535	0.0463	0.005	-0.0734	0.0263	-0.011	0.0914	0.3295	0.0496	0.0793	0.202	-0.0256	-0.0686	-0.1354	-0.0178	-0.2428	-0.1613	-0.1038			1066	TRUE	Empty	metal ABC transporter ATP-binding protein [Campylobacter jejuni subsp. jejuni]	gi|756009507		33 kDa	TRUE	0.00052		unknown	0.0301	0.0229
106.2	TRUE	Empty	aspartate--tRNA ligase [Campylobacter jejuni subsp. jejuni]	gi|756090387		66 kDa	TRUE	< 0.0001		unknown	-0.0953	0.0024	0.1418	0.0172	0.0425	-0.1581	-0.1018	-0.1706	-0.0231	0.1134	-0.0221	0.0002	-3.8833	-5.6001	-4.2416	-4.4187	-4.753	-4.187	-3.2483	-3.5	-3.5629	-3.6031	-3.5258	-3.4101			106.2	TRUE	Empty	aspartate--tRNA ligase [Campylobacter jejuni subsp. jejuni]	gi|756090387 (+1)		66 kDa	TRUE	< 0.0001		unknown	-0.0779	-0.1468
1072	TRUE	Empty	organic solvent tolerance protein OstA [Campylobacter jejuni subsp. jejuni]	gi|756009967		18 kDa	TRUE	< 0.0001		unknown	-0.1139	0.0468	-0.0559	0.1879	-0.0922	0.0862	0.3535	0.0511	0.1752	-0.0094	0.3475	0.0767	0.2886	-0.3634	0.3196	-0.3208	0.273	-0.1949	-0.2863	-0.1121	-0.2058	-0.2699	-0.2579	-0.1695			1072	TRUE	Empty	organic solvent tolerance protein OstA [Campylobacter jejuni subsp. jejuni]	gi|756009967 (+3)		18 kDa	TRUE	< 0.0001		unknown	0.1844	-0.1179
51.1	TRUE	Empty	carbamoyl phosphate synthase large subunit [Campylobacter jejuni subsp. jejuni]	gi|756014394		121 kDa	TRUE	< 0.0001		unknown	0.1027	-0.3226	0.2369	-0.5577	0.1561	-0.3745	0.0773	0.2533	0.4506	0.2091	-0.115	-0.3434	0.8934	0.9003	0.9806	1.169	1.9649	1.2291	-1.4938	-1.4291	-2.0715	-2.5636	-2.4077	-1.5992			51.1	TRUE	Empty	carbamoyl phosphate synthase large subunit [Campylobacter jejuni subsp. jejuni]	gi|756014394		121 kDa	TRUE	< 0.0001		unknown	-0.0889	0.087
1075	TRUE	Empty	hemolysin [Campylobacter jejuni subsp. jejuni]	gi|756090338		29 kDa		< 0.0001		unknown	-0.1015	0.0631	-0.3195	-0.0246	-0.251	0.3889	-0.2343	0.0144	-0.0118	0.1006	0.1723	-0.1789	0.0465	0.0825	0.2516	-0.1113	0.2305	0.3952	0.108	-0.1226	-1.1841	-0.5433	-0.196	-0.5299			1075	TRUE	Empty	hemolysin [Campylobacter jejuni subsp. jejuni]	gi|756090338 (+1)		29 kDa		< 0.0001		unknown	-0.2268	0.0219
1073	TRUE	Empty	NADH-ubiquinone oxidoreductase subunit E [Campylobacter jejuni subsp. jejuni]	gi|756010904		9 kDa	TRUE	< 0.0001		unknown	0.1203	-0.0554	-0.0632	0.0089	0.013	-0.1996	0.0768	-0.0599	0.0665	-0.0951	-0.0399	-0.2154	-0.2947	-0.3598	-0.6661	-0.5969	-0.9195	-0.6489	-0.3692	-0.3483	-0.1671	-0.3219	-0.2778	-0.1277			1073	TRUE	Empty	NADH-ubiquinone oxidoreductase subunit E [Campylobacter jejuni subsp. jejuni]	gi|756010904 (+3)		9 kDa	TRUE	< 0.0001		unknown	0.1117	-0.025
1079	TRUE	Empty	molybdopterin-guanine dinucleotide biosynthesis protein B [Campylobacter jejuni subsp. jejuni]	gi|756010132		19 kDa		< 0.0001		unknown	-0.0141	0.0222	-0.0005	0.0259	-0.0771	0.0622	-0.5523	0.1657	0.0851	-0.0375	0.0093	-0.0246	-0.1652	-0.3152	-0.0538	-0.1251	-0.1016	-0.1967	0.1902	0.3006	0.3599	-0.0662	0.368	0.5601			1079	TRUE	Empty	molybdopterin-guanine dinucleotide biosynthesis protein B [Campylobacter jejuni subsp. jejuni]	gi|756010132 (+3)		19 kDa		< 0.0001		unknown	-0.5424	0.1756
235.1	TRUE	Empty	phosphoribosylformylglycinamidine synthase [Campylobacter jejuni subsp. jejuni]	gi|756015015		79 kDa	TRUE	< 0.0001		unknown	-0.2355	-0.0252	0.4347	-0.0756	0.2162	-0.1013	-0.0434	-0.1491	-0.4296	-0.3701	0.1804	-0.4261	1.2066	0.8841	0.9672	0.6773	2.1333	0.4121	-1.3219	-1.3645	-0.4073	-1.4855	-0.8031	0			235.1	TRUE	Empty	phosphoribosylformylglycinamidine synthase [Campylobacter jejuni subsp. jejuni]	gi|756015015		79 kDa	TRUE	< 0.0001		unknown	0.1598	0.054
474.1	TRUE	Empty	SAM-dependent methlyltransferase [Campylobacter jejuni subsp. jejuni]	gi|756015396		34 kDa	TRUE	< 0.0001		unknown	-0.0972	0.3592	0.0184	-0.0204	-0.0561	-0.1953	-0.2057	0.2101	-0.1016	0.0358	0.0488	0.0176	0.2631	0.299	-0.0046	0.4755	0.7381	0.4653	-2.3954	-3.1656	-2.4197	-4.2688	-2.8032	-3.714			474.1	TRUE	Empty	SAM-dependent methlyltransferase [Campylobacter jejuni subsp. jejuni]	gi|756015396		34 kDa	TRUE	< 0.0001		unknown	-0.2264	0.1894
306.2	TRUE	Empty	restriction endonuclease [Campylobacter jejuni subsp. jejuni]	gi|756090815		157 kDa	TRUE	< 0.0001		unknown	-0.6327	-0.5829	-0.2659	0.5103	0.6936	0.3344	0.1652	-0.4629	-0.6834	-0.3336	0.5067	0.8262	-2.5338	-2.1129	-3.0641	-3.3007	-3.1625	-2.8041	-2.0496	-2.2272	-2.2817	-3.1485	-3.8085	-2.8174			306.2	TRUE	Empty	restriction endonuclease [Campylobacter jejuni subsp. jejuni]	gi|756090815 (+1)		157 kDa	TRUE	< 0.0001		unknown	0.1528	-0.4753
1084	TRUE	Empty	glutamine amidotransferase [Campylobacter jejuni subsp. jejuni]	gi|756091208		24 kDa		< 0.0001		unknown	-0.0425	-0.089	0.125	-0.0988	0.0747	-0.0273	0.0893	0.0461	-0.035	0.0217	0.0732	-0.071	0.6841	0.6266	0.6485	0.6179	1.0471	0.6089	-2.6729	-2.0798	-2.3217	-2.248	-2.3802	-2.006			1084	TRUE	Empty	glutamine amidotransferase [Campylobacter jejuni subsp. jejuni]	gi|756091208 (+1)		24 kDa		< 0.0001		unknown	0.0545	0.0113
1082	TRUE	Empty	alpha-2,3-sialyltransferase [Campylobacter jejuni subsp. jejuni]	gi|756015504		53 kDa	TRUE	< 0.0001		unknown	-0.0258	0.0735	-1.4269	0.0594	0.0693	-0.177	-0.0714	0.2541	0.1803	-0.1817	-0.2428	0.0079	4.1355	4.4097	4.6835	3.8958	4.6076	4.9952	0.2417	0.3166	0.6054	0.405	0.3469	0.5704			1082	TRUE	Empty	alpha-2,3-sialyltransferase [Campylobacter jejuni subsp. jejuni]	gi|756015504		53 kDa	TRUE	< 0.0001		unknown	-0.0995	0.226
1085	TRUE	Empty	orotidine 5'-phosphate decarboxylase [Campylobacter jejuni subsp. jejuni]	gi|756009725		32 kDa	TRUE	< 0.0001		unknown	0.0005	0.1893	0.0988	0.0152	-0.5337	-0.0217	0.088	0.1645	0.016	0.046	0.456	0.0467	0.4627	0.2372	0.5531	0.4988	0.7063	0.5886	-0.4597	-0.3921	-0.2165	-0.4474	0.6192	-0.074			1085	TRUE	Empty	orotidine 5'-phosphate decarboxylase [Campylobacter jejuni subsp. jejuni]	gi|756009725 (+3)		32 kDa	TRUE	< 0.0001		unknown	-0.0295	0.047
83.2	TRUE	Empty	signal recognition particle [Campylobacter jejuni subsp. jejuni]	gi|756010017		49 kDa	TRUE	< 0.0001		unknown	-0.0203	-0.2849	0	-0.0301	0	-0.1636	0.0572	-0.9118	-0.6749	-0.8687	-0.5389	0	0.6948	1.0873	0.6756	0.5467	0	-0.7067	3.9144	5.081	6.7518	4.6696	7.6093	4.659			83.2	TRUE	Empty	signal recognition particle [Campylobacter jejuni subsp. jejuni]	gi|756010017		49 kDa	TRUE	< 0.0001		unknown	0.3676	-0.6015
1086	TRUE	Empty	dTDP-4-dehydrorhamnose 3,5-epimerase [Campylobacter jejuni subsp. jejuni]	gi|756010774		21 kDa		< 0.0001		unknown	0.0982	-0.1091	0.0427	-0.2988	0.0162	0.0658	-0.5569	-0.5745	-1.3591	-0.3783	-0.1587	-0.8581	0.5491	0.7315	0.5827	-0.2415	0.6101	0.3076	3.9837	4.782	4.0547	4.0807	5.507	4.4212			1086	TRUE	Empty	dTDP-4-dehydrorhamnose 3,5-epimerase [Campylobacter jejuni subsp. jejuni]	gi|756010774		21 kDa		< 0.0001		unknown	-0.0919	-0.1095
1088	TRUE	Empty	hypothetical protein PJ19_03050 [Campylobacter jejuni subsp. jejuni]	gi|756090310		35 kDa	TRUE	< 0.0001		unknown	-0.1292	0.3595	0.0825	-0.1131	-0.0168	-0.2954	0.3204	0.1991	0.0884	0.0622	0.0263	-0.0643	0.4569	0.1062	0.1408	0.4166	0.3633	0.1842	-0.3165	-0.4557	-0.2434	-0.3437	-0.3987	-0.3499			1088	TRUE	Empty	hypothetical protein PJ19_03050 [Campylobacter jejuni subsp. jejuni]	gi|756090310 (+1)		35 kDa	TRUE	< 0.0001		unknown	0.1806	0.0593
1089	TRUE	Empty	acylneuraminate cytidylyltransferase [Campylobacter jejuni subsp. jejuni]	gi|756091516		25 kDa	TRUE	< 0.0001		unknown	-0.2046	0.4188	0.4998	0.093	-0.1886	-0.1351	0.1617	-0.1046	0.4291	0.3841	0.5943	0.1188	-2.7335	-3.2999	-3.3538	-3.2586	-2.6645	-3.1359	-2.6132	-3.3927	-3.2649	-3.4284	-3.139	-2.9304			1089	TRUE	Empty	acylneuraminate cytidylyltransferase [Campylobacter jejuni subsp. jejuni]	gi|756091516 (+1)		25 kDa	TRUE	< 0.0001		unknown	-0.0624	-0.3288
219.1	TRUE	Empty	ATP synthase F0F1 subunit gamma [Campylobacter jejuni subsp. jejuni]	gi|756009471		34 kDa	TRUE	0.17		unknown	0	0	0	0	0	0	0	0	0	0	0	0		0	0	0		0	0		0	0	0	0			219.1	TRUE	Empty	ATP synthase F0F1 subunit gamma [Campylobacter jejuni subsp. jejuni]	gi|756009471 (+2)		34 kDa	TRUE	0.17		unknown	0	0
135.2	TRUE	Empty	inorganic pyrophosphatase [Campylobacter jejuni subsp. jejuni]	gi|756009956		19 kDa	TRUE	< 0.0001		unknown	-0.3431	0.2835	-1.7732	0.2916	-0.727	-0.3415	0	-1.6398	0.1687	-0.9562	-0.5447	-1.213	2.2138	1.5161	2.5827	1.5337	1.7971	1.9055	5.2512	4.0997	4.5006	3.9529	5.1128	4.6409			135.2	TRUE	Empty	inorganic pyrophosphatase [Campylobacter jejuni subsp. jejuni]	gi|756009956		19 kDa	TRUE	< 0.0001		unknown	0	-0.7098
111.1	TRUE	Empty	ATP-dependent protease [Campylobacter jejuni subsp. jejuni]	gi|756009979		50 kDa	TRUE	0.00099		unknown	-0.116	0.0488	0.0078	0.0709	-0.1178	-0.0181	0.3443	-0.3407	0.1807	-0.0184	-0.1944	-0.3193	-0.7173	-1.8826	-2.3662	-1.5874	-1.7422	-2.0034	3.0412	1.0541	0.9791	0.2562	1.1452	0.9099			111.1	TRUE	Empty	ATP-dependent protease [Campylobacter jejuni subsp. jejuni]	gi|756009979		50 kDa	TRUE	0.00099		unknown	0.3594	-0.3255
93.1	TRUE	Empty	translocation protein TolB [Campylobacter jejuni subsp. jejuni]	gi|756014244		45 kDa	TRUE	< 0.0001		unknown	0.0353	-0.0267	0.0448	-0.0509	0.1257	-0.2297	-0.0375	0.1419	0.1311	0.1302	0.4249	0.1682	0.2767	1.2409	0.4331	0.3548	0.4308	0.5276	-2.2649	-2.4999	-3.6428	-2.1477	-2.3736	-2.1778			93.1	TRUE	Empty	translocation protein TolB [Campylobacter jejuni subsp. jejuni]	gi|756014244		45 kDa	TRUE	< 0.0001		unknown	-0.2033	-0.0238
206.1	TRUE	Empty	sugar ABC transporter substrate-binding protein [Campylobacter jejuni subsp. jejuni]	gi|756015520		61 kDa	TRUE	< 0.0001		unknown	-0.0653	-0.0493	0.0008	0.3689	-0.1769	-0.0934	0.383	-0.0134	0.0001	-0.0644	-0.0234	0.1514	0.1228	0.1971	0.108	0.0294	0.2309	-0.0831	-3.6475	-2.4578	-1.6655	-1.9814	-1.8248	-1.5968			206.1	TRUE	Empty	sugar ABC transporter substrate-binding protein [Campylobacter jejuni subsp. jejuni]	gi|756015520 (+2)		61 kDa	TRUE	< 0.0001		unknown	0.334	-0.0624
1094	TRUE	Empty	phosphoglycerate mutase [Campylobacter jejuni subsp. jejuni]	gi|756010279		20 kDa	TRUE	< 0.0001		unknown	-0.0421	-0.0023	0.0585	0.0355	-0.2252	-0.0176	0.0745	-0.0285	-0.0088	-0.074	0.8046	-0.0537	-1.0473	-1.279	-1.241	-0.91	-0.5282	-0.9421	0.1248	-0.0349	-0.0292	-0.1155	0.0228	0.8047			1094	TRUE	Empty	phosphoglycerate mutase [Campylobacter jejuni subsp. jejuni]	gi|756010279 (+3)		20 kDa	TRUE	< 0.0001		unknown	-0.0142	-0.1172
1095	TRUE	Empty	transporter [Campylobacter jejuni subsp. jejuni]	gi|756009921		50 kDa	TRUE	< 0.0001		unknown	-0.0845	0.0259	-0.0002	-0.079	-0.003	0.0662	0.1321	0.0449	0.0297	-0.0415	0.1703	0.1387	0.1453	0.3123	0.2056	0.0624	0.0825	0.1127	0.155	0.1103	0.1827	0.1677	0.1974	0.0042			1095	TRUE	Empty	transporter [Campylobacter jejuni subsp. jejuni]	gi|756009921 (+3)		50 kDa	TRUE	< 0.0001		unknown	0.0573	-0.03
1096	TRUE	Empty	16S rRNA methyltransferase [Campylobacter jejuni subsp. jejuni]	gi|756014367		25 kDa		0.06		unknown	-0.0706	-0.013	0.3147	-0.0004	-0.0709	-0.0697	-0.0235	0.0257	-0.1056	0.0883	-0.0711	-0.3771	-0.0214	-0.0792	-0.306	-0.1012	0.0071	0.2812	-0.1873	-0.0984	-0.4235	-0.2046	-0.0106	-0.2303			1096	TRUE	Empty	16S rRNA methyltransferase [Campylobacter jejuni subsp. jejuni]	gi|756014367 (+2)		25 kDa		0.06		unknown	0.0777	0.127
501.1	TRUE	Empty	UDP-4-amino-4,6-dideoxy-N-acetyl-beta-L-altrosamine aminotransferase [Campylobacter jejuni subsp. jejuni]	gi|756091101		42 kDa	TRUE	< 0.0001		unknown	-0.1351	-0.2546	0.2983	-0.1318	-0.0654	0.801	-0.5132	-0.5235	-0.4446	-1.4639	-0.1567	-0.6142	-3.016	-2.3777	-2.4467	0	-3.9705	-3.1377	-0.2916	-0.2514	0.5209	-0.1539	-0.1316	-0.274			501.1	TRUE	Empty	UDP-4-amino-4,6-dideoxy-N-acetyl-beta-L-altrosamine aminotransferase [Campylobacter jejuni subsp. jejuni]	gi|756091101 (+1)		42 kDa	TRUE	< 0.0001		unknown	0.0376	0.0274
470.1	TRUE	Empty	nicotinate phosphoribosyltransferase [Campylobacter jejuni subsp. jejuni]	gi|756091165		17 kDa	TRUE	< 0.0001		unknown	0.0156	-0.504	-0.1171	0.4778	1.2351	0.0076	0.0446	-0.1509	-0.4782	-0.1807	0.3432	-0.0549	-3.1077	-3.4141	-3.2166	-4.6797	-3.5463	-3.2941	-1.7642	-1.3494	-1.8987	-2.9738	-1.8302	-1.8377			470.1	TRUE	Empty	nicotinate phosphoribosyltransferase [Campylobacter jejuni subsp. jejuni]	gi|756091165 (+1)		17 kDa	TRUE	< 0.0001		unknown	0.1816	-0.0139
1097	TRUE	Empty	ABC transporter ATP-binding protein [Campylobacter jejuni subsp. jejuni]	gi|756015522		25 kDa		< 0.0001		unknown	-0.1934	0.1249	0.0761	-0.2388	0.1145	0.0637	0.1688	0.2579	0.0353	-0.0283	0.806	0.1691	1.4002	0.6139	0.5114	0.2011	0.101	-0.103	0.3246	0.6113	0.5387	0.1476	0.4723	0.4919			1097	TRUE	Empty	ABC transporter ATP-binding protein [Campylobacter jejuni subsp. jejuni]	gi|756015522 (+2)		25 kDa		< 0.0001		unknown	-0.0814	0.0076
1101	TRUE	Empty	membrane protein [Campylobacter jejuni subsp. jejuni]	gi|756010222		45 kDa		< 0.0001		unknown	-0.0914	0.0133	0.042	-0.0539	0.067	0.037	0.0301	0.1093	0.0017	-0.1243	0.3656	-0.008	0.2165	0.3103	0.114	-0.1043	0.1797	0.113	-0.196	-0.3421	-0.0526	-0.2498	-0.427	-0.3685			1101	TRUE	Empty	membrane protein [Campylobacter jejuni subsp. jejuni]	gi|756010222 (+3)		45 kDa		< 0.0001		unknown	-0.047	0.0321
1102	TRUE	Empty	tRNA methyltransferase [Campylobacter jejuni subsp. jejuni]	gi|756010255		34 kDa	TRUE	< 0.0001		unknown	-0.0652	0.0316	0.1309	0.0333	-0.0605	-0.0795	0.0377	-0.0627	0.0654	0.0204	0.0377	-0.0418	-0.0095	-0.1373	-0.2116	-0.6707	-0.156	-0.3704	-0.3296	-0.4409	-0.4646	-0.471	-0.3623	-0.494			1102	TRUE	Empty	tRNA methyltransferase [Campylobacter jejuni subsp. jejuni]	gi|756010255 (+3)		34 kDa	TRUE	< 0.0001		unknown	0.0377	-0.0628
1103	TRUE	Empty	ribosomal protein L11 methyltransferase [Campylobacter jejuni subsp. jejuni]	gi|756010436		32 kDa		0.48		unknown	0.1602	0.1163	-0.4963	0.1675	0.1376	0	0	0.1129	0.0961	-0.0714	0.208	0.4451	0.2123	0.2058	0.8468	-0.7727	0.0786	1.0392	0.0312	0.0766	0.3389	0.6368	0.3474	2.0169			1103	TRUE	Empty	ribosomal protein L11 methyltransferase [Campylobacter jejuni subsp. jejuni]	gi|756010436 (+3)		32 kDa		0.48		unknown	0	0.0253
56.1	TRUE	Empty	polynucleotide phosphorylase [Campylobacter jejuni subsp. jejuni]	gi|756011086		79 kDa	TRUE	< 0.0001		unknown	0.1572	0.1096	0	-0.2038	0.2088	0.0099	-0.0782	-0.0942	0.0564	0	-0.4425	-0.5197	0.3099	0	1.0705	0.6737	0.2536	0.1144	3.5943	5.0041	4.7231	5.2501	4.703	4.217			56.1	TRUE	Empty	polynucleotide phosphorylase [Campylobacter jejuni subsp. jejuni]	gi|756011086		79 kDa	TRUE	< 0.0001		unknown	0.1803	0.1643
111.2	TRUE	Empty	ATP-dependent protease [Campylobacter jejuni subsp. jejuni]	gi|756014756		50 kDa	TRUE	< 0.0001		unknown	0.162	-0.0574	0.0149	-0.0269	-0.1825	0.0753	0.2886	0.1884	0.364	0.3534	0.1506	0.2024	0.1962	1.6241	0.2551	2.0799	0.535	2.8234	-3.3082	-2.9804	-3.9334	-4.4367	-3.3232	0			111.2	TRUE	Empty	ATP-dependent protease [Campylobacter jejuni subsp. jejuni]	gi|756014756		50 kDa	TRUE	< 0.0001		unknown	0.0301	-0.07
344.1	TRUE	Empty	cysteinyl-tRNA synthetase [Campylobacter jejuni subsp. jejuni]	gi|756014876		54 kDa	TRUE	< 0.0001		unknown	-0.0316	-0.1575	-0.0209	-0.0016	0.3082	-0.0335	0.0783	-0.2172	-0.1273	0.0812	0.0956	-0.6683	-0.1128	-0.202	-0.3151	-0.1045	-0.1889	-0.1456	-3.9077	-3.0677	-3.602	-3.8736	-3.9613	-2.8369			344.1	TRUE	Empty	cysteinyl-tRNA synthetase [Campylobacter jejuni subsp. jejuni]	gi|756014876 (+2)		54 kDa	TRUE	< 0.0001		unknown	0.1931	-0.1024
574.1	TRUE	Empty	phosphatidylserine decarboxylase [Campylobacter jejuni subsp. jejuni]	gi|756014917		30 kDa	TRUE	< 0.0001		unknown	-0.0507	-0.2547	-0.0025	0.0266	0.1866	0.0664	0.0065	0.0501	0.0264	-0.0157	0.3428	-0.0182	0.3358	0.3749	-0.0472	0.1613	0.1198	-0.1163	-1.1028	-2.5746	-1.7067	-2.6708	-2.0039	-2.6857			574.1	TRUE	Empty	phosphatidylserine decarboxylase [Campylobacter jejuni subsp. jejuni]	gi|756014917		30 kDa	TRUE	< 0.0001		unknown	-0.061	-0.0174
1104	TRUE	Empty	hypothetical protein PJ18_07330 [Campylobacter jejuni subsp. jejuni]	gi|756015516		72 kDa	TRUE	< 0.0001		unknown	0.0792	-1.1305	0.536	-0.3295	0.3471	-0.1082	0.3494	-0.7328	1.4184	0.244	0.315	0.3876	4.8738	4.477	5.2505	4.9823	4.8647	4.6697	0.2722	0	0.1625	0.4206	0.3926	-0.4364			1104	TRUE	Empty	hypothetical protein PJ18_07330 [Campylobacter jejuni subsp. jejuni]	gi|756015516		72 kDa	TRUE	< 0.0001		unknown	-0.0068	-1.089
287.1	TRUE	Empty	UDP-N-acetylglucosamine 1-carboxyvinyltransferase [Campylobacter jejuni subsp. jejuni]	gi|756090634		45 kDa	TRUE	< 0.0001		unknown	-0.21	0.0788	-0.2768	0.2166	-0.1185	0.3013	-0.1714	0.548	0.3968	-0.2272	0.9189	1.2503	-0.6088	-0.8114	-0.2955	-0.7481	-0.3895	0.0904	-1.2743	-2.6794	-1.5042	0	0	0			287.1	TRUE	Empty	UDP-N-acetylglucosamine 1-carboxyvinyltransferase [Campylobacter jejuni subsp. jejuni]	gi|756090634		45 kDa	TRUE	< 0.0001		unknown	-0.5558	0.1636
1107	TRUE	Empty	hypothetical protein PJ19_04870 [Campylobacter jejuni subsp. jejuni]	gi|756090649		25 kDa		< 0.0001		unknown	-0.2275	-0.0444	0.0193	0.0778	0.043	0.3438	-0.1202	-0.1776	-0.0984	-0.1483	0.2284	-0.0976	-2.7769	-2.2699	-2.7514	-2.5759	-2.6655	-2.4603	-0.3459	-0.4946	-0.4543	-0.6651	-0.5271	-0.5155			1107	TRUE	Empty	hypothetical protein PJ19_04870 [Campylobacter jejuni subsp. jejuni]	gi|756090649 (+1)		25 kDa		< 0.0001		unknown	-0.0474	-0.1047
1100	TRUE	Empty	integrase [Campylobacter jejuni subsp. jejuni]	gi|756010152		41 kDa		< 0.0001		unknown	-0.0485	0.0426	-0.0034	-0.0604	0.008	0.0229	0.2288	0.1613	0.0659	0.0428	0.0543	0.197	-0.3195	-0.8128	-0.3162	-0.6579	-0.8439	-0.402	-0.0373	-0.1284	-0.0515	0.0432	-0.0275	-0.0676			1100	TRUE	Empty	integrase [Campylobacter jejuni subsp. jejuni]	gi|756010152 (+2)		41 kDa		< 0.0001		unknown	0.0988	0.0314
605.1	TRUE	Empty	hypothetical protein PJ19_08825 [Campylobacter jejuni subsp. jejuni]	gi|756091402		15 kDa	TRUE	< 0.0001		unknown	-0.2033	1.0288	-0.5639	1.313	-0.1761	-0.3177	0.7535	0.1562	0.4858	-0.0736	1.6764	0.3566	-3.7469	-4.2751	-3.4935	0	-4.9163	0	-3.6475	-4.1298	-4.3726	0	0	-3.5862			605.1	TRUE	Empty	hypothetical protein PJ19_08825 [Campylobacter jejuni subsp. jejuni]	gi|756091402 (+1)		15 kDa	TRUE	< 0.0001		unknown	0.3481	-0.2492
1105	TRUE	Empty	segregation protein A [Campylobacter jejuni subsp. jejuni]	gi|756015576		34 kDa	TRUE	< 0.0001		unknown	-0.0943	-0.0571	0.0107	-0.0541	0.0779	0.0262	-0.1285	-0.0413	-0.0347	-0.1145	-0.1943	-0.2418	-0.1214	0.132	-0.0563	0.1325	0.4572	0.0482	0.1946	0.0205	0.2324	0.0188	-0.0303	0.3143			1105	TRUE	Empty	segregation protein A [Campylobacter jejuni subsp. jejuni]	gi|756015576		34 kDa	TRUE	< 0.0001		unknown	0.0116	0.0989
203.2	TRUE	Empty	aspartate aminotransferase [Campylobacter jejuni subsp. jejuni]	gi|756010060		43 kDa	TRUE	< 0.0001		unknown	0.1119	-0.6643	0.4337	0	0	-0.1827	0	0.1299	-0.4693	-0.5336	0	0	0.6334	0.9062	0.3559	0	0	0.1719	4.8399	4.1386	5.291	7.5835	6.9292	5.7546			203.2	TRUE	Empty	aspartate aminotransferase [Campylobacter jejuni subsp. jejuni]	gi|756010060		43 kDa	TRUE	< 0.0001		unknown	0	3.40282e+38
108.1	TRUE	Empty	DNA gyrase subunit B [Campylobacter jejuni subsp. jejuni]	gi|756089740		87 kDa	TRUE	< 0.0001		unknown	-0.1654	0.6078	-0.1362	-0.1656	-0.0922	0.2404	0.2508	0.0998	0.8563	-0.0234	-0.0433	-0.1267	-3.053	-2.9937	-2.9479	-2.8184	-2.6726	-2.5984	-0.1822	-0.9215	-0.1988	-0.1418	-0.1326	-0.5311			108.1	TRUE	Empty	DNA gyrase subunit B [Campylobacter jejuni subsp. jejuni]	gi|756089740 (+1)		87 kDa	TRUE	< 0.0001		unknown	0.1394	-0.0116
1109	TRUE	Empty	beta-lactamase [Campylobacter jejuni subsp. jejuni]	gi|756014411		30 kDa		< 0.0001		unknown	0.0616	0.3809	0.0824	0.1219	-0.2201	0.0307	3.1795	2.8239	3.0899	3.081	3.0052	3.2906	-0.0483	-2.0754	-0.1984	-0.4415	0.025	-0.028	-0.6419	-0.3541	-0.7436	-0.6402	-0.6807	-0.3969			1109	TRUE	Empty	beta-lactamase [Campylobacter jejuni subsp. jejuni]	gi|756014411 (+2)		30 kDa		< 0.0001		unknown	0.1124	-0.2431
181.1	TRUE	Empty	oxidoreductase [Campylobacter jejuni subsp. jejuni]	gi|756014527		27 kDa	TRUE	0.00018		unknown	0.0353	-0.1263	0.0358	0.0223	-0.0188	0.07	0.021	0.0586	0.191	-0.1319	0.0713	0.0548	1.513	1.3339	1.373	1.4727	1.4368	0.5918	-1.5079	-1.5779	-0.65	-1.8099	-2.6551	-2.3337			181.1	TRUE	Empty	oxidoreductase [Campylobacter jejuni subsp. jejuni]	gi|756014527 (+2)		27 kDa	TRUE	0.00018		unknown	-0.0222	0.0154
496.1	TRUE	Empty	flagellar motor protein MotA [Campylobacter jejuni subsp. jejuni]	gi|756009684		28 kDa	TRUE	< 0.0001		unknown	-0.035	-0.0121	0.0633	0.0239	0.0719	-0.2072	0.2685	-0.1158	-0.3138	-0.0172	-0.0578	0.0967	-3.2602	-2.8957	-3.8274	-6.9381	0	-4.882	0.7292	1.1299	-0.178	-0.1002	-0.217	0.0644			496.1	TRUE	Empty	flagellar motor protein MotA [Campylobacter jejuni subsp. jejuni]	gi|756009684		28 kDa	TRUE	< 0.0001		unknown	0.3216	-0.0627
7.1	TRUE	Empty	DNA-directed RNA polymerase subunit beta [Campylobacter jejuni subsp. jejuni]	gi|756009819		156 kDa	TRUE	0.00072		unknown	-0.1972	-0.0694	0.0015	-0.0799	-0.0618	0.6636	-0.6535	0.2364	-0.2187	-0.417	-0.2137	-0.5562	-2.1992	-1.0953	-1.6439	-2.1716	-1.4134	-0.9516	1.016	1.8882	2.6352	2.1832	1.8498	1.8808			7.1	TRUE	Empty	DNA-directed RNA polymerase subunit beta [Campylobacter jejuni subsp. jejuni]	gi|756009819		156 kDa	TRUE	0.00072		unknown	-0.4541	0.4358
505.1	TRUE	Empty	protein-disulfide isomerase [Campylobacter jejuni subsp. jejuni]	gi|756010157		25 kDa	TRUE	< 0.0001		unknown	-0.2124	-0.0295	0.1143	-0.1263	0.2976	0.0445	-0.0661	0.2012	0.0263	-0.0852	0.1181	-0.3544	-1.4417	-2.4909	-2.5717	-3.4417	0	-2.6116	1.6538	1.481	1.6244	2.3522	3.4513	1.8606			505.1	TRUE	Empty	protein-disulfide isomerase [Campylobacter jejuni subsp. jejuni]	gi|756010157 (+2)		25 kDa	TRUE	< 0.0001		unknown	-0.0765	0.1909
1112	TRUE	Empty	membrane protein [Campylobacter jejuni subsp. jejuni]	gi|756010438		34 kDa	TRUE	0.1		unknown	-0.1126	-0.0508	-0.0597	0.0225	0.0563	0.0675	-0.0721	-0.0667	-0.0743	-0.1765	-0.1317	-0.0193	-0.0103	0.5761	-0.0093	-0.0941	-0.1033	-0.0202	0.0071	-0.1975	0.0307	0.0391	-0.1532	-0.1443			1112	TRUE	Empty	membrane protein [Campylobacter jejuni subsp. jejuni]	gi|756010438 (+3)		34 kDa	TRUE	0.1		unknown	0.006	0.0114
27.1	TRUE	Empty	1-pyrroline-5-carboxylate dehydrogenase [Campylobacter jejuni subsp. jejuni]	gi|756010839		133 kDa	TRUE	< 0.0001		unknown	0.1269	0.0188	-0.0407	-0.0599	-0.4881	0.4238	0	-0.7826	-1.491	-0.5162	-0.3307	-1.136	0.5015	0.6405	0.7317	0.29	1.1502	0.1639	3.5315	4.9213	4.5201	4.9985	5.725	5.9227			27.1	TRUE	Empty	1-pyrroline-5-carboxylate dehydrogenase [Campylobacter jejuni subsp. jejuni]	gi|756010839		133 kDa	TRUE	< 0.0001		unknown	0	-0.1294
602.1	TRUE	Empty	UDP-N-acetylglucosamine 2-epimerase [Campylobacter jejuni subsp. jejuni]	gi|756091128		44 kDa	TRUE	< 0.0001		unknown	-0.5647	-0.0709	0.4087	0.6139	0.1407	-0.211	-0.0473	-0.7122	-0.5315	-0.0534	-0.2764	-0.7085	-3.7064	-2.9649	-2.7199	-2.6684	-2.977	0	-0.8665	-1.0682	-1.5809	-1.4887	-1.8394	-1.0656			602.1	TRUE	Empty	UDP-N-acetylglucosamine 2-epimerase [Campylobacter jejuni subsp. jejuni]	gi|756091128 (+1)		44 kDa	TRUE	< 0.0001		unknown	0.4138	-0.2511
197.2	TRUE	Empty	thioredoxin reductase [Campylobacter jejuni subsp. jejuni]	gi|756014376		33 kDa	TRUE	< 0.0001		unknown	-0.0365	-0.0238	-0.0183	0.0172	-0.058	0.1259	-0.1949	0.0542	0.0519	0.0834	-0.0861	-0.073	0.2056	0.0569	0.3445	0.4399	0.5142	0.893	-1.519	-2.46	-1.3461	-2.7825	-1.8094	0			197.2	TRUE	Empty	thioredoxin reductase [Campylobacter jejuni subsp. jejuni]	gi|756014376 (+2)		33 kDa	TRUE	< 0.0001		unknown	-0.1802	0.0689
249.1	TRUE	Empty	amino acid carrier protein [Campylobacter jejuni subsp. jejuni]	gi|756014964		53 kDa	TRUE	< 0.0001		unknown	0.0094	-0.0821	0.0764	-0.0233	-0.0115	0.0241	0.0648	-0.0056	-0.0524	-0.0506	0.0813	0.0701	0.2614	0.2999	0.2978	0.2876	0.2758	0.165	-2.2062	-2.9626	-2.8272	-3.0057	-3.7085	-3.6541			249.1	TRUE	Empty	amino acid carrier protein [Campylobacter jejuni subsp. jejuni]	gi|756014964 (+2)		53 kDa	TRUE	< 0.0001		unknown	0.0339	-0.0365
74.1	TRUE	Empty	hypothetical protein PJ18_04935 [Campylobacter jejuni subsp. jejuni]	gi|756015054		21 kDa	TRUE	0.00022		unknown	-0.0496	-0.0474	-0.0788	0.0708	-0.0269	0.059	-0.0542	0.0261	0.0514	0.0554	-0.0649	0.0338	0.7644	1.0272	0.957	0.7056	0.8307	0.835	-3.4058	-3.4785	-3.2945	-3.9819	-4.1575	-2.9674			74.1	TRUE	Empty	hypothetical protein PJ18_04935 [Campylobacter jejuni subsp. jejuni]	gi|756015054 (+2)		21 kDa	TRUE	0.00022		unknown	-0.0688	0.0115
127.1	TRUE	Empty	ABC transporter ATPase [Campylobacter jejuni subsp. jejuni]	gi|756009641		28 kDa	TRUE	< 0.0001		unknown	0.0675	0.1845	0.2219	-0.1793	-0.3739	-0.2422	-0.7668	-0.2568	0.2804	0.2871	-0.1571	-0.1513	-1.014	-1.0676	-1.7481	-1.3758	-0.3739	-0.6247	2.3587	2.786	2.3416	3.1814	2.7082	2.5431			127.1	TRUE	Empty	ABC transporter ATPase [Campylobacter jejuni subsp. jejuni]	gi|756009641		28 kDa	TRUE	< 0.0001		unknown	-0.7859	-0.2759
76.2	TRUE	Empty	N-acetyl sugar amidotransferase [Campylobacter jejuni subsp. jejuni]	gi|756010685		44 kDa	TRUE	< 0.0001		unknown	-0.8944	0.4951	-1.0681	-0.6663	-0.0122	-0.1956	0	0	0	-1.6837	0	0	2.6112	1.2631	1.5554	2.0686	1.7889	1.4105	7.0945	5.4441	6.1087	6.8493	6.8897	6.7569			76.2	TRUE	Empty	N-acetyl sugar amidotransferase [Campylobacter jejuni subsp. jejuni]	gi|756010685		44 kDa	TRUE	< 0.0001		unknown	0	0
426.1	TRUE	Empty	thiazole synthase [Campylobacter jejuni subsp. jejuni]	gi|756015100		28 kDa	TRUE	< 0.0001		unknown	0.0386	0.0065	-0.0728	-0.0699	-0.0767	0.0902	-0.0333	0.0574	0.3025	0.0169	-0.1075	-0.0028	-0.2735	-0.2732	-0.1619	-0.0183	-0.1181	-0.2268	-2.2848	-2.0593	-2.1852	-2.6905	-3.0913	-2.3525			426.1	TRUE	Empty	thiazole synthase [Campylobacter jejuni subsp. jejuni]	gi|756015100 (+2)		28 kDa	TRUE	< 0.0001		unknown	-0.0823	0.0084
1116	TRUE	Empty	hypothetical protein PJ18_04150 [Campylobacter jejuni subsp. jejuni]	gi|756014913		19 kDa		< 0.0001		unknown	-0.0624	-0.0726	-0.0701	0.0126	0.1187	-0.0146	0.1134	0.0701	-0.0297	0.0065	0.0688	0.1542	-0.039	0.0876	0.0722	-0.1086	-0.1221	-0.0515	-1.1093	-0.8874	-0.8521	-1.1357	-0.9994	-1.5563			1116	TRUE	Empty	hypothetical protein PJ18_04150 [Campylobacter jejuni subsp. jejuni]	gi|756014913 (+2)		19 kDa		< 0.0001		unknown	0.0275	-0.0158
1115	TRUE	Empty	30S ribosomal protein S17 [Campylobacter jejuni subsp. jejuni]	gi|756010378		7 kDa		< 0.0001		unknown	-0.0631	0.0488	0.0722	0.0604	-0.115	-0.0327	0.0725	0.1711	0.1892	0.0231	-0.2131	-0.1022	0.1486	0.0635	0.1	0.1308	0.4481	0.1125	-0.2799	-0.2096	-0.1288	0.1963	0.5016	-0.2273			1115	TRUE	Empty	30S ribosomal protein S17 [Campylobacter jejuni subsp. jejuni]	gi|756010378 (+3)		7 kDa		< 0.0001		unknown	0.0264	0.125
105.2	TRUE	Empty	P08779	P08779		?	TRUE	0.049		unknown	0.0298	-1.7913	-1.3866	-0.8131	3.626	1.0412	-1.1201	-1.3824	-0.0192	-0.411	-1.0705	0	-1.5281	-1.5565	-0.5917	-1.5635	-1.0488	-0.2795	-0.6919	1.3352	-0.7927	0.7375	-0.8411	-3.0437			105.2	TRUE	Empty	P08779	P08779 (+1)		?	TRUE	0.049		unknown	-0.3389	-0.6013
116.1	TRUE	Empty	membrane protein [Campylobacter jejuni subsp. jejuni]	gi|756009494		83 kDa	TRUE	< 0.0001		unknown	-0.1116	0.0013	-0.022	-0.0092	0.0717	0.0031	-0.028	0.0023	-0.007	-0.1433	-0.0393	0.0606	-3.9209	-6.5049	-2.4969	-5.0295	-4.1617	-4.1097	-0.2307	-0.4	-0.2611	-0.3152	-0.4215	-0.2833			116.1	TRUE	Empty	membrane protein [Campylobacter jejuni subsp. jejuni]	gi|756009494 (+2)		83 kDa	TRUE	< 0.0001		unknown	-0.0142	0.0161
9.1	TRUE	Empty	DNA-directed RNA polymerase subunit beta' [Campylobacter jejuni subsp. jejuni]	gi|756014590		169 kDa	TRUE	0.0035		unknown	1.0785	4.6159	-0.2902	-1.0755	-0.2319	-0.2751	-0.0213	-1.9408	4.5211	-0.394	0.0384	-0.2642	0.8742	0	-0.3656	0.3475	0.4894	-3.3454	-3.422	0	-1.9636	-2.5266	-2.929	-2.3231			9.1	TRUE	Empty	DNA-directed RNA polymerase subunit beta' [Campylobacter jejuni subsp. jejuni]	gi|756014590 (+2)		169 kDa	TRUE	0.0035		unknown	-0.0753	-1.9948
345.1	TRUE	Empty	hypothetical protein PJ18_03825 [Campylobacter jejuni subsp. jejuni]	gi|756014851		40 kDa	TRUE	< 0.0001		unknown	0.0926	-0.1375	-0.0421	-0.0774	0.0932	0.0486	0.0667	-0.0272	0.0436	-0.0358	-0.0049	0.2753	-0.1229	0.0836	-0.081	-0.0466	-0.2155	-0.0991	-3.1928	-3.3692	-3.3301	-3.4619	-4.9842	-3.4877			345.1	TRUE	Empty	hypothetical protein PJ18_03825 [Campylobacter jejuni subsp. jejuni]	gi|756014851 (+2)		40 kDa	TRUE	< 0.0001		unknown	0.0203	-0.0736
114.1	TRUE	Empty	phosphoenolpyruvate carboxykinase [Campylobacter jejuni subsp. jejuni]	gi|756014992		59 kDa	TRUE	0.00026		unknown	-0.078	-0.1693	-0.0441	0.2758	0.3621	-0.096	0.1856	-0.0204	0.0709	-0.0543	-0.0749	-0.0691	0.4867	0.3375	0.4197	0.4672	0.392	0.2272	0	0	-4.9282	0	0	0			114.1	TRUE	Empty	phosphoenolpyruvate carboxykinase [Campylobacter jejuni subsp. jejuni]	gi|756014992 (+2)		59 kDa	TRUE	0.00026		unknown	0.1898	-0.0162
153.1	TRUE	Empty	PseD protein [Campylobacter jejuni subsp. jejuni]	gi|756091134		76 kDa	TRUE	< 0.0001		unknown	-0.275	-0.0192	0.0426	-0.1079	0.1758	0.1927	-0.0839	-0.4579	-0.2357	-0.1651	-0.3575	-0.3717	-3.3268	-3.4603	-3.5932	-3.4974	-3.7782	-3.8177	-3.4831	-3.5985	-3.9473	-3.6922	-3.9736	-3.7994			153.1	TRUE	Empty	PseD protein [Campylobacter jejuni subsp. jejuni]	gi|756091134 (+1)		76 kDa	TRUE	< 0.0001		unknown	0.2246	-0.1494
1119	TRUE	Empty	indole-3-glycerol phosphate synthase [Campylobacter jejuni subsp. jejuni]	gi|756009828		30 kDa	TRUE	< 0.0001		unknown	-0.4231	0.068	0.2202	-0.0378	-0.3444	0.2009	-0.5223	0	-0.9908	-0.166	-0.125	-1.6221	1.0679	0.5264	0.379	0.2353	0.7837	0.2588	5.377	4.1802	5.6459	5.1912	3.7843	3.859			1119	TRUE	Empty	indole-3-glycerol phosphate synthase [Campylobacter jejuni subsp. jejuni]	gi|756009828		30 kDa	TRUE	< 0.0001		unknown	0.1243	0
51.2	TRUE	Empty	carbamoyl phosphate synthase large subunit [Campylobacter jejuni subsp. jejuni]	gi|756009631		121 kDa	TRUE	< 0.0001		unknown	0.1713	-0.2746	0.1637	-0.2137	-0.0252	0.0531	0.1744	0.1721	-0.2911	-0.1146	-0.8397	-0.8294	-1.1048	-0.0264	-0.7027	-0.5175	-0.0939	-1.2522	1.2678	3.2913	2.7685	3.734	3.7632	3.2238			51.2	TRUE	Empty	carbamoyl phosphate synthase large subunit [Campylobacter jejuni subsp. jejuni]	gi|756009631		121 kDa	TRUE	< 0.0001		unknown	0.4736	0.4712
65.2	TRUE	Empty	phosphate acetyltransferase [Campylobacter jejuni subsp. jejuni]	gi|756009996		56 kDa	TRUE	< 0.0001		unknown	-0.0095	0.0231	-0.0171	0.1031	0.0073	-0.1086	-0.463	0.0604	-0.2207	-0.332	-0.2334	-0.4755	0.2554	0.3607	0.35	0.3093	0.4051	0.5209	3.2386	3.8249	4.1103	4.3259	3.5133	4.2946			65.2	TRUE	Empty	phosphate acetyltransferase [Campylobacter jejuni subsp. jejuni]	gi|756009996		56 kDa	TRUE	< 0.0001		unknown	-0.1856	0.3378
1125	TRUE	Empty	ribose 5-phosphate isomerase [Campylobacter jejuni subsp. jejuni]	gi|756010206		16 kDa		< 0.0001		unknown	-0.0942	0.1674	0.0442	-0.3065	0.0107	0.0968	-0.0025	0.1267	0.0856	0.0114	-0.0139	0.0961	-0.0616	-0.0717	-0.1034	-0.0556	-0.4167	-0.1545	-0.6844	-0.5936	-0.6715	-0.6053	-0.9077	-0.6427			1125	TRUE	Empty	ribose 5-phosphate isomerase [Campylobacter jejuni subsp. jejuni]	gi|756010206 (+3)		16 kDa		< 0.0001		unknown	-0.0629	0.0663
23.1	TRUE	Empty	formate dehydrogenase [Campylobacter jejuni subsp. jejuni]	gi|756014855		105 kDa	TRUE	0.0002		unknown	-0.0608	-0.09	0.1615	0.0024	-0.0293	-0.046	0.042	0.0053	0.0344	-0.1559	0.033	-0.0262	0.2965	0.3635	0.4258	0.2347	0.8405	0.1917	-1.5214	-1.6234	-4.856	-1.9995	-2.1352	-2.8863			23.1	TRUE	Empty	formate dehydrogenase [Campylobacter jejuni subsp. jejuni]	gi|756014855 (+2)		105 kDa	TRUE	0.0002		unknown	0.0483	0.0116
153.2	TRUE	Empty	PseD protein [Campylobacter jejuni subsp. jejuni]	gi|756010679		76 kDa	TRUE	0.0006		unknown	-0.098	-0.1085	0.0042	0.0812	0.1204	0	0	-0.5186	-0.2496	-0.5266	-0.0103	-0.6259	0.6832	0.6947	0.5823	0.5041	0.4648	0	4.8539	4.1788	4.811	4.1597	5.0474	0			153.2	TRUE	Empty	PseD protein [Campylobacter jejuni subsp. jejuni]	gi|756010679		76 kDa	TRUE	0.0006		unknown	0	-0.1238
1126	TRUE	Empty	GTP cyclohydrolase [Campylobacter jejuni subsp. jejuni]	gi|756010273		21 kDa		< 0.0001		unknown	0.0263	0.0588	0.0004	0.0165	-0.233	0.0848	0.3062	0.4882	0.2466	0.1549	0.1322	0.1347	-0.1254	-0.6202	-0.0363	-0.3098	-0.0195	-0.2925	0.0313	0.0582	0.0369	0.0691	0.121	-0.0016			1126	TRUE	Empty	GTP cyclohydrolase [Campylobacter jejuni subsp. jejuni]	gi|756010273 (+3)		21 kDa		< 0.0001		unknown	0.0771	0.2592
1127	TRUE	Empty	inositol monophosphatase [Campylobacter jejuni subsp. jejuni]	gi|756010763		27 kDa	TRUE	< 0.0001		unknown	0.0738	0.1395	0.0831	-0.2008	-0.2203	0.168	-0.2134	-0.6573	-0.286	-0.1517	-0.3746	-0.521	0.5428	0.4771	0.5116	0.5972	0.8369	0.3006	4.7618	4.0707	4.223	3.7401	3.6638	3.4868			1127	TRUE	Empty	inositol monophosphatase [Campylobacter jejuni subsp. jejuni]	gi|756010763		27 kDa	TRUE	< 0.0001		unknown	0.1817	-0.2622
1123	TRUE	Empty	gamma-glutamyl kinase [Campylobacter jejuni subsp. jejuni]	gi|756009462		28 kDa	TRUE	< 0.0001		unknown	0.0282	-0.0439	0.0208	0.0425	-0.0851	0.0846	-0.0151	0.2995	0.1357	0.0527	-0.0107	0.0381	-0.0795	-0.3116	-0.091	-0.0855	-0.0382	-0.207	-0.0713	0.1197	0.0936	0.2621	0.1806	0.0875			1123	TRUE	Empty	gamma-glutamyl kinase [Campylobacter jejuni subsp. jejuni]	gi|756009462 (+3)		28 kDa	TRUE	< 0.0001		unknown	-0.0941	0.2205
1124	TRUE	Empty	radical SAM protein [Campylobacter jejuni subsp. jejuni]	gi|756009525		29 kDa	TRUE	0.0035		unknown	-0.2808	-0.0602	-0.0466	-0.172	0.5435	-0.0985	-0.1521	-0.1335	-0.2757	-0.2475	-0.2055	-0.8913	-0.308	-0.0219	-0.2619	-0.225	-0.8292	-0.2508	-0.0773	-1.0276	-0.1523	-0.2572	0.3837	-0.506			1124	TRUE	Empty	radical SAM protein [Campylobacter jejuni subsp. jejuni]	gi|756009525		29 kDa	TRUE	0.0035		unknown	0.1625	0.1812
1131	TRUE	Empty	hydrolase TatD [Campylobacter jejuni subsp. jejuni]	gi|756009962		31 kDa		< 0.0001		unknown	-0.1374	0.2294	0.0679	0.1279	-0.2518	-0.0896	0.12	0.1615	0.1176	-0.0212	0.1222	-0.3922	0.9899	0.8841	1.0835	0.9849	1.2804	1.0625	1.1724	1.112	1.0861	1.0849	1.3787	1.095			1131	TRUE	Empty	hydrolase TatD [Campylobacter jejuni subsp. jejuni]	gi|756009962		31 kDa		< 0.0001		unknown	0.1046	0.1461
80.1	TRUE	Empty	ribonuclease J [Campylobacter jejuni subsp. jejuni]	gi|756011048		75 kDa	TRUE	0.00016		unknown	0.2904	1.2186	-1.381	0.3498	-0.3642	0.1599	-0.5246	-0.5097	0.1414	0.6256	-0.381	0.1783	0	0	0	0	0	0	0.0684	0.0541	-0.957	0.7393	0.7206	0.4413			80.1	TRUE	Empty	ribonuclease J [Campylobacter jejuni subsp. jejuni]	gi|756011048 (+2)		75 kDa	TRUE	0.00016		unknown	-0.3764	-0.3615
1132	TRUE	Empty	menaquinone via futalosine step 1 [Campylobacter jejuni subsp. jejuni]	gi|756015382		26 kDa	TRUE	< 0.0001		unknown	0.0307	-0.0019	-0.0308	-0.028	0.0094	-0.0364	0.3885	-0.0007	0.0414	-0.0476	-0.0631	-0.0654	0.3286	0.2865	0.4073	0.3848	0.1919	0.1771	0.7332	0.6655	0.6656	0.602	0.6032	0.364			1132	TRUE	Empty	menaquinone via futalosine step 1 [Campylobacter jejuni subsp. jejuni]	gi|756015382 (+2)		26 kDa	TRUE	< 0.0001		unknown	0.3639	-0.0253
1133	TRUE	Empty	alanine racemase [Campylobacter jejuni subsp. jejuni]	gi|756010187		37 kDa	TRUE	< 0.0001		unknown	0.0377	0.0355	-0.044	0.0558	-0.0586	0.0396	-0.1611	-0.1738	0.0052	-0.2222	-0.0496	-0.1165	-0.2097	-0.3226	-0.2024	-0.2437	-0.219	-1.3896	-0.217	-0.3638	0.1037	-0.2407	-0.3053	-0.2537			1133	TRUE	Empty	alanine racemase [Campylobacter jejuni subsp. jejuni]	gi|756010187 (+3)		37 kDa	TRUE	< 0.0001		unknown	-0.0594	-0.0721
1134	TRUE	Empty	hypothetical protein PJ17_04390 [Campylobacter jejuni subsp. jejuni]	gi|756010191		17 kDa		0.025		unknown	-0.0277	-0.0129	0.0126	0.0295	0.0073	-0.0087	0.1566	0.0951	-0.021	0.0326	0.1455	0.1106	-0.1021	0.0563	-0.1005	-0.1401	-0.3418	0.1419	0.0548	0.0996	0.0221	0.0126	0.0251	-0.1286			1134	TRUE	Empty	hypothetical protein PJ17_04390 [Campylobacter jejuni subsp. jejuni]	gi|756010191 (+3)		17 kDa		0.025		unknown	0.065	0.0034
627.1	TRUE	Empty	3-deoxy-manno-octulosonate cytidylyltransferase [Campylobacter jejuni subsp. jejuni]	gi|756011077		27 kDa	TRUE	< 0.0001		unknown	-0.0663	-0.0833	-0.0684	0.11	0.0934	-0.0409	0.082	-0.0018	-0.0428	-0.1319	-0.0119	0.1192	-2.4786	-3.3012	-2.6077	-2.5552	-3.8083	-2.2723	-0.0967	-0.1307	0.0053	-0.079	-0.164	-0.1425			627.1	TRUE	Empty	3-deoxy-manno-octulosonate cytidylyltransferase [Campylobacter jejuni subsp. jejuni]	gi|756011077 (+2)		27 kDa	TRUE	< 0.0001		unknown	0.0717	-0.0121
57.1	TRUE	Empty	glutamine synthetase [Campylobacter jejuni subsp. jejuni]	gi|756014783		54 kDa	TRUE	0.00028		unknown	0.075	-0.2281	-0.4251	-0.0744	0.349	0.2247	2.3183	0.7945	0.736	0.8054	0.478	2.158	0.3051	0.5963	1.2626	0.4913	0.0434	0.1675	-1.7995	-2.3406	-1.621	-2.737	-3.1793	-2.6747			57.1	TRUE	Empty	glutamine synthetase [Campylobacter jejuni subsp. jejuni]	gi|756014783 (+2)		54 kDa	TRUE	0.00028		unknown	1.1186	-0.4052
444.1	TRUE	Empty	cytochrome P450 [Campylobacter jejuni subsp. jejuni]	gi|756015493		53 kDa	TRUE	< 0.0001		unknown	-0.4886	0.7538	0.6237	-0.0834	-0.0813	0.4259	0.2107	-0.3341	-1.6345	0.5686	0.1931	0.0436	0.9258	2.6643	0.1014	0.0128	0.1666	0.2249	-2.4947	-2.8956	-2.3097	-1.8897	-2.0698	-0.9362			444.1	TRUE	Empty	cytochrome P450 [Campylobacter jejuni subsp. jejuni]	gi|756015493		53 kDa	TRUE	< 0.0001		unknown	0.3537	-0.1911
1139	TRUE	Empty	hypothetical protein PJ18_07260 [Campylobacter jejuni subsp. jejuni]	gi|756015503		73 kDa	TRUE	< 0.0001		unknown	0.2202	0.0322	-0.2578	-1.1688	-0.7195	0.3339	0.0333	0.4701	0.1829	0.3539	0.7435	0.5774	4.4726	4.3196	4.7708	4.7952	5.8552	3.6404	0.5045	0.4915	0.6537	0.3077	0.3788	0.3319			1139	TRUE	Empty	hypothetical protein PJ18_07260 [Campylobacter jejuni subsp. jejuni]	gi|756015503		73 kDa	TRUE	< 0.0001		unknown	-0.3975	0.0392
67.1	TRUE	Empty	chemotaxis protein [Campylobacter jejuni subsp. jejuni]	gi|756091293		77 kDa	TRUE	< 0.0001		unknown	0.1082	-0.7488	0.68	-0.3467	0.5098	0.5056	-0.403	0.0135	-0.8172	0.6007	-0.3238	0.6694	0	0	0	0	0	0	-4.0021	-3.1301	0	-4.8397	0	0			67.1	TRUE	Empty	chemotaxis protein [Campylobacter jejuni subsp. jejuni]	gi|756091293 (+1)		77 kDa	TRUE	< 0.0001		unknown	-0.2485	0.168
391.1	TRUE	Empty	histidine kinase [Campylobacter jejuni subsp. jejuni]	gi|756015237		19 kDa	TRUE	< 0.0001		unknown	-0.1129	0.0081	-0.1169	-0.0362	0.0854	0.1128	-0.043	-0.1447	0.1727	-0.1542	-0.1085	0.0146	-0.0116	-0.2966	0.0033	-0.1191	-0.2132	-0.2193	-4.094	-3.6194	-4.7444	-3.4987	-3.4178	-3.5309			391.1	TRUE	Empty	histidine kinase [Campylobacter jejuni subsp. jejuni]	gi|756015237 (+2)		19 kDa	TRUE	< 0.0001		unknown	0.0109	-0.0908
1136	TRUE	Empty	nucleotidase [Campylobacter jejuni subsp. jejuni]	gi|756010673		31 kDa		< 0.0001		unknown	-0.0516	0.0251	0.002	0.0692	-0.0216	-0.0676	0.0681	-0.0133	-0.0517	-0.0758	-0.0065	0.1237	-0.0291	-0.0951	-0.0494	-0.117	-0.1007	-0.1619	-0.191	-0.2438	-0.1591	-0.3684	-0.4048	-0.406			1136	TRUE	Empty	nucleotidase [Campylobacter jejuni subsp. jejuni]	gi|756010673 (+3)		31 kDa		< 0.0001		unknown	0.0447	-0.0368
447.1	TRUE	Empty	uroporphyrinogen decarboxylase [Campylobacter jejuni subsp. jejuni]	gi|756015291		39 kDa	TRUE	0.0042		unknown	0.1074	-0.1688	0.3337	-0.3116	0.469	-0.1749	0.4147	-0.3386	-0.048	0.6477	1.1641	-0.1474	0.1853	-0.0798	-0.4849	0.3773	0.5312	0.0127	-6.7663	-7.2838	0	0	0	0			447.1	TRUE	Empty	uroporphyrinogen decarboxylase [Campylobacter jejuni subsp. jejuni]	gi|756015291 (+2)		39 kDa	TRUE	0.0042		unknown	0.3003	-0.453
1135	TRUE	Empty	cation transporter [Campylobacter jejuni subsp. jejuni]	gi|756010479		36 kDa	TRUE	< 0.0001		unknown	-0.2003	0.1173	0.233	0.2185	-0.6751	-1.1457	0.3146	0.3662	0.4254	0.3302	0.3166	0.3226	0.0989	-0.0761	0.1699	-0.4888	0.1376	0.2443	1.3082	1.1092	1.1854	1.2792	0.8258	1.1111			1135	TRUE	Empty	cation transporter [Campylobacter jejuni subsp. jejuni]	gi|756010479 (+3)		36 kDa	TRUE	< 0.0001		unknown	-0.0519	-0.0003
1137	TRUE	Empty	3-octaprenyl-4-hydroxybenzoate carboxy-lyase [Campylobacter jejuni subsp. jejuni]	gi|756014843		21 kDa		0.1		unknown	0.2273	-0.0071	-0.0286	0.6952	-0.674	-0.2785	-0.1267	0.1349	0.1201	-0.0295	-0.6676	0.64	-0.0724	0.0092	-0.004	-0.6083	-1.0741	0.0297	-0.3069	-0.5693	-0.036	0.2437	-0.4183	0.0826			1137	TRUE	Empty	3-octaprenyl-4-hydroxybenzoate carboxy-lyase [Campylobacter jejuni subsp. jejuni]	gi|756014843 (+2)		21 kDa		0.1		unknown	-0.1494	0.1122
1141	TRUE	Empty	ribonuclease III [Campylobacter jejuni subsp. jejuni]	gi|756091410		25 kDa	TRUE	0.033		unknown	0.2587	-0.0063	-0.0037	0.2529	-0.2114	0.0242	-0.0162	0.6383	0.1131	-0.061	-0.1437	0.1314	-0.3468	-0.4192	-0.1305	-0.0678	-0.1408	-0.0814	-0.777	-0.1436	-0.0767	0.0069	-0.0426	-0.2513			1141	TRUE	Empty	ribonuclease III [Campylobacter jejuni subsp. jejuni]	gi|756091410 (+1)		25 kDa	TRUE	0.033		unknown	-0.0884	0.5661
1144	TRUE	Empty	50S rRNA methyltransferase [Campylobacter jejuni subsp. jejuni]	gi|756009491		17 kDa		< 0.0001		unknown	-0.2235	0.0085	-0.0381	0.0856	0.054	0.0833	0.0233	-0.05	-0.0494	-0.2425	0.0516	-0.1353	0.3076	0.2306	0.2774	0.269	0.3433	0.1088	0.3189	0.1836	0.3207	0.1097	0.2725	0.149			1144	TRUE	Empty	50S rRNA methyltransferase [Campylobacter jejuni subsp. jejuni]	gi|756009491 (+3)		17 kDa		< 0.0001		unknown	0.0902	0.0169
49.2	TRUE	Empty	alanyl-tRNA synthetase [Campylobacter jejuni subsp. jejuni]	gi|756009835		95 kDa	TRUE	< 0.0001		unknown	0.0589	0.12	0	0.0753	-0.094	0.2078	0	-0.485	0	-0.2517	-0.366	-0.7181	0.8128	0.7645	1.5876	0.768	1.095	0.8214	4.3071	5.3218	4.4152	4.8241	5.0798	5.1101			49.2	TRUE	Empty	alanyl-tRNA synthetase [Campylobacter jejuni subsp. jejuni]	gi|756009835		95 kDa	TRUE	< 0.0001		unknown	0	0.0228
214.1	TRUE	Empty	branched-chain amino acid ABC transporter substrate-binding protein [Campylobacter jejuni subsp. jejuni]	gi|756010340		40 kDa	TRUE	< 0.0001		unknown	-0.1016	-0.0581	0.0241	0.1268	-0.113	-0.0006	0	-0.6201	0.4151	-0.021	0.1335	0.1826	3.6681	3.1088	3.547	3.495	3.5256	3.0949	4.8053	4.6552	4.9701	4.7977	5.0857	5.155			214.1	TRUE	Empty	branched-chain amino acid ABC transporter substrate-binding protein [Campylobacter jejuni subsp. jejuni]	gi|756010340		40 kDa	TRUE	< 0.0001		unknown	0	-0.615
34.2	TRUE	Empty	5-methyltetrahydropteroyltriglutamate--homocysteine methyltransferase [Campylobacter jejuni subsp. jejuni]	gi|756010517		87 kDa	TRUE	< 0.0001		unknown	-0.11	-0.2304	-0.1805	0.1742	-0.0279	0.0729	-1.3742	-0.2173	-0.5852	-0.2271	-0.4398	-0.9597	1.2555	1.1805	1.3516	1.8105	1.2064	1.0204	2.9915	3.4123	3.8582	4.0457	4.4923	3.9602			34.2	TRUE	Empty	5-methyltetrahydropteroyltriglutamate--homocysteine methyltransferase [Campylobacter jejuni subsp. jejuni]	gi|756010517		87 kDa	TRUE	< 0.0001		unknown	-0.7798	0.3771
281.1	TRUE	Empty	molybdenum cofactor biosynthesis protein MoaA [Campylobacter jejuni subsp. jejuni]	gi|756010856		44 kDa	TRUE	< 0.0001		unknown	-0.1436	0.2723	0.3862	-0.2092	-0.5838	0.0154	-0.3458	-0.0909	-0.1447	0.1626	-0.5035	0	1.3146	0.9514	0.7727	0.6429	1.3607	1.1749	4.2709	4.2005	4.1177	5.6422	5.7022	4.5904			281.1	TRUE	Empty	molybdenum cofactor biosynthesis protein MoaA [Campylobacter jejuni subsp. jejuni]	gi|756010856		44 kDa	TRUE	< 0.0001		unknown	-0.0436	0.2114
5.6	TRUE	Empty	chemotaxis protein [Campylobacter jejuni subsp. jejuni]	gi|756014378		77 kDa	TRUE	< 0.0001		unknown	-0.1474	0.2438	0.1804	-0.4296	0.0384	0.0639	0.4127	0.4852	-0.1633	-0.0352	-0.4496	0.4193	4.6057	3.6651	3.3842	3.3537	4.5809	3.6945	0.2448	0.219	0.6131	0.8599	0.3261	0.3599			5.6	TRUE	Empty	chemotaxis protein [Campylobacter jejuni subsp. jejuni]	gi|756014378		77 kDa	TRUE	< 0.0001		unknown	0.1746	0.2471
468.1	TRUE	Empty	acetylglutamate kinase [Campylobacter jejuni subsp. jejuni]	gi|756089939		31 kDa	TRUE	< 0.0001		unknown	-0.428	0.022	-0.4073	-0.108	0.3124	1.515	1.6721	-0.3586	0.2229	-0.4346	-0.1675	0.3209	-2.31	-3.5011	-2.3643	-2.0878	-3.07	-4.3693	-2.7228	-2.7978	-3.4142	-2.3418	-3.1058	-4.3933			468.1	TRUE	Empty	acetylglutamate kinase [Campylobacter jejuni subsp. jejuni]	gi|756089939 (+1)		31 kDa	TRUE	< 0.0001		unknown	1.674	-0.3567
180.1	TRUE	Empty	ribonucleotide-diphosphate reductase subunit beta [Campylobacter jejuni subsp. jejuni]	gi|756089944		40 kDa	TRUE	< 0.0001		unknown	-0.2254	-0.3408	-0.3556	0.2713	0.2761	0.1506	0.2788	-0.2984	-0.1235	-0.2299	0.285	0.4584	-0.242	-0.22	0.0475	-1.1111	-1.1294	-0.6895	-2.966	-3.573	-3.0797	-3.6114	-3.7105	-3.5369			180.1	TRUE	Empty	ribonucleotide-diphosphate reductase subunit beta [Campylobacter jejuni subsp. jejuni]	gi|756089944 (+1)		40 kDa	TRUE	< 0.0001		unknown	0.1813	-0.3959
161.1	TRUE	Empty	diguanylate cyclase [Campylobacter jejuni subsp. jejuni]	gi|756090390		47 kDa	TRUE	< 0.0001		unknown	-0.0866	-0.3962	-0.0036	0.196	-0.0032	0.1758	0.3679	0.0015	-0.1586	0.1113	-0.0189	0.2065	-0.8508	-0.6589	-0.9993	-0.8894	-0.9506	-0.9628	-2.6179	-3.3872	-3.256	-2.8236	-3.7993	-3.1981			161.1	TRUE	Empty	diguanylate cyclase [Campylobacter jejuni subsp. jejuni]	gi|756090390 (+1)		47 kDa	TRUE	< 0.0001		unknown	0.2761	-0.0904
1149	TRUE	Empty	hypothetical protein PJ19_05690 [Campylobacter jejuni subsp. jejuni]	gi|756090801		10 kDa		< 0.0001		unknown	-0.0065	0.1566	0.0189	0.0753	-0.2227	0.0145	0.0681	0.4798	0.6883	0.3226	0.011	0.2213	0.2161	-0.5528	0.1317	0.1966	0.4153	0.2418	-0.2811	0.053	-0.0313	0.2507	0.0459	0.1679			1149	TRUE	Empty	hypothetical protein PJ19_05690 [Campylobacter jejuni subsp. jejuni]	gi|756090801 (+1)		10 kDa		< 0.0001		unknown	-0.2386	0.1731
272.1	TRUE	Empty	capsule biosynthesis protein [Campylobacter jejuni subsp. jejuni]	gi|756091235		43 kDa	TRUE	< 0.0001		unknown	0.169	-0.0722	-0.1065	-0.1002	0.2092	-0.0357	0.1522	0.2742	0.0605	-0.0481	-0.0141	0.3011	-1.9951	-2.4355	-2.0811	-3.1071	-2.9758	-2.3528	-0.5983	-0.239	-0.2339	-0.245	-0.5803	-0.3088			272.1	TRUE	Empty	capsule biosynthesis protein [Campylobacter jejuni subsp. jejuni]	gi|756091235 (+1)		43 kDa	TRUE	< 0.0001		unknown	0.0418	0.1639
1146	TRUE	Empty	ribosome maturation protein RimM [Campylobacter jejuni subsp. jejuni]	gi|756010020		21 kDa	TRUE	0.071		unknown	-0.2331	0.0833	0.1317	0.0577	0.1257	-0.3735	-0.1561	0.0213	0.2087	-0.3018	0.2915	0.0485	0.1803	-0.1857	0.1194	0.0138	-0.1363	0.4986	0.4142	0.0198	-0.9529	-0.3533	-0.1713	0.3043			1146	TRUE	Empty	ribosome maturation protein RimM [Campylobacter jejuni subsp. jejuni]	gi|756010020 (+3)		21 kDa	TRUE	0.071		unknown	-0.2525	-0.0752
1148	TRUE	Empty	hypothetical protein PJ17_03230 [Campylobacter jejuni subsp. jejuni]	gi|756011072		9 kDa		< 0.0001		unknown	0.0702	0.0272	-0.026	0.0521	-0.0471	0.0062	0.1061	0.1631	0.1215	0.0458	-0.1055	-0.0748	-0.2934	-0.5456	-0.3324	-0.2938	-0.1702	-0.3318	-0.212	-0.0234	-0.0266	-0.1586	-0.0617	-0.0898			1148	TRUE	Empty	hypothetical protein PJ17_03230 [Campylobacter jejuni subsp. jejuni]	gi|756011072 (+3)		9 kDa		< 0.0001		unknown	0.0778	0.1348
1150	TRUE	Empty	phosphatase [Campylobacter jejuni subsp. jejuni]	gi|756091225		25 kDa		< 0.0001		unknown	-0.0108	0.072	-0.0523	-0.2156	0.3472	-0.0548	-0.0531	0.1186	-0.0537	-0.2051	-0.1418	0.2986	-3.5247	-3.5626	-3.3394	-3.6877	-3.8765	-4.526	-3.4883	-3.3651	-3.2841	-3.2297	-3.8749	-3.5508			1150	TRUE	Empty	phosphatase [Campylobacter jejuni subsp. jejuni]	gi|756091225 (+1)		25 kDa		< 0.0001		unknown	-0.012	0.1597
232.1	TRUE	Empty	bifunctional N-acetylglucosamine-1-phosphate uridyltransferase/glucosamine-1-phosphate acetyltransferase [Campylobacter jejuni subsp. jejuni]	gi|756010113		48 kDa	TRUE	< 0.0001		unknown			0	0	0	0	0			0	0	0			0						0						232.1	TRUE	Empty	bifunctional N-acetylglucosamine-1-phosphate uridyltransferase/glucosamine-1-phosphate acetyltransferase [Campylobacter jejuni subsp. jejuni]	gi|756010113		48 kDa	TRUE	< 0.0001		unknown	0	3.40282e+38
1151	TRUE	Empty	RNA-binding protein [Campylobacter jejuni subsp. jejuni]	gi|756010019		9 kDa	TRUE	0.44		unknown	-0.2959	0.1133	0.1053	0.053	-0.0418	0.0472	0.04	0.1812	0.0971	-0.1594	0.1247	-0.124	0.5148	0.2901	0.1128	-0.0791	0.1325	0.1156	-0.035	-0.0805	0.0663	-0.0778	0.1672	-0.039			1151	TRUE	Empty	RNA-binding protein [Campylobacter jejuni subsp. jejuni]	gi|756010019 (+3)		9 kDa	TRUE	0.44		unknown	0.0063	0.1475
1145	TRUE	Empty	hypothetical protein PJ17_01190 [Campylobacter jejuni subsp. jejuni]	gi|756009597		20 kDa	TRUE	< 0.0001		unknown	-0.0981	0.2402	-0.1004	0.2881	-2.2956	0.1023	0.0185	0.1332	0	0	0.2999	0.1066	0.7642	0.9982	1.3389	-0.0491	0.9889	1.2016	4.3337	4.9155	6.099	4.0778	3.8087	4.1771			1145	TRUE	Empty	hypothetical protein PJ17_01190 [Campylobacter jejuni subsp. jejuni]	gi|756009597		20 kDa	TRUE	< 0.0001		unknown	0.3559	0.4706
1147	TRUE	Empty	hypothetical protein PJ17_07495 [Campylobacter jejuni subsp. jejuni]	gi|756010771		50 kDa	TRUE	< 0.0001		unknown	-0.2685	-0.1374	-0.0918	0.3003	-0.2689	0.3501	-0.6505	-0.6755	-0.3149	-0.3377	-0.3968	-0.4475	0.4185	0.1583	0.2432	-0.1633	0.0279	-0.2478	2.1869	3.5151	3.0303	2.2459	2.3037	2.9913			1147	TRUE	Empty	hypothetical protein PJ17_07495 [Campylobacter jejuni subsp. jejuni]	gi|756010771		50 kDa	TRUE	< 0.0001		unknown	-0.1745	-0.1995
1154	TRUE	Empty	membrane protein [Campylobacter jejuni subsp. jejuni]	gi|756009660		40 kDa		< 0.0001		unknown	-0.1664	-0.017	0.0457	-0.0494	0.0319	0.3581	0.1169	-0.1139	-0.1274	-0.1046	0.1462	-0.0201	-0.1315	-0.3777	-0.2025	-0.3401	-0.6315	-0.3247	-0.0691	-0.0706	-0.1466	-0.4065	-0.2443	-0.3596			1154	TRUE	Empty	membrane protein [Campylobacter jejuni subsp. jejuni]	gi|756009660		40 kDa		< 0.0001		unknown	0.1224	-0.1083
41.2	TRUE	Empty	chemotaxis protein [Campylobacter jejuni subsp. jejuni]	gi|756009789		41 kDa	TRUE	< 0.0001		unknown	0.1568	0.1373	0.2391	-1.1462	-0.3498	0.0973	0	0	-0.9297	-0.393	0	0	0.8279	0.8444	0.8267	2.1662	1.3949	0.8955	5.9423	5.6191	6.7882	8.2667	8.0394	6.4811			41.2	TRUE	Empty	chemotaxis protein [Campylobacter jejuni subsp. jejuni]	gi|756009789		41 kDa	TRUE	< 0.0001		unknown	0	0
146.2	TRUE	Empty	30S ribosomal protein S6 [Campylobacter jejuni subsp. jejuni]	gi|756015125		15 kDa	TRUE	< 0.0001		unknown	0.3768	0.3065	-0.1416	0	0	-0.9621	0.3674	0.7497	0.1044	-0.0976	0.7943	1.5548	4.4177	4.583	5.0798	6.9811	6.7215	5.5969	1.9237	2.8115	2.7145	1.4635	1.3947	2.3249			146.2	TRUE	Empty	30S ribosomal protein S6 [Campylobacter jejuni subsp. jejuni]	gi|756015125		15 kDa	TRUE	< 0.0001		unknown	-0.2645	0.1179
1155	TRUE	Empty	hypothetical protein PJ17_04845 [Campylobacter jejuni subsp. jejuni]	gi|756010270		19 kDa		< 0.0001		unknown	-0.0505	0.0111	0.0053	0.0507	-0.1699	0.1068	0.0847	0.2104	0.3397	0.1111	-0.1221	0.0793	0.2556	-0.1499	0.3678	0.1963	0.3127	0.2271	0.2918	0.3843	0.1989	0.3312	0.3693	0.1591			1155	TRUE	Empty	hypothetical protein PJ17_04845 [Campylobacter jejuni subsp. jejuni]	gi|756010270 (+3)		19 kDa		< 0.0001		unknown	-0.0422	0.0834
1157	TRUE	Empty	metal ABC transporter ATP-binding protein [Campylobacter jejuni subsp. jejuni]	gi|756015606		39 kDa	TRUE	< 0.0001		unknown	0.5564	-0.2099	0.0701	0.0283	-0.0112	-0.0515	0.083	0.0099	0.0909	-0.0424	0.0525	-0.029	-0.0496	-0.1016	-1.7068	-0.1506	-0.185	-0.0516	0.4106	0.3233	0.6033	0.2512	0.1838	0.2776			1157	TRUE	Empty	metal ABC transporter ATP-binding protein [Campylobacter jejuni subsp. jejuni]	gi|756015606 (+2)		39 kDa	TRUE	< 0.0001		unknown	0.0404	-0.0327
1156	TRUE	Empty	quinol dehydrogenase [Campylobacter jejuni subsp. jejuni]	gi|756014856		27 kDa		< 0.0001		unknown	0.0943	0.2204	0.0086	-0.0498	-0.0025	-0.0737	0.0966	-0.1168	-0.1804	-0.0301	0	-0.1715	0.2521	0.5604	0.114	0.2119	0.6635	0.1674	-0.4456	-0.7088	-0.992	-0.3429	-0.3727	-0.7047			1156	TRUE	Empty	quinol dehydrogenase [Campylobacter jejuni subsp. jejuni]	gi|756014856 (+2)		27 kDa		< 0.0001		unknown	0.1264	-0.087
1162	TRUE	Empty	preprotein translocase subunit TatB [Campylobacter jejuni subsp. jejuni]	gi|756009899		15 kDa	TRUE	< 0.0001		unknown	-0.0833	-0.0378	0.0262	0.0315	-0.1046	0.0995	-0.1089	0.2335	0.0874	-0.0089	0.0258	-0.0751	-0.1489	-0.363	-0.2396	-0.3266	-0.095	-0.1396	0.0389	0.0648	0.1112	0.2392	0.2742	0.171			1162	TRUE	Empty	preprotein translocase subunit TatB [Campylobacter jejuni subsp. jejuni]	gi|756009899 (+3)		15 kDa	TRUE	< 0.0001		unknown	-0.1218	0.2206
320.1	TRUE	Empty	FAD-binding protein [Campylobacter jejuni subsp. jejuni]	gi|756091022		51 kDa	TRUE	< 0.0001		unknown	-0.2561	0.0903	0.9451	-0.0194	-0.1536	-0.0424	-0.3247	-0.0394	0.2258	0.8326	-0.0748	-0.1275	-1.1387	-1.7327	-2.1916	-1.432	-1.0328	-1.1176	-6.038	-6.7533	-2.7627	-4.1377	-3.4672	-3.5538			320.1	TRUE	Empty	FAD-binding protein [Campylobacter jejuni subsp. jejuni]	gi|756091022 (+1)		51 kDa	TRUE	< 0.0001		unknown	-0.3047	-0.0194
115.2	TRUE	Empty	methyltransferase [Campylobacter jejuni subsp. jejuni]	gi|756091211		30 kDa	TRUE	< 0.0001		unknown	-0.2232	-0.5978	-0.5482	-0.1115	0.4939	2.54	-1.1823	-3.9414	-3.8646	-4.1617	-3.4791	-3.0264	0	-5.0856	-6.5235	-5.2278	-6.4629	0	-5.0013	-5.3012	-4.7137	-5.4483	-5.6103	-7.6721			115.2	TRUE	Empty	methyltransferase [Campylobacter jejuni subsp. jejuni]	gi|756091211 (+1)		30 kDa	TRUE	< 0.0001		unknown	2.3643	-0.3949
1161	TRUE	Empty	molybdate-binding protein [Campylobacter jejuni subsp. jejuni]	gi|756009650		28 kDa	TRUE	< 0.0001		unknown	0.1388	-0.3287	0.0004	-0.0529	0.192	-0.5187	-0.0706	-0.5237	-0.3961	0.1302	-0.3324	-0.0301	0.4173	0.8994	0.4058	0.706	0.2838	0.3572	2.5624	3.6122	2.8625	3.0046	3.6629	2.9751			1161	TRUE	Empty	molybdate-binding protein [Campylobacter jejuni subsp. jejuni]	gi|756009650		28 kDa	TRUE	< 0.0001		unknown	0.0634	-0.3897
1166	TRUE	Empty	glycosyl transferase [Campylobacter jejuni subsp. jejuni]	gi|756090896		46 kDa	TRUE	< 0.0001		unknown	0.1144	-0.0284	-0.0775	-0.2021	0.1129	0.1506	0.1448	0.3824	-0.0645	-0.1313	-0.1057	0.1451	-2.9224	-2.8583	-2.6204	-3.2174	-3.4658	-3.8471	-3.2384	-2.7113	-2.9231	-2.6195	-3.0899	-2.946			1166	TRUE	Empty	glycosyl transferase [Campylobacter jejuni subsp. jejuni]	gi|756090896 (+1)		46 kDa	TRUE	< 0.0001		unknown	0.0887	0.3263
1160	TRUE	Empty	ribosome-binding factor A [Campylobacter jejuni subsp. jejuni]	gi|756009502		14 kDa	TRUE	< 0.0001		unknown	0.0137	0.1583	-0.0156	-0.056	-0.0149	-0.0717	-0.052	0.0624	0.2136	0.1049	0.0106	-0.2011	0.13	0.0188	0.1189	0.1857	0.4948	0.2463	-0.3852	-0.334	-0.225	0.0958	-0.0532	-0.2995			1160	TRUE	Empty	ribosome-binding factor A [Campylobacter jejuni subsp. jejuni]	gi|756009502 (+3)		14 kDa	TRUE	< 0.0001		unknown	-0.1001	0.0143
1164	TRUE	Empty	hypothetical protein PJ17_06885 [Campylobacter jejuni subsp. jejuni]	gi|756010661		16 kDa		< 0.0001		unknown	0.0261	0.215	0.1041	-0.5755	0.1075	-0.0063	-0.0113	0.0924	0.0935	-0.1659	-0.127	-0.2297	0.1939	0.0654	0.3085	0.1645	0.2699	0.2839	0.1199	-0.1596	0.0746	0.2418	0.0712	0.1151			1164	TRUE	Empty	hypothetical protein PJ17_06885 [Campylobacter jejuni subsp. jejuni]	gi|756010661 (+3)		16 kDa		< 0.0001		unknown	0.0438	0.1476
1168	TRUE	Empty	toxin-antitoxin system protein (plasmid) [Campylobacter jejuni subsp. jejuni]	gi|756099280		16 kDa		< 0.0001		unknown	0.2843	-0.1161	0.3058	-0.4616	-0.1105	0.1882	0.1798	0.3533	-0.0503	0.258	-0.5597	-0.1643	-3.7154	-3.3167	-3.5692	-2.7076	-3.0861	-3.5945	-3.6492	-3.1935	-3.6414	-3.8344	-3.3336	-3.3978			1168	TRUE	Empty	toxin-antitoxin system protein (plasmid) [Campylobacter jejuni subsp. jejuni]	gi|756099280 (+1)		16 kDa		< 0.0001		unknown	0.1894	0.363
1169	TRUE	Empty	hypothetical protein PJ17_06595 [Campylobacter jejuni subsp. jejuni]	gi|756010606		9 kDa	TRUE	0.074		unknown	0.2205	-0.0317	-0.11	-0.1195	0.0406	0.0814	-0.1636	-0.1008	-0.028	-0.1074	-0.3049	-0.1555	-0.2088	-0.1784	0.007	-0.0657	-0.0576	0.0109	-0.2401	-0.1625	-0.2247	0.2039	-0.0899	-0.2018			1169	TRUE	Empty	hypothetical protein PJ17_06595 [Campylobacter jejuni subsp. jejuni]	gi|756010606 (+3)		9 kDa	TRUE	0.074		unknown	-0.0263	0.0365
1165	TRUE	Empty	tetraacyldisaccharide 4'-kinase [Campylobacter jejuni subsp. jejuni]	gi|756014885		36 kDa		< 0.0001		unknown	-0.0927	-0.0587	-0.0289	0.0928	0.0462	0.0147	-0.0397	0.0709	0.1004	0.019	-0.0394	0.0533	0.5408	0.9279	0.6388	0.5012	0.4437	0.4876	0.1454	0.0783	0.1597	-0.06	-0.0597	0.0841			1165	TRUE	Empty	tetraacyldisaccharide 4'-kinase [Campylobacter jejuni subsp. jejuni]	gi|756014885 (+2)		36 kDa		< 0.0001		unknown	-0.0722	0.0385
104.1	TRUE	Empty	chemotaxis protein [Campylobacter jejuni subsp. jejuni]	gi|756090871		48 kDa	TRUE	0.00045		unknown	-0.2534	-0.2804	-0.4386	0.5724	0.8592	0.0326	0.1209	-0.318	-0.2256	-0.4915	0.0043	0.815	-3.7194	-3.6431	-3.7204	-3.9418	-4.684	-4.019	-3.8656	-3.7371	-4.2984	-4.4246	-5.3103	-4.6423			104.1	TRUE	Empty	chemotaxis protein [Campylobacter jejuni subsp. jejuni]	gi|756090871 (+1)		48 kDa	TRUE	0.00045		unknown	0.1907	-0.2482
324.1	TRUE	Empty	UTP--glucose-1-phosphate uridylyltransferase [Campylobacter jejuni subsp. jejuni]	gi|756015604		31 kDa	TRUE	0.89		unknown	0.3008	0.0943	1.4776	-0.3076	1.3688	0	0.1962	-0.5113	0.7429	-0.6387	0.9396	0.1056	0.6149	0.5302	-0.4263	1.0066	0.4353	0.6529	0.1519	1.104	1.0578	0	0	0.4777			324.1	TRUE	Empty	UTP--glucose-1-phosphate uridylyltransferase [Campylobacter jejuni subsp. jejuni]	gi|756015604 (+2)		31 kDa	TRUE	0.89		unknown	0.0108	-0.6968
1163	TRUE	Empty	hypothetical protein PJ17_06640 [Campylobacter jejuni subsp. jejuni]	gi|756010615		12 kDa	TRUE	< 0.0001		unknown	0.0794	-0.3327	0.0554	-0.0558	-0.089	0.4354	0	-5.0777	-4.0163	-4.0162	0	-4.4312	-3.2917	-2.9139	-3.1052	-2.5287	-2.8225	-3.3703	-0.0984	-0.4947	-0.355	-0.4808	-1.0814	-0.0837			1163	TRUE	Empty	hypothetical protein PJ17_06640 [Campylobacter jejuni subsp. jejuni]	gi|756010615 (+1)		12 kDa	TRUE	< 0.0001		unknown	0	-0.6361
605.2	TRUE	Empty	hypothetical protein PJ18_08235 [Campylobacter jejuni subsp. jejuni]	gi|756015688		15 kDa	TRUE	< 0.0001		unknown	-0.1236	0.4332	-0.0157	0.8238	0	0	0	0.7296	0.9751	0.9255	0.2091	-0.1789	5.984	6.6002	5.6874	3.1191	5.5942	0	1.1925	0.5537	0.6632	1.1653	1.0101	0			605.2	TRUE	Empty	hypothetical protein PJ18_08235 [Campylobacter jejuni subsp. jejuni]	gi|756015688		15 kDa	TRUE	< 0.0001		unknown	0	0.0874
86.1	TRUE	Empty	bilirubin oxidase [Campylobacter jejuni subsp. jejuni]	gi|756010852		59 kDa	TRUE	< 0.0001		unknown	-0.2251	-0.0375	0.0603	-0.0265	-0.1796	0.4559	-0.5049	-1.9101	-1.8571	-0.5877	-0.8571	0.0328	0.8298	0.7359	0.6017	0.6958	-0.0808	0.125	4.9702	5.056	4.4737	5.0559	5.0314	4.1796			86.1	TRUE	Empty	bilirubin oxidase [Campylobacter jejuni subsp. jejuni]	gi|756010852		59 kDa	TRUE	< 0.0001		unknown	0.1493	-1.256
399.1	TRUE	Empty	amidophosphoribosyltransferase [Campylobacter jejuni subsp. jejuni]	gi|756014330		49 kDa	TRUE	< 0.0001		unknown	1.3714	-0.7503	-0.1542	-0.296	0.6189	-0.3332	-0.2228	-0.2819	-0.0986	-0.4183	-0.2319	-0.303	-0.1041	0.0594	0.3018	0.0811	0.0636	0.0946	-1.2303	-2.0098	0	0	0	0			399.1	TRUE	Empty	amidophosphoribosyltransferase [Campylobacter jejuni subsp. jejuni]	gi|756014330 (+2)		49 kDa	TRUE	< 0.0001		unknown	0.0205	-0.0386
479.1	TRUE	Empty	multidrug transporter [Campylobacter jejuni subsp. jejuni]	gi|756090796		49 kDa	TRUE	< 0.0001		unknown	-0.164	-0.1214	-0.0977	0.3649	0.3637	-0.25	0.5451	0.0039	0.0103	-0.1579	0.3508	0.0609	-2.3894	-2.7343	-3.1183	-3.1968	-3.3788	-2.745	0.246	0.1625	0.3807	-0.1338	0.2721	0.2496			479.1	TRUE	Empty	multidrug transporter [Campylobacter jejuni subsp. jejuni]	gi|756090796 (+1)		49 kDa	TRUE	< 0.0001		unknown	0.4188	-0.1224
232.2	TRUE	Empty	bifunctional N-acetylglucosamine-1-phosphate uridyltransferase/glucosamine-1-phosphate acetyltransferase [Campylobacter jejuni subsp. jejuni]	gi|756090599		48 kDa	TRUE	< 0.0001		unknown	-0.8635	0.0461	-1.2071	1.0374	0.7893	0.4084	1.071	-0.8819	-0.868	-1.2002	1.5292	0.4518	-2.1019	-2.7305	-2.2798	0	0	0	-2.4681	-2.4764	-3.5947	0	0	0			232.2	TRUE	Empty	bifunctional N-acetylglucosamine-1-phosphate uridyltransferase/glucosamine-1-phosphate acetyltransferase [Campylobacter jejuni subsp. jejuni]	gi|756090599 (+1)		48 kDa	TRUE	< 0.0001		unknown	1.0985	-0.8544
247.1	TRUE	Empty	glutamate-pyruvate aminotransferase [Campylobacter jejuni subsp. jejuni]	gi|756009515		45 kDa	TRUE	0.034		unknown	-0.3497	0	0.6266	0.334	-0.2786	0.1247	0	-0.4847	0	0.4416	-1.3246	-0.4541	0.2791	1.9744	-0.2201	0.839	0.4966	-0.2671	2.2967	4.6868	5.9662	2.5378	3.1069	3.8882			247.1	TRUE	Empty	glutamate-pyruvate aminotransferase [Campylobacter jejuni subsp. jejuni]	gi|756009515		45 kDa	TRUE	0.034		unknown	0	0.0136
169.2	TRUE	Empty	branched-chain amino acid aminotransferase [Campylobacter jejuni subsp. jejuni]	gi|756009622		34 kDa	TRUE	< 0.0001		unknown	0.1717	0.0791	0.0791	0.0534	-0.247	-0.1768	0	0.253	0.1232	-0.162	-0.2143	0	0.0812	0.5007	0.6173	0.6133	0.9253	0.8034	3.65	5.5337	5.5825	6.6198	6.7032	5.9067			169.2	TRUE	Empty	branched-chain amino acid aminotransferase [Campylobacter jejuni subsp. jejuni]	gi|756009622		34 kDa	TRUE	< 0.0001		unknown	0	0.9069
171.2	TRUE	Empty	methionine ABC transporter substrate-binding protein [Campylobacter jejuni subsp. jejuni]	gi|756010070		29 kDa	TRUE	< 0.0001		unknown	-0.2496	0.1073	0	0	0.2374	0.1379	-1.0419	-1.5933	0.1173	0	0	0	2.3119	1.7412	4.3862	2.3648	1.7338	1.8766	4.9509	4.1792	9.0596	6.8257	6.0243	6.2019			171.2	TRUE	Empty	methionine ABC transporter substrate-binding protein [Campylobacter jejuni subsp. jejuni]	gi|756010070		29 kDa	TRUE	< 0.0001		unknown	0.605	0.0536
198.2	TRUE	Empty	coproporphyrinogen III oxidase [Campylobacter jejuni subsp. jejuni]	gi|756010269		52 kDa	TRUE	< 0.0001		unknown	0.0416	-0.2534	0.213	0.3608	0.1572	-0.4886	-1.1163	-0.7392	-0.5501	0.0464	-1.5489	0	0.7323	1.0638	0.5668	0.0918	0.5408	0.4731	3.7509	3.7104	2.8425	4.7389	4.6003	3.7538			198.2	TRUE	Empty	coproporphyrinogen III oxidase [Campylobacter jejuni subsp. jejuni]	gi|756010269		52 kDa	TRUE	< 0.0001		unknown	-0.3766	0.0005
178.2	TRUE	Empty	hypothetical protein PJ17_07290 [Campylobacter jejuni subsp. jejuni]	gi|756010736		27 kDa	TRUE	< 0.0001		unknown	0.5484	-0.6572	-0.5448	0.0886	0.1842	-0.4909	0	0.0057	-4.7647	-0.3519	0	0	2.5562	3.4075	3.0149	2.5569	2.7551	3.0236	3.971	4.0515	3.854	5.4506	6.3685	5.9829			178.2	TRUE	Empty	hypothetical protein PJ17_07290 [Campylobacter jejuni subsp. jejuni]	gi|756010736		27 kDa	TRUE	< 0.0001		unknown	0	3.40282e+38
188.1	TRUE	Empty	peptidase S41 [Campylobacter jejuni subsp. jejuni]	gi|756014617		49 kDa	TRUE	< 0.0001		unknown	-0.098	-0.0025	0.1006	-0.2755	0.0385	0.1317	0.0789	0.0198	-0.0592	-0.0186	0.4307	0.3029	0.377	0.0952	0.1637	0.4476	0.3776	0.0388	-2.0397	-3.4513	-1.797	-4.7404	0	-3.1893			188.1	TRUE	Empty	peptidase S41 [Campylobacter jejuni subsp. jejuni]	gi|756014617		49 kDa	TRUE	< 0.0001		unknown	-0.0427	-0.1018
298.1	TRUE	Empty	aminopeptidase A [Campylobacter jejuni subsp. jejuni]	gi|756014989		54 kDa	TRUE	< 0.0001		unknown	0.1134	0.0196	-0.0074	-0.1049	-0.1303	0.2267	1.0778	1.024	1.0873	1.0135	1.1252	1.0909	0.8778	1.2026	1.2492	1.1218	1.1224	0.8748	-1.9185	-2.1083	-1.7743	-1.5774	-1.5088	-1.1374			298.1	TRUE	Empty	aminopeptidase A [Campylobacter jejuni subsp. jejuni]	gi|756014989 (+2)		54 kDa	TRUE	< 0.0001		unknown	0.0091	-0.0448
205.1	TRUE	Empty	membrane protein [Campylobacter jejuni subsp. jejuni]	gi|756089979		40 kDa	TRUE	< 0.0001		unknown	0.175	-0.2861	-0.101	0.1314	-0.1167	0.0748	-0.3257	0.4425	0.0431	0.037	-0.0869	0.5569	-2.7033	-2.2422	-2.4244	-2.5477	-2.358	-2.3132	-4.5553	-3.6926	-3.0034	-4.0718	-4.986	-3.8373			205.1	TRUE	Empty	membrane protein [Campylobacter jejuni subsp. jejuni]	gi|756089979 (+1)		40 kDa	TRUE	< 0.0001		unknown	-0.4325	0.3357
179.1	TRUE	Empty	hypothetical protein PJ19_07820 [Campylobacter jejuni subsp. jejuni]	gi|756091209		90 kDa	TRUE	< 0.0001		unknown	-0.4412	-0.4336	-0.2796	0.445	0.3657	0.2506	0.2085	-0.4711	-0.5212	-0.4139	0.506	0.2712	-3.8815	-3.2422	-3.6159	-4.5264	-4.2967	-3.7406	-3.026	-3.2419	-3.117	-4.5733	-4.726	-4.5408			179.1	TRUE	Empty	hypothetical protein PJ19_07820 [Campylobacter jejuni subsp. jejuni]	gi|756091209 (+1)		90 kDa	TRUE	< 0.0001		unknown	0.2638	-0.4159
576.1	TRUE	Empty	cytochrome B6 [Campylobacter jejuni subsp. jejuni]	gi|756009391		34 kDa	TRUE	< 0.0001		unknown	0.0193	-0.1212	-0.0234	-0.0225	0.0306	0.0386	0.1927	-0.0221	0.1511	0.09	0.2319	0.1092	-2.5772	-2.6832	-2.6313	0	-3.2926	-2.2055	0.2472	0.2656	0.3624	0.248	0.274	0.0995			576.1	TRUE	Empty	cytochrome B6 [Campylobacter jejuni subsp. jejuni]	gi|756009391 (+2)		34 kDa	TRUE	< 0.0001		unknown	0.0546	-0.1602
749.1	TRUE	Empty	hypothetical protein PJ18_08430 [Campylobacter jejuni subsp. jejuni]	gi|756015727		16 kDa	TRUE	< 0.0001		unknown	0.0093	0.2483	-0.1815	0.5085	-0.1248	-1.1513	0.884	0.2522	0.3527	0.4359	0.0776	1.4503	-0.566	-0.9414	-0.9428	-1.123	-0.842	-1.1781	-2.5083	0	-1.6286	-2.157	-1.5382	-0.2847			749.1	TRUE	Empty	hypothetical protein PJ18_08430 [Campylobacter jejuni subsp. jejuni]	gi|756015727 (+2)		16 kDa	TRUE	< 0.0001		unknown	0.5126	-0.1192
249.2	TRUE	Empty	amino acid carrier protein [Campylobacter jejuni subsp. jejuni]	gi|756010185		53 kDa	TRUE	< 0.0001		unknown	-0.0902	-0.2948	-0.0785	0.159	0.0547	0.1043	-0.6019	-3.1971	-1.6952	-0.4512	-0.3875	-0.9369	0.7346	0.9106	0.6759	0.2196	0.5694	0.4856	5.1182	5.392	4.6291	4.9704	4.8294	5.1241			249.2	TRUE	Empty	amino acid carrier protein [Campylobacter jejuni subsp. jejuni]	gi|756010185		53 kDa	TRUE	< 0.0001		unknown	0.1835	-2.4117
1174	TRUE	Empty	type VI secretion protein [Campylobacter jejuni subsp. jejuni]	gi|756010317		17 kDa	TRUE	< 0.0001		unknown	0.3337	-0.0276	-0.1534	-0.0853	-0.0245	-0.1369	-1.0185	-0.7976	-0.8592	-0.544	-0.3711	-0.547	-0.1609	0.2114	0.4558	0.3149	0.3178	0.3547	3.5111	4.2235	4.1076	3.6147	4.2852	3.5519			1174	TRUE	Empty	type VI secretion protein [Campylobacter jejuni subsp. jejuni]	gi|756010317		17 kDa	TRUE	< 0.0001		unknown	-0.4758	-0.2548
565.1	TRUE	Empty	hypothetical protein PJ18_04685 [Campylobacter jejuni subsp. jejuni]	gi|756015006		52 kDa	TRUE	0.011		unknown	0.1019	0.0993	0.1909	0.1786	-0.6742	0.0727	0.1827	0.208	0.2396	0.1494	0.1232	0.9975	0.6459	0.9904	0.7563	0.3009	-0.3721	0.2936	-3.5396	-3.1941	-2.1733	-0.0536	-0.922	0.3888			565.1	TRUE	Empty	hypothetical protein PJ18_04685 [Campylobacter jejuni subsp. jejuni]	gi|756015006 (+2)		52 kDa	TRUE	0.011		unknown	-0.1098	-0.0845
592.1	TRUE	Empty	dehydrogenase [Campylobacter jejuni subsp. jejuni]	gi|756091216		38 kDa	TRUE	< 0.0001		unknown	0.0443	0.2136	0.2099	-0.1433	-0.0537	-0.1704	-0.4491	-0.2422	-0.2899	-0.2388	0.0776	-0.2135	-3.2308	-3.6168	-3.4028	-3.777	-3.44	-3.0516	-3.0903	-2.9972	-3.0698	-3.1605	-3.6854	-3.469			592.1	TRUE	Empty	dehydrogenase [Campylobacter jejuni subsp. jejuni]	gi|756091216 (+1)		38 kDa	TRUE	< 0.0001		unknown	-0.1876	0.0193
791.1	TRUE	Empty	ATP synthase F0F1 subunit B' [Campylobacter jejuni subsp. jejuni]	gi|756009467		16 kDa	TRUE	< 0.0001		unknown	-0.0819	-0.1648	-0.0797	0.783	0.8213	-0.6608	0.4048	0.0593	-0.0641	-0.1363	2.0053	0.0239	-2.8828	0	0	0	0	0	-0.2044	-0.0889	-0.0127	0	0.0294	1.1365			791.1	TRUE	Empty	ATP synthase F0F1 subunit B' [Campylobacter jejuni subsp. jejuni]	gi|756009467 (+2)		16 kDa	TRUE	< 0.0001		unknown	0.2161	-0.1294
1180	TRUE	Empty	carbonic anhydrase [Campylobacter jejuni subsp. jejuni]	gi|756014300		24 kDa	TRUE	0.0022		unknown	0.0564	0.0222	0.015	-0.0377	-0.001	-0.0246	0.0057	0.0934	0.1603	0.0592	0.0303	0.135	-0.0831	-0.5501	-0.0442	-0.0461	0.0113	-0.1499	-0.3784	-0.6514	0.0869	-0.0226	-0.0803	0.0904			1180	TRUE	Empty	carbonic anhydrase [Campylobacter jejuni subsp. jejuni]	gi|756014300 (+2)		24 kDa	TRUE	0.0022		unknown	-0.0907	-0.0029
1179	TRUE	Empty	thiamine-phosphate pyrophosphorylase [Campylobacter jejuni subsp. jejuni]	gi|756010401		23 kDa		0.00052		unknown	-0.0783	0.0848	-0.916	0.041	0.1875	-0.0639	0.0883	-0.09	-0.0007	0.5953	0.1162	-0.2068	0.196	0.2265	0.1231	-0.3603	0.1062	0.2185	0.0884	-0.1354	0.091	-0.1261	0.0138	-0.1685			1179	TRUE	Empty	thiamine-phosphate pyrophosphorylase [Campylobacter jejuni subsp. jejuni]	gi|756010401 (+3)		23 kDa		0.00052		unknown	0.0527	-0.1256
225.1	TRUE	Empty	30S ribosomal protein S9 [Campylobacter jejuni subsp. jejuni]	gi|756015552		14 kDa	TRUE	0.0015		unknown	-0.0736	0.289	-0.0324	-0.0243	-0.1266	-0.0613	0.1138	0.2146	0.4545	0.0756	0.0593	0.181	0.1037	-0.2589	0.0919	0.4046	0.4647	0.1423	-2.2863	-1.8978	-1.8743	-2.4753	-3.6042	-2.7905			225.1	TRUE	Empty	30S ribosomal protein S9 [Campylobacter jejuni subsp. jejuni]	gi|756015552 (+2)		14 kDa	TRUE	0.0015		unknown	-0.0905	0.0103
1181	TRUE	Empty	helicase (plasmid) [Campylobacter jejuni subsp. jejuni]	gi|756095548		224 kDa	TRUE	< 0.0001		unknown	0.4072	0.3862	-0.5049	-0.2501	-0.225	0.839	0.3202	0.1468	-0.0584	-0.9034	-1.0378	-0.4424	-3.2571	-4.8086	-2.3254	-2.0748	-2.6402	-3.8083	-3.2387	-3.1443	-1.4086	-2.6899	-2.8771	-3.4026			1181	TRUE	Empty	helicase (plasmid) [Campylobacter jejuni subsp. jejuni]	gi|756095548 (+1)		224 kDa	TRUE	< 0.0001		unknown	0.8667	0.6932
1183	TRUE	Empty	hypothetical protein PJ18_06455 [Campylobacter jejuni subsp. jejuni]	gi|756015349		11 kDa		0.00046		unknown	-0.1269	0.25	0	-0.8227	-1.7869	0.5388	4.5469	5.0044	4.4272	0	5.2797	5.2743	4.783	4.5649	0	4.9317	5.0455	4.3607	0.4223	0.7922	0	0.1888	0.1437	0.8325			1183	TRUE	Empty	hypothetical protein PJ18_06455 [Campylobacter jejuni subsp. jejuni]	gi|756015349 (+1)		11 kDa		0.00046		unknown	-0.1904	0.2671
1178	TRUE	Empty	oxidoreductase [Campylobacter jejuni subsp. jejuni]	gi|756010083		13 kDa		0.0017		unknown	0.0802	0.2384	0	0.159	-0.5731	0.0941	0.3016	-1.6677	-0.122	0	0.0214	-0.0452	0.3724	0.3581	0	0.1809	0.5572	0.3096	0.1032	0.0188	0	-0.023	0.8482	-0.5861			1178	TRUE	Empty	oxidoreductase [Campylobacter jejuni subsp. jejuni]	gi|756010083 (+3)		13 kDa		0.0017		unknown	0.3483	-1.6209
368.1	TRUE	Empty	histidinol-phosphate aminotransferase [Campylobacter jejuni subsp. jejuni]	gi|756014429		41 kDa	TRUE	< 0.0001		unknown	-0.1458	-0.1485	-0.0794	0.595	-0.063	-0.0687	-0.0975	-0.0262	-0.0851	-0.176	0.1337	-0.1639	-0.0892	-0.1087	0.0282	-0.3799	0.0496	-0.0349	-3.203	-2.5655	-2.4545	-2.9555	-3.1612	-3.0334			368.1	TRUE	Empty	histidinol-phosphate aminotransferase [Campylobacter jejuni subsp. jejuni]	gi|756014429 (+2)		41 kDa	TRUE	< 0.0001		unknown	-0.0307	0.0406
7.2	TRUE	Empty	DNA-directed RNA polymerase subunit beta [Campylobacter jejuni subsp. jejuni]	gi|756014589		156 kDa	TRUE	< 0.0001		unknown	-0.2675	-0.12	-0.038	0.4787	0	0.4164	-0.5278	0.0084	0.0118	-0.125	-0.6595	0	2.2095	2.3832	-0.04	2.3452	4.79	2.4688	-2.8357	-1.59	-3.2513	0	0	-3.2438			7.2	TRUE	Empty	DNA-directed RNA polymerase subunit beta [Campylobacter jejuni subsp. jejuni]	gi|756014589		156 kDa	TRUE	< 0.0001		unknown	-0.3688	0.1674
21.1	TRUE	Empty	ABC transporter substrate-binding protein [Campylobacter jejuni subsp. jejuni]	gi|756015039		31 kDa	TRUE	0.0003		unknown	0.0831	0.0609	-0.291	0.2813	0.5781	-0.3318	0.1437	-0.2939	0.3129	-0.1162	0.882	0.7744	-0.3583	-0.7426	-0.3629	-0.9155	-1.1292	-0.2651	-2.3046	-4.2635	-3.3013	-4.977	0	-4.3112			21.1	TRUE	Empty	ABC transporter substrate-binding protein [Campylobacter jejuni subsp. jejuni]	gi|756015039 (+2)		31 kDa	TRUE	0.0003		unknown	-0.0384	-0.476
121.1	TRUE	Empty	hypothetical protein PJ18_06025 [Campylobacter jejuni subsp. jejuni]	gi|756015267		92 kDa	TRUE	< 0.0001		unknown	0.3813	0.0715	-0.013	0	-0.3535	0.21	0.7391	0.6941	0.3989	-0.0854	0	0.9314	3.9138	4.0498	5.0982	4.3765	5.9591	3.8854	0.7406	0.7398	1.5086	2.4682	0.5017	0.7602			121.1	TRUE	Empty	hypothetical protein PJ18_06025 [Campylobacter jejuni subsp. jejuni]	gi|756015267		92 kDa	TRUE	< 0.0001		unknown	0.3125	0.2675
1185	TRUE	Empty	acetyltransferase [Campylobacter jejuni subsp. jejuni]	gi|756015800		21 kDa	TRUE	< 0.0001		unknown	0.0893	-0.0338	-0.0691	0.0935	-0.052	-0.0004	-0.3805	0.0115	-0.0904	-0.1708	-0.1063	-0.3311	0.3157	0.3781	0.4741	0.3389	0.4853	0.4054	0.9239	0.8887	0.9034	1.0558	0.9194	0.9401			1185	TRUE	Empty	acetyltransferase [Campylobacter jejuni subsp. jejuni]	gi|756015800 (+2)		21 kDa	TRUE	< 0.0001		unknown	-0.1912	0.2007
1186	TRUE	Empty	ribosome maturation protein RimP [Campylobacter jejuni subsp. jejuni]	gi|756089867		16 kDa	TRUE	< 0.0001		unknown	-0.3619	0.2886	-0.2586	0.9787	-0.263	-0.2844	-0.2567	-0.1334	0.4754	-0.2447	1.5345	-0.604	-3.245	-2.3256	-3.0205	0	-3.6679	-3.6771	-0.3751	-0.9907	-0.2873	-1.5898	-0.9637	0.3787			1186	TRUE	Empty	ribosome maturation protein RimP [Campylobacter jejuni subsp. jejuni]	gi|756089867 (+1)		16 kDa	TRUE	< 0.0001		unknown	-0.3224	-0.1991
1184	TRUE	Empty	tRNA-dihydrouridine synthase [Campylobacter jejuni subsp. jejuni]	gi|756014255		35 kDa	TRUE	< 0.0001		unknown	-0.0553	0.1801	-0.5349	-0.1246	0.0358	0.0034	0.0579	0.0962	0.0759	0.0586	0.0486	-0.0813	0.3679	0.4461	0.2474	-0.1039	0.4649	0.4452	0.2592	-0.0207	0.4314	0.3843	0.1859	0.26			1184	TRUE	Empty	tRNA-dihydrouridine synthase [Campylobacter jejuni subsp. jejuni]	gi|756014255		35 kDa	TRUE	< 0.0001		unknown	-0.0024	0.036
218.2	TRUE	Empty	methionyl-tRNA synthetase [Campylobacter jejuni subsp. jejuni]	gi|756010129		72 kDa	TRUE	< 0.0001		unknown	0.0669	-0.0595	0.0577	-0.1119	0.0248	0.0861	-0.2319	-0.4793	-0.4724	-0.2524	0.0415	-0.658	0.4693	0.4712	0.438	0.2748	0.3328	0.4385	3.9215	4.2024	4.2585	4.4662	4.491	4.8099			218.2	TRUE	Empty	methionyl-tRNA synthetase [Campylobacter jejuni subsp. jejuni]	gi|756010129		72 kDa	TRUE	< 0.0001		unknown	0.1093	-0.1382
156.2	TRUE	Empty	tyrosyl-tRNA synthetase [Campylobacter jejuni subsp. jejuni]	gi|756010585		45 kDa	TRUE	< 0.0001		unknown	0.0636	0.0262	0.0826	-0.0303	-0.1976	0.0747	-0.4068	-0.2003	-0.5483	-0.0874	-0.1233	-0.2478	0.1659	0.2499	0.1953	0.0982	0.4164	0.1952	3.3998	3.6066	3.7865	3.7378	3.7819	3.6572			156.2	TRUE	Empty	tyrosyl-tRNA synthetase [Campylobacter jejuni subsp. jejuni]	gi|756010585		45 kDa	TRUE	< 0.0001		unknown	-0.2027	0.0038
212.2	TRUE	Empty	phospho-sugar mutase [Campylobacter jejuni subsp. jejuni]	gi|756010755		52 kDa	TRUE	< 0.0001		unknown	-0.216	-0.2355	-0.4381	0.9593	0.7437	-0.1687	0	-0.1823	-0.4172	-0.6825	0.1137	-0.2081	-0.0533	-0.0066	0.6588	-0.5457	-0.9186	-0.6459	2.931	2.8889	3.1165	1.6784	1.3844	4.3959			212.2	TRUE	Empty	phospho-sugar mutase [Campylobacter jejuni subsp. jejuni]	gi|756010755		52 kDa	TRUE	< 0.0001		unknown	0	0.0327
440.1	TRUE	Empty	oxidoreductase [Campylobacter jejuni subsp. jejuni]	gi|756010914		104 kDa	TRUE	< 0.0001		unknown	-0.156	0.1237	0.114	-0.0083	-0.0956	0.0071	0.0477	0.1983	-0.0939	-0.1313	-0.0478	-0.1885	-1.9074	-2.7232	-3.0528	-3.2975	-4.9254	-4.0051	-0.2166	-0.2816	-0.2517	-0.271	-0.0674	-0.2965			440.1	TRUE	Empty	oxidoreductase [Campylobacter jejuni subsp. jejuni]	gi|756010914		104 kDa	TRUE	< 0.0001		unknown	0.1008	0.2513
1193	TRUE	Empty	Fur family transcriptional regulator [Campylobacter jejuni subsp. jejuni]	gi|756090034		16 kDa	TRUE	< 0.0001		unknown	-0.0799	0.172	0.0191	-0.0408	-0.0987	-0.051	0.0859	0.0518	0.1098	-0.0479	0.0252	0.0459	-0.0915	-0.4991	-0.6352	-0.1573	-0.0515	-0.0999	-0.5835	-0.3073	-0.3638	-0.5109	-0.5711	-0.7381			1193	TRUE	Empty	Fur family transcriptional regulator [Campylobacter jejuni subsp. jejuni]	gi|756090034 (+1)		16 kDa	TRUE	< 0.0001		unknown	0.0163	-0.0179
378.1	TRUE	Empty	DNA polymerase III subunit gamma/tau [Campylobacter jejuni subsp. jejuni]	gi|756090914		58 kDa	TRUE	< 0.0001		unknown	-0.0766	-0.4228	-0.026	0.4894	-0.0346	-0.0181	-0.0546	-0.0216	0.3647	-0.1407	-0.0327	-0.0048	-2.2116	-3.8698	-3.3321	-2.3804	-2.6907	-2.7074	-0.172	0.1733	-0.1279	-0.1843	-0.1965	-0.1112			378.1	TRUE	Empty	DNA polymerase III subunit gamma/tau [Campylobacter jejuni subsp. jejuni]	gi|756090914 (+1)		58 kDa	TRUE	< 0.0001		unknown	-0.0692	-0.0362
1192	TRUE	Empty	histidine phosphotransferase [Campylobacter jejuni subsp. jejuni]	gi|756010718		16 kDa	TRUE	< 0.0001		unknown	-0.011	-0.0421	-0.0218	-0.0578	0.0918	0.0047	0.0206	-0.0238	0.0424	-0.0204	-0.1585	0.0051	-0.6405	-0.3155	-0.3409	-0.2116	-0.367	-0.2277	-0.1433	-0.1959	-0.1782	0.0019	-0.2905	-0.1763			1192	TRUE	Empty	histidine phosphotransferase [Campylobacter jejuni subsp. jejuni]	gi|756010718 (+3)		16 kDa	TRUE	< 0.0001		unknown	0.0561	0.0117
1189	TRUE	Empty	hypothetical protein PJ17_03980 [Campylobacter jejuni subsp. jejuni]	gi|756010115		24 kDa	TRUE	< 0.0001		unknown	-0.0091	-0.0034	-0.0699	-0.0093	-0.0577	0.0916	-0.0633	0.0383	0.0857	-0.0971	-0.106	0.0131	0.2975	0.2044	0.3154	0.2561	0.1684	0.231	-0.11	-0.0603	0.0654	0.1054	0.1266	-0.0991			1189	TRUE	Empty	hypothetical protein PJ17_03980 [Campylobacter jejuni subsp. jejuni]	gi|756010115 (+1)		24 kDa	TRUE	< 0.0001		unknown	-0.0414	0.0602
181.2	TRUE	Empty	oxidoreductase [Campylobacter jejuni subsp. jejuni]	gi|756009758		27 kDa	TRUE	0.0017		unknown	0.1219	0.2741	0.1337	-0.059	0.6409	-3.9832	-0.8452	0.3401	-0.1961	-0.4421	0	-1.3694	1.3423	0.7099	0.8502	1.0688	0.2837	0.9584	1.083	4.4977	3.7989	5.5868	4.5571	4.1522			181.2	TRUE	Empty	oxidoreductase [Campylobacter jejuni subsp. jejuni]	gi|756009758		27 kDa	TRUE	0.0017		unknown	-0.4111	0.7742
1194	TRUE	Empty	hypothetical protein PJ19_09445 (plasmid) [Campylobacter jejuni subsp. jejuni]	gi|756095516		13 kDa		< 0.0001		unknown	0.4197	0.1645	0.0676	0.1924	-0.2008	-0.9572	-0.2202	1.6372	1.1116	0.8799	1.2717	0.8748	-2.1018	-1.9625	-2.1012	-2.233	-2.0318	-0.8646	-2.6355	-2.0448	-2.0484	-2.1621	-1.7062	-1.3064			1194	TRUE	Empty	hypothetical protein PJ19_09445 (plasmid) [Campylobacter jejuni subsp. jejuni]	gi|756095516 (+1)		13 kDa		< 0.0001		unknown	-1.2177	0.6397
1190	TRUE	Empty	amino acid ABC transporter permease [Campylobacter jejuni subsp. jejuni]	gi|756010201		28 kDa	TRUE	< 0.0001		unknown	-0.0942	-0.0757	-0.1131	0.1204	0.0239	0.0287	0.0851	-0.0555	-0.2676	-0.2778	-0.0089	0.0037	0.2963	0.7485	0.3463	0.0622	-0.0409	0.0533	0.2571	0.1871	0.2245	0.2049	0.2886	-0.5311			1190	TRUE	Empty	amino acid ABC transporter permease [Campylobacter jejuni subsp. jejuni]	gi|756010201 (+3)		28 kDa	TRUE	< 0.0001		unknown	0.143	0.0024
1187	TRUE	Empty	hypothetical protein PJ17_03300 [Campylobacter jejuni subsp. jejuni]	gi|756009991		9 kDa	TRUE	0.015		unknown	0.0383	0.3496	-0.0686	-0.0982	-0.0943	-0.0364	-0.0285	-0.162	-0.1088	-0.1299	0.2461	-0.0539	-0.0124	-0.2561	0.0483	0.0577	0.5167	0.0835	-0.0674	0.1786	0.054	0.1662	0.0885	0.3877			1187	TRUE	Empty	hypothetical protein PJ17_03300 [Campylobacter jejuni subsp. jejuni]	gi|756009991 (+3)		9 kDa	TRUE	0.015		unknown	0.023	-0.1104
328.2	TRUE	Empty	lipoprotein required for motility [Campylobacter jejuni subsp. jejuni]	gi|756015081		19 kDa	TRUE	0.0014		unknown	0.2089	-0.0338	-0.1973	0.304	-0.0595	0	0	-0.233	-0.3343	-0.1427	0	0	4.3261	3.558	3.3235	6.0405	5.7405	7.7225	-0.7681	-0.0561	-0.1111	0	-0.1638	0			328.2	TRUE	Empty	lipoprotein required for motility [Campylobacter jejuni subsp. jejuni]	gi|756015081		19 kDa	TRUE	0.0014		unknown	0	0.0921
1188	TRUE	Empty	flagellin [Campylobacter jejuni subsp. jejuni]	gi|756010028		27 kDa		< 0.0001		unknown	0.0714	0.1513	-0.1259	0.1342	-0.5553	0.2201	0.089	0.2254	-0.0028	0.4006	-0.6624	-0.4378	0.6021	-0.0227	0.9135	0.8305	1.9465	0.5387	-0.1025	0.1836	-0.2942	0.4645	0.6853	-0.1059			1188	TRUE	Empty	flagellin [Campylobacter jejuni subsp. jejuni]	gi|756010028 (+3)		27 kDa		< 0.0001		unknown	0.0347	0.171
1191	TRUE	Empty	Ni/Fe hydrogenase [Campylobacter jejuni subsp. jejuni]	gi|756010579		27 kDa		< 0.0001		unknown	0.1894	0.151	0	-0.099	0.0948	-0.6093	0.1807	-0.1021	-0.0501	0	0.0831	-0.212	1.0045	0.9958	0	0.3104	0.2733	0.6295	-0.0627	-0.1959	0	0.009	0.0707	-0.3866			1191	TRUE	Empty	Ni/Fe hydrogenase [Campylobacter jejuni subsp. jejuni]	gi|756010579 (+2)		27 kDa		< 0.0001		unknown	0.1892	-0.0936
1199	TRUE	Empty	thiamine biosynthesis protein ThiF [Campylobacter jejuni subsp. jejuni]	gi|756010366		29 kDa	TRUE	< 0.0001		unknown	0.0726	0.0966	0.03	-0.1745	-0.2835	0.2689	-0.9096	-0.1823	-1.024	-1.3144	-0.6224	-0.607	0.4969	0.4428	0.5095	0.7139	0.7825	-0.5182	3.4174	3.5158	4.5274	3.8152	4.8965	2.8793			1199	TRUE	Empty	thiamine biosynthesis protein ThiF [Campylobacter jejuni subsp. jejuni]	gi|756010366		29 kDa	TRUE	< 0.0001		unknown	-0.3584	0.3689
566.2	TRUE	Empty	triosephosphate isomerase [Campylobacter jejuni subsp. jejuni]	gi|756010749		25 kDa	TRUE	< 0.0001		unknown	-0.6495	0.0536	-0.1093	0.1575	0.3194	-0.1009	-1.3758	-0.6735	-0.1465	-0.539	-0.3844	-0.449	1.0684	0.4716	0.662	0.3676	0.1821	0.3926	4.4839	4.024	4.2049	4.4987	4.727	3.58			566.2	TRUE	Empty	triosephosphate isomerase [Campylobacter jejuni subsp. jejuni]	gi|756010749		25 kDa	TRUE	< 0.0001		unknown	-0.86	-0.1577
99.1	TRUE	Empty	enolase [Campylobacter jejuni subsp. jejuni]	gi|756011014		45 kDa	TRUE	< 0.0001		unknown	0.4509	-0.2797	0.0172	0.1242	0.3854	0	0	0	0	-0.6313	-0.5661	-0.882	-0.5289	1.1098	0.8287	0.6939	0.3935	2.1909	3.5702	5.3473	5.0147	4.1389	3.7051	6.2793			99.1	TRUE	Empty	enolase [Campylobacter jejuni subsp. jejuni]	gi|756011014		45 kDa	TRUE	< 0.0001		unknown	0	0
230.2	TRUE	Empty	periplasmic protein [Campylobacter jejuni subsp. jejuni]	gi|756014174		26 kDa	TRUE	< 0.0001		unknown	0	0	0	0	0	0		0			0	0							0	0			0				230.2	TRUE	Empty	periplasmic protein [Campylobacter jejuni subsp. jejuni]	gi|756014174		26 kDa	TRUE	< 0.0001		unknown	3.40282e+38	0
247.2	TRUE	Empty	glutamate-pyruvate aminotransferase [Campylobacter jejuni subsp. jejuni]	gi|756014373		45 kDa	TRUE	0.045		unknown	0.1427	-0.0276	1.2105	-0.0039	-2.0256	0.2564	0.1512	0.0868	0.221	0.8751	-0.0807	-0.6893	0.8455	-0.0757	-0.9791	1.3284	1.3553	-0.2242	-2.0549	0	0	0	-1.2438	-2.8066			247.2	TRUE	Empty	glutamate-pyruvate aminotransferase [Campylobacter jejuni subsp. jejuni]	gi|756014373		45 kDa	TRUE	0.045		unknown	0.1023	0.0378
164.1	TRUE	Empty	trimethylamine N-oxide reductase I catalytic subunit [Campylobacter jejuni subsp. jejuni]	gi|756014380		93 kDa	TRUE	0.0001		unknown	0.3406	-0.3801	0.4062	0	0.1419	-0.3962	0.7369	0.8108	0.6832	0.1795	1.5531	0.2969	3.3298	4.254	5.1451	4.6129	3.3084	3.5924	0.2016	0.5357	0.8271	0	0.8377	0.4556			164.1	TRUE	Empty	trimethylamine N-oxide reductase I catalytic subunit [Campylobacter jejuni subsp. jejuni]	gi|756014380		93 kDa	TRUE	0.0001		unknown	0.0154	0.0893
49.3	TRUE	Empty	alanyl-tRNA synthetase [Campylobacter jejuni subsp. jejuni]	gi|756014612		95 kDa	TRUE	< 0.0001		unknown	-0.0006	-0.3013	0.2039	-0.0932	0	0.3983	0.2464	0.4764	0.3528	0.2413	-0.9639	-0.3424	4.1209	4.5868	3.9258	4.4042	6.1842	4.341	0.0477	0.2247	0.3164	0.1878	0.5705	-0.3261			49.3	TRUE	Empty	alanyl-tRNA synthetase [Campylobacter jejuni subsp. jejuni]	gi|756014612		95 kDa	TRUE	< 0.0001		unknown	0.1311	0.3611
214.2	TRUE	Empty	branched-chain amino acid ABC transporter substrate-binding protein [Campylobacter jejuni subsp. jejuni]	gi|756090784		40 kDa	TRUE	< 0.0001		unknown	-0.6081	0.2055	0.0309	-0.1057	0.4216	0.3756	0.0819	-0.3251	0.4235	0.247	0.0586	0.5731	-2.1285	-2.7346	-2.4421	-3.8824	-2.7719	-2.8425	-3.3019	-3.4057	-3.414	-3.4699	-4.2323	-3.5497			214.2	TRUE	Empty	branched-chain amino acid ABC transporter substrate-binding protein [Campylobacter jejuni subsp. jejuni]	gi|756090784 (+1)		40 kDa	TRUE	< 0.0001		unknown	-0.0336	-0.4406
234.1	TRUE	Empty	PseE protein [Campylobacter jejuni subsp. jejuni]	gi|756091135		74 kDa	TRUE	< 0.0001		unknown	-0.0758	0.0812	0.2321	-0.0589	-0.1889	-0.0973	-0.1661	-0.1916	-0.1037	-0.1144	-0.207	-0.2769	-3.0584	-3.1533	-3.1841	-3.1742	-2.8962	-3.1536	-3.2463	-3.1965	-3.3667	-3.4809	-3.3092	-3.4031			234.1	TRUE	Empty	PseE protein [Campylobacter jejuni subsp. jejuni]	gi|756091135 (+1)		74 kDa	TRUE	< 0.0001		unknown	-0.0035	-0.0291
196.1	TRUE	Empty	transketolase [Campylobacter jejuni subsp. jejuni]	gi|756091420		70 kDa	TRUE	< 0.0001		unknown	-0.0349	-0.1194	-0.2977	0.0788	0.8233	-0.3249	-0.186	-0.1322	-0.2257	-0.3542	0.0843	0.6956	-3.736	-3.8351	-3.782	-3.939	-4.5583	-3.8571	-3.9475	-3.7322	-3.6258	-4.9243	-6.7018	-3.8193			196.1	TRUE	Empty	transketolase [Campylobacter jejuni subsp. jejuni]	gi|756091420 (+1)		70 kDa	TRUE	< 0.0001		unknown	-0.1592	-0.1055
1198	TRUE	Empty	cupin [Campylobacter jejuni subsp. jejuni]	gi|756010059		13 kDa		< 0.0001		unknown	0.0057	0.1798	-0.0127	-0.0278	-0.1309	-0.0432	0.2018	0.2585	0.4704	0.1312	0.2066	0.1644	-0.212	-0.3588	-0.0655	-0.1518	-0.0486	-0.1348	-1.2862	-0.9814	-1.1698	-1.4597	-1.6017	-1.0627			1198	TRUE	Empty	cupin [Campylobacter jejuni subsp. jejuni]	gi|756010059 (+3)		13 kDa		< 0.0001		unknown	-0.0417	0.015
741.1	TRUE	Empty	hypothetical protein PJ18_04865 [Campylobacter jejuni subsp. jejuni]	gi|756015041		29 kDa	TRUE	< 0.0001		unknown	0.0307	0.1192	0.1491	-0.0356	-0.1527	-0.048	0.0767	0.0658	0.2366	0.0131	0.0747	-0.0617	-0.0255	-0.1378	0.049	0.0437	0.197	0.0375	-2.6453	-3.3831	-3.6088	-3.028	-1.8535	-2.6956			741.1	TRUE	Empty	hypothetical protein PJ18_04865 [Campylobacter jejuni subsp. jejuni]	gi|756015041 (+2)		29 kDa	TRUE	< 0.0001		unknown	0.0084	-0.0025
1200	TRUE	Empty	alpha-ketoglutarate permease [Campylobacter jejuni subsp. jejuni]	gi|756091395		46 kDa		< 0.0001		unknown	0.9847	0.0357	-0.0832	-0.0966	-0.4477	0.055	-0.0371	0.972	-0.0852	-0.1946	-0.015	0.1681	-4.3153	-3.3961	-3.1862	-3.6405	-3.8466	0	-4.4869	-3.3755	-3.2287	-3.3911	-3.0183	-3.3918			1200	TRUE	Empty	alpha-ketoglutarate permease [Campylobacter jejuni subsp. jejuni]	gi|756091395 (+1)		46 kDa		< 0.0001		unknown	-0.1477	0.8614
1201	TRUE	Empty	50S ribosomal protein L33 [Campylobacter jejuni subsp. jejuni]	gi|756009812		6 kDa	TRUE	0.041		unknown	0.0948	0.1698	0.0081	-0.0991	-0.1726	-0.0804	0.212	0.2635	0.4845	0.1066	0.048	0.0492	0.0593	-0.7083	0.1397	0.292	0.3976	0.221	-0.1617	-0.0583	-0.0212	-0.0186	0.0634	-0.0372			1201	TRUE	Empty	50S ribosomal protein L33 [Campylobacter jejuni subsp. jejuni]	gi|756009812 (+3)		6 kDa	TRUE	0.041		unknown	0.0053	0.0568
864.1	TRUE	Empty	flagellin modification protein PtmF [Campylobacter jejuni subsp. jejuni]	gi|756010690		35 kDa	TRUE	< 0.0001		unknown	-0.1485	-0.0554	0.0468	0.0993	-0.1209	0.0856	-0.2738	-0.2731	-0.1944	-0.2801	-0.1573	-0.3694	-2.4742	-2.1203	-2.9001	-2.9321	-1.7356	-2.5228	-0.3345	-0.4876	-0.5095	-0.4382	-0.2478	-0.3633			864.1	TRUE	Empty	flagellin modification protein PtmF [Campylobacter jejuni subsp. jejuni]	gi|756010690		35 kDa	TRUE	< 0.0001		unknown	-0.0291	-0.0284
337.2	TRUE	Empty	phosphoribosylformylglycinamidine cyclo-ligase [Campylobacter jejuni subsp. jejuni]	gi|756010862		36 kDa	TRUE	< 0.0001		unknown			0	0	0	0	0	0			0	0															337.2	TRUE	Empty	phosphoribosylformylglycinamidine cyclo-ligase [Campylobacter jejuni subsp. jejuni]	gi|756010862		36 kDa	TRUE	< 0.0001		unknown	0	0
547.1	TRUE	Empty	peptide ABC transporter substrate-binding protein [Campylobacter jejuni subsp. jejuni]	gi|756091360		59 kDa	TRUE	< 0.0001		unknown	0.0416	0.1047	-0.149	-0.1043	0.1866	0	0	0.0603	0.0273	-0.2782	-0.1583	0.2056	-5.4993	0	-1.412	-4.6072	-3.802	0	-0.9999	-0.959	-0.6799	-0.7141	-1.0903	0			547.1	TRUE	Empty	peptide ABC transporter substrate-binding protein [Campylobacter jejuni subsp. jejuni]	gi|756091360 (+1)		59 kDa	TRUE	< 0.0001		unknown	0	0.0748
1206	TRUE	Empty	single-stranded DNA-binding protein (plasmid) [Campylobacter jejuni subsp. jejuni]	gi|756099254		17 kDa		< 0.0001		unknown	-0.3464	-0.0718	0.0595	0.2673	0.0414	-0.1892	-0.5524	-0.5689	-0.4127	-0.5368	-0.23	-0.2439	-2.8045	-3.0261	-3.0216	-3.7973	-3.1428	-3.1461	-2.9812	-3.1972	-2.9394	-3.0302	-3.4731	-2.8217			1206	TRUE	Empty	single-stranded DNA-binding protein (plasmid) [Campylobacter jejuni subsp. jejuni]	gi|756099254 (+1)		17 kDa		< 0.0001		unknown	-0.1652	-0.1816
1204	TRUE	Empty	hypothetical protein PJ17_04770 [Campylobacter jejuni subsp. jejuni]	gi|756010256		21 kDa		< 0.0001		unknown	0.4617	0.5911	0.7267	0	0	-0.7881	1.7645	1.3358	1.2538	1.3985	2.5128	2.3454	1.3886	1.4271	0.3992	2.2164	0.4337	1.3974	1.6895	1.4731	1.8447	1.4938	2.6892	1.6515			1204	TRUE	Empty	hypothetical protein PJ17_04770 [Campylobacter jejuni subsp. jejuni]	gi|756010256 (+3)		21 kDa		< 0.0001		unknown	0.2025	-0.2263
434.1	TRUE	Empty	ABC transporter substrate-binding protein [Campylobacter jejuni subsp. jejuni]	gi|756089872		35 kDa	TRUE	0.0006		unknown	0.4479	-0.016	-0.3354	0.2169	0.3394	-0.4892	-0.3549	0.4923	0.1143	-0.0914	1.3249	-0.4553	-3.541	-3.444	-4.175	-3.3268	0	-4.6608	-3.5053	-3.0405	-2.9313	-4.1062	-3.5855	-3.9054			434.1	TRUE	Empty	ABC transporter substrate-binding protein [Campylobacter jejuni subsp. jejuni]	gi|756089872 (+1)		35 kDa	TRUE	0.0006		unknown	-0.4459	0.4013
1202	TRUE	Empty	molecular chaperone DnaK [Campylobacter jejuni subsp. jejuni]	gi|756009490		14 kDa		< 0.0001		unknown	-0.1652	0.0525	-0.2924	0.8325	-0.2425	0.1802	0.079	0.0499	0.1021	0.0567	0.7208	-0.7918	0.2904	0.2071	0.2669	-0.4892	0.4347	0.1558	0.4231	0.4748	0.3429	-0.4102	0.6316	0.6528			1202	TRUE	Empty	molecular chaperone DnaK [Campylobacter jejuni subsp. jejuni]	gi|756009490 (+3)		14 kDa		< 0.0001		unknown	0.0305	0.0014
1203	TRUE	Empty	iron transporter [Campylobacter jejuni subsp. jejuni]	gi|756009539		33 kDa	TRUE	< 0.0001		unknown	0.3933	0.5986	0.5447	0.0491	-0.3993	-0.167	0.1734	0.2662	0.7753	0.6477	0.6419	-0.2775	0.783	-0.2914	0.7426	0.732	1.5128	1.1082	3.3142	3.2291	3.7259	3.1622	3.3321	2.7991			1203	TRUE	Empty	iron transporter [Campylobacter jejuni subsp. jejuni]	gi|756009539 (+1)		33 kDa	TRUE	< 0.0001		unknown	-0.0117	0.0811
302.2	TRUE	Empty	MFS transporter [Campylobacter jejuni subsp. jejuni]	gi|756009673		41 kDa	TRUE	< 0.0001		unknown	0.1778	-0.1919	0.1057	-0.0713	0.0536	-0.3777	-0.6125	-0.6756	-0.2292	0.7689	-0.2713	0.2028	0.7528	0.9386	-0.3269	1.1268	1.0027	1.5088	4.1638	5.0442	3.9536	5.0817	5.5273	4.0143			302.2	TRUE	Empty	MFS transporter [Campylobacter jejuni subsp. jejuni]	gi|756009673		41 kDa	TRUE	< 0.0001		unknown	-0.5503	-0.6134
134.2	TRUE	Empty	peptidylprolyl isomerase [Campylobacter jejuni subsp. jejuni]	gi|756010002		58 kDa	TRUE	< 0.0001		unknown	-0.1516	-0.0693	0.1241	-0.395	-0.1707	0.6131	-0.8419	0.0931	-0.3457	-0.3436	-0.4313	0	0.2589	0.5011	0.0844	0.3542	0	-0.1813	3.4496	3.8815	3.6986	5.1915	6.0107	4.6274			134.2	TRUE	Empty	peptidylprolyl isomerase [Campylobacter jejuni subsp. jejuni]	gi|756010002		58 kDa	TRUE	< 0.0001		unknown	-0.4055	0.5295
1036.1	TRUE	Empty	metallo-beta-lactamase [Campylobacter jejuni subsp. jejuni]	gi|756010918		31 kDa	TRUE	< 0.0001		unknown	0.0607	-0.0654	-0.0029	0.0936	-0.0553	-0.023	0.0719	0.0091	0.0409	-0.0935	-0.1507	0.068	-2.0382	-2.6153	-2.1999	-1.5669	-2.6015	-1.2575	-0.0593	0.0523	0.092	0.2253	0.01	-0.0004			1036.1	TRUE	Empty	metallo-beta-lactamase [Campylobacter jejuni subsp. jejuni]	gi|756010918 (+2)		31 kDa	TRUE	< 0.0001		unknown	0.0672	0.0043
748.1	TRUE	Empty	uracil phosphoribosyltransferase [Campylobacter jejuni subsp. jejuni]	gi|756015383		23 kDa	TRUE	< 0.0001		unknown	-0.1114	0.6653	-0.1762	-0.1214	-0.0461	-0.2255	0.1873	-1.3026	-1.1663	-0.3108	0.455	-0.1985	0.6186	1.0637	0.3881	-0.1114	0.003	0.6892	-1.3174	-2.5556	-2.8057	-3.0519	-2.7267	-2.4316			748.1	TRUE	Empty	uracil phosphoribosyltransferase [Campylobacter jejuni subsp. jejuni]	gi|756015383 (+2)		23 kDa	TRUE	< 0.0001		unknown	0.6195	-0.8703
6.1	TRUE	Empty	isocitrate dehydrogenase [Campylobacter jejuni subsp. jejuni]	gi|756090281		82 kDa	TRUE	< 0.0001		unknown	-0.245	0.177	-0.0171	-0.0112	0.0343	0.304	0.1855	-0.3237	0.2529	-0.0223	-0.1025	0.0058	-3.3163	-3.4188	-3.0662	-2.9916	-3.1595	-3.2652	-0.8476	-1.3978	-1.0156	-1.0347	-1.3675	-1.5754			6.1	TRUE	Empty	isocitrate dehydrogenase [Campylobacter jejuni subsp. jejuni]	gi|756090281 (+1)		82 kDa	TRUE	< 0.0001		unknown	0.2335	-0.2757
677.1	TRUE	Empty	3-oxoacyl-ACP synthase [Campylobacter jejuni subsp. jejuni]	gi|756091109		39 kDa	TRUE	< 0.0001		unknown	-0.3337	0.1141	0.0054	-0.0502	0.5979	-0.0309	-0.0946	-0.3994	0.0763	-0.1251	-0.1131	0.1291	-2.8608	-2.7162	-2.6988	-2.394	-3.664	-3.6032	-1.1446	-1.6695	-1.6114	-1.3825	-1.7457	-1.5712			677.1	TRUE	Empty	3-oxoacyl-ACP synthase [Campylobacter jejuni subsp. jejuni]	gi|756091109 (+1)		39 kDa	TRUE	< 0.0001		unknown	0.0144	-0.2904
463.1	TRUE	Empty	hypothetical protein PJ19_01695 [Campylobacter jejuni subsp. jejuni]	gi|756090060		37 kDa	TRUE	< 0.0001		unknown	-0.9346	-0.7755	-1.1281	2.5373	0.9976	1.0214	0	-3.9708	-4.2139	-4.4367	-3.4619	-4.1593	-4.2729	-4.6217	-4.7737	0	0	0	-3.8474	-3.543	-3.328	0	-4.0819	-3.7669			463.1	TRUE	Empty	hypothetical protein PJ19_01695 [Campylobacter jejuni subsp. jejuni]	gi|756090060 (+1)		37 kDa	TRUE	< 0.0001		unknown	0	0.1518
1210	TRUE	Empty	phosphoenolpyruvate carboxykinase [Campylobacter jejuni subsp. jejuni]	gi|756014542		22 kDa		< 0.0001		unknown	0.0685	-0.0136	0.0184	-0.3042	0.0299	-0.3247	-0.018	0.1602	0.18	0.0042	0.0564	0.6299	-0.0408	-0.0029	0.0198	-0.0152	-0.0289	0.2494	-0.7657	-0.7673	-0.7923	-0.3618	-0.3464	-0.3391			1210	TRUE	Empty	phosphoenolpyruvate carboxykinase [Campylobacter jejuni subsp. jejuni]	gi|756014542 (+2)		22 kDa		< 0.0001		unknown	-0.1569	0.0213
1209	TRUE	Empty	hypothetical protein PJ17_06660 [Campylobacter jejuni subsp. jejuni]	gi|756010619		16 kDa		< 0.0001		unknown	0.3101	0.296	-0.425	0.1204	-0.4535	0.5118	0.1775	-0.0622	0.0728	-0.0265	-0.0316	-0.0209	-2.7803	-3.2541	-2.3195	-3.1186	-2.708	-3.0586	-2.8401	-2.8296	-2.2237	-2.8601	-2.6229	-2.9848			1209	TRUE	Empty	hypothetical protein PJ17_06660 [Campylobacter jejuni subsp. jejuni]	gi|756010619 (+2)		16 kDa		< 0.0001		unknown	0.1913	-0.0484
1212	TRUE	Empty	hypothetical protein PJ18_05300 [Campylobacter jejuni subsp. jejuni]	gi|756015124		17 kDa		< 0.0001		unknown	0.4144	-0.2351	-0.198	-0.3349	-0.1867	0.3709	0.1894	0.5418	0.1366	0.0482	-0.2646	0.2662	4.4744	4.4365	4.9714	4.6317	5.1729	3.318	0.4455	0.8681	0.9934	1.0987	0.4438	0.6622			1212	TRUE	Empty	hypothetical protein PJ18_05300 [Campylobacter jejuni subsp. jejuni]	gi|756015124		17 kDa		< 0.0001		unknown	0.0032	0.3556
1211	TRUE	Empty	invasion protein [Campylobacter jejuni subsp. jejuni]	gi|756014769		56 kDa		< 0.0001		unknown	0.0005	0.0145	0.0672	0.0163	-0.0341	-0.0062	0.0196	0.0269	0.0121	-0.0237	0.0583	0.0335	0.0361	0.7628	0.9329	0.1515	0.3792	0.301	-0.5357	-0.9416	-0.8202	-0.7275	-0.9746	-0.8457			1211	TRUE	Empty	invasion protein [Campylobacter jejuni subsp. jejuni]	gi|756014769		56 kDa		< 0.0001		unknown	-0.0138	-0.0066
221.1	TRUE	Empty	threonine synthase [Campylobacter jejuni subsp. jejuni]	gi|756010109		54 kDa	TRUE	0.00056		unknown	0.085	-0.1235	-0.0753	-0.0403	0.0654	0.0587	0.0418	-0.1678	-0.0031	-0.0632	0.4098	0.5545	-2.4197	-2.1817	-2.5905	-4.2213	-3.4371	-4.6845	-0.0646	-0.1112	-0.101	-0.2091	-0.8906	-0.251			221.1	TRUE	Empty	threonine synthase [Campylobacter jejuni subsp. jejuni]	gi|756010109 (+2)		54 kDa	TRUE	0.00056		unknown	-0.0674	-0.277
96.2	TRUE	Empty	phenylalanyl-tRNA synthetase subunit beta [Campylobacter jejuni subsp. jejuni]	gi|756010178		87 kDa	TRUE	< 0.0001		unknown	-0.4001	0	0.5389	0	-0.062	0.2132	-0.612	-0.3578	0.0419	-1.0193	0	0	-0.6373	0.1187	-1.2363	0	0.2029	-0.4923	3.1214	2.8101	3.5322	5.8264	4.6516	3.8613			96.2	TRUE	Empty	phenylalanyl-tRNA synthetase subunit beta [Campylobacter jejuni subsp. jejuni]	gi|756010178		87 kDa	TRUE	< 0.0001		unknown	-0.126	0.1282
222.1	TRUE	Empty	glutamylglutaminyl-tRNA ligase [Campylobacter jejuni subsp. jejuni]	gi|756014915		50 kDa	TRUE	< 0.0001		unknown	0.0045	-0.0261	0.0646	0.004	-0.0503	-0.0212	0.0036	0.0285	0.0327	-0.0297	0.0967	0.0569	0.3058	0.2763	0.4054	0.3255	0.4213	0.298	-2.3732	-2.8622	-2.4873	-2.6272	-3.5303	-2.8545			222.1	TRUE	Empty	glutamylglutaminyl-tRNA ligase [Campylobacter jejuni subsp. jejuni]	gi|756014915 (+2)		50 kDa	TRUE	< 0.0001		unknown	-0.0222	0.0027
84.1	TRUE	Empty	DNA gyrase subunit A [Campylobacter jejuni subsp. jejuni]	gi|756090792		97 kDa	TRUE	< 0.0001		unknown	0.0545	0.0666	0.0574	-0.3889	0.0319	0.0464	-0.5013	0.0685	0.1434	0.3772	0.0572	-0.0664	-0.0314	-0.1892	-0.2255	0.1294	0.1964	0.0006	-2.4172	-3.146	-2.8594	-1.1388	0	-2.2428			84.1	TRUE	Empty	DNA gyrase subunit A [Campylobacter jejuni subsp. jejuni]	gi|756090792 (+1)		97 kDa	TRUE	< 0.0001		unknown	-0.5805	-0.0107
99.2	TRUE	Empty	enolase [Campylobacter jejuni subsp. jejuni]	gi|756015733		45 kDa	TRUE	0.00044		unknown	0.0195	-0.1068	-0.0347	-0.1938	0.0487	0.3441	0.3046	-0.1611	-0.0348	-0.1068	-0.3475	-0.3627	0.0534	0.1808	0.2198	0.0341	0.105	-0.2301	-2.8182	-3.4679	-2.2589	-3.1192	-4.6799	-4.2798			99.2	TRUE	Empty	enolase [Campylobacter jejuni subsp. jejuni]	gi|756015733		45 kDa	TRUE	0.00044		unknown	0.428	-0.0376
1219	TRUE	Empty	glycosyl transferase family 2 [Campylobacter jejuni subsp. jejuni]	gi|756015505		58 kDa		< 0.0001		unknown	0.2572	0.0906	-1.3505	0.0773	0.0117	0.5285	0.3504	0.4557	0.3066	0.3329	0.1867	0.1165	3.2095	4.5697	5.0456	4.598	4.5049	4.9699	0.1377	0.4436	0.2928	0.5045	0.5367	0.1465			1219	TRUE	Empty	glycosyl transferase family 2 [Campylobacter jejuni subsp. jejuni]	gi|756015505		58 kDa		< 0.0001		unknown	0.099	0.2044
537.1	TRUE	Empty	peptidylprolyl isomerase [Campylobacter jejuni subsp. jejuni]	gi|756010487		18 kDa	TRUE	0.00066		unknown	0.4215	1.4953	0.2279	0	0	-0.8516	0	0.5005	1.7077	0.0991	0	0	3.4204	2.2389	3.6156	5.8245	5.5064	4.637	3.3431	1.9002	3.7857	5.9386	5.3741	4.5462			537.1	TRUE	Empty	peptidylprolyl isomerase [Campylobacter jejuni subsp. jejuni]	gi|756010487		18 kDa	TRUE	0.00066		unknown	0	0.5161
1220	TRUE	Empty	glycosyl transferase [Campylobacter jejuni subsp. jejuni]	gi|756091230		49 kDa	TRUE	< 0.0001		unknown	-0.2489	-0.385	-0.0309	0.373	0.2713	-0.0788	0.1198	-0.0244	-0.4711	-0.1652	0.4528	0.2206	-2.2397	-2.0134	-2.6397	-2.9125	-3.5996	-2.4178	-2.847	-2.1952	-2.4485	-2.9109	-3.0314	-2.6093			1220	TRUE	Empty	glycosyl transferase [Campylobacter jejuni subsp. jejuni]	gi|756091230 (+1)		49 kDa	TRUE	< 0.0001		unknown	0.1352	-0.009
1216	TRUE	Empty	riboflavin kinase [Campylobacter jejuni subsp. jejuni]	gi|756009909		32 kDa	TRUE	0.16		unknown	-0.1618	0.0089	0.0358	0.0425	0.0554	-0.0434	-0.0383	-0.039	-0.0874	-0.2167	-0.0396	-0.1082	-0.7228	-1.2684	-1.0242	-0.787	-2.0898	0.1691	0.2922	0.0306	0.0272	-0.0389	0.0297	-0.0127			1216	TRUE	Empty	riboflavin kinase [Campylobacter jejuni subsp. jejuni]	gi|756009909 (+2)		32 kDa	TRUE	0.16		unknown	0.0463	0.0456
1218	TRUE	Empty	hypothetical protein PJ17_04395 [Campylobacter jejuni subsp. jejuni]	gi|756010192		22 kDa		< 0.0001		unknown	-0.0179	0.0576	0.0724	-0.0278	-0.018	0.0153	0.1517	0.0235	0.0771	-0.0198	0.0787	-0.001	-0.2869	-0.0524	-0.2357	-0.2975	-0.0397	-0.1546	0.1181	-0.0924	0.1263	0.1476	0.117	0.0471			1218	TRUE	Empty	hypothetical protein PJ17_04395 [Campylobacter jejuni subsp. jejuni]	gi|756010192 (+3)		22 kDa		< 0.0001		unknown	0.0976	-0.0305
1217	TRUE	Empty	UDP pyrophosphate synthase [Campylobacter jejuni subsp. jejuni]	gi|756010116		26 kDa	TRUE	< 0.0001		unknown	-0.1656	-0.1125	0.0188	-0.0517	-0.0364	0.2687	-0.3444	-0.0906	-0.0362	-0.2162	-0.1114	-0.1024	-0.0117	0.115	-0.05	-0.0456	0.1039	0.4255	-0.0519	-0.2956	-0.1131	-0.1249	-0.2792	-0.6524			1217	TRUE	Empty	UDP pyrophosphate synthase [Campylobacter jejuni subsp. jejuni]	gi|756010116 (+3)		26 kDa	TRUE	< 0.0001		unknown	-0.2101	0.0437
320.2	TRUE	Empty	FAD-binding protein [Campylobacter jejuni subsp. jejuni]	gi|756010529		51 kDa	TRUE	< 0.0001		unknown	-0.4336	0.2208	0.0796	1.0167	0	0	0	-0.5386	0.1899	0.3044	0.5767	0	3.9613	3.1044	3.195	1.7316	3.8241	2.8891	3.7892	3.6513	3.6734	4.5854	5.5004	6.2368			320.2	TRUE	Empty	FAD-binding protein [Campylobacter jejuni subsp. jejuni]	gi|756010529		51 kDa	TRUE	< 0.0001		unknown	0	-0.5493
229.1	TRUE	Empty	highly acidic protein [Campylobacter jejuni subsp. jejuni]	gi|756015226		62 kDa	TRUE	< 0.0001		unknown		0		0	0		0	0	0		0	0								0			0				229.1	TRUE	Empty	highly acidic protein [Campylobacter jejuni subsp. jejuni]	gi|756015226		62 kDa	TRUE	< 0.0001		unknown	0	0
545.1	TRUE	Empty	UDP-N-acetylmuramate--alanine ligase [Campylobacter jejuni subsp. jejuni]	gi|756090818		48 kDa	TRUE	< 0.0001		unknown	-0.6455	2.4481	-0.1077	0.2995	0.2725	-0.4866	-0.3673	0.155	-0.185	-1.188	0.1884	0.3697	-1.9164	-2.2657	-1.5236	-2.3699	-2.5617	-1.7996	-1.763	-1.9714	-2.1666	-2.6739	-3.3976	-1.2691			545.1	TRUE	Empty	UDP-N-acetylmuramate--alanine ligase [Campylobacter jejuni subsp. jejuni]	gi|756090818 (+1)		48 kDa	TRUE	< 0.0001		unknown	-0.2036	0.3187
1224	TRUE	Empty	exodeoxyribonuclease VII large subunit [Campylobacter jejuni subsp. jejuni]	gi|756009672		44 kDa	TRUE	< 0.0001		unknown	-0.939	0.0896	0.1179	-0.1456	0.089	0.0287	-1.6039	0.2911	-0.0552	-0.0463	0.0482	-0.0545	0.3503	0.1783	0.2347	0.246	0.513	0.4307	-0.1736	-0.0994	-0.1103	0.1238	-0.0047	-0.0432			1224	TRUE	Empty	exodeoxyribonuclease VII large subunit [Campylobacter jejuni subsp. jejuni]	gi|756009672		44 kDa	TRUE	< 0.0001		unknown	-1.5346	0.3604
1226	TRUE	Empty	methionine ABC transporter permease [Campylobacter jejuni subsp. jejuni]	gi|756010071		34 kDa		0.038		unknown	-0.0684	-0.0342	-0.0903	-0.0314	0.2754	-0.0433	-0.0453	-0.1338	-0.1625	-0.2355	-0.0556	-0.281	-0.0533	0.1079	0.0107	-0.1665	-0.2512	-0.0805	0.1544	-0.0773	0.0465	0.0188	0.1205	0.0549			1226	TRUE	Empty	methionine ABC transporter permease [Campylobacter jejuni subsp. jejuni]	gi|756010071		34 kDa		0.038		unknown	0.0898	0.0013
1223	TRUE	Empty	SWISS-PROT:P02754 Beta-lactoglobulin - Bos taurus (Bovine).	P02754		?		< 0.0001		unknown	0	0	0	0.5318	0	-0.0718	2.1393	0	0	0	0.669	0	0	0	0	1.6326	0	1.1901	0	0	0	-1.6234	0	-0.2635			1223	TRUE	Empty	SWISS-PROT:P02754 Beta-lactoglobulin - Bos taurus (Bovine).	P02754		?		< 0.0001		unknown	0.1812	0
5.7	TRUE	Empty	chemotaxis protein [Campylobacter jejuni subsp. jejuni]	gi|756009509		72 kDa	TRUE	< 0.0001		unknown	-0.122	-0.7611	-0.7725	0.1208	-0.1463	0.2951	0	0	0	0	-0.8511	0	1.5103	2.3459	2.3638	1.4705	1.5097	1.2271	5.3025	7.1533	6.8253	6.6352	5.6422	5.7878			5.7	TRUE	Empty	chemotaxis protein [Campylobacter jejuni subsp. jejuni]	gi|756009509		72 kDa	TRUE	< 0.0001		unknown	0	0
426.2	TRUE	Empty	thiazole synthase [Campylobacter jejuni subsp. jejuni]	gi|756010365		28 kDa	TRUE	< 0.0001		unknown	0.1117	0.1487	0.2117	-0.3536	-0.4748	-0.0773	-0.1298	-0.0277	-0.0423	-0.1913	-0.4371	-1.227	0.6952	0.5617	0.6014	1.164	1.3405	0.2531	3.3656	3.5724	3.7536	4.3569	4.8987	4.0395			426.2	TRUE	Empty	thiazole synthase [Campylobacter jejuni subsp. jejuni]	gi|756010365		28 kDa	TRUE	< 0.0001		unknown	0.1362	0.2384
284.1	TRUE	Empty	cell division protein FtsA [Campylobacter jejuni subsp. jejuni]	gi|756014779		51 kDa	TRUE	0.0054		unknown	-0.1124	-0.67	-0.0593	0.9499	-0.0312	-0.5276	-0.2251	0.0907	0.2673	0.0184	0.1174	0.1783	2.7328	3.159	3.7229	1.4302	1.6382	2.5034	0.4259	-0.0095	-0.063	-1.5418	-1.0688	-1.0685			284.1	TRUE	Empty	cell division protein FtsA [Campylobacter jejuni subsp. jejuni]	gi|756014779		51 kDa	TRUE	0.0054		unknown	-0.3133	0.0024
102.1	TRUE	Empty	formate dehydrogenase [Campylobacter jejuni subsp. jejuni]	gi|756015583		82 kDa	TRUE	< 0.0001		unknown	-0.252	0.1509	-0.1119	0.2803	-0.0197	0.0718	0.1461	0.1096	0.1793	-0.0828	0.3068	0.0292	-0.3419	-0.5882	-0.2945	-1.8476	-0.3948	-0.2461	-2.1907	-2.2275	-2.2927	-3.499	-4.3311	-2.5972			102.1	TRUE	Empty	formate dehydrogenase [Campylobacter jejuni subsp. jejuni]	gi|756015583 (+2)		82 kDa	TRUE	< 0.0001		unknown	0.0629	0.0264
121.2	TRUE	Empty	hypothetical protein PJ19_06865 [Campylobacter jejuni subsp. jejuni]	gi|756091028		92 kDa	TRUE	< 0.0001		unknown	-0.2669	0.2498	-0.5724	0.3981	0.6881	-0.3694	-0.3263	-0.1205	0.2447	-0.7943	0.5753	0.9444	-2.8424	-3.4825	-2.8762	-3.6197	-3.8821	-2.9763	-2.9299	-4.2564	-2.4638	-4.2983	-4.3361	-2.8756			121.2	TRUE	Empty	hypothetical protein PJ19_06865 [Campylobacter jejuni subsp. jejuni]	gi|756091028 (+1)		92 kDa	TRUE	< 0.0001		unknown	-0.3828	-0.177
789.1	TRUE	Empty	hypothetical protein PJ19_09365 (plasmid) [Campylobacter jejuni subsp. jejuni]	gi|756095551		47 kDa	TRUE	< 0.0001		unknown	0.0624	-0.6234	0.4597	0.5498	0.4374	-0.6268	-0.6907	0.1302	-0.0283	1.1853	-0.0107	0.8694	-2.897	-2.1656	-4.2834	-2.9108	-3.2264	-1.9995	-3.1509	-2.9168	-3.2487	-3.1704	-3.5024	-2.6721			789.1	TRUE	Empty	hypothetical protein PJ19_09365 (plasmid) [Campylobacter jejuni subsp. jejuni]	gi|756095551		47 kDa	TRUE	< 0.0001		unknown	-0.8563	-0.0353
1006.1	TRUE	Empty	permease [Campylobacter jejuni subsp. jejuni]	gi|756010889		36 kDa	TRUE	< 0.0001		unknown	0.9717	0	0.8687	0	-0.3635	0.4262	0	0.1607	0	0.6361	0	0	1.6019	4.1239	1.7326	2.944	2.1118	2.1259	5.8715	8.4479	5.2949	6.7542	6.793	4.9423			1006.1	TRUE	Empty	permease [Campylobacter jejuni subsp. jejuni]	gi|756010889 (+1)		36 kDa	TRUE	< 0.0001		unknown	0	3.40282e+38
521.1	TRUE	Empty	endoribonuclease L-PSP [Campylobacter jejuni subsp. jejuni]	gi|756015475		13 kDa	TRUE	0.00021		unknown		0	0	0	0	0	0			0	0	0							0	0	0	0	0	0			521.1	TRUE	Empty	endoribonuclease L-PSP [Campylobacter jejuni subsp. jejuni]	gi|756015475		13 kDa	TRUE	0.00021		unknown	0	3.40282e+38
1232	TRUE	Empty	hypothetical protein PJ17_07630 [Campylobacter jejuni subsp. jejuni]	gi|756010795		15 kDa	TRUE	< 0.0001		unknown	-0.2408	0.0441	-0.3838	0.5517	-0.1171	-0.0433	-1.98	0	-0.4303	-0.7586	-0.4884	-1.4755	0.55	0.1398	0.7059	-0.3961	0.2012	0.3388	4.8507	3.3451	5.0932	4.135	4.1808	3.8411			1232	TRUE	Empty	hypothetical protein PJ17_07630 [Campylobacter jejuni subsp. jejuni]	gi|756010795		15 kDa	TRUE	< 0.0001		unknown	-0.7502	0
1231	TRUE	Empty	tRNA (guanine-N1)-methyltransferase [Campylobacter jejuni subsp. jejuni]	gi|756010021		27 kDa		0.0013		unknown	-0.0079	0.1151	0.0843	-0.0933	0.0088	0.043	0.1158	-0.1266	-0.0469	-0.1539	0.0324	-0.1769	-0.0538	-0.0842	0.098	-0.5465	0.1201	-0.3875	-0.3037	-0.5681	-0.336	-0.2273	-0.3552	-0.0743			1231	TRUE	Empty	tRNA (guanine-N1)-methyltransferase [Campylobacter jejuni subsp. jejuni]	gi|756010021 (+3)		27 kDa		0.0013		unknown	0.1601	-0.0823
1233	TRUE	Empty	hypothetical protein PJ17_07940 [Campylobacter jejuni subsp. jejuni]	gi|756010855		16 kDa		< 0.0001		unknown				0	0	0		0			0	0			0	0											1233	TRUE	Empty	hypothetical protein PJ17_07940 [Campylobacter jejuni subsp. jejuni]	gi|756010855		16 kDa		< 0.0001		unknown	3.40282e+38	0
504.1	TRUE	Empty	threonine dehydratase [Campylobacter jejuni subsp. jejuni]	gi|756010120		44 kDa	TRUE	< 0.0001		unknown	0.0972	0.0519	0.0859	0.0928	-0.0955	-0.3865	0.8341	0.1822	0.2628	0.113	0.1182	0.5242	-2.274	-3.1161	-2.5225	-3.6422	-3.9397	-1.9612	0.0983	-0.0138	0.1193	0.0422	0.2807	0.4826			504.1	TRUE	Empty	threonine dehydratase [Campylobacter jejuni subsp. jejuni]	gi|756010120 (+2)		44 kDa	TRUE	< 0.0001		unknown	0.5265	-0.1254
133.2	TRUE	Empty	hypothetical protein PJ17_04800 [Campylobacter jejuni subsp. jejuni]	gi|756010262		42 kDa	TRUE	< 0.0001		unknown	-0.7993	-0.4909	0.2973	0	0.3735	0.2561	-0.385	-0.9078	-0.3547	-0.599	0	0.177	2.5522	2.0868	1.5745	2.9706	1.2371	1.3152	6.4371	6.1686	6.2448	8.0387	5.4548	5.8446			133.2	TRUE	Empty	hypothetical protein PJ17_04800 [Campylobacter jejuni subsp. jejuni]	gi|756010262		42 kDa	TRUE	< 0.0001		unknown	0.115	-0.4078
534.1	TRUE	Empty	ABC transporter ATP-binding protein [Campylobacter jejuni subsp. jejuni]	gi|756015184		65 kDa	TRUE	< 0.0001		unknown	0.2979	-0.0232	-0.1219	-0.1554	0.2119	-0.0677	-0.2736	0.386	-0.5356	-0.241	-0.5361	-0.0109	-0.1133	1.4067	0.4348	0.5678	0.458	0.2787	-2.6174	-2.2752	-1.736	-2.2492	-2.699	-2.6281			534.1	TRUE	Empty	ABC transporter ATP-binding protein [Campylobacter jejuni subsp. jejuni]	gi|756015184 (+2)		65 kDa	TRUE	< 0.0001		unknown	-0.0219	0.6377
470.2	TRUE	Empty	nicotinate phosphoribosyltransferase [Campylobacter jejuni subsp. jejuni]	gi|756015458		17 kDa	TRUE	< 0.0001		unknown	0.145	0.0094	0.0291	-0.0875	-0.6861	-0.2036	0.5834	0.5388	0.4953	0.2241	0.0428	-0.0995	4.5797	4.7017	4.2611	5.2761	4.9386	4.0961	1.6431	2.0266	2.0931	2.0209	1.9998	1.855			470.2	TRUE	Empty	nicotinate phosphoribosyltransferase [Campylobacter jejuni subsp. jejuni]	gi|756015458		17 kDa	TRUE	< 0.0001		unknown	0.1512	0.1066
514.1	TRUE	Empty	phosphoheptose isomerase [Campylobacter jejuni subsp. jejuni]	gi|756090906		20 kDa	TRUE	< 0.0001		unknown	-0.3008	-0.0605	-0.5889	0.5002	-0.0558	0.6852	0.5497	-0.1273	-0.0346	-0.4749	0.5252	-0.176	-3.3143	-3.5213	-2.8945	-4.0715	-3.2624	-3.7926	-2.8598	-3.1053	-2.9756	-4.1554	-3.6575	-4.2183			514.1	TRUE	Empty	phosphoheptose isomerase [Campylobacter jejuni subsp. jejuni]	gi|756090906 (+1)		20 kDa	TRUE	< 0.0001		unknown	0.5324	-0.1446
189.1	TRUE	Empty	ferrous iron transporter A [Campylobacter jejuni subsp. jejuni]	gi|756091087		46 kDa	TRUE	0.0044		unknown	0.7757	-0.6993	-0.2183	0.9245	0	0.5442	0.9779	-1.0049	-0.3977	0.1537	0.8748	2.3522	-1.7304	-1.4637	-1.9815	0	0	-2.6182	-2.5749	-1.5163	-1.8474	0	0	0			189.1	TRUE	Empty	ferrous iron transporter A [Campylobacter jejuni subsp. jejuni]	gi|756091087 (+1)		46 kDa	TRUE	0.0044		unknown	0.2162	-1.7666
763.1	TRUE	Empty	chlorohydrolase [Campylobacter jejuni subsp. jejuni]	gi|756089798		47 kDa	TRUE	< 0.0001		unknown	0.1856	0.1017	-0.2204	-0.1015	-0.0639	0.0223	-0.1407	0.2101	0.2415	-0.2647	-0.174	-0.0805	-2.312	-2.3571	-1.7057	-2.5835	-3.2887	-2.4083	-0.6256	-0.5796	-0.0605	-0.3441	-0.4061	-0.3717			763.1	TRUE	Empty	chlorohydrolase [Campylobacter jejuni subsp. jejuni]	gi|756089798 (+1)		47 kDa	TRUE	< 0.0001		unknown	-0.1266	0.2241
727.2	TRUE	Empty	hypothetical protein PJ17_00765 [Campylobacter jejuni subsp. jejuni]	gi|756009516		31 kDa	TRUE	< 0.0001		unknown	-0.0534	0.0859	0.2489	0.0528	0.1769	-0.4698	0.5158	0.3005	0.2633	0.1883	0.068	0.4849	-2.3003	-2.6792	-2.337	-2.3988	0	-2.0427	-0.082	-0.1594	-0.2287	-0.4459	0.4628	1.2582			727.2	TRUE	Empty	hypothetical protein PJ17_00765 [Campylobacter jejuni subsp. jejuni]	gi|756009516		31 kDa	TRUE	< 0.0001		unknown	0.2389	0.0236
147.1	TRUE	Empty	phosphoribosylaminoimidazole-succinocarboxamide synthase [Campylobacter jejuni subsp. jejuni]	gi|756090265		27 kDa	TRUE	0.00025		unknown	-0.0067	-0.033	-0.0824	-0.0015	0.0221	0.0623	-0.1864	-0.1094	-0.1352	-0.1127	-0.1367	-0.0324	-2.711	-1.7483	0	0	0	0	0.0272	0.0416	0.1306	0.2105	0.184	-0.0126			147.1	TRUE	Empty	phosphoribosylaminoimidazole-succinocarboxamide synthase [Campylobacter jejuni subsp. jejuni]	gi|756090265 (+1)		27 kDa	TRUE	0.00025		unknown	-0.063	0.0141
1243	TRUE	Empty	hypothetical protein PJ17_05080 [Campylobacter jejuni subsp. jejuni]	gi|756010312		35 kDa		< 0.0001		unknown	0.3049	0.0702	0.1459	0.1217	-0.2491	-0.3784	-0.7133	-0.6732	-0.9435	-0.078	0.0324	0.1877	0.3316	0.4772	0.4706	0.481	0.1653	0.9481	3.3399	4.579	4.1009	4.4752	3.9032	3.8442			1243	TRUE	Empty	hypothetical protein PJ17_05080 [Campylobacter jejuni subsp. jejuni]	gi|756010312		35 kDa		< 0.0001		unknown	-0.4397	-0.3997
1246	TRUE	Empty	Clp protease ClpS [Campylobacter jejuni subsp. jejuni]	gi|756010426		11 kDa	TRUE	< 0.0001		unknown	0.0593	0.0288	-0.1083	0.0193	-0.035	0.0485	-0.0124	0.0113	0.1506	-0.0198	-0.1397	0.0392	0.3567	0.2142	0.3688	0.4658	0.4665	0.4853	0.2467	0.2347	0.3366	0.2986	0.2434	0.1927			1246	TRUE	Empty	Clp protease ClpS [Campylobacter jejuni subsp. jejuni]	gi|756010426 (+3)		11 kDa	TRUE	< 0.0001		unknown	-0.0164	0.0073
273.2	TRUE	Empty	50S ribosomal protein L10 [Campylobacter jejuni subsp. jejuni]	gi|756009817		18 kDa	TRUE	0.00022		unknown				0	0	0	0				0	0															273.2	TRUE	Empty	50S ribosomal protein L10 [Campylobacter jejuni subsp. jejuni]	gi|756009817		18 kDa	TRUE	0.00022		unknown	0	3.40282e+38
1241	TRUE	Empty	hypothetical protein PJ17_02825 [Campylobacter jejuni subsp. jejuni]	gi|756009903		21 kDa	TRUE	0.092		unknown	-0.0705	0.0653	0.1204	0.109	-0.6614	0.1474	0.1116	0.0641	0.0256	0.0007	0.0759	0.7076	0.0845	0.1989	0.2724	0.2619	-0.512	0.3551	0.1038	0.0452	-0.1289	-0.6607	0.7357	-0.8669			1241	TRUE	Empty	hypothetical protein PJ17_02825 [Campylobacter jejuni subsp. jejuni]	gi|756009903		21 kDa	TRUE	0.092		unknown	-0.0005	-0.0479
1245	TRUE	Empty	NADH-quinone oxidoreductase subunit M [Campylobacter jejuni subsp. jejuni]	gi|756010896		56 kDa		0.00081		unknown	-0.1142	-0.0895	-0.1761	0.0329	0.2294	0.1568	-0.0011	-0.2036	-0.2988	-0.2273	0.0259	-0.0278	-0.0665	0.0388	-0.0445	-0.3607	-0.2299	-0.3068	1.23	1.1544	1.1546	-0.0469	0.0314	-0.0599			1245	TRUE	Empty	NADH-quinone oxidoreductase subunit M [Campylobacter jejuni subsp. jejuni]	gi|756010896		56 kDa		0.00081		unknown	0.1105	-0.092
537.2	TRUE	Empty	peptidylprolyl isomerase [Campylobacter jejuni subsp. jejuni]	gi|756090927		18 kDa	TRUE	0.0006		unknown	1.6512	2.2863	-3.2345	-0.6664	-0.4098	-1.8714	-1.6108	2.0088	2.2817	-3.1832	-0.7247	-0.1634	0	0	-6.0305	0	0	0	0	0	-6.9217	0	0	0			537.2	TRUE	Empty	peptidylprolyl isomerase [Campylobacter jejuni subsp. jejuni]	gi|756090927 (+1)		18 kDa	TRUE	0.0006		unknown	-1.7939	1.8256
1242	TRUE	Empty	DNA methylase [Campylobacter jejuni subsp. jejuni]	gi|756010054		74 kDa	TRUE	< 0.0001		unknown	0.1985	-0.2333	0.0983	-0.2968	0.0946	0	0	0.4519	0	0.1784	-0.4644	0	1.2166	1.7503	1.5054	2.0586	1.5392	0	3.6656	4.8821	3.3987	4.3992	4.6013	0			1242	TRUE	Empty	DNA methylase [Campylobacter jejuni subsp. jejuni]	gi|756010054		74 kDa	TRUE	< 0.0001		unknown	0	3.40282e+38
398.1	TRUE	Empty	glutamate synthase [Campylobacter jejuni subsp. jejuni]	gi|756089745		53 kDa	TRUE	0.0018		unknown	0	0	0	0.9061	-0.2743	-0.8292	0.7762	0	0	0	1.1596	1.1907	0	0	0	0	-3.1588	-2.5311	0	0	0	-4.304	-4.3502	-3.1257			398.1	TRUE	Empty	glutamate synthase [Campylobacter jejuni subsp. jejuni]	gi|756089745 (+1)		53 kDa	TRUE	0.0018		unknown	-0.281	0
481.1	TRUE	Empty	ATPase AAA [Campylobacter jejuni subsp. jejuni]	gi|756009722		66 kDa	TRUE	0.011		unknown	0	0	0	-0.1282	0.1093	-0.0065	0.1413	0	0	0	0.1659	0.04	0	0	0	-1.3503	-1.6459	-2.6625	0	0	0	1.0619	0.6338	0.2147			481.1	TRUE	Empty	ATPase AAA [Campylobacter jejuni subsp. jejuni]	gi|756009722 (+2)		66 kDa	TRUE	0.011		unknown	0.0421	0
104.2	TRUE	Empty	chemotaxis protein [Campylobacter jejuni subsp. jejuni]	gi|756010429		48 kDa	TRUE	< 0.0001		unknown	0.1639	0.1393	0.2681	0.1456	0.2812	0	0	0	-0.6676	-0.2197	-0.9353	-0.5169	0.9649	0.9296	1.0828	1.1779	0.5666	3.2044	5.2831	5.201	5.4299	5.8139	5.9657	7.64			104.2	TRUE	Empty	chemotaxis protein [Campylobacter jejuni subsp. jejuni]	gi|756010429		48 kDa	TRUE	< 0.0001		unknown	0	0
95.1	TRUE	Empty	pyridine nucleotide-disulfide oxidoreductase [Campylobacter jejuni subsp. jejuni]	gi|756014661		34 kDa	TRUE	0.0002		unknown	-0.0696	-0.0108	0.0164	0.0541	0.0422	0.0065	0.0463	0.0385	-0.011	-0.0505	-0.1018	-0.0602	0.2802	0.5117	0.6617	0.4588	0.5921	0.4839	-0.8846	-0.4333	-1.8018	-1.4751	-1.4362	-2.0755			95.1	TRUE	Empty	pyridine nucleotide-disulfide oxidoreductase [Campylobacter jejuni subsp. jejuni]	gi|756014661 (+2)		34 kDa	TRUE	0.0002		unknown	0.0747	0.067
594.1	TRUE	Empty	glycosyl transferase family 1 [Campylobacter jejuni subsp. jejuni]	gi|756015179		43 kDa	TRUE	< 0.0001		unknown	-0.0869	0.01	0.0595	0.014	0.0459	-0.0245	0.0567	0.0849	-0.0075	-0.0586	-0.0269	-0.0753	0.4027	0.7357	0.499	0.1901	0.3196	0.1625	-2.415	-2.131	-2.0504	-3.4948	-3.7837	-2.9394			594.1	TRUE	Empty	glycosyl transferase family 1 [Campylobacter jejuni subsp. jejuni]	gi|756015179 (+2)		43 kDa	TRUE	< 0.0001		unknown	0.0645	0.0927
393.1	TRUE	Empty	peptide chain release factor 2 [Campylobacter jejuni subsp. jejuni]	gi|756015530		41 kDa	TRUE	< 0.0001		unknown	-0.0673	-0.0834	-0.5296	0.0522	1.1207	-0.0892	0.141	0.2815	0.0903	0.4346	0.4795	-0.5159	-0.4224	-0.2564	0.0253	-0.1049	-0.8274	-0.3694	0	-4.0013	-2.5638	0	-3.2664	-4.6668			393.1	TRUE	Empty	peptide chain release factor 2 [Campylobacter jejuni subsp. jejuni]	gi|756015530 (+2)		41 kDa	TRUE	< 0.0001		unknown	0.0406	0.181
200.1	TRUE	Empty	prolyl-tRNA synthetase [Campylobacter jejuni subsp. jejuni]	gi|756015789		64 kDa	TRUE	< 0.0001		unknown	-0.3709	-0.3832	-0.5292	0	-0.2677	0.506	0.0591	-0.0399	0.4912	0.9002	0	-0.5315	3.3722	4.5872	4.6526	6.6763	3.9314	2.8607	0.2473	0.0668	-0.373	0	0.0834	-0.2659			200.1	TRUE	Empty	prolyl-tRNA synthetase [Campylobacter jejuni subsp. jejuni]	gi|756015789		64 kDa	TRUE	< 0.0001		unknown	-0.0369	-0.1359
147.2	TRUE	Empty	phosphoribosylaminoimidazole-succinocarboxamide synthase [Campylobacter jejuni subsp. jejuni]	gi|756014618		27 kDa	TRUE	0.0017		unknown	0.2135	0.1496	0.4838	0	0	-0.3111	0	0.9402	0.9881	0.5011	0	0	3.2937	3.7084	2.7569	7.5874	6.0565	5.533	0.3758	0.0341	0.6615	0.7012	0.4986	1.5099			147.2	TRUE	Empty	phosphoribosylaminoimidazole-succinocarboxamide synthase [Campylobacter jejuni subsp. jejuni]	gi|756014618		27 kDa	TRUE	0.0017		unknown	0	3.40282e+38
1248	TRUE	Empty	hydrolase [Campylobacter jejuni subsp. jejuni]	gi|756009484		20 kDa	TRUE	< 0.0001		unknown	-0.0181	-0.0765	-0.0671	0.0588	-0.0329	-0.0684	0.0752	0.0288	-0.0035	-0.0711	-0.0153	-0.1406	-0.6418	-0.5208	-0.5251	-0.8078	-0.4907	-0.6878	-0.7341	-0.9029	-0.9295	-0.796	-0.9601	-1.0103			1248	TRUE	Empty	hydrolase [Campylobacter jejuni subsp. jejuni]	gi|756009484 (+3)		20 kDa	TRUE	< 0.0001		unknown	0.0795	0.033
1250	TRUE	Empty	type VI secretion protein VgrG [Campylobacter jejuni subsp. jejuni]	gi|756010324		95 kDa	TRUE	< 0.0001		unknown	-0.1452	0.0343	0.0207	0.667	-0.1117	-0.707	-0.8569	-0.2597	0.1138	-0.2618	-1.1183	-0.9075	0.5658	0.2168	0.3716	-0.2746	0.3717	1.0726	3.7671	2.7651	3.459	4.034	4.108	2.9519			1250	TRUE	Empty	type VI secretion protein VgrG [Campylobacter jejuni subsp. jejuni]	gi|756010324		95 kDa	TRUE	< 0.0001		unknown	-0.4417	0.1555
441.1	TRUE	Empty	leucine/isoleucine/valine transporter ATP-binding subunit [Campylobacter jejuni subsp. jejuni]	gi|756015070		29 kDa	TRUE	0.00094		unknown	-0.6051	-0.5262	1.0985	0	-0.0854	0	0	0.0736	0.5114	-1.475	0	0.031	0.3472	0.704	1.1634	2.3826	1.0403	4.0733	-1.2512	-3.5179	0	0	0	0			441.1	TRUE	Empty	leucine/isoleucine/valine transporter ATP-binding subunit [Campylobacter jejuni subsp. jejuni]	gi|756015070 (+2)		29 kDa	TRUE	0.00094		unknown	0	0.1417
1249	TRUE	Empty	shikimate kinase [Campylobacter jejuni subsp. jejuni]	gi|756009731		19 kDa	TRUE	0.31		unknown	-0.0155	0.1068	-0.0112	0.0685	0.0102	-0.348	-0.0648	0.0975	-0.023	-0.0686	-0.1102	-0.0777	0.0088	-0.1092	0.1006	-0.1347	0.254	0.3368	0.0681	0.1577	0.1062	0.3549	-0.0476	0.2649			1249	TRUE	Empty	shikimate kinase [Campylobacter jejuni subsp. jejuni]	gi|756009731 (+2)		19 kDa	TRUE	0.31		unknown	-0.0153	0.147
1251	TRUE	Empty	UDP-galactose phosphate transferase [Campylobacter jejuni subsp. jejuni]	gi|756010442		23 kDa		< 0.0001		unknown	-0.3016	-0.0336	-0.0163	0.1161	0.0428	0.1974	-0.0917	0.0448	-0.2499	-0.0912	-0.1237	-0.018	0.4447	0.7987	0.309	-0.0544	0.1025	0.1612	-0.0528	0.027	-0.1775	-0.0547	-0.1978	-0.3309			1251	TRUE	Empty	UDP-galactose phosphate transferase [Campylobacter jejuni subsp. jejuni]	gi|756010442 (+3)		23 kDa		< 0.0001		unknown	-0.0332	0.1033
1252	TRUE	Empty	thioredoxin [Campylobacter jejuni subsp. jejuni]	gi|756015725		18 kDa	TRUE	< 0.0001		unknown	-0.2	0.433	-0.1689	-0.0204	-0.0541	0.0204	0.2025	0.099	0.1414	0.1427	0.2845	0.0006	0.5016	-0.3497	0.4069	0.3555	0.5411	0.418	1.8894	2.0707	1.5182	1.6313	1.655	1.2209			1252	TRUE	Empty	thioredoxin [Campylobacter jejuni subsp. jejuni]	gi|756015725 (+2)		18 kDa	TRUE	< 0.0001		unknown	0.0877	-0.0158
1254	TRUE	Empty	proline:sodium symporter PutP [Campylobacter jejuni subsp. jejuni]	gi|756010838		53 kDa	TRUE	< 0.0001		unknown	-0.0154	-0.3284	-0.0075	-0.0079	0.0633	0.1259	-0.2698	-0.2025	-0.5465	-0.1887	-0.1894	-0.166	-0.0873	0.2516	-0.0952	-0.1218	-0.6077	-0.3834	1.003	0.5785	1.1065	0.8759	0.5358	0.8774			1254	TRUE	Empty	proline:sodium symporter PutP [Campylobacter jejuni subsp. jejuni]	gi|756010838 (+3)		53 kDa	TRUE	< 0.0001		unknown	-0.0374	0.0298
1078.1	TRUE	Empty	HmcD domain-containing protein (plasmid) [Campylobacter jejuni subsp. jejuni]	gi|756095502		31 kDa	TRUE	< 0.0001		unknown	0	-0.0829	-0.1118	1.0265	-0.0511	-0.6056	-1.1133	0	-0.8376	-0.8381	-0.0956	-0.7794	0	-3.706	-3.6772	-5.0493	-5.325	-3.429	0	-3.9286	-4.2211	-5.0468	-4.1786	-4.1348			1078.1	TRUE	Empty	HmcD domain-containing protein (plasmid) [Campylobacter jejuni subsp. jejuni]	gi|756095502 (+1)		31 kDa	TRUE	< 0.0001		unknown	-0.3523	0
180.2	TRUE	Empty	ribonucleotide-diphosphate reductase subunit beta [Campylobacter jejuni subsp. jejuni]	gi|756009583		40 kDa	TRUE	< 0.0001		unknown	0.1385	-0.2746	-1.734	0.0661	-0.5211	0.7722	-0.3431	-0.1797	-0.0892	-0.0553	-1.4371	-1.0795	0.8503	1.4096	0.9344	0.8145	0.9639	0.6295	3.0426	4.0284	4.7971	4.8193	5.4059	3.3038			180.2	TRUE	Empty	ribonucleotide-diphosphate reductase subunit beta [Campylobacter jejuni subsp. jejuni]	gi|756009583		40 kDa	TRUE	< 0.0001		unknown	-0.07	0.0934
205.2	TRUE	Empty	membrane protein [Campylobacter jejuni subsp. jejuni]	gi|756009621		40 kDa	TRUE	< 0.0001		unknown	-0.0867	-0.3047	-0.1776	-0.0459	0.039	0.5288	-0.7337	-0.4738	-1.7375	-0.8359	-1.6349	-1.2807	2.8451	2.9457	2.962	2.6458	2.5122	2.2296	4.6709	4.5095	5.5681	5.0915	4.4966	4.588			205.2	TRUE	Empty	membrane protein [Campylobacter jejuni subsp. jejuni]	gi|756009621		40 kDa	TRUE	< 0.0001		unknown	0.1252	0.3851
233.1	TRUE	Empty	anthranilate synthase [Campylobacter jejuni subsp. jejuni]	gi|756009692		60 kDa	TRUE	0.00018		unknown	-0.106	-0.1127	-0.0465	0.0187	0.3394	0.0695	0.4884	0.4254	-0.1422	-0.0714	0.5474	0.4823	-2.9218	-2.6455	-3.5658	0	-4.7463	-5.7235	-0.7854	-0.5783	-0.7702	-0.7355	-1.1627	-0.9542			233.1	TRUE	Empty	anthranilate synthase [Campylobacter jejuni subsp. jejuni]	gi|756009692 (+2)		60 kDa	TRUE	0.00018		unknown	0.2537	0.1907
40.1	TRUE	Empty	pyruvate kinase [Campylobacter jejuni subsp. jejuni]	gi|756009736		54 kDa	TRUE	< 0.0001		unknown	-0.2046	0.1863	0	0.1065	0	0.2734	0	0.2782	-0.2944	0	-0.6925	-0.4016	0.0757	0.8704	0	0.9498	0.978	0.7035	5.2634	4.8488	0	5.0436	4.7497	6.3812			40.1	TRUE	Empty	pyruvate kinase [Campylobacter jejuni subsp. jejuni]	gi|756009736		54 kDa	TRUE	< 0.0001		unknown	0	0.4768
474.2	TRUE	Empty	SAM-dependent methlyltransferase [Campylobacter jejuni subsp. jejuni]	gi|756010660		35 kDa	TRUE	< 0.0001		unknown	0.0177	0.0933	0.0103	0.1686	-0.4086	0.0062	-0.2111	-0.1872	-0.1384	-0.1629	-0.6698	-0.1976	-0.3546	0.183	0.4565	-0.9562	0.0143	-0.3667	3.2304	3.973	3.5719	4.2877	3.6402	4.1198			474.2	TRUE	Empty	SAM-dependent methlyltransferase [Campylobacter jejuni subsp. jejuni]	gi|756010660		35 kDa	TRUE	< 0.0001		unknown	0.0237	0.0476
185.1	TRUE	Empty	sodium:proton antiporter [Campylobacter jejuni subsp. jejuni]	gi|756010935		40 kDa	TRUE	< 0.0001		unknown	-0.0184	0.0411	-0.1589	0.072	0.0553	-0.1232	0.2086	0.0887	0.0271	-0.0061	-0.0798	0.0854	-1.8914	0	-3.5453	0	-4.0217	0	-0.0652	-0.1448	0.444	0.0323	-0.0828	0.2321			185.1	TRUE	Empty	sodium:proton antiporter [Campylobacter jejuni subsp. jejuni]	gi|756010935 (+2)		40 kDa	TRUE	< 0.0001		unknown	0.1698	0.0499
307.1	TRUE	Empty	hypothetical protein PJ18_01925 [Campylobacter jejuni subsp. jejuni]	gi|756014510		37 kDa	TRUE	< 0.0001		unknown	-0.1505	-0.0674	-0.0393	-0.0069	0.1866	0.0286	0.1113	0.0344	-0.0487	-0.0761	0.0321	0.3219	0.1296	0.1632	-0.0243	-0.0347	-0.2718	-0.1124	-2.0028	-3.0712	-1.7114	-4.4638	-4.1002	-4.5467			307.1	TRUE	Empty	hypothetical protein PJ18_01925 [Campylobacter jejuni subsp. jejuni]	gi|756014510 (+2)		37 kDa	TRUE	< 0.0001		unknown	0.0465	-0.0304
179.2	TRUE	Empty	hypothetical protein PJ18_07245 [Campylobacter jejuni subsp. jejuni]	gi|756015500		90 kDa	TRUE	< 0.0001		unknown	0.0813	-3.0361	0.064	0.4498	0.1638	-0.2509	1.0607	0.7818	0.5613	0.6534	0.9286	0.8265	5.7367	5.358	5.4848	4.0057	5.7561	5.416	0.8047	0.9096	0.9053	0.5479	0.6969	0.4134			179.2	TRUE	Empty	hypothetical protein PJ18_07245 [Campylobacter jejuni subsp. jejuni]	gi|756015500		90 kDa	TRUE	< 0.0001		unknown	0.2554	-0.0235
39.2	TRUE	Empty	peptidylprolyl isomerase [Campylobacter jejuni subsp. jejuni]	gi|756014697		31 kDa	TRUE	0.00027		unknown	0.6589	0.2392	0.9298	0.7568	0	0	1.0103	0.6285	-0.0356	0.0008	0.0051	0	3.3259	2.0294	3.266	2.63	4.2851	5.388	1.0349	1.83	0.7362	0	2.4236	0			39.2	TRUE	Empty	peptidylprolyl isomerase [Campylobacter jejuni subsp. jejuni]	gi|756014697		31 kDa	TRUE	0.00027		unknown	0.7566	0.3747
642.1	TRUE	Empty	ATP synthase F0F1 subunit epsilon [Campylobacter jejuni subsp. jejuni]	gi|756009473		14 kDa	TRUE	< 0.0001		unknown				0	0	0	0					0															642.1	TRUE	Empty	ATP synthase F0F1 subunit epsilon [Campylobacter jejuni subsp. jejuni]	gi|756009473 (+1)		14 kDa	TRUE	< 0.0001		unknown	0	-0.2049
1256	TRUE	Empty	NADH-quinone oxidoreductase [Campylobacter jejuni subsp. jejuni]	gi|756010901		37 kDa		< 0.0001		unknown	-0.1054	-0.0657	0.031	-0.0589	0.0172	0.1055	-0.0764	-0.1464	-0.3583	-0.2828	-0.1147	-0.1034	-0.4449	-0.1778	-0.5482	0.6671	-0.2963	-0.5368	0.2167	0.0997	0.1095	-0.0639	-0.1586	-0.1557			1256	TRUE	Empty	NADH-quinone oxidoreductase [Campylobacter jejuni subsp. jejuni]	gi|756010901 (+3)		37 kDa		< 0.0001		unknown	0.0931	0.0231
1255	TRUE	Empty	membrane protein [Campylobacter jejuni subsp. jejuni]	gi|756009764		37 kDa		< 0.0001		unknown	-0.021	0.0428	-0.0348	-0.0106	0.0333	-0.1146	0.1963	0.286	0.3308	0.178	0.6953	0.3089	-0.1603	-0.1717	-0.0821	-0.0533	-0.096	-0.3271	-0.4428	-0.6038	-0.6668	-0.464	-0.6374	0.0003			1255	TRUE	Empty	membrane protein [Campylobacter jejuni subsp. jejuni]	gi|756009764 (+3)		37 kDa		< 0.0001		unknown	-0.1183	-0.0286
1257	TRUE	Empty	deoxyribonuclease [Campylobacter jejuni subsp. jejuni]	gi|756090457		26 kDa	TRUE	< 0.0001		unknown	0.0099	-0.1332	0.1145	0.0862	-0.1342	0.0703	0.2032	0.0098	-0.0384	0.1779	0.1189	-0.0601	-2.2695	-2.3456	-2.6866	-2.7207	-2.2936	-2.4719	-2.5559	-2.1387	-2.6041	-2.3602	-2.0793	-2.9697			1257	TRUE	Empty	deoxyribonuclease [Campylobacter jejuni subsp. jejuni]	gi|756090457 (+1)		26 kDa	TRUE	< 0.0001		unknown	0.148	-0.0454
1263	TRUE	Empty	Q02388-2|CO7A1_HUMAN-DECOY	Q02388-2|CO7A1_HUMAN-DECOY		?	TRUE	0.11		unknown	0.1652	0	0	0.038	-0.1995	0	0	0.1047	0	0	0.2064	-0.4696	-0.5698	0	0	0.1694	0.4698	0	1.9494	0	0	2.1671	4.1169	0			1263	TRUE	Empty	Q02388-2|CO7A1_HUMAN-DECOY	Q02388-2|CO7A1_HUMAN-DECOY		?	TRUE	0.11		unknown	0	0.075
1262	TRUE	Empty	Isoform 2 of Ryanodine receptor 3 OS=Homo sapiens GN=RYR3	Q15413-2|RYR3_HUMAN		?	TRUE	0.28		unknown	0	0	0	0	0.0276	0	0	0	0	0	0	0.2546	0	0	0	0	0.753	0	0	0	0	0	0.2579	0			1262	TRUE	Empty	Isoform 2 of Ryanodine receptor 3 OS=Homo sapiens GN=RYR3	Q15413-2|RYR3_HUMAN (+1)		?	TRUE	0.28		unknown	0	0
42.2	TRUE	Empty	cysteine desulfurase [Campylobacter jejuni subsp. jejuni]	gi|756009592		43 kDa	TRUE	< 0.0001		unknown	-0.3203	0.2648	0	0	0	1.0136	-0.0524	-0.5901	-0.311	0	0	0	1.3606	0.7086	0	0	0	-0.0433	5.3935	6.5092	9.7288	7.7021	8.8257	4.5756			42.2	TRUE	Empty	cysteine desulfurase [Campylobacter jejuni subsp. jejuni]	gi|756009592		43 kDa	TRUE	< 0.0001		unknown	0.2566	-0.2811
293.2	TRUE	Empty	amino acid ABC transporter substrate-binding protein [Campylobacter jejuni subsp. jejuni]	gi|756014889		29 kDa	TRUE	< 0.0001		unknown	0.0215	-0.8622	-0.1071	-0.0689	0.2758	0.3513	0.1969	0.6009	1.5053	0.3614	0.3032	0.3761	4.4086	6.1104	5.2416	4.5745	4.4006	2.9875	0.2941	-0.5781	0.5657	0.2478	0.2065	0.4501			293.2	TRUE	Empty	amino acid ABC transporter substrate-binding protein [Campylobacter jejuni subsp. jejuni]	gi|756014889		29 kDa	TRUE	< 0.0001		unknown	-0.3382	0.0658
676.1	TRUE	Empty	GTPase CgtA [Campylobacter jejuni subsp. jejuni]	gi|756089825		39 kDa	TRUE	0.97		unknown		0	0	0	0	0	0	0	0	0	0		0	0	0		0	0	0	0	0	0		0			676.1	TRUE	Empty	GTPase CgtA [Campylobacter jejuni subsp. jejuni]	gi|756089825 (+1)		39 kDa	TRUE	0.97		unknown	0	0
13.1	TRUE	Empty	chemotaxis protein CheA [Campylobacter jejuni subsp. jejuni]	gi|756089994		85 kDa	TRUE	0.00061		unknown	-0.1311	0.3146	-0.0556	0.615	-0.6492	0.0076	-0.0172	0.0809	0.405	-0.0296	0.2437	0.5885	-3.98	-2.5551	-3.2576	-2.5763	0	-3.5197	0.0239	-1.7173	0.0137	-0.2609	0.5218	0.0513			13.1	TRUE	Empty	chemotaxis protein CheA [Campylobacter jejuni subsp. jejuni]	gi|756089994 (+1)		85 kDa	TRUE	0.00061		unknown	-0.2663	-0.1682
405.2	TRUE	Empty	glycosyl transferase family 1 [Campylobacter jejuni subsp. jejuni]	gi|756010447		41 kDa	TRUE	< 0.0001		unknown	-0.0246	-0.1423	-0.1192	0.2696	-0.2376	0.026	-0.2857	0	-0.0456	0.1616	-0.0603	-0.4351	0.2645	0.2697	0.0946	-1.3	-0.2713	-0.7542	3.2104	2.8105	3.3845	1.957	2.8403	2.187			405.2	TRUE	Empty	glycosyl transferase family 1 [Campylobacter jejuni subsp. jejuni]	gi|756010447		41 kDa	TRUE	< 0.0001		unknown	0.0618	0
508.1	TRUE	Empty	50S ribosomal protein L18 [Campylobacter jejuni subsp. jejuni]	gi|756015750		13 kDa	TRUE	0.0017		unknown	-0.058	0.2127	0.0215	0.1475	-0.1483	-0.1753	0.2048	0.193	0.245	0.101	0.5301	0.0922	-0.0333	-0.3354	-0.1279	-0.305	0.1433	-0.654	-4.3335	0	0	0	0	0.0674			508.1	TRUE	Empty	50S ribosomal protein L18 [Campylobacter jejuni subsp. jejuni]	gi|756015750 (+2)		13 kDa	TRUE	0.0017		unknown	-0.013	-0.0247
1268	TRUE	Empty	transcriptional regulator [Campylobacter jejuni subsp. jejuni]	gi|756090473		24 kDa	TRUE	< 0.0001		unknown	-0.0807	0.0139	-0.1696	0.1993	-0.1181	0.2883	0.551	0.3043	0.3087	0.0211	0.5188	0.2304	-2.5134	-2.2914	-2.1271	-3.0163	-2.3085	-2.5395	-2.2788	-2.3197	-2.1306	-2.4974	-2.5939	-2.742			1268	TRUE	Empty	transcriptional regulator [Campylobacter jejuni subsp. jejuni]	gi|756090473 (+1)		24 kDa	TRUE	< 0.0001		unknown	0.2473	0.0005
1271	TRUE	Empty	preprotein translocase subunit SecG [Campylobacter jejuni subsp. jejuni]	gi|756009587		13 kDa	TRUE	0.082		unknown	-0.3105	-0.0296	0.1729	-0.1177	-0.6282	0.6253	0.0454	0.1728	-0.3461	0.0827	0.1289	0.0418	-0.2811	0.5469	0.1198	0.3301	0.0529	0.0897	0.6131	0.3116	0.2661	0.0933	0.2956	0.1928			1271	TRUE	Empty	preprotein translocase subunit SecG [Campylobacter jejuni subsp. jejuni]	gi|756009587 (+3)		13 kDa	TRUE	0.082		unknown	0.0201	0.1475
1266	TRUE	Empty	tRNA methyltransferase [Campylobacter jejuni subsp. jejuni]	gi|756009910		27 kDa	TRUE	< 0.0001		unknown	-0.0123	0.0503	0.021	0.0682	-0.1478	0.0169	-0.0832	-0.0708	0.0421	-0.0114	0.0096	-0.0657	0.1306	0.0954	0.1113	0.072	0.4227	0.1479	0.4281	0.1638	0.2539	0.1088	0.1543	0.1067			1266	TRUE	Empty	tRNA methyltransferase [Campylobacter jejuni subsp. jejuni]	gi|756009910 (+3)		27 kDa	TRUE	< 0.0001		unknown	-0.0442	-0.0317
1267	TRUE	Empty	acetyltransferase [Campylobacter jejuni subsp. jejuni]	gi|756015117		17 kDa	TRUE	< 0.0001		unknown	-0.0217	0.0425	0.0073	-0.0542	0.0545	-0.0344	0.0172	0.0208	0.1694	-0.0246	0.0209	-0.0209	0.1491	-0.0732	0.1305	0.108	0.1107	0.0663	-1.1473	-0.872	-0.7281	-1.2991	-0.9114	-3.0483			1267	TRUE	Empty	acetyltransferase [Campylobacter jejuni subsp. jejuni]	gi|756015117 (+2)		17 kDa	TRUE	< 0.0001		unknown	-0.0344	-0.0309
669.1	TRUE	Empty	tautomerase [Campylobacter jejuni subsp. jejuni]	gi|756014386		7 kDa	TRUE	0.19		unknown	0.9636	0.1892	0.014	-0.2373	-0.7198	-0.1729	0.7302	0	-2.0287	1.3332	0.1099	2.1951	-1.4021	0.0427	-0.4541	0.4283	-0.3517	-0.0734	1.3797	-1.4745	0	-3.1315	0	0			669.1	TRUE	Empty	tautomerase [Campylobacter jejuni subsp. jejuni]	gi|756014386 (+2)		7 kDa	TRUE	0.19		unknown	0.8723	0
1264	TRUE	Empty	prenyltransferase [Campylobacter jejuni subsp. jejuni]	gi|756009529		33 kDa		< 0.0001		unknown	-0.0681	-0.1007	0.0637	-0.03	-0.0106	0.1218	-0.173	-0.0239	-0.0394	-0.17	-0.1036	0.0052	-0.2884	-0.2067	-0.2076	-0.343	-0.279	-0.3151	-0.0637	-0.0608	0.0009	0.0777	-0.112	0.1114			1264	TRUE	Empty	prenyltransferase [Campylobacter jejuni subsp. jejuni]	gi|756009529 (+3)		33 kDa		< 0.0001		unknown	-0.0973	0.0518
550.1	TRUE	Empty	30S ribosomal protein S20 [Campylobacter jejuni subsp. jejuni]	gi|756010940		10 kDa	TRUE	0.036		unknown	0	0	0	0.821	-1.3001	0.4512	0.4958	0	0	0	1.331	-1.095	0	0	0	1.908	4.7711	2.86	0	0	0	1.7608	4.115	2.4279			550.1	TRUE	Empty	30S ribosomal protein S20 [Campylobacter jejuni subsp. jejuni]	gi|756010940 (+1)		10 kDa	TRUE	0.036		unknown	0.2737	0
1269	TRUE	Empty	capsular biosynthesis protein [Campylobacter jejuni subsp. jejuni]	gi|756010782		38 kDa		< 0.0001		unknown	0.5732	-0.2282	0	-0.2612	0.0556	-0.063	-0.4935	-0.4777	-0.7673	0	-0.3136	-0.2419	-0.4035	0.4244	0	0.3836	0.1339	0.2592	3.2057	3.5542	0	4.7093	4.6071	2.7766			1269	TRUE	Empty	capsular biosynthesis protein [Campylobacter jejuni subsp. jejuni]	gi|756010782		38 kDa		< 0.0001		unknown	-0.0248	-0.0089
1265	TRUE	Empty	flagellar motor switch protein FliN [Campylobacter jejuni subsp. jejuni]	gi|756009697		12 kDa		0.12		unknown	-0.062	0.1325	0.022	0	-0.1072	0.0273	-0.0236	0.0286	-0.022	-0.1364	-0.0104	-0.0737	-0.0183	-0.2877	-0.0872	-0.1821	0.1806	0.1752	-0.081	-0.1816	0.0156	-0.0539	-0.0758	-0.1289			1265	TRUE	Empty	flagellar motor switch protein FliN [Campylobacter jejuni subsp. jejuni]	gi|756009697 (+3)		12 kDa		0.12		unknown	0.0227	0.0749
1270	TRUE	Empty	N utilization substance protein B [Campylobacter jejuni subsp. jejuni]	gi|756009726		15 kDa		< 0.0001		unknown	-0.1211	0.016	0	0.0141	-0.0503	0.1374	-0.0082	-0.0131	0.1043	0	-0.1428	-0.0224	0.4723	0.3523	0	0.5732	0.7151	0.3403	0.3051	0.1816	0	0.2446	0.2541	0.1952			1270	TRUE	Empty	N utilization substance protein B [Campylobacter jejuni subsp. jejuni]	gi|756009726 (+3)		15 kDa		< 0.0001		unknown	-0.0109	-0.0158
[truncated: 1,656 more rows]
[truncated: 92 more columns]

## Sheet: Marked up sorted  reports
							Zero in this version of Scaffold represents "no data" and all 0s have therefore been removed to allow calculation of averages and to clearly see patterns in the data																																									Zero in this version of Scaffold represents "no data" and all 0s have therefore been removed to allow calculation of averages and to clearly see patterns in the data
[truncated: 2,355 more rows]
[truncated: 136 more columns]
