# Supplementary material for: Comparison of genomes and proteomes of four whole genome-sequenced Campylobacter jejuni from different phylogenetic backgrounds
Source: PLoS One. 2018 Jan 2;13(1):e0190836. doi: 10.1371/journal.pone.0190836 (PMC5749857; doi:10.1371/journal.pone.0190836)
Supplement: S3 Spreadsheet — (XLSX) [file pone.0190836.s003.xlsx]

## Sheet: CJIE4strains_withnonexclusivepe
CJIE4strains_combined_Genbankdatabases_usingambiguouspeptides_Oct19_15, Samples report created on 01/10/2017																																					CJIE4strains_combined_Genbankdatabases_usingambiguouspeptides_Oct19_15, Samples report created on 01/17/2017
Experiment: CJIE4strains_combined_Genbankdatabases_usingambiguouspeptides_Oct19_15																																					Experiment: CJIE4strains_combined_Genbankdatabases_usingambiguouspeptides_Oct19_15
	Identification Criteria:																																					Identification Criteria:
		Scaffold Version: Scaffold_4.6.1																																					Scaffold Version: Scaffold_4.6.1
		Quantification Type: iTRAQ 4-Plex																																					Quantification Type: iTRAQ 4-Plex
		Peak Quantitation Measurement: Centroided Peak Intensity																																					Peak Quantitation Measurement: Centroided Peak Intensity
		Protein Thresholds: 6.0% minimum and 2 peptides minimum																																					Protein Thresholds: 6.0% minimum and 2 peptides minimum
		Peptide Thresholds: 90.0% minimum																																					Peptide Thresholds: 90.0% minimum
	Purity Correction Set:																																					Purity Correction Set:
	Quantitation Preferences:																																					Quantitation Preferences:
		Minimum Value Preference:																																					Minimum Value Preference:
			Use Minimum Absolute Intensity: false																																					Use Minimum Absolute Intensity: false
			Minimum Absolute Intensity: 0.0																																					Minimum Absolute Intensity: 0.0
			Minimum Value: 0.01																																					Minimum Value: 0.01
		Condenser Preference:																																					Condenser Preference:
			Use Intensity Weighting: true																																					Use Intensity Weighting: true
			Use Standard Deviation Estimation: true																																					Use Standard Deviation Estimation: true
			Use Non-Exclusive Peptides: true																																					Use Non-Exclusive Peptides: true
		Normalization Preference:																																					Normalization Preference:
			Calculation Type: Median																																					Calculation Type: Median
			Blocking Level: Unique Peptides																																					Blocking Level: Unique Peptides
			Use Inter Experiment Normalization: true																																					Use Inter Experiment Normalization: true
			Use Intra Sample Normalization: true																																					Use Intra Sample Normalization: true
			Use Peptide Normalization: true																																					Use Peptide Normalization: true
			Use Protein Average As Reference: true																																					Use Protein Average As Reference: true
			Use Iterative Normalization: true																																					Use Iterative Normalization: true
			Spectrum Quality Filter: No filter																																					Spectrum Quality Filter: No filter
		View Preference:																																					View Preference:
			View Type: Log2 Ratio																																					View Type: Log2 Ratio
	Normalization Factors:																																					Normalization Factors:
		Inter-Experiment Normalization Factors:																																					Inter-Experiment Normalization Factors:
			Mudpit_Campy-M1_Frac-01.raw.-1 (F077297): -0.168																																					Mudpit_Campy-M1_Frac-01.raw.-1 (F077297): -0.168
			Mudpit_Campy-M2_Frac-01.raw.-1 (F077312): -0.218																																					Mudpit_Campy-M2_Frac-01.raw.-1 (F077312): -0.218
			Mudpit_Campy-M3_Frac-01.raw.-1 (F077377): -0.438																																					Mudpit_Campy-M3_Frac-01.raw.-1 (F077377): -0.438
			Mudpit_Campy-Set-L1_Fr-01.raw.-1 (F077263): 0.434																																					Mudpit_Campy-Set-L1_Fr-01.raw.-1 (F077263): 0.434
			Mudpit_Campy-Set-L2_Fr01.raw.-1 (F077274): 0.452																																					Mudpit_Campy-Set-L2_Fr01.raw.-1 (F077274): 0.452
			Mudpit_Campy-Set-L3_Fr-01.raw.-1 (F077285): 0.985																																					Mudpit_Campy-Set-L3_Fr-01.raw.-1 (F077285): 0.985
		Intra-Sample Normalization Factors:																																					Intra-Sample Normalization Factors:
			Mudpit_Campy-M1_Frac-01.raw.-1 (F077297):																																					Mudpit_Campy-M1_Frac-01.raw.-1 (F077297):
				00-0949 M1: -0.061																																					00-0949 M1: -0.061
				00-1597 M1: 0.067																																					00-1597 M1: 0.067
				00-6200 M1: -0.064																																					00-6200 M1: -0.064
				01-1512 M1: -0.143																																					01-1512 M1: -0.143
			Mudpit_Campy-M2_Frac-01.raw.-1 (F077312):																																					Mudpit_Campy-M2_Frac-01.raw.-1 (F077312):
				00-0949 M2: -0.117																																					00-0949 M2: -0.117
				00-1597 M2: -0.121																																					00-1597 M2: -0.121
				00-6200 M2: 0.119																																					00-6200 M2: 0.119
				01-1512 M2: -0.082																																					01-1512 M2: -0.082
			Mudpit_Campy-M3_Frac-01.raw.-1 (F077377):																																					Mudpit_Campy-M3_Frac-01.raw.-1 (F077377):
				00-0949 M3: -0.004																																					00-0949 M3: -0.004
				00-1597 M3: -0.241																																					00-1597 M3: -0.241
				00-6200 M3: 0.132																																					00-6200 M3: 0.132
				01 1512 M3: 0.120																																					01 1512 M3: 0.120
			Mudpit_Campy-Set-L1_Fr-01.raw.-1 (F077263):																																					Mudpit_Campy-Set-L1_Fr-01.raw.-1 (F077263):
				00-0949 L1: -0.219																																					00-0949 L1: -0.219
				00-1597 L1: -0.063																																					00-1597 L1: -0.063
				00-6200 L1: 0.041																																					00-6200 L1: 0.041
				01-1512 L1: 0.222																																					01-1512 L1: 0.222
			Mudpit_Campy-Set-L2_Fr01.raw.-1 (F077274):																																					Mudpit_Campy-Set-L2_Fr01.raw.-1 (F077274):
				00-0949 L2: -0.197																																					00-0949 L2: -0.197
				00-1597 L2: 0.063																																					00-1597 L2: 0.063
				00-6200 L2: -0.070																																					00-6200 L2: -0.070
				01-1512 L2: 0.132																																					01-1512 L2: 0.132
			Mudpit_Campy-Set-L3_Fr-01.raw.-1 (F077285):																																					Mudpit_Campy-Set-L3_Fr-01.raw.-1 (F077285):
				00-0949 L3: 0.024																																					00-0949 L3: 0.024
				00-1597 L3: 0.252																																					00-1597 L3: 0.252
				00-6200 L3: 0.138																																					00-6200 L3: 0.138
				01-1512 L3: -0.347																																					01-1512 L3: -0.347
	Quantitated Spectra:																																					Quantitated Spectra:
		Total thresholded spectra: 308190																																					Total thresholded spectra: 308190
		Total quantitated spectra : 292280																																					Total quantitated spectra : 292280
	Analysis Settings:																																					Analysis Settings:
		Analysis Type: Intensity-based																																					Analysis Type: Intensity-based
		Experimental design: Between-subjects (Independent Groups)																																					Experimental design: Between-subjects (Independent Groups)
		Statistical Analysis:
			Statistical test: Kruskal-Wallis Test (p-value)																																		CJIE4strains_combined_Genbankdatabases_usingambiguouspeptides_Oct19_15	Displaying:Log2 Fold Change										Reference	Reference
			Unadjusted Significance Level: p < 0.05
																																					#	Visible?	Starred?	Identified Proteins (2540)	Accession Number	Alternate ID	Molecular Weight	Protein Grouping Ambiguity	null	Log? Fold Change by Category	Taxonomy	01 1512 M3	01-1512 L1
CJIE4strains_combined_Genbankdatabases_usingambiguouspeptides_Oct19_15	Displaying:Log2 Fold Change										Reference	Reference	Reference	Reference	Reference	Reference	Treatment 1	Treatment 1	Treatment 1	Treatment 1	Treatment 1	Treatment 1	Treatment 2	Treatment 2	Treatment 2	Treatment 2	Treatment 2	Treatment 2	Treatment 3	Treatment 3	Treatment 3	Treatment 3	Treatment 3	Treatment 3			2	TRUE	Empty	elongation factor Tu [Campylobacter jejuni subsp. jejuni]	gi|756009811 (+3)		44 kDa	TRUE			unknown	0.0304	-0.0917
																																					4	TRUE	Empty	molecular chaperone GroEL [Campylobacter jejuni subsp. jejuni]	gi|756010537 (+3)		58 kDa	TRUE			unknown	-0.0889	-0.135
#	Visible?	Starred?	Identified Proteins (2540)	Accession Number	Alternate ID	Molecular Weight	Protein Grouping Ambiguity	Kruskal-Wallis Test (p-value) (p < 0.05000)	Log? Fold Change by Category	Taxonomy	00-0949 L1	00-0949 L2	00-0949 L3	00-0949 M1	00-0949 M2	00-0949 M3	01 1512 M3	01-1512 L1	01-1512 L2	01-1512 L3	01-1512 M1	01-1512 M2	00-6200 L1	00-6200 L2	00-6200 L3	00-6200 M1	00-6200 M2	00-6200 M3	00-1597 L1	00-1597 L2	00-1597 L3	00-1597 M1	00-1597 M2	00-1597 M3			8	TRUE	Empty	pyruvate-flavodoxin oxidoreductase [Campylobacter jejuni subsp. jejuni]	gi|756010813 (+3)		131 kDa	TRUE			unknown	0.0926	-0.0286
2	TRUE	Empty	elongation factor Tu [Campylobacter jejuni subsp. jejuni]	gi|756009811 (+3)		44 kDa	TRUE	< 0.0001		unknown	0.1702	0.0828	-0.0219	-0.0654	-0.0821	-0.1431	0.0816	-0.0405	0.1692	0.0837	0.0616	0.0686	-0.0556	-0.1779	-0.0295	0.1023	0.134	0.0277	-0.0149	0.0239	-0.0423	0.1974	0.1239	0.1532			12	TRUE	Empty	fumarate reductase [Campylobacter jejuni subsp. jejuni]	gi|756009753 (+1)		74 kDa	TRUE			unknown	0.0501	-0.0705
4	TRUE	Empty	molecular chaperone GroEL [Campylobacter jejuni subsp. jejuni]	gi|756010537 (+3)		58 kDa	TRUE	< 0.0001		unknown	0.1448	-0.0385	-0.1909	-0.019	0.1552	0.0137	0.0486	0.0025	0.1159	0.2192	0.1317	0.3064	0.0143	0.3226	0.1014	0.2885	-0.0996	0.173	-0.2969	-0.2621	-0.3685	-0.4757	-0.7718	-0.5617			15	TRUE	Empty	DNA polymerase III subunit beta [Campylobacter jejuni subsp. jejuni]	gi|756010867 (+3)		17 kDa	TRUE			unknown	-0.0356	-0.0462
8	TRUE	Empty	pyruvate-flavodoxin oxidoreductase [Campylobacter jejuni subsp. jejuni]	gi|756010813 (+3)		131 kDa	TRUE	< 0.0001		unknown	-0.1223	0.1232	0.0397	0.0468	-0.0312	0.0256	-0.1181	-0.2393	-0.3729	-0.2335	-0.1421	-0.2486	0.228	0.6267	0.2943	0.1777	0.1487	0.098	-0.0487	-0.2629	-0.1543	-0.2839	-0.0802	-0.1821			1.1	TRUE	Empty	membrane protein [Campylobacter jejuni subsp. jejuni]	gi|756091067 (+1)		46 kDa	TRUE			unknown	0.1044	-0.3302
12	TRUE	Empty	fumarate reductase [Campylobacter jejuni subsp. jejuni]	gi|756009753 (+1)		74 kDa	TRUE	< 0.0001		unknown	0.0986	-0.0672	0.0208	0.0152	0.0722	-0.0519	-0.048	-0.1686	-0.2254	-0.1721	-0.0537	-0.0953	-0.2713	0.0086	-0.2997	-0.1718	-0.0822	-0.1747	0.0093	-0.0854	0.0608	-0.154	-0.1236	-0.2124			16	TRUE	Empty	peroxidase [Campylobacter jejuni subsp. jejuni]	gi|756009681 (+3)		22 kDa	TRUE			unknown	-0.2572	-0.1413
15	TRUE	Empty	DNA polymerase III subunit beta [Campylobacter jejuni subsp. jejuni]	gi|756010867 (+3)		17 kDa	TRUE	< 0.0001		unknown	0.038	-0.0518	-0.0389	0.0434	-0.0489	0.0152	-0.1046	-0.1152	-0.0724	-0.0449	-0.0682	-0.0581	0.2532	0.628	0.2454	0.2314	0.226	0.27	-0.1034	-0.3512	-0.1755	-0.4351	-0.3346	-0.3882			17	TRUE	Empty	membrane protein [Campylobacter jejuni subsp. jejuni]	gi|756010573		47 kDa	TRUE			unknown	0	-0.1936
1.1	TRUE	Empty	membrane protein [Campylobacter jejuni subsp. jejuni]	gi|756091067 (+1)		46 kDa	TRUE	< 0.0001		unknown	-0.231	-0.0763	-0.0822	0.2523	0.7181	0.3858	0.0116	-0.4231	-0.2235	0.0049	0.4382	0.5835	-3.1049	-3.1292	-3.3173	-3.7859	0	-2.9934	-4.0083	-4.3016	-4.4371	0	0	0			18	TRUE	Empty	aspartate ammonia-lyase [Campylobacter jejuni subsp. jejuni]	gi|756009452 (+3)		52 kDa	TRUE			unknown	0.1974	-0.0251
16	TRUE	Empty	peroxidase [Campylobacter jejuni subsp. jejuni]	gi|756009681 (+3)		22 kDa	TRUE	< 0.0001		unknown	0.1587	0.0961	-0.021	-0.1003	0.043	-0.3498	-0.3008	-0.185	-0.0149	0.0909	-0.1402	0.0388	0.4885	0.5911	0.6075	0.6459	0.4856	0.6666	1.4314	0.9697	1.1112	1.5012	1.712	1.7232			25	TRUE	Empty	protein yceI precursor [Campylobacter jejuni subsp. jejuni]	gi|756009763 (+3)		21 kDa				unknown	-0.184	-0.0597
17	TRUE	Empty	membrane protein [Campylobacter jejuni subsp. jejuni]	gi|756010573		47 kDa	TRUE	< 0.0001		unknown	-0.0365	-0.0286	-0.1195	0.0176	0	0	0	-0.755	-1.026	-0.8446	0	0	0.9992	0.9903	0.9729	1.0984	0.9647	1.151	4.9663	5.0302	5.3511	6.4147	6.6928	6.35			30	TRUE	Empty	adhesin [Campylobacter jejuni subsp. jejuni]	gi|756010202 (+3)		28 kDa	TRUE			unknown	-0.0386	-0.1145
18	TRUE	Empty	aspartate ammonia-lyase [Campylobacter jejuni subsp. jejuni]	gi|756009452 (+3)		52 kDa	TRUE	< 0.0001		unknown	0.1142	-0.0062	-0.0402	-0.0588	-0.1909	0.129	0.0878	-0.1347	-0.2579	-0.1982	-0.0074	-0.3337	1.1201	2.0779	1.0832	1.0496	1.2972	1.1649	0.3727	0.451	0.4431	0.4394	0.5802	0.3142			32	TRUE	Empty	molecular chaperone DnaK [Campylobacter jejuni subsp. jejuni]	gi|756014834 (+2)		67 kDa	TRUE			unknown	-0.0121	0.0236
25	TRUE	Empty	protein yceI precursor [Campylobacter jejuni subsp. jejuni]	gi|756009763 (+3)		21 kDa		< 0.0001		unknown	0.1789	0.0867	-0.0381	0.0617	-0.2012	-0.1202	-0.1673	-0.043	0.1573	0.0554	-0.1027	0.1047	0.1358	0.1416	0.3322	0.2782	0.2905	0.3802	0.5299	0.5085	0.3223	0.6609	0.4926	0.5314			36.1	TRUE	Empty	ATP F0F1 synthase subunit beta [Campylobacter jejuni subsp. jejuni]	gi|756009472 (+3)		51 kDa	TRUE			unknown	0.0783	-0.0329
30	TRUE	Empty	adhesin [Campylobacter jejuni subsp. jejuni]	gi|756010202 (+3)		28 kDa	TRUE	< 0.0001		unknown	0.082	-0.0021	-0.0614	0.0173	0.0116	-0.0382	-0.1042	-0.1802	-0.0667	-0.0203	-0.1117	0.0436	0.4612	0.6275	0.6146	0.4687	0.3964	0.5979	0.4396	0.4308	0.4147	0.7208	0.5918	0.5467			47	TRUE	Empty	nitrogen fixation protein NifU [Campylobacter jejuni subsp. jejuni]	gi|756009591 (+3)		35 kDa	TRUE			unknown	-0.0759	-0.1376
32	TRUE	Empty	molecular chaperone DnaK [Campylobacter jejuni subsp. jejuni]	gi|756014834 (+2)		67 kDa	TRUE	< 0.0001		unknown	-0.0177	0.0434	0.0949	0.0077	-0.0247	-0.1095	-0.0133	0.0224	-0.0193	0.0084	-0.0349	-0.0128	0.0225	0.0904	0.0211	0.086	-0.0867	0.0215	0.4607	0.4091	0.4699	0.6945	0.7079	0.6701			1.2	TRUE	Empty	membrane protein [Campylobacter jejuni subsp. jejuni]	gi|756015306		46 kDa	TRUE			unknown	-0.0776	-0.1543
36.1	TRUE	Empty	ATP F0F1 synthase subunit beta [Campylobacter jejuni subsp. jejuni]	gi|756009472 (+3)		51 kDa	TRUE	< 0.0001		unknown	0.0295	0.0411	0.0137	-0.0185	0.0759	-0.0737	0.121	0.0098	-0.0056	-0.008	0.0708	0.0951	0.1283	0.3579	0.1255	0.0722	-0.0251	0.0712	-0.038	-0.1663	-0.2176	0.017	-0.1546	-0.0633			54	TRUE	Empty	DNA-binding protein [Campylobacter jejuni subsp. jejuni]	gi|756010194 (+3)		10 kDa	TRUE			unknown	-0.2868	-0.3561
47	TRUE	Empty	nitrogen fixation protein NifU [Campylobacter jejuni subsp. jejuni]	gi|756009591 (+3)		35 kDa	TRUE	< 0.0001		unknown	0.1281	-0.1794	-0.2031	0.0191	0.1174	0.1487	-0.1688	-0.2304	-0.1121	-0.0721	-0.2001	0.0847	-0.2255	-0.1914	-0.0718	0.2061	-0.3693	-0.1558	-0.1584	0.0114	-0.063	-0.1253	-0.3513	-0.1752			50.1	TRUE	Empty	ATP F0F1 synthase subunit alpha [Campylobacter jejuni subsp. jejuni]	gi|756009470 (+3)		55 kDa	TRUE			unknown	0.0651	-0.0239
1.2	TRUE	Empty	membrane protein [Campylobacter jejuni subsp. jejuni]	gi|756015306		46 kDa	TRUE	< 0.0001		unknown	0.0031	-0.2724	-0.4348	-0.0012	0.281	0.1087	0.2047	0.1281	0.2568	0.5509	0.2655	0.3088	3.186	3.4408	4.0513	3.9507	4.1341	3.8096	-1.0819	-1.2767	-1.4931	0	0	0			62	TRUE	Empty	2-oxoglutarate ferredoxin oxidoreductase subunit alpha [Campylobacter jejuni subsp. jejuni]	gi|756009860 (+3)		41 kDa	TRUE			unknown	0.1304	-0.1351
54	TRUE	Empty	DNA-binding protein [Campylobacter jejuni subsp. jejuni]	gi|756010194 (+3)		10 kDa	TRUE	< 0.0001		unknown	0.1233	0.0679	0.1155	0.02	0.3568	-0.1463	-0.619	-0.6883	-0.251	-0.2163	-0.1784	0.1308	-1.1613	-1.1634	-0.8952	-0.5464	-0.8665	-0.4049	-0.1465	-0.2698	-0.4954	-0.5419	-0.3747	0.1131			64	TRUE	Empty	50S ribosomal protein L1 [Campylobacter jejuni subsp. jejuni]	gi|756009816 (+3)		25 kDa	TRUE			unknown	-0.0807	-0.0981
50.1	TRUE	Empty	ATP F0F1 synthase subunit alpha [Campylobacter jejuni subsp. jejuni]	gi|756009470 (+3)		55 kDa	TRUE	< 0.0001		unknown	0.0508	-0.0052	0.0688	-0.0473	-0.031	-0.1263	0.1777	0.0886	0.0878	0.0989	0.1033	0.1993	0.1983	0.4184	0.1669	0.2628	0.1424	0.2429	-0.0218	-0.0564	-0.0652	-0.0272	-0.0779	-0.018			66	TRUE	Empty	glyceraldehyde-3-phosphate dehydrogenase [Campylobacter jejuni subsp. jejuni]	gi|756010751 (+3)		36 kDa				unknown	0.0683	-0.0482
62	TRUE	Empty	2-oxoglutarate ferredoxin oxidoreductase subunit alpha [Campylobacter jejuni subsp. jejuni]	gi|756009860 (+3)		41 kDa	TRUE	< 0.0001		unknown	0.0463	0.0102	-0.1171	0.0207	0.0344	-0.0585	0.0227	-0.2428	-0.1984	-0.1412	-0.0615	-0.0448	-0.0474	0.063	0.0801	0.1459	-0.0667	0.1547	-0.1166	-0.1422	-0.0769	-0.3191	-0.1784	-0.3815			68	TRUE	Empty	inosine-5-monophosphate dehydrogenase [Campylobacter jejuni subsp. jejuni]	gi|756010379 (+3)		52 kDa	TRUE			unknown	-0.0398	0.0186
64	TRUE	Empty	50S ribosomal protein L1 [Campylobacter jejuni subsp. jejuni]	gi|756009816 (+3)		25 kDa	TRUE	< 0.0001		unknown	-0.0808	0.2103	0.0486	-0.012	-0.1673	0.0729	0.0621	0.0447	0.2296	0.1981	0.1089	0.2044	0.0744	-0.3718	0.0008	0.0339	0.1778	0.0401	-0.1314	-0.0898	-0.0908	-0.0147	0.0201	-0.0404			69	TRUE	Empty	50S ribosomal protein L3 [Campylobacter jejuni subsp. jejuni]	gi|756011045 (+3)		21 kDa	TRUE			unknown	-0.007	0.061
66	TRUE	Empty	glyceraldehyde-3-phosphate dehydrogenase [Campylobacter jejuni subsp. jejuni]	gi|756010751 (+3)		36 kDa		< 0.0001		unknown	0.0302	-0.0442	-0.0737	-0.0659	0.0229	0.0963	-0.0084	-0.1249	-0.2449	-0.1488	-0.1304	0.1443	0.1633	0.2266	0.2059	0.3133	0.0779	0.0818	0.0227	0.0943	0.0872	0.057	0.051	0.013			73	TRUE	Empty	acyl carrier protein [Campylobacter jejuni subsp. jejuni]	gi|756009785 (+3)		9 kDa				unknown	-0.1499	0.0918
68	TRUE	Empty	inosine-5-monophosphate dehydrogenase [Campylobacter jejuni subsp. jejuni]	gi|756010379 (+3)		52 kDa	TRUE	< 0.0001		unknown	0.035	-0.0397	0.0702	-0.0506	-0.0164	0.0002	-0.0339	0.0245	-0.0689	0.01	-0.0045	0.0339	-0.1249	0.1199	-0.0521	0.1534	-0.0264	0.0988	-0.2444	-0.3263	-0.4774	-0.3984	-0.5172	-0.4343			75	TRUE	Empty	chemotaxis protein CheY [Campylobacter jejuni subsp. jejuni]	gi|756009637 (+3)		36 kDa				unknown	0.0018	-0.0507
69	TRUE	Empty	50S ribosomal protein L3 [Campylobacter jejuni subsp. jejuni]	gi|756011045 (+3)		21 kDa	TRUE	< 0.0001		unknown	0.0044	0.1203	-0.0754	0.0031	-0.1044	0.0126	0.1433	0.2113	0.2622	0.0904	0.104	0.102	0.0677	-0.3595	0.007	0.068	0.1388	0.0488	-0.1472	-0.1095	-0.1101	-0.0395	-0.0496	-0.0695			78	TRUE	Empty	2-oxoglutarate ferredoxin oxidoreductase subunit beta [Campylobacter jejuni subsp. jejuni]	gi|756009861 (+3)		31 kDa				unknown	-0.0147	-0.024
73	TRUE	Empty	acyl carrier protein [Campylobacter jejuni subsp. jejuni]	gi|756009785 (+3)		9 kDa		0.086		unknown	0.0611	-0.0654	-0.0444	0.0256	0.026	0.0637	-0.0484	0.1933	0.1788	0.2214	0.0109	0.0229	-0.0066	0.0527	-0.0253	0.1235	-0.0358	-0.0825	0.0262	0.0828	0.0061	0.1463	0.0995	0.077			79	TRUE	Empty	cytochrome C [Campylobacter jejuni subsp. jejuni]	gi|756010469 (+3)		11 kDa	TRUE			unknown	0.0363	0.047
75	TRUE	Empty	chemotaxis protein CheY [Campylobacter jejuni subsp. jejuni]	gi|756009637 (+3)		36 kDa		< 0.0001		unknown	-0.0292	0.0732	0.0917	-0.0368	-0.1235	-0.1759	0.2078	0.1553	0.1488	0.2183	0.1363	0.328	-0.2102	-0.3326	-0.4295	-0.133	-0.398	-0.2936	0.0082	-0.0688	0.0163	-0.0613	0.0725	0.1185			81	TRUE	Empty	cytochrome C [Campylobacter jejuni subsp. jejuni]	gi|756015232 (+2)		41 kDa	TRUE			unknown	-0.0005	-0.138
78	TRUE	Empty	2-oxoglutarate ferredoxin oxidoreductase subunit beta [Campylobacter jejuni subsp. jejuni]	gi|756009861 (+3)		31 kDa		< 0.0001		unknown	0.036	0.0171	-0.1978	0.1499	0.1096	-0.0345	-0.1532	-0.1625	-0.2491	-0.0981	-0.0016	-0.201	0.0165	-0.0377	0.0064	-0.0353	0.1338	0.132	0.0084	-0.0983	-0.1093	-0.3605	-0.2026	-0.3236			85	TRUE	Empty	hypothetical protein PJ17_00360 [Campylobacter jejuni subsp. jejuni]	gi|756009436 (+2)		39 kDa	TRUE			unknown	0.0111	-0.1623
79	TRUE	Empty	cytochrome C [Campylobacter jejuni subsp. jejuni]	gi|756010469 (+3)		11 kDa	TRUE	< 0.0001		unknown	0.0107	0.0736	-0.0598	0.0622	-0.0637	-0.0211	0.0675	0.0781	0.0982	-0.0932	0.1098	-0.0891	-0.1444	-0.6106	-0.0822	-0.168	0.0967	-0.1019	-0.4131	-0.204	-0.1889	-0.3085	-0.3596	-0.4846			88	TRUE	Empty	SWISS-PROT:P13717 Nuclease - Serratia marcescens.	P13717		?	TRUE			unknown	-0.0616	-0.1593
81	TRUE	Empty	cytochrome C [Campylobacter jejuni subsp. jejuni]	gi|756015232 (+2)		41 kDa	TRUE	< 0.0001		unknown	-0.0548	-0.0173	0.0159	-0.0404	0.1849	-0.0731	-0.0214	-0.1589	-0.1425	-0.1849	0.23	0.0861	-0.3196	-0.3792	-0.3552	-0.5374	-0.5305	-0.3894	-0.5015	-0.5273	-0.3943	-0.6784	-0.7582	-0.623			92	TRUE	Empty	DNA topoisomerase I [Campylobacter jejuni subsp. jejuni]	gi|756015746		79 kDa	TRUE			unknown	-0.0609	-0.0669
85	TRUE	Empty	hypothetical protein PJ17_00360 [Campylobacter jejuni subsp. jejuni]	gi|756009436 (+2)		39 kDa	TRUE	< 0.0001		unknown	0.1916	0.0385	-0.1082	-0.0321	0.0403	-0.0569	-0.0032	-0.1765	-0.1378	0.0264	0.2032	0.0272	-2.6066	-2.7167	-2.3802	-2.9521	-2.5906	-2.7399	0.6851	0.7544	0.664	0.745	0.9025	0.7537			94	TRUE	Empty	chemotaxis protein CheY [Campylobacter jejuni subsp. jejuni]	gi|756010437 (+3)		14 kDa				unknown	-0.055	-0.0391
88	TRUE	Empty	SWISS-PROT:P13717 Nuclease - Serratia marcescens.	P13717		?	TRUE	0.067		unknown	0.0346	-0.0177	-0.1116	-0.1495	0.0789	0.1774	-0.1429	-0.2406	-0.1172	0.1188	-0.0132	0.0575	-0.0569	0.027	-0.0608	0.0476	-0.094	0.0559	0.0104	-0.1957	0.0082	0.17	0.0805	-0.0934			97	TRUE	Empty	rod shape-determining protein MreB [Campylobacter jejuni subsp. jejuni]	gi|756009629 (+3)		38 kDa				unknown	0.0666	-0.1456
92	TRUE	Empty	DNA topoisomerase I [Campylobacter jejuni subsp. jejuni]	gi|756015746		79 kDa	TRUE	< 0.0001		unknown	-0.0143	0.01	-0.0296	-0.0836	-0.0334	0.0973	-0.053	-0.059	0.0405	-0.0105	0.0262	-0.0267	-0.1445	-0.4189	-0.1908	-0.0704	-0.0765	-0.1157	-0.2175	-0.097	-0.1574	-0.3378	-0.2562	-0.2052			100	TRUE	Empty	50S ribosomal protein L5 [Campylobacter jejuni subsp. jejuni]	gi|756011033 (+3)		20 kDa	TRUE			unknown	-0.0128	0.0213
94	TRUE	Empty	chemotaxis protein CheY [Campylobacter jejuni subsp. jejuni]	gi|756010437 (+3)		14 kDa		< 0.0001		unknown	0.0405	-0.0242	-0.0587	-0.1829	0.1163	0.1078	-0.0056	0.0104	0.0757	0.2174	-0.1827	0.1727	-0.0151	-0.3604	-0.1111	-0.1656	-0.126	-0.0909	-0.3592	-0.3314	-0.5451	-0.1711	-0.2443	-0.223			113	TRUE	Empty	S-adenosylmethionine synthetase [Campylobacter jejuni subsp. jejuni]	gi|756010415 (+3)		44 kDa	TRUE			unknown	0.035	0.0975
97	TRUE	Empty	rod shape-determining protein MreB [Campylobacter jejuni subsp. jejuni]	gi|756009629 (+3)		38 kDa		< 0.0001		unknown	-0.0355	0.0822	-0.0234	0.0362	-0.0365	-0.0347	0.1478	-0.0644	-0.1078	0.065	0.2404	0.1254	0.0942	0.2165	0.1578	0.0511	0.1507	0.1027	0.034	-0.0059	0.0219	-0.1546	0.0231	-0.0059			118	TRUE	Empty	histidine kinase [Campylobacter jejuni subsp. jejuni]	gi|756009390 (+2)		67 kDa	TRUE			unknown	0.086	0.019
100	TRUE	Empty	50S ribosomal protein L5 [Campylobacter jejuni subsp. jejuni]	gi|756011033 (+3)		20 kDa	TRUE	< 0.0001		unknown	0.0483	0.0987	0.0115	-0.0247	-0.1017	-0.159	0.2561	0.2902	0.312	0.2029	0.2614	0.211	-0.0386	-0.4145	-0.0111	0.0383	0.0959	0.0536	-0.0789	0.0126	-0.0218	-0.0122	0.0179	-0.0534			119	TRUE	Empty	pyruvate carboxylase subunit A [Campylobacter jejuni subsp. jejuni]	gi|756010358 (+3)		54 kDa	TRUE			unknown	0.0925	-0.0075
113	TRUE	Empty	S-adenosylmethionine synthetase [Campylobacter jejuni subsp. jejuni]	gi|756010415 (+3)		44 kDa	TRUE	< 0.0001		unknown	-0.0014	-0.001	-0.0922	0.015	0.0068	0.0281	0.0679	0.1304	0.0165	0.0572	-0.0184	0.0462	0.5238	0.3476	0.6251	0.7142	0.5712	0.6159	-0.568	-0.5913	-0.5288	-0.2778	-0.5346	-0.3334			125	TRUE	Empty	spermidine dehydrogenase [Campylobacter jejuni subsp. jejuni]	gi|756015209		72 kDa	TRUE			unknown	-0.2203	0.0806
118	TRUE	Empty	histidine kinase [Campylobacter jejuni subsp. jejuni]	gi|756009390 (+2)		67 kDa	TRUE	< 0.0001		unknown	-0.0018	-0.0262	0.0082	-0.0736	0.0901	-0.0612	0.1269	0.0599	-0.0601	-0.1197	0.2779	0.0964	-2.0369	-2.221	-2.3453	-2.586	-2.9879	-2.6508	-0.0222	0.0386	0.056	0.1567	-0.0683	0.1553			129	TRUE	Empty	(Fe-S)-binding protein [Campylobacter jejuni subsp. jejuni]	gi|756009441 (+2)		54 kDa	TRUE			unknown	0.1151	-0.0824
119	TRUE	Empty	pyruvate carboxylase subunit A [Campylobacter jejuni subsp. jejuni]	gi|756010358 (+3)		54 kDa	TRUE	< 0.0001		unknown	0.0802	-0.1133	0.0439	0.0485	-0.0485	-0.061	-0.0145	-0.1144	-0.2317	-0.1708	-0.1197	-0.094	0.0491	0.2993	0.0773	0.0804	0.0777	0.0338	0.34	0.2082	0.3627	0.4113	0.4071	0.3636			131	TRUE	Empty	50S ribosomal protein L25 [Campylobacter jejuni subsp. jejuni]	gi|756009658 (+3)		19 kDa	TRUE			unknown	-0.0785	-0.0002
125	TRUE	Empty	spermidine dehydrogenase [Campylobacter jejuni subsp. jejuni]	gi|756015209		72 kDa	TRUE	< 0.0001		unknown	-0.1184	0.0048	-0.6046	-0.1023	-0.5216	0.0843	0.3794	0.6803	0.8433	0.5388	0.3744	0.4062	5.3355	5.5509	5.5051	6.1032	6.3585	5.5068	0.491	0.532	0.6987	0.6315	0.491	0.3664			136	TRUE	Empty	lipoprotein [Campylobacter jejuni subsp. jejuni]	gi|756009478 (+3)		18 kDa	TRUE			unknown	0.048	-0.0237
129	TRUE	Empty	(Fe-S)-binding protein [Campylobacter jejuni subsp. jejuni]	gi|756009441 (+2)		54 kDa	TRUE	< 0.0001		unknown	-0.1019	0.1364	0.1899	-0.0082	-0.1257	0.0206	-0.1629	-0.3604	-0.4296	-0.4182	-0.0728	-0.3432	0.2811	0.2127	0.1599	0.0319	0.0515	-0.0803	-0.1648	-0.446	-0.421	-0.2642	0.0145	-0.2646			139	TRUE	Empty	DNA polymerase III subunit beta [Campylobacter jejuni subsp. jejuni]	gi|756009374 (+3)		41 kDa	TRUE			unknown	-0.0382	0.0454
131	TRUE	Empty	50S ribosomal protein L25 [Campylobacter jejuni subsp. jejuni]	gi|756009658 (+3)		19 kDa	TRUE	< 0.0001		unknown	-0.0188	0.1638	0.0642	-0.1122	-0.0851	-0.0381	0.1586	0.2368	0.3277	0.2124	0.2349	0.2121	0.1539	-0.3494	-0.1003	0.078	0.1092	0.0637	-0.1856	-0.0792	-0.1692	-0.0984	-0.2141	-0.0741			143.1	TRUE	Empty	biotin synthase [Campylobacter jejuni subsp. jejuni]	gi|756015238 (+2)		51 kDa	TRUE			unknown	0.0602	-0.084
136	TRUE	Empty	lipoprotein [Campylobacter jejuni subsp. jejuni]	gi|756009478 (+3)		18 kDa	TRUE	0.00074		unknown	-0.1229	-0.0002	0.0091	0.0903	0.1081	-0.0608	-0.0447	-0.1164	-0.2912	-0.1839	-0.0112	-0.0066	-0.0459	0.2733	-0.0998	-0.1438	-0.1448	-0.0335	0.0653	-0.1296	0.0183	-0.1826	-0.0929	-0.194			144	TRUE	Empty	O-acetylhomoserine aminocarboxypropyltransferase [Campylobacter jejuni subsp. jejuni]	gi|756011063		47 kDa	TRUE			unknown	0	-0.0492
139	TRUE	Empty	DNA polymerase III subunit beta [Campylobacter jejuni subsp. jejuni]	gi|756009374 (+3)		41 kDa	TRUE	< 0.0001		unknown	0.0363	0.0805	0.028	-0.0246	-0.0571	-0.1023	-0.0793	0.0043	0.0885	0.0204	-0.1131	-0.1553	0.2475	0.3006	0.2771	0.3556	0.4354	0.4426	0.1554	0.1001	0.2141	0.2176	0.3274	0.2093			145	TRUE	Empty	fumarate reductase [Campylobacter jejuni subsp. jejuni]	gi|756009754		28 kDa	TRUE			unknown	0.023	0.0629
143.1	TRUE	Empty	biotin synthase [Campylobacter jejuni subsp. jejuni]	gi|756015238 (+2)		51 kDa	TRUE	< 0.0001		unknown	-0.0985	-0.0464	-0.1711	0.1865	0.0788	0.0862	0.1401	-0.0041	0.0565	0.0481	0.0641	0.2324	0.2675	-0.0057	0.1362	-0.0217	0.0911	-0.0509	-1.5789	-1.7188	-2.1376	-1.4455	-1.6457	-1.7424			149	TRUE	Empty	30S ribosomal protein S3 [Campylobacter jejuni subsp. jejuni]	gi|756011039 (+3)		26 kDa	TRUE			unknown	0.0349	0.049
144	TRUE	Empty	O-acetylhomoserine aminocarboxypropyltransferase [Campylobacter jejuni subsp. jejuni]	gi|756011063		47 kDa	TRUE	< 0.0001		unknown	-0.1283	-0.1286	-0.2255	-0.0314	-0.233	0.1664	0	-0.8541	-1.2833	-1.5067	-0.5518	0	1.062	1.0445	0.8201	0.6069	0.9544	0.8109	5.4778	5.5829	5.5373	5.5476	6.3401	5.9146			151	TRUE	Empty	iron transporter [Campylobacter jejuni subsp. jejuni]	gi|756010986		20 kDa	TRUE			unknown	-0.1108	-0.3956
145	TRUE	Empty	fumarate reductase [Campylobacter jejuni subsp. jejuni]	gi|756009754		28 kDa	TRUE	< 0.0001		unknown	-0.1287	0.0086	0.1816	0.0138	-0.0893	0.0166	-0.0749	-0.035	-0.3538	-0.2949	-0.0559	0.1811	-0.1696	0.2634	-0.1468	-0.3642	-0.1718	-0.1914	-0.1159	-0.0712	-0.1834	0.1586	-0.1102	0.0385			154	TRUE	Empty	cysteine synthase [Campylobacter jejuni subsp. jejuni]	gi|756010193 (+1)		32 kDa	TRUE			unknown	0.0016	-0.2749
149	TRUE	Empty	30S ribosomal protein S3 [Campylobacter jejuni subsp. jejuni]	gi|756011039 (+3)		26 kDa	TRUE	< 0.0001		unknown	-0.0496	0.2089	0.1003	-0.103	-0.0941	-0.0366	0.2173	0.2314	0.1696	0.1332	0.1811	0.1911	0.1421	-0.2106	-0.0422	0.171	0.1817	0.0209	-0.1486	-0.078	-0.1163	-0.0113	-0.1442	-0.0246			155	TRUE	Empty	transcription termination factor Rho [Campylobacter jejuni subsp. jejuni]	gi|756010472 (+3)		49 kDa	TRUE			unknown	-0.0334	0.0157
151	TRUE	Empty	iron transporter [Campylobacter jejuni subsp. jejuni]	gi|756010986		20 kDa	TRUE	< 0.0001		unknown	0.2702	0.3419	-0.7977	0.4674	-0.5457	-0.5667	0.1441	-0.1407	0.9807	0.5671	0.5417	-0.5382	0.9253	-0.66	0.6012	0.6956	1.7963	1.2018	3.0697	3.3087	2.2352	2.3081	3.1578	2.3271			163	TRUE	Empty	peptidylprolyl isomerase [Campylobacter jejuni subsp. jejuni]	gi|756009480 (+3)		20 kDa				unknown	-0.2657	0.0608
154	TRUE	Empty	cysteine synthase [Campylobacter jejuni subsp. jejuni]	gi|756010193 (+1)		32 kDa	TRUE	< 0.0001		unknown	0.1447	-0.0555	-0.0904	-0.134	-0.0825	0.0653	-0.1321	-0.4086	-0.0627	0.1078	-0.3035	0.1471	0.1689	0.1833	0.1973	0.3461	0.3429	0.1602	0.2555	0.2907	0.1412	0.2393	0.1345	0.2663			28.1	TRUE	Empty	thioredoxin [Campylobacter jejuni subsp. jejuni]	gi|756009512 (+2)		11 kDa	TRUE			unknown	-0.1159	-0.1859
155	TRUE	Empty	transcription termination factor Rho [Campylobacter jejuni subsp. jejuni]	gi|756010472 (+3)		49 kDa	TRUE	< 0.0001		unknown	0.1164	0.0821	0.0954	-0.0518	0.0211	-0.095	0.0233	0.0724	0.1261	0.114	0.0312	0.0488	-0.2349	-0.3202	-0.2946	-0.1902	-0.1154	-0.2941	-0.32	-0.3565	-0.4642	-0.1999	-0.45	-0.1051			168	TRUE	Empty	molecular chaperone GroES [Campylobacter jejuni subsp. jejuni]	gi|756010536 (+3)		9 kDa	TRUE			unknown	-0.0965	0.0122
163	TRUE	Empty	peptidylprolyl isomerase [Campylobacter jejuni subsp. jejuni]	gi|756009480 (+3)		20 kDa		0.038		unknown	-0.0307	0.0837	0.0348	-0.1244	0.1212	0.0257	-0.3433	-0.0168	-0.0155	-0.0085	-0.0665	-0.095	0.0776	-0.0159	0.1746	-0.1078	0.0098	0.2242	-0.129	0.1861	-0.2449	-0.1332	-0.0217	0.0898			172	TRUE	Empty	30S ribosomal protein S7 [Campylobacter jejuni subsp. jejuni]	gi|756009822 (+3)		18 kDa	TRUE			unknown	0.0238	-0.0676
28.1	TRUE	Empty	thioredoxin [Campylobacter jejuni subsp. jejuni]	gi|756009512 (+2)		11 kDa	TRUE	< 0.0001		unknown	-0.0393	-0.033	-0.0945	-0.0188	-0.0392	0.3192	-0.0885	-0.1586	-0.0143	0.1324	0.0293	0.0731	-0.7104	-0.3171	-0.8919	-0.6294	-1.5301	-0.902	0.22	0.2013	0.1155	0.2116	0.3667	0.2062			173	TRUE	Empty	cytochrome C biogenesis protein CcsA [Campylobacter jejuni subsp. jejuni]	gi|756009704 (+2)		37 kDa	TRUE			unknown	0.3478	-0.2176
168	TRUE	Empty	molecular chaperone GroES [Campylobacter jejuni subsp. jejuni]	gi|756010536 (+3)		9 kDa	TRUE	< 0.0001		unknown	0.0756	0.0825	-0.1004	-0.0783	0.106	-0.0252	-0.0433	0.0654	0.2069	0.1217	-0.1386	0.0737	-0.111	-0.1922	0.0754	0.1857	-0.0612	0.1252	-0.3307	-0.3306	-0.2431	-0.3547	-0.5757	-0.6044			175	TRUE	Empty	methyltransferase [Campylobacter jejuni subsp. jejuni]	gi|756015501 (+2)		30 kDa				unknown	1.2251	-0.0686
172	TRUE	Empty	30S ribosomal protein S7 [Campylobacter jejuni subsp. jejuni]	gi|756009822 (+3)		18 kDa	TRUE	< 0.0001		unknown	-0.0012	0.222	0.027	-0.0055	-0.1799	-0.0771	0.3441	0.2527	0.5032	0.3197	0.2641	0.3325	0.0985	-0.3936	0.006	0.0626	0.1319	0.0352	-0.1433	-0.0156	-0.1563	-0.1463	-0.1119	-0.0573			177	TRUE	Empty	3-oxoacyl-ACP synthase [Campylobacter jejuni subsp. jejuni]	gi|756009786		43 kDa	TRUE			unknown	-0.1941	-0.0306
173	TRUE	Empty	cytochrome C biogenesis protein CcsA [Campylobacter jejuni subsp. jejuni]	gi|756009704 (+2)		37 kDa	TRUE	< 0.0001		unknown	0.0554	-0.2241	-0.0525	0.1304	-0.1898	0.1453	0.2466	-0.3187	-0.4416	-0.2775	0.1227	-0.3119	0.9977	2.2163	1.2204	1.5311	1.7414	1.5632	0.9184	1.1196	0.8774	0.7093	0.9909	0.621			184	TRUE	Empty	pyridine nucleotide-disulfide oxidoreductase [Campylobacter jejuni subsp. jejuni]	gi|756015123		51 kDa	TRUE			unknown	-0.0248	-0.0027
175	TRUE	Empty	methyltransferase [Campylobacter jejuni subsp. jejuni]	gi|756015501 (+2)		30 kDa		< 0.0001		unknown	0.3295	0.0744	-0.927	0.0195	0.068	-0.2939	5.4465	4.1527	3.9009	3.124	5.0645	5.1455	1.15	1.3456	2.2579	0.9496	1.2202	1.4541	-0.3128	-0.4889	-1.1891	-0.222	0	-1.0059			170.1	TRUE	Empty	ribonucleotide-diphosphate reductase subunit alpha [Campylobacter jejuni subsp. jejuni]	gi|756014164		90 kDa	TRUE			unknown	-0.0789	-0.0599
177	TRUE	Empty	3-oxoacyl-ACP synthase [Campylobacter jejuni subsp. jejuni]	gi|756009786		43 kDa	TRUE	0.0058		unknown	0.0715	-0.0964	-0.1118	0.0455	0.0683	0.0057	-0.2659	-0.1025	0.0612	-0.0065	-0.1619	-0.0778	-0.1835	-0.1274	-0.038	-0.0183	0.0625	-0.2296	-0.2668	-0.1758	-0.229	-0.1756	-0.1685	-0.0081			186	TRUE	Empty	hypothetical protein PJ17_04630 [Campylobacter jejuni subsp. jejuni]	gi|756010231 (+3)		16 kDa	TRUE			unknown	0.0603	-0.0169
184	TRUE	Empty	pyridine nucleotide-disulfide oxidoreductase [Campylobacter jejuni subsp. jejuni]	gi|756015123		51 kDa	TRUE	< 0.0001		unknown	0.0331	0.0708	0.0559	-0.0793	-0.2824	-0.1463	0.2407	0.2628	0.1727	0.4585	0.2507	0.1881	4.592	4.4609	4.898	5.7947	5.7397	5.1486	0.4106	0.3548	0.1998	0.4163	0.4661	0.3437			26.1	TRUE	Empty	50S ribosomal protein L7 [Campylobacter jejuni subsp. jejuni]	gi|756090237 (+1)		13 kDa	TRUE			unknown	0.3192	-0.1652
170.1	TRUE	Empty	ribonucleotide-diphosphate reductase subunit alpha [Campylobacter jejuni subsp. jejuni]	gi|756014164		90 kDa	TRUE	< 0.0001		unknown	0.0892	0.0727	0.1294	-0.1875	-0.0818	0.0665	0.0839	0.1029	0.2184	0.2614	0.1272	0.1318	-0.0517	-0.0265	0.0087	0.1383	0.1388	0.0321	-0.3938	-0.6331	-0.489	-0.3393	-0.3827	-0.33			190	TRUE	Empty	phosphoribosylaminoimidazolecarboxamide formyltransferase [Campylobacter jejuni subsp. jejuni]	gi|756010234 (+3)		56 kDa	TRUE			unknown	0.0952	-0.0185
186	TRUE	Empty	hypothetical protein PJ17_04630 [Campylobacter jejuni subsp. jejuni]	gi|756010231 (+3)		16 kDa	TRUE	< 0.0001		unknown	-0.0564	-0.0225	0.0626	0.0383	0.0186	0.0921	0.0043	-0.073	-0.1938	-0.106	-0.054	0.0293	0.3863	0.9413	0.4406	0.2905	0.2442	0.3347	-0.0843	-0.0284	-0.1265	-0.3025	-0.2608	-0.3026			193	TRUE	Empty	chemotaxis protein [Campylobacter jejuni subsp. jejuni]	gi|756009635 (+3)		20 kDa				unknown	-0.0096	0.0065
26.1	TRUE	Empty	50S ribosomal protein L7 [Campylobacter jejuni subsp. jejuni]	gi|756090237 (+1)		13 kDa	TRUE	< 0.0001		unknown	-0.0454	0.2083	0.0206	0.0948	-0.0524	-0.0169	0.5667	0.0824	0.1098	0.3002	0.3	0.4497	-0.4345	-0.6404	-0.3435	-0.599	-0.4901	-0.5864	-0.7956	-0.6601	-0.7618	-0.5421	-0.5321	-0.7429			194	TRUE	Empty	aminotransferase DegT [Campylobacter jejuni subsp. jejuni]	gi|756015176 (+2)		44 kDa	TRUE			unknown	-0.0235	-0.026
190	TRUE	Empty	phosphoribosylaminoimidazolecarboxamide formyltransferase [Campylobacter jejuni subsp. jejuni]	gi|756010234 (+3)		56 kDa	TRUE	< 0.0001		unknown	-0.0757	0.1419	0.0337	0.0264	-0.216	0.001	0.1186	0.005	0.0087	0.004	0.0712	-0.0252	-0.0008	0.076	0.0618	-0.1053	0.0899	0.1271	0.3159	0.1928	0.1922	0.2819	0.5651	0.3396			202	TRUE	Empty	phenylalanyl-tRNA synthetase subunit alpha [Campylobacter jejuni subsp. jejuni]	gi|756010179 (+3)		38 kDa	TRUE			unknown	-0.0327	0.0088
193	TRUE	Empty	chemotaxis protein [Campylobacter jejuni subsp. jejuni]	gi|756009635 (+3)		20 kDa		< 0.0001		unknown	0.0494	-0.0242	0.0276	-0.0491	-0.0623	0.027	0.0027	0.0187	-0.0351	-0.0104	-0.0059	0.0565	-0.167	-0.1279	-0.1981	-0.1094	-0.1582	-0.1602	-0.148	-0.2849	-0.2071	-0.2185	-0.048	-0.2959			204	TRUE	Empty	antitermination protein NusG [Campylobacter jejuni subsp. jejuni]	gi|756009814 (+3)		20 kDa	TRUE			unknown	0.0164	0.0016
194	TRUE	Empty	aminotransferase DegT [Campylobacter jejuni subsp. jejuni]	gi|756015176 (+2)		44 kDa	TRUE	< 0.0001		unknown	-0.0738	0.0136	0.0163	0.0335	-0.0016	-0.0509	-0.0812	-0.0838	-0.0387	0.0514	-0.0678	-0.015	0.0127	0.3179	0.1176	0.1923	0.0813	0.217	0.7525	0.6095	0.7074	0.8058	0.8208	0.9355			208	TRUE	Empty	acetyl-CoA carboxylase [Campylobacter jejuni subsp. jejuni]	gi|756015388 (+2)		16 kDa	TRUE			unknown	-0.1303	-0.0617
202	TRUE	Empty	phenylalanyl-tRNA synthetase subunit alpha [Campylobacter jejuni subsp. jejuni]	gi|756010179 (+3)		38 kDa	TRUE	< 0.0001		unknown	-0.0061	-0.0112	-0.0458	-0.0233	0.0941	-0.047	-0.0907	-0.0492	-0.0169	-0.0334	-0.0288	-0.1278	0.0194	0.0199	0.0877	0.0614	0.163	0.0512	0.0036	-0.0864	-0.1061	-0.0249	-0.1464	0.0412			210	TRUE	Empty	ferritin [Campylobacter jejuni subsp. jejuni]	gi|756009932 (+3)		19 kDa	TRUE			unknown	-0.2085	0.0441
204	TRUE	Empty	antitermination protein NusG [Campylobacter jejuni subsp. jejuni]	gi|756009814 (+3)		20 kDa	TRUE	< 0.0001		unknown	0.0778	0.0978	0.0454	-0.1202	-0.1834	0.0171	0.1791	0.1644	0.161	0.2762	0.1215	-0.0032	-0.0784	-0.4132	-0.1172	-0.1952	0.0643	-0.1211	-0.192	-0.1833	-0.0697	0.0186	0.0194	0.0373			211	TRUE	Empty	phospho-2-dehydro-3-deoxyheptonate aldolase [Campylobacter jejuni subsp. jejuni]	gi|756010024 (+3)		50 kDa	TRUE			unknown	-0.0405	-0.0262
208	TRUE	Empty	acetyl-CoA carboxylase [Campylobacter jejuni subsp. jejuni]	gi|756015388 (+2)		16 kDa	TRUE	< 0.0001		unknown	0.0334	0.0424	-0.0469	-0.2023	0.1963	0.0703	-0.135	-0.0664	-0.1129	0.0951	-0.0711	0.2745	-0.5362	-0.8161	-0.5087	-0.4805	-0.952	-0.683	-0.393	-0.2485	-0.3012	-0.3686	-0.9559	-0.297			215	TRUE	Empty	ribose-phosphate pyrophosphokinase [Campylobacter jejuni subsp. jejuni]	gi|756010199 (+3)		34 kDa				unknown	-0.0711	0.0586
210	TRUE	Empty	ferritin [Campylobacter jejuni subsp. jejuni]	gi|756009932 (+3)		19 kDa	TRUE	< 0.0001		unknown	0.1322	-0.305	0.1471	-0.1083	-0.3678	-0.074	-0.1725	0.0801	-0.1	0.093	-0.3263	0.1601	2.2526	2.6757	2.2208	2.7225	2.4873	2.5435	1.8133	1.9244	1.8318	1.9723	1.6515	1.7602			216	TRUE	Empty	30S ribosomal protein S13 [Campylobacter jejuni subsp. jejuni]	gi|756010921 (+3)		14 kDa	TRUE			unknown	0.0823	0.0064
211	TRUE	Empty	phospho-2-dehydro-3-deoxyheptonate aldolase [Campylobacter jejuni subsp. jejuni]	gi|756010024 (+3)		50 kDa	TRUE	< 0.0001		unknown	0.0351	-0.0669	-0.0717	0.0951	-0.0695	0.0288	-0.1237	-0.1095	-0.2386	0.021	-0.233	0.0224	-0.0299	0.1379	-0.0245	0.3015	-0.0416	-0.0897	0.1313	0.2575	0.0846	0.1514	0.365	0.3683			220	TRUE	Empty	glutamyl-tRNA amidotransferase [Campylobacter jejuni subsp. jejuni]	gi|756010380 (+3)		49 kDa	TRUE			unknown	0.0936	0.0542
215	TRUE	Empty	ribose-phosphate pyrophosphokinase [Campylobacter jejuni subsp. jejuni]	gi|756010199 (+3)		34 kDa		< 0.0001		unknown	0.1132	0.0874	-0.1762	0.0148	-0.0139	-0.0472	-0.0918	0.0379	-0.0724	0.0769	-0.0756	-0.0117	0.0378	0.0152	0.0884	0.2569	0.2577	0.2418	-0.1145	-0.0871	0.0428	0.159	0.0076	0.0241			226	TRUE	Empty	2-oxoglutarate:acceptor oxidoreductase [Campylobacter jejuni subsp. jejuni]	gi|756009862 (+3)		20 kDa	TRUE			unknown	0.1194	-0.0108
216	TRUE	Empty	30S ribosomal protein S13 [Campylobacter jejuni subsp. jejuni]	gi|756010921 (+3)		14 kDa	TRUE	< 0.0001		unknown	-0.0017	0.1858	0.0274	-0.0886	-0.1566	-0.0063	0.2653	0.1894	0.3074	0.1194	0.1706	0.0767	0.1108	-0.4543	0.0621	0.0351	0.2608	0.0918	-0.1401	-0.1154	-0.087	0.0411	0.0027	-0.1182			228	TRUE	Empty	hydroxyisourate hydrolase [Campylobacter jejuni subsp. jejuni]	gi|756010023 (+3)		16 kDa	TRUE			unknown	-0.0569	-0.0961
220	TRUE	Empty	glutamyl-tRNA amidotransferase [Campylobacter jejuni subsp. jejuni]	gi|756010380 (+3)		49 kDa	TRUE	< 0.0001		unknown	0.0877	0.0432	-0.0414	-0.1824	-0.0099	0.0082	0.122	0.0825	-0.0372	0.1184	-0.0719	0.0261	-0.1077	-0.1993	-0.1809	0.1269	-0.104	-0.1439	-0.1293	0.0423	-0.1294	0.1022	0.2005	0.0266			236	TRUE	Empty	recombinase RecA [Campylobacter jejuni subsp. jejuni]	gi|756011015 (+3)		37 kDa	TRUE			unknown	-0.0806	0.0116
226	TRUE	Empty	2-oxoglutarate:acceptor oxidoreductase [Campylobacter jejuni subsp. jejuni]	gi|756009862 (+3)		20 kDa	TRUE	< 0.0001		unknown	-0.1245	0.1765	-0.0288	0.1695	-0.04	-0.0797	0.0372	-0.0931	-0.3549	-0.0861	-0.0296	0.1188	0.1158	0.1455	0.0593	0.0942	0.0009	0.0565	-0.4043	-0.4449	-0.453	-0.0986	0.0015	0.1719			38.1	TRUE	Empty	Keratin, type II cytoskeletal 1 OS=Homo sapiens GN=KRT1 PE=1 SV=6	P04264|K2C1_HUMAN		?	TRUE			unknown	-0.1275	-0.4087
228	TRUE	Empty	hydroxyisourate hydrolase [Campylobacter jejuni subsp. jejuni]	gi|756010023 (+3)		16 kDa	TRUE	< 0.0001		unknown	0.2586	0.0826	-0.0614	-0.1796	-0.1647	0.0108	-0.0332	-0.0724	0.1097	0.0689	0.0336	0.0252	0.2715	0.3825	0.4708	0.5463	0.369	0.5287	0.6856	0.8128	0.7819	0.8942	0.5845	0.6169			238	TRUE	Empty	hypothetical protein PJ18_00380 [Campylobacter jejuni subsp. jejuni]	gi|756014207		25 kDa	TRUE			unknown	0.1415	-0.0393
236	TRUE	Empty	recombinase RecA [Campylobacter jejuni subsp. jejuni]	gi|756011015 (+3)		37 kDa	TRUE	< 0.0001		unknown	0.1206	-0.0151	-0.1449	-0.073	0.0394	0.0806	-0.1583	-0.0661	0.0138	0.0167	-0.0606	-0.1286	-0.2028	-0.1466	-0.1076	0.0242	-0.0455	-0.127	-0.0145	-0.0873	0.0953	0.2406	0.1866	0.1215			246	TRUE	Empty	membrane protein [Campylobacter jejuni subsp. jejuni]	gi|756009489 (+3)		39 kDa	TRUE			unknown	0.0034	-0.1041
38.1	TRUE	Empty	Keratin, type II cytoskeletal 1 OS=Homo sapiens GN=KRT1 PE=1 SV=6	P04264|K2C1_HUMAN		?	TRUE	0.00018		unknown	0.5094	-1.0269	-0.4064	-0.603	0.8881	0.4095	-0.3993	-0.6805	0.5688	-0.3213	-0.0185	-0.6351	-0.3305	-1.0422	0.7096	-0.2402	-0.8566	-0.1297	0.0666	0.6699	-0.499	0.0064	0.1646	-1.6597			248	TRUE	Empty	4-hydroxy-tetrahydrodipicolinate synthase [Campylobacter jejuni subsp. jejuni]	gi|756010103 (+3)		33 kDa				unknown	-0.0383	0.07
238	TRUE	Empty	hypothetical protein PJ18_00380 [Campylobacter jejuni subsp. jejuni]	gi|756014207		25 kDa	TRUE	< 0.0001		unknown	-0.0606	0.1504	0.0012	0.02	-0.0409	-0.0285	-0.0965	-0.2773	-0.7067	-0.4015	-0.0093	-0.1727	0.1771	0.2358	0.0427	-0.2653	-0.0655	-0.0107	-0.0403	-0.2547	-0.1707	-0.2132	-0.0689	-0.4889			251	TRUE	Empty	hypothetical protein PJ19_00040 [Campylobacter jejuni subsp. jejuni]	gi|756089744 (+1)		70 kDa	TRUE			unknown	1.1	-0.56
246	TRUE	Empty	membrane protein [Campylobacter jejuni subsp. jejuni]	gi|756009489 (+3)		39 kDa	TRUE	< 0.0001		unknown	-0.0204	-0.0046	0.031	0.0207	-0.1249	0.0503	0.048	-0.0596	-0.0881	-0.0113	0.1438	0.2334	-0.0101	0.3232	-0.065	-0.0064	-0.064	0.0385	0.4117	0.0891	0.2698	-0.004	0.2207	0.0614			252	TRUE	Empty	hypothetical protein PJ17_00040 [Campylobacter jejuni subsp. jejuni]	gi|756009380		68 kDa	TRUE			unknown	-0.1661	0.1244
248	TRUE	Empty	4-hydroxy-tetrahydrodipicolinate synthase [Campylobacter jejuni subsp. jejuni]	gi|756010103 (+3)		33 kDa		< 0.0001		unknown	0.0062	-0.0217	-0.063	-0.076	0.1349	-0.0502	-0.1783	-0.07	-0.2567	-0.0622	-0.2356	-0.1284	0.1916	0.4421	0.225	0.2125	0.3518	0.4451	0.2343	0.2299	0.3798	0.4614	0.2417	0.2443			255	TRUE	Empty	cytochrome C [Campylobacter jejuni subsp. jejuni]	gi|756009408 (+3)		39 kDa	TRUE			unknown	0.0836	-0.1491
251	TRUE	Empty	hypothetical protein PJ19_00040 [Campylobacter jejuni subsp. jejuni]	gi|756089744 (+1)		70 kDa	TRUE	< 0.0001		unknown	-0.0197	0.0557	-0.3222	0.0897	0.261	0.0041	1.9279	0.2678	0.5612	0.4766	0.4476	1.6539	-3.4017	-3.3797	-3.0239	-3.5665	-3.6591	-3.4141	-3.2437	-3.441	-3.2503	-3.3398	-4.039	-4.2887			256	TRUE	Empty	uridylate kinase [Campylobacter jejuni subsp. jejuni]	gi|756010588 (+3)		26 kDa	TRUE			unknown	0.0521	-0.1013
252	TRUE	Empty	hypothetical protein PJ17_00040 [Campylobacter jejuni subsp. jejuni]	gi|756009380		68 kDa	TRUE	< 0.0001		unknown	-0.1477	0.1209	-0.1497	-0.0648	0.0191	-0.0363	-0.6358	-0.3454	-0.2454	-0.5422	-0.9159	-1.3395	0.6792	0.5902	0.9479	0.7134	0.6592	0.6736	4.5843	4.6667	4.8365	5.1982	4.7573	4.94			257	TRUE	Empty	30S ribosomal protein S8 [Campylobacter jejuni subsp. jejuni]	gi|756011031 (+3)		15 kDa	TRUE			unknown	-0.0688	0.0364
255	TRUE	Empty	cytochrome C [Campylobacter jejuni subsp. jejuni]	gi|756009408 (+3)		39 kDa	TRUE	< 0.0001		unknown	-0.1389	0.217	-0.2028	0.0743	-0.0136	-0.0471	0.2836	0.0509	0.4163	0.0317	0.2396	0.1663	-0.5409	-1.079	-0.6011	-0.7416	-0.7439	-0.6721	-1.1509	-0.9555	-0.8698	-1.7819	-1.7924	-1.6209			258	TRUE	Empty	adenylate kinase [Campylobacter jejuni subsp. jejuni]	gi|756009957 (+3)		21 kDa	TRUE			unknown	0.0744	-0.001
256	TRUE	Empty	uridylate kinase [Campylobacter jejuni subsp. jejuni]	gi|756010588 (+3)		26 kDa	TRUE	< 0.0001		unknown	-0.0165	0.0427	-0.0446	-0.0531	0.0099	-0.1109	0.0798	-0.0736	-0.0879	0.0325	-0.1341	0.4658	0.2663	0.7114	0.3531	0.5659	0.3215	0.4805	0.2718	0.1468	0.1429	0.2648	0.0903	0.2752			261	TRUE	Empty	ubiquinol cytochrome C oxidoreductase [Campylobacter jejuni subsp. jejuni]	gi|756010501 (+3)		48 kDa				unknown	0.0699	-0.0349
257	TRUE	Empty	30S ribosomal protein S8 [Campylobacter jejuni subsp. jejuni]	gi|756011031 (+3)		15 kDa	TRUE	< 0.0001		unknown	-0.2177	0.1248	0.0444	-0.1926	0.2225	0.2244	0.093	0.1982	0.1629	0.0979	0.0985	0.2579	-0.033	-0.5652	-0.5732	0.0115	0.0214	-0.089	0.1364	-0.1604	0.004	0.1226	-0.4571	-0.2189			262	TRUE	Empty	3-methyl-2-oxobutanoate hydroxymethyltransferase [Campylobacter jejuni subsp. jejuni]	gi|756009646 (+3)		30 kDa				unknown	-0.1417	-0.0947
258	TRUE	Empty	adenylate kinase [Campylobacter jejuni subsp. jejuni]	gi|756009957 (+3)		21 kDa	TRUE	< 0.0001		unknown	0.0368	0.0366	0.0124	-0.0847	-0.0959	0.0546	0.0357	-0.0396	-0.017	-0.056	-0.0951	-0.1398	0.0154	-0.0131	0.1	0.1248	0.0865	-0.031	-0.0352	-0.0085	-0.0615	0.0227	0.0598	-0.0485			267	TRUE	Empty	tryptophan synthase subunit beta [Campylobacter jejuni subsp. jejuni]	gi|756009694 (+3)		43 kDa	TRUE			unknown	0.0169	0.0788
261	TRUE	Empty	ubiquinol cytochrome C oxidoreductase [Campylobacter jejuni subsp. jejuni]	gi|756010501 (+3)		48 kDa		< 0.0001		unknown	-0.0703	-0.1102	0.0629	-0.1755	0.2898	0.0368	0.0765	-0.0283	-0.2115	-0.1272	0.3048	0.1126	-0.3621	-0.1615	-0.5296	-0.2323	-0.5786	-0.6367	-0.3644	-0.3833	-0.34	-0.9206	-0.6624	-0.4224			268	TRUE	Empty	2-hydroxyacid dehydrogenase [Campylobacter jejuni subsp. jejuni]	gi|756009718 (+3)		35 kDa	TRUE			unknown	0.0002	0.0414
262	TRUE	Empty	3-methyl-2-oxobutanoate hydroxymethyltransferase [Campylobacter jejuni subsp. jejuni]	gi|756009646 (+3)		30 kDa		< 0.0001		unknown	0.1262	-0.0211	-0.0258	-0.0917	0.1057	-0.0902	-0.0132	0.0338	0.0649	0.2793	0.0161	0.3644	-0.1803	0.0852	-0.0633	0.064	-0.191	-0.125	-0.4034	-0.323	-0.3165	-0.1242	-0.4988	-0.0992			270	TRUE	Empty	hypothetical protein PJ17_02075 [Campylobacter jejuni subsp. jejuni]	gi|756009770 (+3)		13 kDa	TRUE			unknown	-0.0152	-0.2687
267	TRUE	Empty	tryptophan synthase subunit beta [Campylobacter jejuni subsp. jejuni]	gi|756009694 (+3)		43 kDa	TRUE	< 0.0001		unknown	-0.013	0.0921	0.0277	0.1377	-0.0216	-0.0219	0.0577	0.1196	0.0265	0.0617	0.0186	0.0401	0.2771	0.1233	0.2079	0.3428	0.5602	0.5863	-0.305	-0.3706	-0.2832	-0.8018	-0.4323	-0.6938			271	TRUE	Empty	branched-chain amino acid ABC transporter substrate-binding protein [Campylobacter jejuni subsp. jejuni]	gi|756010339 (+3)		40 kDa	TRUE			unknown	-0.0285	-0.0115
268	TRUE	Empty	2-hydroxyacid dehydrogenase [Campylobacter jejuni subsp. jejuni]	gi|756009718 (+3)		35 kDa	TRUE	< 0.0001		unknown	0.0203	0.0039	0.0502	-0.0258	-0.0578	0.0995	-0.1327	-0.0915	-0.1798	-0.0889	-0.1798	-0.1175	0.2377	0.3351	0.2584	0.3304	0.3523	0.2785	0.2553	0.2274	0.2535	0.4183	0.4707	0.1769			275	TRUE	Empty	hypothetical protein PJ17_02205 [Campylobacter jejuni subsp. jejuni]	gi|756009790 (+3)		8 kDa				unknown	0.0257	-0.0529
270	TRUE	Empty	hypothetical protein PJ17_02075 [Campylobacter jejuni subsp. jejuni]	gi|756009770 (+3)		13 kDa	TRUE	< 0.0001		unknown	0.071	-0.043	-0.1922	0.033	0.0001	0.397	-0.2047	-0.4581	-0.092	-0.0621	-0.3694	0.0246	0.085	0.1148	0.1825	1.343	1.0221	0.572	-1.3002	-1.1825	-2.1402	-1.5599	0	-1.2888			276	TRUE	Empty	sugar transferase [Campylobacter jejuni subsp. jejuni]	gi|756091222 (+1)		122 kDa	TRUE			unknown	-0.1893	0.0417
271	TRUE	Empty	branched-chain amino acid ABC transporter substrate-binding protein [Campylobacter jejuni subsp. jejuni]	gi|756010339 (+3)		40 kDa	TRUE	< 0.0001		unknown	0.1214	0.0863	-0.1541	-0.0205	-0.0734	-0.0594	0.0647	0.0816	0.2783	0.0895	0.0738	0.1133	0.1386	-0.1419	0.2379	0.2371	0.2935	0.1547	0.0745	0.2034	0.1701	0.1184	0.0307	0.2581			277	TRUE	Empty	hypothetical protein PJ18_00580 [Campylobacter jejuni subsp. jejuni]	gi|756014246 (+2)		35 kDa	TRUE			unknown	0.001	-0.0854
275	TRUE	Empty	hypothetical protein PJ17_02205 [Campylobacter jejuni subsp. jejuni]	gi|756009790 (+3)		8 kDa		0.00012		unknown	0.1761	-0.0117	0.0107	0.0367	-0.178	-0.0665	0.1575	0.0789	0.1455	0.1784	0.0514	0.188	0.0176	0.378	0.0526	0.3373	0.3765	0.5909	0.2301	0.0742	0.3504	0.0213	0.0674	-0.1497			279	TRUE	Empty	7-alpha-hydroxysteroid dehydrogenase [Campylobacter jejuni subsp. jejuni]	gi|756010104 (+3)		28 kDa	TRUE			unknown	-0.0865	0.0062
276	TRUE	Empty	sugar transferase [Campylobacter jejuni subsp. jejuni]	gi|756091222 (+1)		122 kDa	TRUE	< 0.0001		unknown	-0.0628	0.2089	0.2153	0.0114	0.0618	-0.2316	-0.1833	0.0478	0.0611	0.03	0.1098	0.0741	-3.9855	-3.8378	-3.6177	-4.1214	-3.6724	-3.687	-3.7512	-3.7129	-3.6421	-3.6453	-3.9622	-3.5826			283	TRUE	Empty	dihydroneopterin aldolase [Campylobacter jejuni subsp. jejuni]	gi|756009388 (+3)		57 kDa	TRUE			unknown	0.0416	-0.0841
277	TRUE	Empty	hypothetical protein PJ18_00580 [Campylobacter jejuni subsp. jejuni]	gi|756014246 (+2)		35 kDa	TRUE	< 0.0001		unknown	0.0181	0.0596	0.0746	0.123	-0.0907	-0.1436	-0.0106	-0.0971	-0.0982	0.0317	0.0595	0.0301	-0.0298	0.0146	-0.0384	-0.0671	0.0235	0.1156	-0.0978	-0.2714	-0.3184	-0.3074	-0.1673	-0.2637			33.1	TRUE	Empty	flavodoxin [Campylobacter jejuni subsp. jejuni]	gi|756015469 (+2)		17 kDa	TRUE			unknown	-0.2138	-0.1846
279	TRUE	Empty	7-alpha-hydroxysteroid dehydrogenase [Campylobacter jejuni subsp. jejuni]	gi|756010104 (+3)		28 kDa	TRUE	< 0.0001		unknown	0.0521	-0.0194	-0.033	-0.0667	0.0024	0.0055	-0.1319	-0.0392	0.0111	-0.068	-0.1692	-0.0484	0.1625	0.3208	0.2807	0.2725	0.302	0.2326	0.1005	0.0811	0.1483	0.2088	0.1384	0.1633			288	TRUE	Empty	seryl-tRNA synthetase [Campylobacter jejuni subsp. jejuni]	gi|756009733 (+3)		47 kDa	TRUE			unknown	-0.1109	0.055
283	TRUE	Empty	dihydroneopterin aldolase [Campylobacter jejuni subsp. jejuni]	gi|756009388 (+3)		57 kDa	TRUE	< 0.0001		unknown	0.0893	0.1925	0.1341	-0.1844	-0.0405	-0.0988	0.3513	0.2255	0.2726	0.2511	0.6296	0.2905	-1.997	-2.198	-2.1179	-1.9464	-2.1879	-1.9489	-0.2524	-0.4233	-0.3321	-0.0341	-0.1163	-0.0071			289	TRUE	Empty	flagellar biosynthesis regulator FlhF [Campylobacter jejuni subsp. jejuni]	gi|756009431 (+3)		55 kDa	TRUE			unknown	-0.1327	-0.0227
33.1	TRUE	Empty	flavodoxin [Campylobacter jejuni subsp. jejuni]	gi|756015469 (+2)		17 kDa	TRUE	0.067		unknown	0.0882	-0.1363	-0.2993	0.1841	0.095	0.4472	-0.6026	-0.5734	-1.3897	-0.1762	0.2374	0.1207	-0.3925	0.1264	-0.5007	-0.2608	-0.5515	0.4138	-2.3369	-1.6087	-2.2022	0	-1.392	0			290	TRUE	Empty	50S ribosomal protein L21 [Campylobacter jejuni subsp. jejuni]	gi|756009459 (+3)		12 kDa				unknown	0.006	-0.063
288	TRUE	Empty	seryl-tRNA synthetase [Campylobacter jejuni subsp. jejuni]	gi|756009733 (+3)		47 kDa	TRUE	< 0.0001		unknown	0.0532	0.0227	-0.0165	-0.0524	0.0355	-0.0256	-0.1844	-0.0185	-0.0606	-0.058	-0.0514	-0.0882	-0.0321	-0.0629	-0.0112	0.0181	0.0569	0.0765	-0.0309	-0.0524	0.032	-0.0275	-0.0301	-0.0372			291	TRUE	Empty	3-dehydroquinate dehydratase [Campylobacter jejuni subsp. jejuni]	gi|756009433 (+3)		18 kDa				unknown	0.0376	-0.0169
289	TRUE	Empty	flagellar biosynthesis regulator FlhF [Campylobacter jejuni subsp. jejuni]	gi|756009431 (+3)		55 kDa	TRUE	< 0.0001		unknown	-0.1502	0.0578	-0.0094	-0.1665	-0.0372	0.2143	-0.1239	-0.014	0.0568	0.0119	0.0018	0.1014	-0.1495	-0.3111	-0.2894	-0.2069	-0.3052	-0.4554	-0.1098	-0.3206	-0.146	-0.2681	-0.3322	-0.2252			294	TRUE	Empty	glutathionylspermidine synthase [Campylobacter jejuni subsp. jejuni]	gi|756014486		45 kDa	TRUE			unknown	0.071	-0.0445
290	TRUE	Empty	50S ribosomal protein L21 [Campylobacter jejuni subsp. jejuni]	gi|756009459 (+3)		12 kDa		< 0.0001		unknown	0.0726	0.2279	-0.1298	0.0067	-0.1891	-0.0526	0.3076	0.2386	0.4326	0.1742	0.1944	0.3725	0.1042	-0.3518	0.0327	0.0128	-0.0599	-0.021	-0.2624	-0.1706	-0.0837	-0.3701	-0.1562	-0.1699			295	TRUE	Empty	hypothetical protein PJ17_01700 [Campylobacter jejuni subsp. jejuni]	gi|756009696 (+3)		16 kDa	TRUE			unknown	-0.036	-0.0768
291	TRUE	Empty	3-dehydroquinate dehydratase [Campylobacter jejuni subsp. jejuni]	gi|756009433 (+3)		18 kDa		< 0.0001		unknown	0.0023	-0.038	-0.2477	-0.0657	0.0002	0.334	-0.0012	-0.0557	-0.0862	-0.1306	-0.1676	0.0652	-0.3605	-0.6187	0.316	-0.1289	-0.3585	-0.3321	-0.222	-0.0877	-0.1794	-0.0659	-0.3337	-0.3039			297	TRUE	Empty	adenylosuccinate synthetase [Campylobacter jejuni subsp. jejuni]	gi|756010835 (+2)		46 kDa	TRUE			unknown	-0.0143	-0.0187
294	TRUE	Empty	glutathionylspermidine synthase [Campylobacter jejuni subsp. jejuni]	gi|756014486		45 kDa	TRUE	< 0.0001		unknown	0.1474	-0.1114	-0.0035	-0.0617	-0.0161	-0.0044	0.0317	-0.0839	-0.0221	0.0115	-0.0976	-0.0215	0.2968	0.4116	0.1075	0.3643	0.2944	0.1349	0.4779	0.4638	0.5344	0.5201	0.2931	0.547			300	TRUE	Empty	hypothetical protein PJ17_01220 [Campylobacter jejuni subsp. jejuni]	gi|756009602 (+3)		32 kDa				unknown	0.2165	-0.0207
295	TRUE	Empty	hypothetical protein PJ17_01700 [Campylobacter jejuni subsp. jejuni]	gi|756009696 (+3)		16 kDa	TRUE	< 0.0001		unknown	0.0761	0.1291	-0.0592	0.0415	-0.0702	-0.0545	0.0515	0.0107	0.167	0.0478	0.121	0.0553	0.0165	-0.192	-0.1106	0.0731	0.1612	0.1303	-0.1763	-0.0764	-0.1092	-0.1235	-0.1128	-0.0766			301	TRUE	Empty	ribosome recycling factor [Campylobacter jejuni subsp. jejuni]	gi|756014303 (+2)		21 kDa	TRUE			unknown	0.0178	-0.1167
297	TRUE	Empty	adenylosuccinate synthetase [Campylobacter jejuni subsp. jejuni]	gi|756010835 (+2)		46 kDa	TRUE	< 0.0001		unknown	-0.0154	0.122	0.025	-0.0618	-0.0724	-0.0571	-0.0313	-0.0357	0.0518	-0.0499	-0.0549	0.104	-0.113	-0.3307	-0.154	-0.1688	-0.1294	-0.0879	-0.2691	-0.2414	-0.2657	-0.4581	-0.1998	-0.4245			303	TRUE	Empty	cell division protein FtsK [Campylobacter jejuni subsp. jejuni]	gi|756010168 (+3)		108 kDa	TRUE			unknown	-0.0751	0.0274
300	TRUE	Empty	hypothetical protein PJ17_01220 [Campylobacter jejuni subsp. jejuni]	gi|756009602 (+3)		32 kDa		< 0.0001		unknown	-0.0342	-0.0542	-0.0676	0.0965	0.0491	0.0609	0.1058	-0.1314	-0.173	-0.1756	-0.296	0.2139	-0.3242	0.0307	-0.1154	-0.25	-0.0714	0.0112	-0.0255	-0.2104	-0.0594	-0.2669	-0.2843	-0.1832			305	TRUE	Empty	50S ribosomal protein L9 [Campylobacter jejuni subsp. jejuni]	gi|756009981 (+3)		16 kDa	TRUE			unknown	-0.1021	0.0431
301	TRUE	Empty	ribosome recycling factor [Campylobacter jejuni subsp. jejuni]	gi|756014303 (+2)		21 kDa	TRUE	< 0.0001		unknown	-0.0127	-0.0221	-0.0521	-0.1051	0.0201	0.1274	0.1239	-0.0107	0.1555	-0.0261	0.0959	0.1553	-0.0759	-0.2197	-0.0248	-0.0301	-0.1352	-0.1316	0.2481	0.2126	0.2597	0.1395	0.0546	-0.1922			308	TRUE	Empty	cytochrome Cbb3 [Campylobacter jejuni subsp. jejuni]	gi|756010824 (+3)		31 kDa				unknown	-0.0515	0.0809
303	TRUE	Empty	cell division protein FtsK [Campylobacter jejuni subsp. jejuni]	gi|756010168 (+3)		108 kDa	TRUE	< 0.0001		unknown	-0.0684	0.1369	0.0605	0.0462	-0.0798	0.0521	-0.0962	0.0063	-0.1147	-0.0417	0.0631	0.0213	-0.1629	-0.3251	-0.1688	-0.2755	-0.1005	-0.2873	-0.0469	0.0281	-0.1295	-0.118	0.0003	-0.133			311	TRUE	Empty	capsule biosynthesis protein CapA [Campylobacter jejuni subsp. jejuni]	gi|756091221 (+1)		70 kDa	TRUE			unknown	0.5978	-0.0941
305	TRUE	Empty	50S ribosomal protein L9 [Campylobacter jejuni subsp. jejuni]	gi|756009981 (+3)		16 kDa	TRUE	< 0.0001		unknown	0.1554	0.0385	-0.0909	-0.0801	-0.0223	0.0388	-0.0166	0.1286	0.2282	0.1533	-0.2016	0.2675	-0.0582	-0.1757	0.0827	0.2248	0.0155	0.2407	-0.2022	0.0789	-0.0498	0.11	-0.1156	-0.0759			312	TRUE	Empty	phosphoribosylamine--glycine ligase [Campylobacter jejuni subsp. jejuni]	gi|756010566 (+3)		45 kDa				unknown	-0.0322	0.0442
308	TRUE	Empty	cytochrome Cbb3 [Campylobacter jejuni subsp. jejuni]	gi|756010824 (+3)		31 kDa		< 0.0001		unknown	-0.2022	-0.0513	0.0531	0.0538	0.0959	0.1261	0.0174	0.1498	-0.1139	0.0031	0.4059	0.06	-0.6117	-0.4049	-0.5704	-0.6016	-0.5582	-0.3973	-0.4527	-0.7992	-0.7904	-0.6426	-0.6016	-0.7476			315	TRUE	Empty	SWISS-PROT:P00761|TRYP_PIG Trypsin - Sus scrofa (Pig).	P00761		?				unknown	0.2427	-0.6439
311	TRUE	Empty	capsule biosynthesis protein CapA [Campylobacter jejuni subsp. jejuni]	gi|756091221 (+1)		70 kDa	TRUE	< 0.0001		unknown	-0.1171	0.1653	-0.1837	-0.1172	0.1983	0.2812	0.5254	-0.1666	-0.0764	-0.396	-0.0591	0.2109	-3.5789	-3.9493	-3.3131	-3.757	-4.0129	-4.0827	-3.8904	-3.762	-3.8552	-3.9848	-4.4993	-4.4844			317	TRUE	Empty	cell division protein FtsZ [Campylobacter jejuni subsp. jejuni]	gi|756010004 (+3)		39 kDa	TRUE			unknown	-0.2197	-0.2167
312	TRUE	Empty	phosphoribosylamine--glycine ligase [Campylobacter jejuni subsp. jejuni]	gi|756010566 (+3)		45 kDa		< 0.0001		unknown	-0.0194	0.0461	0.0273	-0.1039	0.1015	0.0182	-0.0298	0.0466	-0.023	-0.0124	-0.0202	0.0057	-0.1145	-0.2291	-0.2921	-0.0977	-0.2512	-0.3796	-0.2394	-0.1714	-0.1533	-0.0646	-0.2332	-0.1737			319	TRUE	Empty	2-nitropropane dioxygenase [Campylobacter jejuni subsp. jejuni]	gi|756010584 (+3)		39 kDa	TRUE			unknown	0.0775	-0.0092
315	TRUE	Empty	SWISS-PROT:P00761|TRYP_PIG Trypsin - Sus scrofa (Pig).	P00761		?		0.17		unknown	0.4018	-0.0881	-0.0905	-0.2286	-0.1938	0.2138	0.1697	-0.7169	-0.0398	0.0436	-0.0766	0.1768	-0.0716	0.1854	-0.0889	0.0717	-0.1128	-0.0351	0.1697	0.0394	0.1374	0.199	-0.0401	-0.2407			321	TRUE	Empty	amino acid ABC transporter ATPase [Campylobacter jejuni subsp. jejuni]	gi|756010203 (+3)		27 kDa	TRUE			unknown	0.0874	-0.1242
317	TRUE	Empty	cell division protein FtsZ [Campylobacter jejuni subsp. jejuni]	gi|756010004 (+3)		39 kDa	TRUE	< 0.0001		unknown	-0.0237	0.098	0.0156	-0.0224	0.1252	-0.1582	0.0002	0.0032	0.1254	0.1504	0.3756	0.5161	-0.0754	0.0424	-0.0282	-0.0741	-0.1074	0.2335	0.1364	0.0567	0.0097	-0.1103	-0.0034	0.1981			322	TRUE	Empty	arginine decarboxylase [Campylobacter jejuni subsp. jejuni]	gi|756010062 (+3)		69 kDa	TRUE			unknown	-0.0184	0.0484
319	TRUE	Empty	2-nitropropane dioxygenase [Campylobacter jejuni subsp. jejuni]	gi|756010584 (+3)		39 kDa	TRUE	< 0.0001		unknown	-0.0415	0.0932	-0.0103	-0.0249	-0.0795	0.0202	0.0478	-0.0389	0.001	-0.0642	-0.1504	-0.0925	0.0572	-0.0805	0.0395	0.0464	0.0263	-0.0377	-0.1397	-0.2004	-0.1976	-0.0735	-0.153	-0.2984			19.1	TRUE	Empty	30S ribosomal protein S1 [Campylobacter jejuni subsp. jejuni]	gi|756090662 (+1)		63 kDa	TRUE			unknown	0.1702	-0.0156
321	TRUE	Empty	amino acid ABC transporter ATPase [Campylobacter jejuni subsp. jejuni]	gi|756010203 (+3)		27 kDa	TRUE	< 0.0001		unknown	0.0524	0.2208	0.0756	-0.211	-0.2902	-0.0653	0.214	0.0024	-0.4036	0.0344	0.42	0.3622	0.4272	0.5235	0.3004	0.274	0.3599	0.3086	0.4357	0.1604	0.4264	0.3517	0.3241	0.7024			3.1	TRUE	Empty	flagellin [Campylobacter jejuni subsp. jejuni]	gi|756010696		59 kDa	TRUE			unknown	-0.1496	-0.0825
322	TRUE	Empty	arginine decarboxylase [Campylobacter jejuni subsp. jejuni]	gi|756010062 (+3)		69 kDa	TRUE	0.0004		unknown	-0.0497	0.0472	0.0177	0.0649	-0.1218	0.0082	-0.0967	-0.03	-0.0638	-0.1139	-0.0953	-0.0869	-0.1358	-0.117	-0.0559	-0.1428	-0.0327	-0.0603	0.0609	0.0375	-0.0985	-0.3492	0.0139	-0.0693			325	TRUE	Empty	50S ribosomal protein L20 [Campylobacter jejuni subsp. jejuni]	gi|756089957 (+1)		14 kDa	TRUE			unknown	0.0529	-0.0059
19.1	TRUE	Empty	30S ribosomal protein S1 [Campylobacter jejuni subsp. jejuni]	gi|756090662 (+1)		63 kDa	TRUE	< 0.0001		unknown	0.0041	0.0459	0.0529	-0.0281	-0.0239	0.0543	0.3231	0.1373	0.0426	0.062	0.3015	0.3002	-0.285	-0.1779	-0.214	-0.03	-0.2539	-0.2104	-0.7848	-1.0658	-1.0732	-1.2333	-1.0529	-1.0566			326	TRUE	Empty	3,4-dihydroxy-2-butanone 4-phosphate synthase [Campylobacter jejuni subsp. jejuni]	gi|756009892 (+3)		38 kDa	TRUE			unknown	-0.1558	0.0704
3.1	TRUE	Empty	flagellin [Campylobacter jejuni subsp. jejuni]	gi|756010696		59 kDa	TRUE	< 0.0001		unknown	0.0012	0.0222	-0.1189	-0.0123	0.1501	-0.0722	-0.5876	-0.5205	-0.5024	-0.4351	-0.4775	-0.5338	-0.2265	-0.3576	-0.2471	-0.2117	-0.068	-0.1862	0.7107	0.7808	0.6065	0.615	0.7882	0.9591			330	TRUE	Empty	alcohol dehydrogenase [Campylobacter jejuni subsp. jejuni]	gi|756010881 (+3)		39 kDa				unknown	-0.198	-0.0156
325	TRUE	Empty	50S ribosomal protein L20 [Campylobacter jejuni subsp. jejuni]	gi|756089957 (+1)		14 kDa	TRUE	< 0.0001		unknown	0.027	0.1783	-0.0122	-0.0601	-0.1161	-0.0292	0.2394	0.1805	0.2803	0.1385	0.1442	0.1921	0.0576	-0.303	0.0581	0.128	0.1756	0.0736	-0.3014	-0.1108	-0.1404	-0.0951	-0.1864	-0.108			331	TRUE	Empty	oxidoreductase [Campylobacter jejuni subsp. jejuni]	gi|756011066 (+2)		28 kDa	TRUE			unknown	0.3303	-0.0471
326	TRUE	Empty	3,4-dihydroxy-2-butanone 4-phosphate synthase [Campylobacter jejuni subsp. jejuni]	gi|756009892 (+3)		38 kDa	TRUE	< 0.0001		unknown	0.0087	-0.0348	-0.0039	-0.0264	0.1242	-0.1128	-0.2002	0.026	-0.0336	-0.0323	-0.1198	0.0509	-0.0259	0.1983	0.054	0.1982	-0.0257	0.1127	-0.3237	-0.2591	-0.4642	0.0943	-0.3414	0.0081			335	TRUE	Empty	50S ribosomal protein L13 [Campylobacter jejuni subsp. jejuni]	gi|756010817 (+3)		16 kDa	TRUE			unknown	0.0692	0.0321
330	TRUE	Empty	alcohol dehydrogenase [Campylobacter jejuni subsp. jejuni]	gi|756010881 (+3)		39 kDa		< 0.0001		unknown	0.1296	0.0485	-0.0138	0.0647	-0.1131	-0.2077	-0.2146	-0.0323	-0.0256	0.0632	0.1179	-0.1331	0.3534	0.4105	0.3068	0.3198	0.4003	0.3474	0.9225	0.9598	1.1542	1.1784	1.4027	1.1326			338	TRUE	Empty	chromosome partitioning protein ParB [Campylobacter jejuni subsp. jejuni]	gi|756014233		32 kDa	TRUE			unknown	0.0205	-0.0179
331	TRUE	Empty	oxidoreductase [Campylobacter jejuni subsp. jejuni]	gi|756011066 (+2)		28 kDa	TRUE	< 0.0001		unknown	0.0055	0.0139	0.128	0.0506	-0.1213	-0.0452	0.1186	-0.2588	-0.4809	-0.3242	-0.0604	-0.3147	0.5932	0.6524	0.528	-0.0191	0.221	0.1002	-0.0494	-0.0843	-0.2638	-0.1012	0.0076	-0.1397			339	TRUE	Empty	50S ribosomal protein L11 [Campylobacter jejuni subsp. jejuni]	gi|756009815 (+3)		15 kDa	TRUE			unknown	0.0775	0.0074
335	TRUE	Empty	50S ribosomal protein L13 [Campylobacter jejuni subsp. jejuni]	gi|756010817 (+3)		16 kDa	TRUE	< 0.0001		unknown	0.0594	0.164	0.0266	-0.1003	-0.0685	-0.1632	0.2747	0.2375	0.2694	0.1627	0.2146	0.1661	0.0852	-0.4322	0.0496	-0.0081	0.0862	0.0625	-0.29	-0.0889	-0.1934	-0.1386	-0.4581	-0.0921			341	TRUE	Empty	transaldolase [Campylobacter jejuni subsp. jejuni]	gi|756009633 (+3)		37 kDa	TRUE			unknown	-0.0187	-0.0821
338	TRUE	Empty	chromosome partitioning protein ParB [Campylobacter jejuni subsp. jejuni]	gi|756014233		32 kDa	TRUE	< 0.0001		unknown	0.03	-0.0406	0.0164	-0.0772	0.0975	-0.0613	0.0327	-0.0057	-0.0032	-0.0045	0.1101	-0.0997	-0.1723	-0.2162	-0.1582	-0.3081	-0.3838	-0.303	-0.0551	-0.0397	-0.1391	0.033	0.0001	-0.0065			342	TRUE	Empty	chemotaxis protein CheY [Campylobacter jejuni subsp. jejuni]	gi|756010575 (+3)		25 kDa	TRUE			unknown	-0.0537	-0.0657
339	TRUE	Empty	50S ribosomal protein L11 [Campylobacter jejuni subsp. jejuni]	gi|756009815 (+3)		15 kDa	TRUE	< 0.0001		unknown	0.0216	0.1433	0.0151	-0.1215	-0.1019	-0.0229	0.3315	0.2614	0.3256	0.1881	0.2906	0.1667	0.1084	-0.3973	0.0922	0.0402	0.1151	0.1098	-0.1539	-0.1037	-0.0999	-0.1203	-0.0209	-0.0801			346	TRUE	Empty	hypothetical protein PJ18_00465 [Campylobacter jejuni subsp. jejuni]	gi|756014223 (+2)		22 kDa	TRUE			unknown	-0.0217	-0.1565
341	TRUE	Empty	transaldolase [Campylobacter jejuni subsp. jejuni]	gi|756009633 (+3)		37 kDa	TRUE	< 0.0001		unknown	-0.0899	0.0952	0.0381	0.0108	-0.0335	0.0587	-0.1371	-0.2004	-0.1668	0.1016	-0.1879	-0.2324	-0.2892	-0.3276	-0.2177	-0.3237	-0.3766	-0.7389	-0.1106	-0.1988	-0.1712	-0.0875	0.3261	0.222			347	TRUE	Empty	hypothetical protein PJ17_01250 [Campylobacter jejuni subsp. jejuni]	gi|756009608 (+3)		43 kDa	TRUE			unknown	-0.203	-0.0113
342	TRUE	Empty	chemotaxis protein CheY [Campylobacter jejuni subsp. jejuni]	gi|756010575 (+3)		25 kDa	TRUE	< 0.0001		unknown	-0.1154	0.0661	-0.0328	-0.0164	-0.0345	0.0911	-0.0132	-0.0252	0.2106	-0.0033	-0.0256	0.0581	0.0366	-0.2473	0.0011	-0.012	0.2149	0.0168	-0.1407	-0.1279	-0.0722	-0.086	-0.2636	-0.3439			348	TRUE	Empty	membrane protein [Campylobacter jejuni subsp. jejuni]	gi|756010531 (+3)		44 kDa	TRUE			unknown	0.0482	-0.0166
346	TRUE	Empty	hypothetical protein PJ18_00465 [Campylobacter jejuni subsp. jejuni]	gi|756014223 (+2)		22 kDa	TRUE	< 0.0001		unknown	0.0701	-0.0515	0.0207	-0.126	0.0992	-0.0518	0.0072	-0.1276	-0.0501	-0.047	0.2164	0.1642	0.0644	0.6826	0.0816	0.1116	0.149	0.1803	-0.9692	-0.7931	-1.0216	-0.8497	-0.848	-0.8689			350	TRUE	Empty	50S ribosomal protein L14 [Campylobacter jejuni subsp. jejuni]	gi|756011035 (+3)		13 kDa	TRUE			unknown	0.0574	-0.0518
347	TRUE	Empty	hypothetical protein PJ17_01250 [Campylobacter jejuni subsp. jejuni]	gi|756009608 (+3)		43 kDa	TRUE	< 0.0001		unknown	0.0338	-0.1533	0.0318	0.0341	0.2223	-0.0458	-0.2009	-0.0092	0.0042	0.0974	-0.0258	0.1238	0.155	0.1767	-0.0595	0.2218	0.1376	0.226	-0.0296	0.014	0.0065	-0.1469	-0.215	-0.0777			354	TRUE	Empty	Ni/Fe hydrogenase [Campylobacter jejuni subsp. jejuni]	gi|756015314 (+2)		41 kDa	TRUE			unknown	0.0443	-0.0287
348	TRUE	Empty	membrane protein [Campylobacter jejuni subsp. jejuni]	gi|756010531 (+3)		44 kDa	TRUE	0.00065		unknown	0.0578	-0.0898	-0.0745	0.1101	0.0724	-0.0392	0.0226	-0.0422	-0.1771	-0.1328	0.0149	0.1	0.0512	0.2586	0.0784	-0.0118	-0.147	-0.3064	-0.2035	-0.0837	-0.0504	-0.1333	0.013	0.1211			158.1	TRUE	Empty	sugar transferase [Campylobacter jejuni subsp. jejuni]	gi|756091228 (+1)		93 kDa	TRUE			unknown	0.0993	-0.1743
350	TRUE	Empty	50S ribosomal protein L14 [Campylobacter jejuni subsp. jejuni]	gi|756011035 (+3)		13 kDa	TRUE	< 0.0001		unknown	0.0571	0.1982	-0.0425	-0.0736	-0.0361	-0.1396	0.2283	0.119	0.2475	0.1009	0.1451	0.0836	0.0383	-0.6027	0.0142	0.1193	0.1359	0.1198	-0.1055	-0.1274	-0.1181	-0.1548	-0.2498	-0.2013			360	TRUE	Empty	30S ribosomal protein S5 [Campylobacter jejuni subsp. jejuni]	gi|756011028 (+3)		16 kDa	TRUE			unknown	0.0444	0.0122
354	TRUE	Empty	Ni/Fe hydrogenase [Campylobacter jejuni subsp. jejuni]	gi|756015314 (+2)		41 kDa	TRUE	< 0.0001		unknown	-0.0202	0.0966	0.0824	-0.0576	0.0158	-0.0499	-0.0344	-0.1073	-0.1717	-0.193	-0.0416	-0.0301	0.1584	0.5266	0.1778	-0.0131	-0.1382	-0.0762	-0.4403	-0.4909	-0.4495	-0.2068	-0.1546	-0.293			361	TRUE	Empty	recombinase RecB [Campylobacter jejuni subsp. jejuni]	gi|756015554 (+2)		108 kDa	TRUE			unknown	-0.0085	0.0412
158.1	TRUE	Empty	sugar transferase [Campylobacter jejuni subsp. jejuni]	gi|756091228 (+1)		93 kDa	TRUE	< 0.0001		unknown	-0.2302	-0.0102	-0.1167	0.2062	0.4073	0.0536	-0.0413	-0.3148	-0.3791	-0.3644	0.0775	0.4056	-4.062	-3.9482	-4.0824	-4.9522	-4.5338	-4.3242	-3.8838	-3.8968	-3.7773	-4.4234	-4.7757	-4.3458			362	TRUE	Empty	GDP-4-keto-6-deoxy-D-mannose-3, 5-epimerase-4-reductase [Campylobacter jejuni subsp. jejuni]	gi|756091218 (+1)		39 kDa	TRUE			unknown	-0.1144	-0.0365
360	TRUE	Empty	30S ribosomal protein S5 [Campylobacter jejuni subsp. jejuni]	gi|756011028 (+3)		16 kDa	TRUE	< 0.0001		unknown	-0.0029	0.1614	0.0404	-0.097	-0.0863	-0.0079	0.217	0.1849	0.2419	0.0782	0.1329	0.1581	0.094	-0.3224	0.0536	0.0952	0.2243	0.0884	-0.0908	0.1	-0.0525	-0.0358	-0.1878	-0.1635			364	TRUE	Empty	50S ribosomal protein L19 [Campylobacter jejuni subsp. jejuni]	gi|756010022 (+3)		14 kDa	TRUE			unknown	0.107	-0.0273
361	TRUE	Empty	recombinase RecB [Campylobacter jejuni subsp. jejuni]	gi|756015554 (+2)		108 kDa	TRUE	< 0.0001		unknown	-0.0371	0.0092	0.0063	-0.0175	0.0042	-0.0261	-0.1088	-0.0592	-0.2642	-0.1638	0.0304	-0.1096	0.0917	0.2654	0.0989	-0.0128	0.0568	0.1302	0.0494	-0.024	0.0421	-0.0363	0.0238	-0.1193			369	TRUE	Empty	molybdopterin adenylyltransferase [Campylobacter jejuni subsp. jejuni]	gi|756090518 (+1)		20 kDa	TRUE			unknown	-0.1144	0.0594
362	TRUE	Empty	GDP-4-keto-6-deoxy-D-mannose-3, 5-epimerase-4-reductase [Campylobacter jejuni subsp. jejuni]	gi|756091218 (+1)		39 kDa	TRUE	< 0.0001		unknown	-0.1293	0.2387	-0.024	0.0636	0.1017	-0.17	-0.2383	-0.1604	-0.2416	-0.1694	0.0672	0.1295	-3.8482	-3.8382	-3.7331	-3.908	-4.1481	-3.9474	-3.4275	-3.4463	-3.6311	-4.7217	-4.5667	-4.3234			370	TRUE	Empty	50S ribosomal protein L6 [Campylobacter jejuni subsp. jejuni]	gi|756011030 (+3)		20 kDa	TRUE			unknown	0.0317	0.072
364	TRUE	Empty	50S ribosomal protein L19 [Campylobacter jejuni subsp. jejuni]	gi|756010022 (+3)		14 kDa	TRUE	< 0.0001		unknown	-0.0363	0.1847	0.0682	-0.0843	-0.0726	-0.063	0.2408	0.1065	0.1991	0.0443	0.0429	0.0765	0.0391	-0.4796	-0.2039	0.0304	-0.0525	-0.0081	-0.1649	-0.1453	-0.1558	-0.0678	-0.1549	0.015			371	TRUE	Empty	hypothetical protein PJ17_02685 [Campylobacter jejuni subsp. jejuni]	gi|756009877 (+1)		39 kDa	TRUE			unknown	-0.0057	-0.0304
369	TRUE	Empty	molybdopterin adenylyltransferase [Campylobacter jejuni subsp. jejuni]	gi|756090518 (+1)		20 kDa	TRUE	< 0.0001		unknown	0.1409	0.0859	-0.1218	-0.0446	0.0184	-0.0895	-0.2239	-0.0501	-0.037	-0.1225	-0.1128	-0.1127	-0.2029	-0.0128	0.0286	-0.005	-0.0174	0.0558	-0.2275	-0.2907	-0.0474	-0.0428	-0.1619	-0.0654			375	TRUE	Empty	NTPase KAP [Campylobacter jejuni subsp. jejuni]	gi|756010618 (+1)		71 kDa	TRUE			unknown	-0.4312	0.3791
370	TRUE	Empty	50S ribosomal protein L6 [Campylobacter jejuni subsp. jejuni]	gi|756011030 (+3)		20 kDa	TRUE	< 0.0001		unknown	0.0329	0.1145	0.0555	-0.0647	0.0089	-0.0959	0.2819	0.3222	0.2944	0.164	0.2996	0.1895	0.0752	-0.3432	0.0371	0.1291	0.1014	0.062	-0.0894	0.0109	-0.0674	-0.0072	-0.1013	0.0063			376	TRUE	Empty	epimerase [Campylobacter jejuni subsp. jejuni]	gi|756010776		43 kDa				unknown	0.3761	-0.6215
371	TRUE	Empty	hypothetical protein PJ17_02685 [Campylobacter jejuni subsp. jejuni]	gi|756009877 (+1)		39 kDa	TRUE	< 0.0001		unknown	0.0451	-0.0293	-0.1234	-0.0057	0.0342	0.004	0.0616	0.0369	0.0772	0.1281	-0.0863	0.1372	-0.3314	-0.8024	-0.1035	-0.0061	-0.3486	-0.3099	0.3618	0.453	0.5038	0.5866	0.1785	0.2941			377	TRUE	Empty	membrane protein [Campylobacter jejuni subsp. jejuni]	gi|756009545 (+3)		51 kDa				unknown	0.0104	0.0007
375	TRUE	Empty	NTPase KAP [Campylobacter jejuni subsp. jejuni]	gi|756010618 (+1)		71 kDa	TRUE	< 0.0001		unknown	-0.3798	-0.2852	0.0401	0.4258	0.0121	0.2046	-4.9612	-4.1509	-4.2921	-4.7778	-4.9167	-4.8219	-3.6292	-3.5179	-4.3544	-4.1981	-3.9725	-3.8655	-0.589	-0.675	-0.3077	-0.1368	-0.2989	-0.2463			380	TRUE	Empty	ribonuclease Y [Campylobacter jejuni subsp. jejuni]	gi|756104295		58 kDa	TRUE			unknown	0.0145	0.0437
376	TRUE	Empty	epimerase [Campylobacter jejuni subsp. jejuni]	gi|756010776		43 kDa		< 0.0001		unknown	-0.1136	0.0883	0.0126	-0.0459	-0.3437	0.0039	-0.536	-1.5337	-1.0495	-1.2483	-0.8171	0	0.8344	0.7773	0.75	0.7253	1.2645	0.6722	5.616	4.8834	5.709	5.8763	6.7592	5.2893			382	TRUE	Empty	30S ribosomal protein S10 [Campylobacter jejuni subsp. jejuni]	gi|756011046 (+3)		12 kDa				unknown	0.0164	-0.0365
377	TRUE	Empty	membrane protein [Campylobacter jejuni subsp. jejuni]	gi|756009545 (+3)		51 kDa		< 0.0001		unknown	-0.0606	0.0369	0.1034	-0.0631	-0.0179	-0.0289	-0.0219	-0.0316	-0.2194	-0.0051	0.0302	-0.0705	-0.2085	0.0501	-0.1924	-0.3011	-0.2628	-0.2017	0.0143	-0.1388	-0.0271	0.0144	0.1255	0.0181			383	TRUE	Empty	30S ribosomal protein S11 [Campylobacter jejuni subsp. jejuni]	gi|756010922 (+3)		14 kDa	TRUE			unknown	-0.0162	0.1372
380	TRUE	Empty	ribonuclease Y [Campylobacter jejuni subsp. jejuni]	gi|756104295		58 kDa	TRUE	< 0.0001		unknown	-0.0272	0.0095	0.0266	0	0.0546	-0.1003	0.1398	0.169	0.0304	0.0618	0.0936	0.1515	0.0456	0.106	-0.0199	-0.1067	-0.0577	0.0748	-0.0367	-0.0246	-0.006	0.039	-0.0837	-0.1241			384	TRUE	Empty	flagellin modification protein, PseA [Campylobacter jejuni subsp. jejuni]	gi|756010677 (+2)		44 kDa	TRUE			unknown	0.1894	0.0992
382	TRUE	Empty	30S ribosomal protein S10 [Campylobacter jejuni subsp. jejuni]	gi|756011046 (+3)		12 kDa		0.00014		unknown	0.0971	0.256	0.1961	-0.2111	-0.1927	-0.2785	0.1446	0.0917	0.211	0.2446	-0.042	0.1052	0.0478	-0.5896	-0.161	0.1491	0.1571	0.0303	-0.1708	-0.1475	-0.3761	-0.0981	-0.0068	-0.078			387	TRUE	Empty	malate dehydrogenase [Campylobacter jejuni subsp. jejuni]	gi|756009856 (+3)		34 kDa	TRUE			unknown	0.094	-0.1699
383	TRUE	Empty	30S ribosomal protein S11 [Campylobacter jejuni subsp. jejuni]	gi|756010922 (+3)		14 kDa	TRUE	0.0002		unknown	-0.0181	0.216	0.08	0.1081	-0.3847	-0.0291	0.1436	0.297	0.2593	0.1488	0.1194	0.0075	0.1223	-0.5526	0.0242	-0.0246	0.2413	0.3827	-0.1884	-0.0764	-0.2858	-0.1131	0.0943	-0.0763			389	TRUE	Empty	ATPase AAA [Campylobacter jejuni subsp. jejuni]	gi|756015061		61 kDa	TRUE			unknown	-0.1687	0.0414
384	TRUE	Empty	flagellin modification protein, PseA [Campylobacter jejuni subsp. jejuni]	gi|756010677 (+2)		44 kDa	TRUE	< 0.0001		unknown	0.0389	-0.0129	-0.0054	0.0369	0.134	-0.2319	-0.0702	-0.1604	-0.3745	-0.3651	-0.3366	-0.2698	0.1695	0.1765	0.2335	0.2598	0.2837	0.4488	-0.467	-0.4789	-0.3886	-0.5869	-0.6444	-0.6478			390	TRUE	Empty	ubiquinol cytochrome C oxidoreductase [Campylobacter jejuni subsp. jejuni]	gi|756010502 (+3)		18 kDa				unknown	0.0864	-0.0222
387	TRUE	Empty	malate dehydrogenase [Campylobacter jejuni subsp. jejuni]	gi|756009856 (+3)		34 kDa	TRUE	< 0.0001		unknown	0.0523	0.1017	0.0916	-0.0825	-0.1285	0.0287	0.1125	-0.1515	-0.1101	0.0049	0.3189	-0.0789	0.0492	-0.0822	0.0151	-0.0533	0.1461	-0.0475	0.2413	0.1585	0.1929	0.0113	0.2023	0.2041			392	TRUE	Empty	50S ribosomal protein L16 [Campylobacter jejuni subsp. jejuni]	gi|756011038 (+3)		16 kDa	TRUE			unknown	0.3775	-0.1903
389	TRUE	Empty	ATPase AAA [Campylobacter jejuni subsp. jejuni]	gi|756015061		61 kDa	TRUE	< 0.0001		unknown	-0.1388	-0.0948	-0.0164	0.0309	0.0311	0.1845	-0.2165	-0.0064	-0.1411	-0.0749	0.0659	0.0029	-0.0689	0.2882	-0.022	-0.3932	-0.3211	-0.2605	0.1428	0.054	0.0528	-0.0294	0.0668	0.1639			395	TRUE	Empty	50S ribosomal protein L24 [Campylobacter jejuni subsp. jejuni]	gi|756011034 (+3)		8 kDa				unknown	-0.0936	0.1098
390	TRUE	Empty	ubiquinol cytochrome C oxidoreductase [Campylobacter jejuni subsp. jejuni]	gi|756010502 (+3)		18 kDa		< 0.0001		unknown	-0.0941	-0.0489	0.0439	-0.0061	0.0298	0.0574	0.1201	0.0115	-0.1936	-0.0903	0.2139	0.1547	-0.3437	-0.0966	-0.3993	-0.4412	-0.3558	-0.4297	-0.3056	-0.3962	-0.2964	-0.4175	-0.5008	-0.4767			5.1	TRUE	Empty	chemotaxis protein [Campylobacter jejuni subsp. jejuni]	gi|756089973		73 kDa	TRUE			unknown	0.0114	-0.4052
392	TRUE	Empty	50S ribosomal protein L16 [Campylobacter jejuni subsp. jejuni]	gi|756011038 (+3)		16 kDa	TRUE	< 0.0001		unknown	0.2724	0.2979	0.0412	0.0172	-0.2083	-0.3205	0.686	0.1182	0.2319	0.3306	0.2535	0.3089	-0.0631	-0.4218	0.1151	0.1302	0.0568	0.0439	-0.034	0.0162	-0.2797	0.0773	0.1727	0.0779			400	TRUE	Empty	Clp protease [Campylobacter jejuni subsp. jejuni]	gi|756009554 (+3)		22 kDa				unknown	0.0096	-0.0384
395	TRUE	Empty	50S ribosomal protein L24 [Campylobacter jejuni subsp. jejuni]	gi|756011034 (+3)		8 kDa		< 0.0001		unknown	0.049	0.212	0.0408	-0.0716	-0.212	-0.0344	0.1282	0.3316	0.3345	0.2606	0.1107	0.1218	0.0129	-0.6463	0.0089	-0.0114	0.2145	0.1232	-0.1631	-0.1244	-0.112	0.0103	-0.0393	-0.146			402	TRUE	Empty	chemotaxis protein CheY [Campylobacter jejuni subsp. jejuni]	gi|756010543 (+3)		25 kDa	TRUE			unknown	0.0327	0.0522
5.1	TRUE	Empty	chemotaxis protein [Campylobacter jejuni subsp. jejuni]	gi|756089973		73 kDa	TRUE	< 0.0001		unknown	-0.2225	0.2518	-0.2576	0.1686	0.152	0.1364	1.0027	0.5861	1.1235	0.7223	1.5864	1.3516	-2.3975	-2.7762	-2.3258	-2.5965	-2.6925	-2.5604	-2.5088	-2.826	-2.6154	-2.7459	-3.1625	-2.9396			26.2	TRUE	Empty	50S ribosomal protein L7 [Campylobacter jejuni subsp. jejuni]	gi|756009818		13 kDa	TRUE			unknown	-0.0287	-0.0085
400	TRUE	Empty	Clp protease [Campylobacter jejuni subsp. jejuni]	gi|756009554 (+3)		22 kDa		< 0.0001		unknown	0.1076	0.0116	-0.0331	-0.0461	0.0507	-0.041	0.0176	-0.0305	0.0518	-0.0233	-0.0215	0.0559	-0.1089	-0.1394	-0.1305	-0.0624	-0.1313	-0.0293	-0.2371	-0.338	-0.1803	-0.2286	-0.3349	-0.2635			407	TRUE	Empty	UDP-glucose 6-dehydrogenase [Campylobacter jejuni subsp. jejuni]	gi|756010775		47 kDa	TRUE			unknown	-0.4041	0.1647
402	TRUE	Empty	chemotaxis protein CheY [Campylobacter jejuni subsp. jejuni]	gi|756010543 (+3)		25 kDa	TRUE	< 0.0001		unknown	0.0134	-0.0489	-0.019	-0.0509	0.0547	0.0277	-0.0256	-0.0061	-0.1088	-0.066	-0.1275	-0.2217	0.2377	0.3656	0.2712	0.2928	0.3619	0.4094	0.4351	0.3352	0.3719	0.3131	0.4789	0.1772			408	TRUE	Empty	peptidase M16 [Campylobacter jejuni subsp. jejuni]	gi|756014574 (+2)		47 kDa	TRUE			unknown	-0.06	-0.0011
26.2	TRUE	Empty	50S ribosomal protein L7 [Campylobacter jejuni subsp. jejuni]	gi|756009818		13 kDa	TRUE	< 0.0001		unknown	0.1575	0.2409	-0.1917	-0.0408	0.0206	-0.0908	0.1634	0.1835	0.1673	0.2909	0.067	0.2288	0.0571	-0.0545	0.4557	-0.0006	0.0048	-0.0295	0.0555	0.2944	0.4952	0.7028	0.5706	0.5338			409	TRUE	Empty	DNA polymerase III subunit alpha [Campylobacter jejuni subsp. jejuni]	gi|756014802 (+2)		137 kDa	TRUE			unknown	0.0359	-0.0836
407	TRUE	Empty	UDP-glucose 6-dehydrogenase [Campylobacter jejuni subsp. jejuni]	gi|756010775		47 kDa	TRUE	< 0.0001		unknown	0.1715	0.0766	0.1877	-0.3345	-0.4967	0.0915	-0.847	-0.2782	-0.5396	-0.3847	-0.4829	-1.4576	0.5093	0.6286	0.5023	0.8612	1.0585	0.5545	4.9943	4.9159	4.4992	5.6689	4.9605	5.1315			413	TRUE	Empty	competence protein [Campylobacter jejuni subsp. jejuni]	gi|756010832 (+3)		22 kDa	TRUE			unknown	-0.2311	0.0124
408	TRUE	Empty	peptidase M16 [Campylobacter jejuni subsp. jejuni]	gi|756014574 (+2)		47 kDa	TRUE	< 0.0001		unknown	0.0633	0.0574	0.0942	-0.1394	-0.0007	-0.0869	-0.0226	0.0363	-0.0145	0.0123	0.1607	-0.0775	0.1512	0.2167	0.1994	0.2952	0.2166	0.2883	-0.2301	-0.2013	-0.1157	-0.2089	0.0243	-0.1531			414	TRUE	Empty	50S ribosomal protein L15 [Campylobacter jejuni subsp. jejuni]	gi|756011027 (+3)		14 kDa	TRUE			unknown	0.073	0.1693
409	TRUE	Empty	DNA polymerase III subunit alpha [Campylobacter jejuni subsp. jejuni]	gi|756014802 (+2)		137 kDa	TRUE	< 0.0001		unknown	-0.1903	0.2806	0.1236	0.0922	-0.1759	0.0446	0.0329	-0.0867	-0.1848	-0.1316	0.1526	-0.0078	-0.0757	-0.1346	-0.0753	-0.236	0.1	-0.0732	0.0966	0.0686	0.0393	-0.0807	0.0618	-0.0745			415	TRUE	Empty	potassium ABC transporter ATPase [Campylobacter jejuni subsp. jejuni]	gi|756010586		84 kDa	TRUE			unknown	-0.0601	-0.0227
413	TRUE	Empty	competence protein [Campylobacter jejuni subsp. jejuni]	gi|756010832 (+3)		22 kDa	TRUE	< 0.0001		unknown	0.1101	0.0065	0.0154	-0.0185	-0.0464	-0.0819	-0.1874	0.0562	0.1156	0.047	-0.1024	0.1902	-0.1648	-0.3414	-0.0961	-0.0363	-0.0539	0.1193	-0.2764	-0.0781	-0.2978	-0.0558	-0.355	-0.0654			416	TRUE	Empty	acetyl-CoA carboxylase subunit alpha [Campylobacter jejuni subsp. jejuni]	gi|756014557 (+2)		34 kDa	TRUE			unknown	-0.1099	0.0433
414	TRUE	Empty	50S ribosomal protein L15 [Campylobacter jejuni subsp. jejuni]	gi|756011027 (+3)		14 kDa	TRUE	< 0.0001		unknown	0.0148	0.1929	0.0405	-0.0967	-0.0946	-0.0576	0.274	0.3704	0.3128	0.1683	-0.1243	0.173	0.0292	-0.4393	-0.0637	0.1608	0.0385	0.0326	-0.183	-0.0869	-0.1173	0.0156	-0.0432	-0.0827			417	TRUE	Empty	hypothetical protein PJ17_04335 [Campylobacter jejuni subsp. jejuni]	gi|756010180 (+3)		14 kDa				unknown	-0.1081	-0.0174
415	TRUE	Empty	potassium ABC transporter ATPase [Campylobacter jejuni subsp. jejuni]	gi|756010586		84 kDa	TRUE	< 0.0001		unknown	0.0193	0.012	0.0642	-0.0649	0.0395	0.0078	-0.073	-0.0356	-0.102	-0.1023	0.1286	0.0483	0.0331	0.2836	0.0638	0.1083	0.0485	0.1708	0.1028	0.0892	0.1153	0.0767	0	0.1604			419	TRUE	Empty	nucleotidyltransferase [Campylobacter jejuni subsp. jejuni]	gi|756091162 (+1)		92 kDa	TRUE			unknown	-0.2448	0.1635
416	TRUE	Empty	acetyl-CoA carboxylase subunit alpha [Campylobacter jejuni subsp. jejuni]	gi|756014557 (+2)		34 kDa	TRUE	0.0094		unknown	0.0013	-0.0344	-0.0094	-0.0193	-0.0379	0.0184	-0.1298	0.0234	-0.024	-0.0667	-0.0391	0.0173	0.0668	0.1065	0.0278	0.0119	0.1973	0.0366	0.0424	-0.1114	0.2279	0.0017	0.0427	0.0688			420	TRUE	Empty	elongation factor P [Campylobacter jejuni subsp. jejuni]	gi|756009874 (+3)		21 kDa	TRUE			unknown	0.0027	0.0042
417	TRUE	Empty	hypothetical protein PJ17_04335 [Campylobacter jejuni subsp. jejuni]	gi|756010180 (+3)		14 kDa		< 0.0001		unknown	0.0838	0.0787	-0.2608	-0.0125	0.0427	-0.0137	-0.0919	-0.0011	0.0795	0.0271	-0.015	-0.0383	-0.1967	-0.5156	-0.1422	0.0086	-0.1251	-0.0258	0.0311	0.1744	0.0088	0.0718	0.0691	0.1015			421	TRUE	Empty	flagellar M-ring protein FliF [Campylobacter jejuni subsp. jejuni]	gi|756009665 (+2)		63 kDa				unknown	0.0059	-0.0026
419	TRUE	Empty	nucleotidyltransferase [Campylobacter jejuni subsp. jejuni]	gi|756091162 (+1)		92 kDa	TRUE	< 0.0001		unknown	-0.1191	-0.0686	0.0485	-0.186	0.2637	0.0703	-0.5423	-0.1339	-0.2381	-0.2573	-0.1844	-0.442	-0.3539	-0.239	-0.2932	-0.2215	-0.2186	-0.1819	-0.5866	-0.5277	-0.5134	-0.7453	-0.4277	-0.2438			423	TRUE	Empty	ABC transporter [Campylobacter jejuni subsp. jejuni]	gi|756009747 (+3)		21 kDa				unknown	-0.0267	0.0804
420	TRUE	Empty	elongation factor P [Campylobacter jejuni subsp. jejuni]	gi|756009874 (+3)		21 kDa	TRUE	0.0028		unknown	0.0756	0.2128	0.1281	-0.1018	-0.1464	-0.1153	0.0604	0.0619	0.21	0.1455	-0.0237	0.049	0.016	-0.3562	0.0605	0.1176	0.2712	0.2378	-0.0939	-0.0348	-0.0883	0.3169	0.0799	0.0437			424	TRUE	Empty	hypothetical protein PJ17_04375 [Campylobacter jejuni subsp. jejuni]	gi|756010188 (+3)		38 kDa	TRUE			unknown	-0.1006	0.0676
421	TRUE	Empty	flagellar M-ring protein FliF [Campylobacter jejuni subsp. jejuni]	gi|756009665 (+2)		63 kDa		< 0.0001		unknown	-0.0406	0.0083	0.0398	0.0175	-0.0456	0.0517	0.0836	0.075	0.0267	-0.1259	0.1982	0.1104	-0.188	-0.1478	-0.1865	-0.4411	-0.4852	-0.2612	-0.078	-0.2331	-0.1307	-0.0942	-0.1805	-0.1659			425	TRUE	Empty	ATP-binding protein [Campylobacter jejuni subsp. jejuni]	gi|756010883 (+3)		69 kDa	TRUE			unknown	-0.159	0.0324
423	TRUE	Empty	ABC transporter [Campylobacter jejuni subsp. jejuni]	gi|756009747 (+3)		21 kDa		< 0.0001		unknown	-0.0178	0.0937	0.0003	-0.0374	0.1245	-0.2777	0.0863	0.1934	0.0872	0.062	0.1223	0.0919	0.2965	0.4191	0.416	0.256	0.1884	0.3635	0.1115	0.1984	0.1958	0.0867	0.2431	0.2136			427	TRUE	Empty	30S ribosomal protein S19 [Campylobacter jejuni subsp. jejuni]	gi|756011041 (+3)		10 kDa	TRUE			unknown	0.0498	0.2224
424	TRUE	Empty	hypothetical protein PJ17_04375 [Campylobacter jejuni subsp. jejuni]	gi|756010188 (+3)		38 kDa	TRUE	< 0.0001		unknown	0.0694	-0.0003	-0.2461	0.0905	-0.127	0.1098	-0.0142	0.154	0.1225	0.0998	0.0549	0.0371	-0.4236	-0.8501	-0.197	-0.3229	-0.0743	-0.3047	-0.3353	-0.1124	-0.1867	-0.2044	-0.4541	-0.2226			428	TRUE	Empty	methionine ABC transporter ATP-binding protein [Campylobacter jejuni subsp. jejuni]	gi|756014849 (+2)		38 kDa	TRUE			unknown	-0.0647	-0.0511
425	TRUE	Empty	ATP-binding protein [Campylobacter jejuni subsp. jejuni]	gi|756010883 (+3)		69 kDa	TRUE	0.059		unknown	-0.127	-0.0198	0.0052	0.0398	-0.0071	0.1111	-0.2512	-0.0599	-0.4043	-0.1003	0.171	-0.0343	-0.0835	0.146	-0.124	-0.0083	-0.2327	-0.4273	-0.0347	-0.165	-0.0089	-0.2831	0.0202	0.0493			429	TRUE	Empty	sugar transferase [Campylobacter jejuni subsp. jejuni]	gi|756015515		148 kDa	TRUE			unknown	-0.1365	0.0571
427	TRUE	Empty	30S ribosomal protein S19 [Campylobacter jejuni subsp. jejuni]	gi|756011041 (+3)		10 kDa	TRUE	< 0.0001		unknown	-0.0261	0.1613	0.0555	0.0772	-0.1365	-0.0739	0.2103	0.3828	0.313	0.2573	-0.3758	0.1827	0.1069	-0.7288	0.0077	0.1404	0.1944	0.0265	-0.2335	-0.0646	-0.1941	0.1498	-0.042	0.0462			431	TRUE	Empty	S-adenosylhomocysteine nucleosidase [Campylobacter jejuni subsp. jejuni]	gi|756009482 (+3)		25 kDa				unknown	-0.0628	-0.0456
428	TRUE	Empty	methionine ABC transporter ATP-binding protein [Campylobacter jejuni subsp. jejuni]	gi|756014849 (+2)		38 kDa	TRUE	< 0.0001		unknown	-0.0796	0.0216	0.0414	0.0447	0.0426	-0.0587	-0.1601	-0.1465	-0.2337	-0.1673	-0.0149	-0.0472	-0.006	0.2134	-0.0393	-0.2641	-0.1785	-0.0557	-0.2412	-0.2681	-0.1193	-0.2683	-0.321	-0.1413			432	TRUE	Empty	translation initiation factor IF-3 [Campylobacter jejuni subsp. jejuni]	gi|756009569 (+3)		20 kDa	TRUE			unknown	-0.0417	0.0634
429	TRUE	Empty	sugar transferase [Campylobacter jejuni subsp. jejuni]	gi|756015515		148 kDa	TRUE	< 0.0001		unknown	-0.4073	-0.0965	-0.2172	0.0252	0.0923	0.2133	0.1808	0.3745	0.3444	0.4308	0.0369	0.33	3.9792	4.2147	4.3193	4.3094	4.6777	3.9498	0.3762	0.3398	0.232	0.2297	0.2567	0.4759			435	TRUE	Empty	6,7-dimethyl-8-ribityllumazine synthase [Campylobacter jejuni subsp. jejuni]	gi|756009727 (+3)		17 kDa	TRUE			unknown	0.0293	-0.052
431	TRUE	Empty	S-adenosylhomocysteine nucleosidase [Campylobacter jejuni subsp. jejuni]	gi|756009482 (+3)		25 kDa		< 0.0001		unknown	0.04	0.1134	0.0735	-0.1426	-0.0723	0.0731	-0.1237	-0.1065	-0.1696	-0.1384	0.1097	-0.0269	-0.2677	-0.3041	-0.1291	0.0106	0.0407	-0.1651	-0.2836	-0.5486	-0.6242	-0.7178	-0.4581	-0.1759			442	TRUE	Empty	UDP-glucose 6-dehydrogenase [Campylobacter jejuni subsp. jejuni]	gi|756091231 (+1)		45 kDa	TRUE			unknown	0.1452	0.0184
432	TRUE	Empty	translation initiation factor IF-3 [Campylobacter jejuni subsp. jejuni]	gi|756009569 (+3)		20 kDa	TRUE	< 0.0001		unknown	-0.0431	0.0574	-0.0193	-0.027	0.0522	-0.0834	-0.0298	0.0753	0.0265	0.0321	0.0404	-0.1662	-0.1463	-0.5966	-0.1782	-0.1577	-0.0118	-0.0724	0.1939	0.0894	0.1994	0.2434	0.3039	0.1621			443	TRUE	Empty	30S ribosomal protein S15 [Campylobacter jejuni subsp. jejuni]	gi|756010167 (+3)		10 kDa	TRUE			unknown	0.0007	0.0568
435	TRUE	Empty	6,7-dimethyl-8-ribityllumazine synthase [Campylobacter jejuni subsp. jejuni]	gi|756009727 (+3)		17 kDa	TRUE	< 0.0001		unknown	0.0639	-0.1285	-0.0405	-0.0289	-0.0202	0.0202	-0.1156	-0.1969	-0.1113	-0.1293	-0.1028	-0.2415	-0.0149	0.4596	0.3181	0.3729	0.319	0.2351	0.204	0.185	0.0868	0.3208	0.1564	0.0979			445	TRUE	Empty	UDP-3-O-(3-hydroxymyristoyl) glucosamine N-acyltransferase [Campylobacter jejuni subsp. jejuni]	gi|756009896 (+3)		35 kDa	TRUE			unknown	-0.0786	-0.0633
442	TRUE	Empty	UDP-glucose 6-dehydrogenase [Campylobacter jejuni subsp. jejuni]	gi|756091231 (+1)		45 kDa	TRUE	< 0.0001		unknown	-0.026	0.1502	0.04	-0.082	-0.1456	0.1255	0.1012	-0.0257	-0.0735	-0.0837	0.0467	-0.1685	-3.521	-3.6178	-3.8352	-3.5166	-3.7107	-3.5897	-3.5773	-3.6466	-3.6263	-4.057	-3.8419	-3.6946			449	TRUE	Empty	insertase [Campylobacter jejuni subsp. jejuni]	gi|756010239 (+3)		61 kDa	TRUE			unknown	0.0169	0.0611
443	TRUE	Empty	30S ribosomal protein S15 [Campylobacter jejuni subsp. jejuni]	gi|756010167 (+3)		10 kDa	TRUE	< 0.0001		unknown	-0.0269	0.2086	-0.0032	0.0167	-0.1208	-0.0829	0.2448	0.301	0.4521	0.2218	0.1083	0.1641	0.119	-0.3963	0.1228	0.0892	0.3014	0.131	-0.2475	-0.1202	-0.1994	-0.0317	-0.1144	-0.1787			450	TRUE	Empty	amino acid ABC transporter ATPase [Campylobacter jejuni subsp. jejuni]	gi|756010335 (+3)		26 kDa				unknown	0.1379	-0.0325
445	TRUE	Empty	UDP-3-O-(3-hydroxymyristoyl) glucosamine N-acyltransferase [Campylobacter jejuni subsp. jejuni]	gi|756009896 (+3)		35 kDa	TRUE	< 0.0001		unknown	-0.0893	0.1907	0.0068	-0.3909	0.2012	-0.0444	-0.2252	-0.2099	-0.2067	0.0257	-0.15	-0.2573	0.132	0.1825	-0.0646	0.0151	0.2288	-0.0866	-0.3	-0.3666	-0.3353	0.058	-0.4008	0.0021			451	TRUE	Empty	50S ribosomal protein L27 [Campylobacter jejuni subsp. jejuni]	gi|756009460 (+3)		9 kDa				unknown	0.0469	-0.0648
449	TRUE	Empty	insertase [Campylobacter jejuni subsp. jejuni]	gi|756010239 (+3)		61 kDa	TRUE	< 0.0001		unknown	-0.018	-0.0817	0.0884	0.0114	0.0131	-0.032	-0.0221	0.0221	-0.2365	-0.0157	0.0425	0.0068	-0.087	0.1139	-0.1459	-0.282	-0.1957	-0.1122	0.5293	0.2969	0.4445	0.4281	0.4044	0.3741			14.1	TRUE	Empty	succinyl-CoA synthetase subunit beta [Campylobacter jejuni subsp. jejuni]	gi|756009857 (+1)		42 kDa	TRUE			unknown	-0.1735	-0.0721
450	TRUE	Empty	amino acid ABC transporter ATPase [Campylobacter jejuni subsp. jejuni]	gi|756010335 (+3)		26 kDa		< 0.0001		unknown	0.0178	-0.0726	0.001	0.0705	0.0421	-0.0525	0.1637	-0.0067	-0.0227	-0.1674	0.0657	0.1316	0.1261	0.3547	0.1888	0.0429	0.0532	0.0668	0.3863	0.166	0.2727	0.0677	0.1103	0.4806			452	TRUE	Empty	type VI secretion protein [Campylobacter jejuni subsp. jejuni]	gi|756010320		56 kDa	TRUE			unknown	-0.3232	-0.2923
451	TRUE	Empty	50S ribosomal protein L27 [Campylobacter jejuni subsp. jejuni]	gi|756009460 (+3)		9 kDa		< 0.0001		unknown	0.1199	0.171	0.0363	-0.0202	-0.1654	-0.172	0.2206	0.1089	0.284	0.1627	0.1135	0.0543	-0.0927	-0.6762	-0.0724	-0.0578	0.0543	-0.0061	-0.2504	-0.2498	-0.1753	0.0184	-0.1199	-0.1387			459	TRUE	Empty	imidazoleglycerol-phosphate dehydratase [Campylobacter jejuni subsp. jejuni]	gi|756010928		40 kDa	TRUE			unknown	-0.0838	0.022
14.1	TRUE	Empty	succinyl-CoA synthetase subunit beta [Campylobacter jejuni subsp. jejuni]	gi|756009857 (+1)		42 kDa	TRUE	< 0.0001		unknown	0.0643	0.0681	0.0037	-0.0981	-0.2558	-0.1357	-0.24	-0.1385	0.0169	0.0291	-0.2015	-0.2361	0.5904	0.5707	0.6745	0.8406	0.8137	0.9327	0.9511	0.9535	1.0196	0.901	1.0172	0.9278			461	TRUE	Empty	ATP-binding protein [Campylobacter jejuni subsp. jejuni]	gi|756009430 (+3)		32 kDa	TRUE			unknown	-0.0062	0.0323
452	TRUE	Empty	type VI secretion protein [Campylobacter jejuni subsp. jejuni]	gi|756010320		56 kDa	TRUE	< 0.0001		unknown	0.014	-0.0746	-0.1057	0.0519	-0.1625	0.0621	-1.1875	-1.1566	-1.244	-0.613	-0.8295	-1.4189	0.5266	0.6773	0.6448	0.5091	0.7322	0.4261	4.5394	5.0189	4.7187	5.1605	5.2807	4.8418			464	TRUE	Empty	30S ribosomal protein S16 [Campylobacter jejuni subsp. jejuni]	gi|756014794		9 kDa	TRUE			unknown	-0.013	0.2642
459	TRUE	Empty	imidazoleglycerol-phosphate dehydratase [Campylobacter jejuni subsp. jejuni]	gi|756010928		40 kDa	TRUE	< 0.0001		unknown	-0.0177	-0.0243	-0.0331	-0.1083	0.0059	0.0506	-0.1195	-0.0137	-0.037	-0.0807	0.0572	0.0349	0.1978	0.3557	0.2086	0.1747	0.2081	-0.1055	0.0125	0.0734	0.1017	0.1112	0.0389	0.0468			465	TRUE	Empty	DEAD/DEAH box helicase [Campylobacter jejuni subsp. jejuni]	gi|756089999 (+1)		111 kDa	TRUE			unknown	-0.0181	-0.0972
461	TRUE	Empty	ATP-binding protein [Campylobacter jejuni subsp. jejuni]	gi|756009430 (+3)		32 kDa	TRUE	< 0.0001		unknown	0.062	0.1028	-0.0081	-0.2771	0.0024	0.0097	0.0604	0.0989	0.0459	-0.0567	0.0757	0.0493	-0.1888	-0.2555	-0.1249	-0.1787	-0.292	-0.1511	-0.1073	0.0314	0.0075	0.0152	-0.0448	-0.0787			466	TRUE	Empty	flagellar assembly protein FliW [Campylobacter jejuni subsp. jejuni]	gi|756010395 (+3)		15 kDa	TRUE			unknown	-0.3179	0.0775
464	TRUE	Empty	30S ribosomal protein S16 [Campylobacter jejuni subsp. jejuni]	gi|756014794		9 kDa	TRUE	< 0.0001		unknown	0.0933	0.1716	-0.1976	0.0363	-0.1016	-0.0605	0.1245	0.4017	0.1236	0.2102	0.1695	-0.0027	-0.2291	-0.6126	-0.1376	-0.1623	-0.0355	-0.0847	-0.3351	-0.2716	-0.1123	-0.1112	-0.0685	-0.093			471	TRUE	Empty	hemerythrin family non-heme iron protein [Campylobacter jejuni subsp. jejuni]	gi|756015272 (+2)		24 kDa	TRUE			unknown	-0.0594	0.0485
465	TRUE	Empty	DEAD/DEAH box helicase [Campylobacter jejuni subsp. jejuni]	gi|756089999 (+1)		111 kDa	TRUE	< 0.0001		unknown	-0.1444	0.0375	-0.1017	0.0347	0.0405	0.086	-0.0623	-0.1415	-0.047	-0.2342	0.0179	0.0143	-3.3439	-3.1945	-3.0705	-3.1816	-3.4088	-3.2172	-2.802	-3.2473	-2.9593	-3.16	-3.2967	-3.4607			473	TRUE	Empty	ABC transporter [Campylobacter jejuni subsp. jejuni]	gi|756009990 (+3)		9 kDa	TRUE			unknown	-0.0265	0.115
466	TRUE	Empty	flagellar assembly protein FliW [Campylobacter jejuni subsp. jejuni]	gi|756010395 (+3)		15 kDa	TRUE	< 0.0001		unknown	-0.0242	-0.0578	0.144	0.0792	-0.1839	0.0224	-0.6295	-0.2341	-0.3747	-0.0378	-0.3539	-0.297	-0.4591	-0.4052	-0.6481	-0.3279	-0.6255	-0.2662	-0.4239	-0.3328	-0.5526	-0.2958	-0.3812	-0.2383			475	TRUE	Empty	2-dehydro-3-deoxyphosphooctonate aldolase [Campylobacter jejuni subsp. jejuni]	gi|756009728 (+3)		30 kDa	TRUE			unknown	-0.0595	0.098
471	TRUE	Empty	hemerythrin family non-heme iron protein [Campylobacter jejuni subsp. jejuni]	gi|756015272 (+2)		24 kDa	TRUE	< 0.0001		unknown	0.0522	-0.1806	-0.0311	-0.0926	0.116	0.065	-0.0291	0.0788	-0.0585	0.1016	0.0288	0.1305	-0.6328	-1.1055	-0.8019	-0.4454	-0.6193	-0.5021	-0.4803	-0.2158	-0.4384	-0.5744	-0.7322	-0.5506			476	TRUE	Empty	hypothetical protein PJ17_06380 [Campylobacter jejuni subsp. jejuni]	gi|756010565 (+3)		57 kDa	TRUE			unknown	0.0092	-0.0058
473	TRUE	Empty	ABC transporter [Campylobacter jejuni subsp. jejuni]	gi|756009990 (+3)		9 kDa	TRUE	< 0.0001		unknown	0.1594	0.0039	-0.0421	-0.0143	-0.1695	0.0305	0.1231	0.2645	0.2386	0.1363	-0.0552	0.1423	0.0976	0.0281	0.1603	0.2488	0.1779	0.3228	0.0117	0.1581	0.1324	0.3	0.2216	0.0707			477	TRUE	Empty	50S ribosomal protein L17 [Campylobacter jejuni subsp. jejuni]	gi|756010925 (+3)		13 kDa	TRUE			unknown	0.075	0.0924
475	TRUE	Empty	2-dehydro-3-deoxyphosphooctonate aldolase [Campylobacter jejuni subsp. jejuni]	gi|756009728 (+3)		30 kDa	TRUE	< 0.0001		unknown	0.0468	0.2958	0.0069	-0.1176	-0.0542	-0.0725	-0.0637	0.0937	0.0166	0.0259	-0.0843	-0.0063	0.2857	0.0438	0.202	0.2786	0.2452	0.3646	0.0101	0.1522	0.0765	0.1581	0.2382	0.1033			59.1	TRUE	Empty	biotin attachment protein [Campylobacter jejuni subsp. jejuni]	gi|756014993 (+2)		66 kDa	TRUE			unknown	0.0601	-0.0629
476	TRUE	Empty	hypothetical protein PJ17_06380 [Campylobacter jejuni subsp. jejuni]	gi|756010565 (+3)		57 kDa	TRUE	< 0.0001		unknown	0.0092	-0.0001	0.0832	-0.0098	-0.0479	-0.0467	0.149	0.134	0.1231	0.08	0.0953	0.164	0.0993	0.109	0.1765	0.1483	0.1386	0.0972	0.3028	0.2527	0.2499	0.27	0.2745	0.2141			478	TRUE	Empty	cobalamin ABC transporter permease [Campylobacter jejuni subsp. jejuni]	gi|756015277 (+2)		33 kDa	TRUE			unknown	-0.1857	0.0896
477	TRUE	Empty	50S ribosomal protein L17 [Campylobacter jejuni subsp. jejuni]	gi|756010925 (+3)		13 kDa	TRUE	< 0.0001		unknown	0.0201	0.1669	0.0321	-0.0984	-0.1513	0.0168	0.2649	0.2822	0.281	0.1275	0.0364	0.1116	0.0411	-0.5265	0.0172	0.0915	0.1787	0.0094	-0.0862	0.103	0.0261	0.068	-0.0245	-0.0268			482	TRUE	Empty	3-octaprenyl-4-hydroxybenzoate carboxy-lyase [Campylobacter jejuni subsp. jejuni]	gi|756009869 (+2)		69 kDa	TRUE			unknown	0.0417	-0.0092
59.1	TRUE	Empty	biotin attachment protein [Campylobacter jejuni subsp. jejuni]	gi|756014993 (+2)		66 kDa	TRUE	< 0.0001		unknown	0.1279	0.0713	-0.0838	0.0008	-0.0463	0.0666	0.0238	-0.0993	-0.1395	-0.0003	-0.0683	-0.0006	0.1169	0.4295	0.2443	0.3	0.3078	0.2679	-1.1998	-1.1719	-0.9135	-1.0962	-1.1744	-1.1443			483	TRUE	Empty	acetyl-CoA carboxylase subunit beta [Campylobacter jejuni subsp. jejuni]	gi|756009492 (+1)		31 kDa	TRUE			unknown	-0.0111	-0.0598
478	TRUE	Empty	cobalamin ABC transporter permease [Campylobacter jejuni subsp. jejuni]	gi|756015277 (+2)		33 kDa	TRUE	< 0.0001		unknown	0.0804	0.045	-0.0579	-0.009	0.0357	-0.0747	-0.1132	0.1621	0.1375	0.0509	0.0004	0.0911	-0.0895	-0.2174	-0.039	-0.0925	-0.175	-0.0635	-0.1118	-0.0458	-0.0438	0.0463	0.0025	0.1031			484	TRUE	Empty	hypothetical protein PJ19_07875 [Campylobacter jejuni subsp. jejuni]	gi|756091219 (+1)		36 kDa	TRUE			unknown	0.5001	-0.1554
482	TRUE	Empty	3-octaprenyl-4-hydroxybenzoate carboxy-lyase [Campylobacter jejuni subsp. jejuni]	gi|756009869 (+2)		69 kDa	TRUE	< 0.0001		unknown	-0.039	0.0531	0.0604	-0.0503	0.0017	-0.074	0.0173	-0.0336	-0.1255	-0.0967	0.1935	-0.0405	-0.4296	-0.3249	-0.4071	-0.6699	-0.3582	-0.4967	0.2425	0.2129	0.2392	0.0743	0.182	0.1264			488	TRUE	Empty	hypothetical protein PJ19_07860 [Campylobacter jejuni subsp. jejuni]	gi|756091521 (+1)		20 kDa	TRUE			unknown	0.5678	-0.6451
483	TRUE	Empty	acetyl-CoA carboxylase subunit beta [Campylobacter jejuni subsp. jejuni]	gi|756009492 (+1)		31 kDa	TRUE	0.45		unknown	-0.0452	-0.0421	0.0441	-0.1369	0.1435	0.0732	-0.035	-0.0836	-0.1872	0.0036	0.0486	0.0151	-0.0815	0.1473	-0.0872	-0.1602	-0.1363	0.1123	-0.0212	-0.0203	-0.0929	0.1676	-0.0933	-0.0014			489	TRUE	Empty	ankyrin [Campylobacter jejuni subsp. jejuni]	gi|756015796 (+2)		47 kDa	TRUE			unknown	-0.1746	-0.048
484	TRUE	Empty	hypothetical protein PJ19_07875 [Campylobacter jejuni subsp. jejuni]	gi|756091219 (+1)		36 kDa	TRUE	< 0.0001		unknown	-0.3302	0.1438	0.2229	0.1271	0.2887	0.3385	0.3727	-0.2828	-0.076	-0.0955	-0.0965	-0.007	-5.2835	-5.4733	-5.2281	-5.2519	0	0	-4.7041	-5.2286	0	-5.0426	-5.2604	0			107.1	TRUE	Empty	flagellar hook protein FlgE [Campylobacter jejuni subsp. jejuni]	gi|756091494 (+1)		92 kDa	TRUE			unknown	-0.1583	-0.0631
488	TRUE	Empty	hypothetical protein PJ19_07860 [Campylobacter jejuni subsp. jejuni]	gi|756091521 (+1)		20 kDa	TRUE	< 0.0001		unknown	-0.4818	0.2237	0.1791	-0.0272	0.0223	0.3749	-0.514	-1.7269	-1.5603	-1.2971	-0.2751	-0.6817	-4.3856	-4.6831	-5.5915	0	0	-5.7376	-4.4391	-4.4478	-4.558	0	-5.1831	-5.6037			490	TRUE	Empty	exporting protein [Campylobacter jejuni subsp. jejuni]	gi|756015262 (+2)		27 kDa	TRUE			unknown	-0.0623	-0.1715
489	TRUE	Empty	ankyrin [Campylobacter jejuni subsp. jejuni]	gi|756015796 (+2)		47 kDa	TRUE	< 0.0001		unknown	-0.0769	0.1288	-0.2967	-0.0333	-0.0081	0.2434	-0.2488	-0.1222	-0.1031	-0.0626	0.0725	0.0693	0.1249	-0.0708	0.0374	0.0061	0.0003	-0.1427	-0.0826	0.0718	0.2524	-0.4297	0.0028	0.0864			492	TRUE	Empty	hypothetical protein PJ17_01800 [Campylobacter jejuni subsp. jejuni]	gi|756009716 (+2)		21 kDa				unknown	0.123	-0.0785
107.1	TRUE	Empty	flagellar hook protein FlgE [Campylobacter jejuni subsp. jejuni]	gi|756091494 (+1)		92 kDa	TRUE	< 0.0001		unknown	-0.0871	0.015	0.1306	-0.113	0.2386	-0.0762	0.0157	0.1109	0.0047	0.1558	0.6202	0.5368	-2.948	-2.9633	-2.8971	-3.2403	-3.0055	-2.9856	-2.5061	-2.626	-2.7717	-2.5226	-2.9062	-2.4309			495	TRUE	Empty	restriction endonuclease [Campylobacter jejuni subsp. jejuni]	gi|756090001 (+1)		97 kDa	TRUE			unknown	-0.2169	0.0828
490	TRUE	Empty	exporting protein [Campylobacter jejuni subsp. jejuni]	gi|756015262 (+2)		27 kDa	TRUE	< 0.0001		unknown	0.0245	0.1602	-0.1299	0.1488	-0.1246	0.0316	-0.1008	-0.2099	0.0371	-0.0817	0.1469	-0.1273	-0.105	-0.153	0.0345	-0.0294	-0.0906	0.09	-0.494	-0.3236	-0.2989	-0.8189	-0.5514	-0.6507			497	TRUE	Empty	30S ribosomal protein S18 [Campylobacter jejuni subsp. jejuni]	gi|756010392 (+3)		10 kDa	TRUE			unknown	0.1742	0.0047
492	TRUE	Empty	hypothetical protein PJ17_01800 [Campylobacter jejuni subsp. jejuni]	gi|756009716 (+2)		21 kDa		< 0.0001		unknown	0.0582	0.037	-0.0225	-0.1063	-0.1094	0.0904	0.2438	0.0423	0.0693	-0.0155	0.0962	0.1951	0.4698	0.8315	0.5113	0.8003	0.654	0.7929	0.4432	0.4145	0.5827	0.4381	0.2562	0.124			506	TRUE	Empty	methionine ABC transporter substrate-binding protein [Campylobacter jejuni subsp. jejuni]	gi|756014845 (+2)		29 kDa	TRUE			unknown	0.0099	0.0827
495	TRUE	Empty	restriction endonuclease [Campylobacter jejuni subsp. jejuni]	gi|756090001 (+1)		97 kDa	TRUE	< 0.0001		unknown	-0.0244	0.0346	0.0811	-0.1338	0.47	-0.2659	-0.2788	0.021	-0.0643	-0.0498	0.0158	0.1445	-3.2836	-3.2601	-3.3881	-3.549	-3.5814	-3.6759	-3.3367	-3.3131	-3.289	-3.3812	-3.6981	-3.0899			26.3	TRUE	Empty	50S ribosomal protein L7 [Campylobacter jejuni subsp. jejuni]	gi|756014588		13 kDa	TRUE			unknown	0.0827	0.0984
497	TRUE	Empty	30S ribosomal protein S18 [Campylobacter jejuni subsp. jejuni]	gi|756010392 (+3)		10 kDa	TRUE	0.0013		unknown	0.0313	0.2433	0.072	-0.0474	-0.0813	-0.1842	0.3581	0.1885	0.2889	0.1376	-0.0069	0.02	0.1041	-0.3641	-0.12	0.1147	0.3679	-0.0723	-0.1859	-0.1742	-0.156	-0.0459	-0.1054	0.0811			509	TRUE	Empty	flagellar motor switch protein FliG [Campylobacter jejuni subsp. jejuni]	gi|756009666 (+3)		38 kDa	TRUE			unknown	-0.0005	0.0598
506	TRUE	Empty	methionine ABC transporter substrate-binding protein [Campylobacter jejuni subsp. jejuni]	gi|756014845 (+2)		29 kDa	TRUE	< 0.0001		unknown	0.0436	-0.1289	-0.2386	-0.0966	0.0575	0.3551	0.3196	0.3924	0.1662	0.2552	0.1988	0.5407	-0.1313	-0.6355	-0.3607	-0.068	-0.121	-0.3156	-0.2604	0.2825	0.1733	0.0793	-0.2752	-0.2912			510	TRUE	Empty	4-hydroxy-3-methylbut-2-en-1-yl diphosphate synthase [Campylobacter jejuni subsp. jejuni]	gi|756009994 (+3)		39 kDa	TRUE			unknown	-0.3452	-0.0076
26.3	TRUE	Empty	50S ribosomal protein L7 [Campylobacter jejuni subsp. jejuni]	gi|756014588		13 kDa	TRUE	< 0.0001		unknown	0.1186	0.2196	-0.0622	-0.0237	-0.0812	-0.1744	0.2405	0.2562	0.0299	0.1826	0.0627	0.2075	0.4827	0.2952	0.881	0.7887	0.7688	0.7428	-0.4479	-0.0245	-0.2396	-0.0368	-0.0635	-0.2692			517	TRUE	Empty	hypothetical protein PJ17_07540 [Campylobacter jejuni subsp. jejuni]	gi|756010778		82 kDa	TRUE			unknown	0.1179	-0.6823
509	TRUE	Empty	flagellar motor switch protein FliG [Campylobacter jejuni subsp. jejuni]	gi|756009666 (+3)		38 kDa	TRUE	< 0.0001		unknown	-0.0872	-0.0131	-0.0502	-0.0501	0.0271	0.0619	0.0104	0.0707	-0.013	-0.0787	-0.036	-0.0025	-0.2487	-0.473	-0.2606	-0.3312	-0.3751	-0.3032	-0.0709	-0.0792	-0.0952	-0.0889	-0.1363	-0.1748			519	TRUE	Empty	2-hydroxyacid dehydrogenase [Campylobacter jejuni subsp. jejuni]	gi|756010765		35 kDa	TRUE			unknown	-0.399	-0.1347
510	TRUE	Empty	4-hydroxy-3-methylbut-2-en-1-yl diphosphate synthase [Campylobacter jejuni subsp. jejuni]	gi|756009994 (+3)		39 kDa	TRUE	< 0.0001		unknown	-0.0455	0.0586	0.014	-0.0877	-0.0311	0.0942	-0.3606	-0.023	-0.0083	0.0554	0.0972	0.0392	0.0585	0.1196	0.1565	0.336	-0.0084	0.2516	0.2778	0.1537	-0.1182	0.041	0.4138	0.1721			520	TRUE	Empty	lysine decarboxylase [Campylobacter jejuni subsp. jejuni]	gi|756009421 (+2)		23 kDa	TRUE			unknown	-0.0291	-0.0623
517	TRUE	Empty	hypothetical protein PJ17_07540 [Campylobacter jejuni subsp. jejuni]	gi|756010778		82 kDa	TRUE	< 0.0001		unknown	0.1028	-0.1137	-0.4726	-0.2743	-0.0105	0.1185	-0.5336	-1.3339	-0.9478	-0.4098	-0.8858	-1.0399	0.7161	0.729	0.9127	0.7187	0.7209	0.5395	4.7609	4.5175	5.0532	4.6589	5.2418	4.0441			3.2	TRUE	Empty	flagellin [Campylobacter jejuni subsp. jejuni]	gi|756015428		60 kDa	TRUE			unknown	-0.022	-0.0546
519	TRUE	Empty	2-hydroxyacid dehydrogenase [Campylobacter jejuni subsp. jejuni]	gi|756010765		35 kDa	TRUE	< 0.0001		unknown	0.1026	-0.2948	0.1086	-0.1352	0.0974	-0.2217	-0.9732	-0.7089	-0.8671	-0.6602	-0.3923	-0.9063	0.8614	1.212	0.7779	0.6773	0.6867	0.6574	4.383	5.0856	5.1078	5.1545	4.7935	4.324			105.1	TRUE	Empty	SWISS-PROT:P13645 Tax_Id=9606 Gene_Symbol=KRT10 Keratin, type I cytoskeletal 10	P13645 (+1)		?	TRUE			unknown	0.1672	-0.834
520	TRUE	Empty	lysine decarboxylase [Campylobacter jejuni subsp. jejuni]	gi|756009421 (+2)		23 kDa	TRUE	< 0.0001		unknown	-0.0384	-0.0397	-0.0383	0.0516	0.0075	-0.0197	-0.0826	-0.1158	-0.0888	-0.0392	-0.1195	0.1015	0.0321	0.0516	0.3878	0.3242	-0.0193	0.2146	-0.205	-0.1968	-0.0967	-0.1301	-0.3179	-0.2858			522	TRUE	Empty	hydrogenase formation protein HypD [Campylobacter jejuni subsp. jejuni]	gi|756090374 (+1)		40 kDa	TRUE			unknown	0.1013	0.0307
3.2	TRUE	Empty	flagellin [Campylobacter jejuni subsp. jejuni]	gi|756015428		60 kDa	TRUE	< 0.0001		unknown	0.1323	-0.6009	-0.1703	0.0506	-0.1159	-0.037	0.2398	0.2072	0.2072	0.3962	0.0669	0.1972	2.5325	3.034	3.1338	3.3624	2.8233	2.4955	0.592	0.852	0.6959	0.817	0.7549	0.7894			524	TRUE	Empty	malonic semialdehyde reductase [Campylobacter jejuni subsp. jejuni]	gi|756010125 (+3)		28 kDa	TRUE			unknown	-0.1475	-0.0763
105.1	TRUE	Empty	SWISS-PROT:P13645 Tax_Id=9606 Gene_Symbol=KRT10 Keratin, type I cytoskeletal 10	P13645 (+1)		?	TRUE	< 0.0001		unknown	-0.2152	-0.4669	0.1996	-0.0012	0.4737	0.2578	-0.1293	-1.1304	0.0661	-0.5438	0.3185	-0.3169	-0.1336	-0.7286	0.6669	-1.1695	-1.0148	-0.0528	0.3001	0.5046	-0.5658	-0.1235	0.1479	-1.5347			527	TRUE	Empty	racemase [Campylobacter jejuni subsp. jejuni]	gi|756009450 (+3)		26 kDa				unknown	-0.0259	-0.0452
522	TRUE	Empty	hydrogenase formation protein HypD [Campylobacter jejuni subsp. jejuni]	gi|756090374 (+1)		40 kDa	TRUE	0.006		unknown	-0.1985	0.1414	0.0774	-0.043	0.0136	0.0176	0.0638	-0.0068	-0.0918	-0.1532	0.0377	-0.0955	-0.0194	-0.0476	-0.0959	-0.1051	0.0108	-0.1196	0.0031	-0.2301	0.0192	-0.0877	-0.072	-0.1537			29.1	TRUE	Empty	enolase [Campylobacter jejuni subsp. jejuni]	gi|756089748 (+1)		25 kDa	TRUE			unknown	0.0792	-0.0587
524	TRUE	Empty	malonic semialdehyde reductase [Campylobacter jejuni subsp. jejuni]	gi|756010125 (+3)		28 kDa	TRUE	< 0.0001		unknown	0.0184	0.0885	-0.0696	-0.0726	0.0773	-0.0621	-0.2892	-0.218	-0.282	-0.0939	-0.1139	0.0633	-0.091	-0.0455	-0.0182	0.0491	-0.1051	-0.0726	0.157	-0.0953	0.1116	-0.0904	-0.2286	0.1026			528	TRUE	Empty	nitrate reductase [Campylobacter jejuni subsp. jejuni]	gi|756010081 (+3)		19 kDa	TRUE			unknown	0.2925	-0.0425
527	TRUE	Empty	racemase [Campylobacter jejuni subsp. jejuni]	gi|756009450 (+3)		26 kDa		< 0.0001		unknown	-0.0563	-0.027	-0.3382	0.2852	-0.0129	-0.0459	0.0062	-0.0131	-0.0424	-0.0901	-0.123	0.2758	0.3187	0.361	0.3397	-0.0695	0.3527	-0.0272	0.2084	0.2036	0.3126	-0.0206	0.1605	0.2178			28.2	TRUE	Empty	thioredoxin [Campylobacter jejuni subsp. jejuni]	gi|756014375		11 kDa	TRUE			unknown	-0.1848	-0.1903
29.1	TRUE	Empty	enolase [Campylobacter jejuni subsp. jejuni]	gi|756089748 (+1)		25 kDa	TRUE	< 0.0001		unknown	0.0527	-0.0129	0.0066	0.1984	0.1087	0.0561	-0.2938	-0.4317	-0.3512	-0.2356	-0.27	-0.2272	0.0573	0.8646	-0.2295	0.081	-0.0758	0.4734	-1.222	-1.1044	-1.1141	-1.3404	-1.2523	-1.717			531	TRUE	Empty	potassium transporter [Campylobacter jejuni subsp. jejuni]	gi|756010647 (+3)		24 kDa	TRUE			unknown	0.1434	-0.3814
528	TRUE	Empty	nitrate reductase [Campylobacter jejuni subsp. jejuni]	gi|756010081 (+3)		19 kDa	TRUE	< 0.0001		unknown	0.1344	0.2334	0.1297	-0.1776	-0.128	-0.2864	0.3637	0.0286	0.0341	0.0224	0.1274	-0.217	0.4289	0.4738	0.4571	0.4144	0.613	0.5853	-0.1769	-0.1148	-0.0514	-0.3663	0.2242	-0.1924			532	TRUE	Empty	glucose-6-phosphate isomerase [Campylobacter jejuni subsp. jejuni]	gi|756010868		46 kDa				unknown	0.0445	0.0881
28.2	TRUE	Empty	thioredoxin [Campylobacter jejuni subsp. jejuni]	gi|756014375		11 kDa	TRUE	< 0.0001		unknown	0.0438	0.0065	-0.037	-0.1294	-0.0813	0.2879	-0.1281	-0.1335	0.0772	0.2177	0.0084	0.1309	0.2571	0.5778	0.5437	1.0058	0.2734	0.65	0.3559	0.3816	0.2083	0.2699	0.374	0.1434			535	TRUE	Empty	ATP synthase F0F1 subunit B [Campylobacter jejuni subsp. jejuni]	gi|756009468 (+3)		20 kDa	TRUE			unknown	0.0255	-0.026
531	TRUE	Empty	potassium transporter [Campylobacter jejuni subsp. jejuni]	gi|756010647 (+3)		24 kDa	TRUE	< 0.0001		unknown	-0.0999	0.0339	-0.1174	0.3289	0.0704	-0.0661	0.2054	-0.3194	0.2913	0.0153	0.2736	-0.095	-0.4986	-1.0326	-0.4993	-0.8126	-0.8587	-0.526	-0.1834	-0.6909	-0.4376	-0.6762	-0.0069	-0.4795			11.1	TRUE	Empty	bifunctional aconitate hydratase 2/2-methylisocitrate dehydratase [Campylobacter jejuni subsp. jejuni]	gi|756014906 (+2)		93 kDa	TRUE			unknown	0.0316	-0.0967
532	TRUE	Empty	glucose-6-phosphate isomerase [Campylobacter jejuni subsp. jejuni]	gi|756010868		46 kDa		< 0.0001		unknown	-0.0091	0.0131	0.0047	-0.015	0.0156	-0.0456	-0.0775	-0.0339	-0.1455	-0.1787	-0.0659	-0.2337	0.188	0.2458	0.0411	0.0143	0.0262	0.1037	0.0764	0.01	0.0751	0.1887	0.2115	0.1536			543	TRUE	Empty	imidazole glycerol phosphate synthase [Campylobacter jejuni subsp. jejuni]	gi|756010932 (+3)		28 kDa	TRUE			unknown	-0.1714	-0.0717
535	TRUE	Empty	ATP synthase F0F1 subunit B [Campylobacter jejuni subsp. jejuni]	gi|756009468 (+3)		20 kDa	TRUE	< 0.0001		unknown	-0.0655	-0.0749	-0.0559	0.0463	0.3858	-0.1201	0.1134	0.0618	0.018	0.0271	0.0877	0.2169	0.013	0.3539	0.0733	0.1587	-0.3858	-0.0074	-0.0365	-0.0896	-0.0842	-0.3474	-0.2507	-0.2686			546	TRUE	Empty	acetylornithine aminotransferase [Campylobacter jejuni subsp. jejuni]	gi|756014310		44 kDa	TRUE			unknown	0.1007	-0.1
11.1	TRUE	Empty	bifunctional aconitate hydratase 2/2-methylisocitrate dehydratase [Campylobacter jejuni subsp. jejuni]	gi|756014906 (+2)		93 kDa	TRUE	< 0.0001		unknown	0.0116	-0.0299	-0.0162	-0.0736	0.0293	0.0098	-0.1531	-0.2815	-0.349	-0.253	-0.1469	-0.1463	0.321	0.6552	0.3694	0.378	0.2067	0.3266	-0.0181	-0.0294	-0.1859	-0.0053	-0.1074	-0.0102			551	TRUE	Empty	major exported protein [Campylobacter jejuni subsp. jejuni]	gi|756010314		19 kDa	TRUE			unknown	0	3.40282e+38
543	TRUE	Empty	imidazole glycerol phosphate synthase [Campylobacter jejuni subsp. jejuni]	gi|756010932 (+3)		28 kDa	TRUE	< 0.0001		unknown	0.0155	-0.0357	-0.0183	-0.1138	0.0654	0.1885	-0.3327	-0.2329	-0.1512	-0.2771	0.2303	-0.2221	0.1845	0.0429	0.1236	0.1077	0.3166	0.1242	-0.1371	-0.113	-0.1113	-0.2533	-0.0986	-0.1883			552	TRUE	Empty	sulfoxide reductase catalytic subunit YedY [Campylobacter jejuni subsp. jejuni]	gi|756014493		34 kDa	TRUE			unknown	0.3321	-0.2938
546	TRUE	Empty	acetylornithine aminotransferase [Campylobacter jejuni subsp. jejuni]	gi|756014310		44 kDa	TRUE	< 0.0001		unknown	-0.1104	0.1256	-0.0257	-0.0794	0.1987	-0.0237	0.1441	-0.0566	-0.1604	-0.1328	0.3974	0.002	-1.7467	-2.1245	-1.9732	-1.8271	-1.76	-1.9011	-0.7956	-0.7663	-0.7511	-0.8425	-0.8229	-0.8123			157.1	TRUE	Empty	adenylosuccinate lyase [Campylobacter jejuni subsp. jejuni]	gi|756015478		51 kDa	TRUE			unknown	0.1615	-0.4334
551	TRUE	Empty	major exported protein [Campylobacter jejuni subsp. jejuni]	gi|756010314		19 kDa	TRUE	< 0.0001		unknown	0.0182	-0.1134	-0.2386	0.0496	-0.2345	0.2703	0	-0.4516	0	-0.7832	-0.41	0	0.8527	0.9902	1.3632	0.3339	0.7164	0.703	4.2758	5.1738	5.5307	5.3059	5.1467	4.8523			557	TRUE	Empty	50S ribosomal protein L23 [Campylobacter jejuni subsp. jejuni]	gi|756011043 (+3)		11 kDa				unknown	-0.0259	0.0898
552	TRUE	Empty	sulfoxide reductase catalytic subunit YedY [Campylobacter jejuni subsp. jejuni]	gi|756014493		34 kDa	TRUE	< 0.0001		unknown	0.0274	0.0184	-0.0597	0.0034	0.0178	-0.0752	0.2825	-0.3434	-0.2536	-0.1036	-0.1982	0.2376	0.0264	0.1775	0.2557	-0.0006	-0.0188	0.1501	1.4233	1.1419	1.3974	1.3251	0.5573	0.8149			559	TRUE	Empty	hypothetical protein PJ17_03405 [Campylobacter jejuni subsp. jejuni]	gi|756010011 (+3)		21 kDa	TRUE			unknown	0.0496	0.029
157.1	TRUE	Empty	adenylosuccinate lyase [Campylobacter jejuni subsp. jejuni]	gi|756015478		51 kDa	TRUE	< 0.0001		unknown	-0.1436	0.0862	-0.5701	0.0138	-0.0849	-0.1433	0.607	0.012	0.483	0.4614	0.4138	0.4702	4.6524	4.4205	4.8021	5.2041	5.3312	5.6375	0.5823	0.2549	0.474	-0.0227	-0.0289	0.0703			570	TRUE	Empty	50S ribosomal protein L28 [Campylobacter jejuni subsp. jejuni]	gi|756009791 (+3)		7 kDa				unknown	-0.0085	0.1357
557	TRUE	Empty	50S ribosomal protein L23 [Campylobacter jejuni subsp. jejuni]	gi|756011043 (+3)		11 kDa		0.0013		unknown	0.0184	0.2545	0.1145	-0.1289	-0.1695	-0.1108	0.1208	0.2365	0.2755	0.1665	0.0604	0.0209	0.0519	-0.7	-0.0705	0.0339	0.2257	0.0074	0.1458	0.0932	0.014	0.2848	0.2431	-0.0843			577	TRUE	Empty	flagellar assembly protein FliH [Campylobacter jejuni subsp. jejuni]	gi|756009667 (+3)		31 kDa	TRUE			unknown	-0.1245	0.0597
559	TRUE	Empty	hypothetical protein PJ17_03405 [Campylobacter jejuni subsp. jejuni]	gi|756010011 (+3)		21 kDa	TRUE	< 0.0001		unknown	-0.0609	0.0325	0.0302	0.0401	-0.0472	-0.0006	0.0497	0.0291	-0.0417	-0.0697	0.0398	-0.0703	-0.034	-0.061	-0.0893	-0.1182	-0.0632	-0.0283	-0.1321	-0.2602	-0.1622	-0.3621	-0.0729	-0.3321			578	TRUE	Empty	ABC transporter permease [Campylobacter jejuni subsp. jejuni]	gi|756014877 (+2)		65 kDa	TRUE			unknown	0.0391	0.0647
570	TRUE	Empty	50S ribosomal protein L28 [Campylobacter jejuni subsp. jejuni]	gi|756009791 (+3)		7 kDa		< 0.0001		unknown	-0.0045	0.2216	0.0578	-0.1001	-0.176	-0.1685	0.1211	0.2652	0.1823	0.1636	0.0959	-0.0284	-0.0876	-0.5488	-0.1902	-0.0294	0.0962	0.043	-0.1473	-0.1989	-0.1213	-0.0598	-0.0193	-0.1339			72.1	TRUE	Empty	argininosuccinate synthase [Campylobacter jejuni subsp. jejuni]	gi|756090412 (+1)		46 kDa	TRUE			unknown	-0.0035	-0.0307
577	TRUE	Empty	flagellar assembly protein FliH [Campylobacter jejuni subsp. jejuni]	gi|756009667 (+3)		31 kDa	TRUE	< 0.0001		unknown	-0.0417	-0.0172	-0.0607	0.0051	-0.0283	0.0898	-0.2519	-0.0676	-0.0296	-0.0913	-0.1442	-0.1816	-0.2503	-0.4083	-0.2516	-0.4079	-0.3482	-0.2189	-0.2255	-0.2517	-0.2596	-0.0971	-0.0986	-0.214			581	TRUE	Empty	flagellar basal body rod modification protein [Campylobacter jejuni subsp. jejuni]	gi|756009413 (+3)		31 kDa				unknown	-0.3364	-0.0464
578	TRUE	Empty	ABC transporter permease [Campylobacter jejuni subsp. jejuni]	gi|756014877 (+2)		65 kDa	TRUE	0.016		unknown	-0.1307	-0.016	0.0748	-0.0878	0.1027	0.1219	-0.0238	0.0018	-0.1723	-0.1063	-0.095	-0.0147	0.0075	0.191	-0.021	-0.118	-0.1737	-0.2265	-0.1609	-0.0015	-0.2102	0.1528	-0.1152	0.0271			582	TRUE	Empty	tryptophan synthase subunit alpha [Campylobacter jejuni subsp. jejuni]	gi|756009695 (+3)		28 kDa				unknown	0.3338	-0.0066
72.1	TRUE	Empty	argininosuccinate synthase [Campylobacter jejuni subsp. jejuni]	gi|756090412 (+1)		46 kDa	TRUE	< 0.0001		unknown	0.1099	-0.0316	0.0865	0.0051	-0.0367	0.1645	-0.0787	-0.1059	0.0137	0.0473	-0.0072	0.0044	-0.3659	-0.0731	-0.3167	-0.1179	-0.0601	-0.1562	-0.7934	-1.0674	-0.9123	-0.992	-0.984	-1.2638			31.1	TRUE	Empty	molecular chaperone Hsp90 [Campylobacter jejuni subsp. jejuni]	gi|756090271 (+1)		70 kDa	TRUE			unknown	0.0472	-0.0114
581	TRUE	Empty	flagellar basal body rod modification protein [Campylobacter jejuni subsp. jejuni]	gi|756009413 (+3)		31 kDa		< 0.0001		unknown	0.0749	-0.3275	-0.2685	-0.0856	0.2913	0.2462	-0.3664	-0.0765	-0.066	0.1421	0.0512	0.2557	-0.5241	-0.1949	-0.2846	-0.3702	-0.7366	-0.1997	-0.8065	-0.4421	-1.0335	-0.584	-0.923	-0.3665			586	TRUE	Empty	NADPH quinone reductase MdaB [Campylobacter jejuni subsp. jejuni]	gi|756015613 (+2)		22 kDa				unknown	-0.0732	0.0391
582	TRUE	Empty	tryptophan synthase subunit alpha [Campylobacter jejuni subsp. jejuni]	gi|756009695 (+3)		28 kDa		< 0.0001		unknown	0.0348	0.2009	-0.0137	-0.0022	-0.086	-0.1735	0.4872	0.1468	0.2032	-0.0123	-0.0673	0.2159	0.0232	-0.1544	0.087	0.2932	0.1637	0.2134	-0.6264	-0.3614	-0.4384	-0.7055	-0.4085	-0.5001			587	TRUE	Empty	formate dehydrogenase [Campylobacter jejuni subsp. jejuni]	gi|756010846 (+3)		24 kDa	TRUE			unknown	0.0663	0.0885
31.1	TRUE	Empty	molecular chaperone Hsp90 [Campylobacter jejuni subsp. jejuni]	gi|756090271 (+1)		70 kDa	TRUE	< 0.0001		unknown	0.0713	0.1142	-0.0102	0.0016	-0.0996	-0.0722	0.114	0.0554	0.0919	0.0992	0.0444	0.053	-0.8233	-1.0738	-0.7491	-0.8263	-0.7827	-0.8382	-0.027	-0.0051	-0.1333	-0.0244	-0.1086	-0.0434			590	TRUE	Empty	macrolide transporter [Campylobacter jejuni subsp. jejuni]	gi|756009927 (+3)		70 kDa	TRUE			unknown	-0.1327	-0.0446
586	TRUE	Empty	NADPH quinone reductase MdaB [Campylobacter jejuni subsp. jejuni]	gi|756015613 (+2)		22 kDa		< 0.0001		unknown	0.0582	0.0888	0.0519	-0.1806	0.0661	-0.0194	0.0043	0.1166	0.0581	0.0615	0.2065	-0.0425	-0.1499	-0.2837	-0.1337	0.1698	0.1797	-0.0533	-0.0641	0.0695	0.0523	-0.1141	-0.0074	0.1477			593	TRUE	Empty	50S ribosomal protein L29 [Campylobacter jejuni subsp. jejuni]	gi|756011037 (+3)		7 kDa	TRUE			unknown	0.0398	0.0099
587	TRUE	Empty	formate dehydrogenase [Campylobacter jejuni subsp. jejuni]	gi|756010846 (+3)		24 kDa	TRUE	< 0.0001		unknown	-0.1797	0.4513	0.164	0.0062	-0.1724	-0.0917	-0.0062	0.016	-0.3017	0.02	0.0195	-0.2411	-0.2761	-0.3128	-0.3952	-0.2974	-0.181	-0.4405	-0.7449	-1.3391	-1.0337	-0.6342	-0.6819	-0.8684			595	TRUE	Empty	magnesium transporter [Campylobacter jejuni subsp. jejuni]	gi|756090519 (+1)		38 kDa	TRUE			unknown	-0.0228	-0.0246
590	TRUE	Empty	macrolide transporter [Campylobacter jejuni subsp. jejuni]	gi|756009927 (+3)		70 kDa	TRUE	< 0.0001		unknown	-0.0789	-0.0958	0.0223	-0.0553	0.0741	0.1138	-0.1283	-0.0402	-0.0857	-0.0791	0.0192	0.1646	-0.118	-0.2082	-0.2431	-0.1954	-0.5059	-0.3854	-0.339	-0.3431	-0.4397	-0.4347	-0.3766	-0.2989			597	TRUE	Empty	flagellar motor switch protein FliY [Campylobacter jejuni subsp. jejuni]	gi|756009426 (+3)		31 kDa	TRUE			unknown	-0.3632	-0.0432
593	TRUE	Empty	50S ribosomal protein L29 [Campylobacter jejuni subsp. jejuni]	gi|756011037 (+3)		7 kDa	TRUE	< 0.0001		unknown	0.0023	0.1766	-0.0256	-0.0054	-0.1632	-0.0788	0.2309	0.201	0.3623	0.2235	0.0756	0.0921	0.008	-0.5544	0.0756	0.0697	0.2238	0.1016	-0.1088	-0.1867	-0.1251	-0.0753	-0.0537	-0.1964			600	TRUE	Empty	glycosyl transferase family 2 [Campylobacter jejuni subsp. jejuni]	gi|756010779		52 kDa	TRUE			unknown	-0.1739	0.1893
595	TRUE	Empty	magnesium transporter [Campylobacter jejuni subsp. jejuni]	gi|756090519 (+1)		38 kDa	TRUE	0.0092		unknown	-0.111	-0.0829	-0.0417	-0.0382	0.1521	0.0753	0.0278	0.026	-0.0786	-0.02	0.0619	0.209	-0.0161	0.3979	-0.0703	-0.0789	-0.3374	-0.4434	0.006	-0.039	0.0288	-0.0133	-0.1981	-0.1218			603	TRUE	Empty	hypothetical protein PJ17_02255 [Campylobacter jejuni subsp. jejuni]	gi|756009800 (+3)		10 kDa				unknown	-0.0207	0.0272
597	TRUE	Empty	flagellar motor switch protein FliY [Campylobacter jejuni subsp. jejuni]	gi|756009426 (+3)		31 kDa	TRUE	< 0.0001		unknown	0.0197	-0.0613	0.0343	0.0421	-0.1752	0.1821	-0.6251	-0.3052	-0.245	-0.2399	0.015	-0.3389	-0.4957	-0.6944	-0.4125	-0.6465	-0.0553	-0.8125	-0.394	-0.3732	-0.4634	-0.4855	-0.4237	-0.2163			19.2	TRUE	Empty	30S ribosomal protein S1 [Campylobacter jejuni subsp. jejuni]	gi|756010175		63 kDa	TRUE			unknown	-0.1155	-0.0136
600	TRUE	Empty	glycosyl transferase family 2 [Campylobacter jejuni subsp. jejuni]	gi|756010779		52 kDa	TRUE	< 0.0001		unknown	0.213	0.2222	0.1698	-0.093	-0.4504	-0.1825	-0.7467	-0.3834	-0.61	-0.0822	-0.7097	0	0.422	0.3445	0.4586	0.5778	0.7786	0.8009	4.0954	4.204	3.9766	4.7644	5.1317	4.3484			608	TRUE	Empty	UDP-galactopyranose mutase [Campylobacter jejuni subsp. jejuni]	gi|756091229 (+1)		43 kDa	TRUE			unknown	-0.1156	0.0703
603	TRUE	Empty	hypothetical protein PJ17_02255 [Campylobacter jejuni subsp. jejuni]	gi|756009800 (+3)		10 kDa		< 0.0001		unknown	0.1309	0.0646	0.0101	0.0204	-0.1968	0.0233	0.1362	0.1841	0.21	0.1774	0.0982	0.0788	-0.0208	-0.2232	0.0049	0.0656	0.079	0.0083	-0.0544	0.0827	0.1351	-0.0412	0.2331	-0.0071			43.1	TRUE	Empty	chemotaxis protein CheY [Campylobacter jejuni subsp. jejuni]	gi|756009701 (+2)		26 kDa	TRUE			unknown	-0.0517	0.0054
19.2	TRUE	Empty	30S ribosomal protein S1 [Campylobacter jejuni subsp. jejuni]	gi|756010175		63 kDa	TRUE	< 0.0001		unknown	0.032	-0.0835	0.2323	-0.0176	-0.1871	-0.0143	-0.1971	-0.0952	-0.2728	-0.054	-0.0569	-0.3248	0.225	0.2708	0.1648	0.3294	0.3542	0.3564	1.1852	1.5349	1.3315	1.5976	1.5051	1.3816			610	TRUE	Empty	50S ribosomal protein L22 [Campylobacter jejuni subsp. jejuni]	gi|756015761 (+2)		15 kDa	TRUE			unknown	0.0103	-0.043
608	TRUE	Empty	UDP-galactopyranose mutase [Campylobacter jejuni subsp. jejuni]	gi|756091229 (+1)		43 kDa	TRUE	< 0.0001		unknown	-0.1091	0.0326	0.1123	-0.1958	0.2084	0.1348	-0.3303	-0.1444	-0.1671	-0.0056	-0.248	-0.2457	-2.9623	-3.2697	-3.4669	-2.9234	-3.1694	-3.0458	-2.883	-3.0415	-3.6984	-3.1321	-2.9703	-2.7973			612	TRUE	Empty	hypothetical protein PJ17_09065 [Campylobacter jejuni subsp. jejuni]	gi|756011061		21 kDa				unknown	-0.1811	-0.8427
43.1	TRUE	Empty	chemotaxis protein CheY [Campylobacter jejuni subsp. jejuni]	gi|756009701 (+2)		26 kDa	TRUE	0.00068		unknown	0.1061	0.0175	-0.04	-0.0347	0.0187	-0.1371	-0.0235	0.0336	0.1906	0.1495	-0.0642	-0.0666	-1.0612	-1.3351	-0.9497	-0.9792	-1.1894	-0.9998	-0.1492	-0.0771	-0.126	0.0655	0.1286	0.1942			613	TRUE	Empty	dTDP-4-dehydrorhamnose 3,5-epimerase [Campylobacter jejuni subsp. jejuni]	gi|756091220 (+1)		21 kDa	TRUE			unknown	-0.2353	-0.0273
610	TRUE	Empty	50S ribosomal protein L22 [Campylobacter jejuni subsp. jejuni]	gi|756015761 (+2)		15 kDa	TRUE	0.0012		unknown	0.0261	0.0977	0.3053	-0.2406	-0.1684	0.1274	0.1585	0.1052	0.0644	-0.0544	0.3572	0.1996	0.1082	-0.3878	-0.4448	0.0847	-0.0145	-0.1521	-0.4208	-0.4507	-0.1206	-0.2318	-0.2187	0.0131			616	TRUE	Empty	exodeoxyribonuclease III [Campylobacter jejuni subsp. jejuni]	gi|756014283 (+2)		30 kDa	TRUE			unknown	0.022	0.0553
612	TRUE	Empty	hypothetical protein PJ17_09065 [Campylobacter jejuni subsp. jejuni]	gi|756011061		21 kDa		< 0.0001		unknown	-0.0211	0.3111	-0.095	-0.1578	-0.8631	0.2015	-0.6295	-1.291	-0.7007	-0.9842	-0.2677	-0.4999	0.6764	-0.0747	0.6599	0.36	0.4786	0.3977	4.7547	4.5002	4.7145	5.7721	5.2014	5.0018			48.1	TRUE	Empty	succinate--CoA ligase [Campylobacter jejuni subsp. jejuni]	gi|756009858 (+1)		30 kDa	TRUE			unknown	-0.1424	-0.1395
613	TRUE	Empty	dTDP-4-dehydrorhamnose 3,5-epimerase [Campylobacter jejuni subsp. jejuni]	gi|756091220 (+1)		21 kDa	TRUE	< 0.0001		unknown	-0.1909	0.082	0.4463	0.1313	0.0863	-0.1089	-0.3808	-0.1728	-0.2228	0.1925	0.1426	-0.1332	-2.8981	-3.2734	-3.3629	-3.2044	-3.1494	-2.8608	-3.6289	-4.317	-4.3873	-4.3455	-4.2767	-4.4359			617	TRUE	Empty	acetolactate synthase [Campylobacter jejuni subsp. jejuni]	gi|756009895 (+3)		17 kDa	TRUE			unknown	-0.1218	0.0009
616	TRUE	Empty	exodeoxyribonuclease III [Campylobacter jejuni subsp. jejuni]	gi|756014283 (+2)		30 kDa	TRUE	< 0.0001		unknown	-0.0214	0.1045	0.0224	-0.0352	-0.0475	-0.0051	0.1264	0.1598	0.1137	0.0551	0.0196	0.0504	-0.0461	-0.3058	-0.0033	0.0957	-0.1768	-0.0598	-0.1133	-0.0545	-0.053	-0.0483	0.0094	0.0355			619	TRUE	Empty	GDP-4-keto-6-deoxy-D-mannose-3, 5-epimerase-4-reductase [Campylobacter jejuni subsp. jejuni]	gi|756015513		40 kDa	TRUE			unknown	0.0369	-0.1869
48.1	TRUE	Empty	succinate--CoA ligase [Campylobacter jejuni subsp. jejuni]	gi|756009858 (+1)		30 kDa	TRUE	< 0.0001		unknown	0.1965	0.0346	0.0667	-0.1386	-0.1342	-0.041	-0.2868	-0.284	-0.1569	0.066	-0.2564	-0.2637	-0.0376	0.059	0.0517	0.4778	0.4568	0.2834	0.5275	0.7544	0.3868	0.3591	0.6929	0.4238			621	TRUE	Empty	preprotein translocase subunit YajC [Campylobacter jejuni subsp. jejuni]	gi|756010413 (+3)		10 kDa	TRUE			unknown	0.1216	0.0055
617	TRUE	Empty	acetolactate synthase [Campylobacter jejuni subsp. jejuni]	gi|756009895 (+3)		17 kDa	TRUE	< 0.0001		unknown	0.1418	-0.1257	-0.1181	-0.1203	0.2681	-0.0508	-0.1328	-0.0102	0.009	0.0476	-0.1334	0.1376	-0.1443	-0.0658	-0.1341	0.2223	-0.2491	-0.0023	-0.5291	-0.3836	-0.4432	-0.3081	-0.4436	-0.3097			622	TRUE	Empty	polyphosphate kinase [Campylobacter jejuni subsp. jejuni]	gi|756009924 (+2)		34 kDa	TRUE			unknown	0.1206	-0.1338
619	TRUE	Empty	GDP-4-keto-6-deoxy-D-mannose-3, 5-epimerase-4-reductase [Campylobacter jejuni subsp. jejuni]	gi|756015513		40 kDa	TRUE	< 0.0001		unknown	0.1999	0.0331	-0.1493	-0.0653	-0.4084	-0.1053	0.3922	0.1684	0.2703	0.1953	0.3931	0.5958	3.9307	3.8758	4.4114	4.3886	5.0405	4.205	0.0901	0.2467	0.427	0.0368	-0.0929	-0.0231			623	TRUE	Empty	chemotaxis protein CheR [Campylobacter jejuni subsp. jejuni]	gi|756010204 (+3)		31 kDa	TRUE			unknown	0.0627	-0.0549
621	TRUE	Empty	preprotein translocase subunit YajC [Campylobacter jejuni subsp. jejuni]	gi|756010413 (+3)		10 kDa	TRUE	0.00083		unknown	-0.0119	-0.029	0.0504	0.0364	-0.1367	0.0029	0.2035	0.0874	-0.0444	0.0204	0.1406	0.1582	0.1549	0.542	0.1638	0.0452	0.1798	0.1396	0.1243	0.0712	0.2703	0.1378	0.0133	-0.0539			198.1	TRUE	Empty	coproporphyrinogen III oxidase [Campylobacter jejuni subsp. jejuni]	gi|756015048 (+2)		52 kDa	TRUE			unknown	-0.0462	0.0046
622	TRUE	Empty	polyphosphate kinase [Campylobacter jejuni subsp. jejuni]	gi|756009924 (+2)		34 kDa	TRUE	< 0.0001		unknown	0.0766	0.0054	-0.0168	0.0111	0.058	-0.1332	0.1008	-0.1537	-0.0644	-0.0297	-0.0912	0.1297	-2.7409	-2.8616	-3.0025	-2.9575	-2.7125	-3.3341	0.4699	0.4281	0.3344	0.7711	0.3486	0.3868			624	TRUE	Empty	GTP-binding protein LepA [Campylobacter jejuni subsp. jejuni]	gi|756010351 (+2)		67 kDa	TRUE			unknown	-0.2019	0.036
623	TRUE	Empty	chemotaxis protein CheR [Campylobacter jejuni subsp. jejuni]	gi|756010204 (+3)		31 kDa	TRUE	< 0.0001		unknown	0.0464	0.0295	-0.1065	-0.0631	0.2228	-0.1854	0.0484	-0.0692	-0.0333	-0.0222	-0.1726	0.0854	-0.1805	-0.235	-0.13	-0.1519	-0.5909	-0.3592	-0.2231	-0.2835	-0.2301	-0.1571	-0.2467	-0.4285			625	TRUE	Empty	carbon-nitrogen hydrolase [Campylobacter jejuni subsp. jejuni]	gi|756010377 (+3)		30 kDa				unknown	0.0465	0.051
198.1	TRUE	Empty	coproporphyrinogen III oxidase [Campylobacter jejuni subsp. jejuni]	gi|756015048 (+2)		52 kDa	TRUE	< 0.0001		unknown	-0.0081	0.0326	0.0578	0.0711	-0.0761	-0.0218	-0.0289	0.0219	0.0256	0.0603	0.0408	0.0631	0.2526	0.3033	0.2545	0.3323	0.376	0.32	-1.1476	-1.3677	-1.1946	-1.684	-1.788	-1.2704			630	TRUE	Empty	glutamyl-tRNA amidotransferase [Campylobacter jejuni subsp. jejuni]	gi|756009893 (+3)		17 kDa	TRUE			unknown	-0.0874	0.0939
624	TRUE	Empty	GTP-binding protein LepA [Campylobacter jejuni subsp. jejuni]	gi|756010351 (+2)		67 kDa	TRUE	< 0.0001		unknown	0.0534	0.1014	0.0426	-0.229	0.0087	-0.0326	-0.1268	0.1111	0.2152	0.1714	0.1068	0.0527	-0.31	-0.3272	-0.0769	-0.0418	-0.0687	-0.0047	-0.2247	-0.1371	-0.5154	-0.2217	-0.2645	-0.214			633	TRUE	Empty	pyridoxine 5-phosphate synthase [Campylobacter jejuni subsp. jejuni]	gi|756015286 (+2)		29 kDa				unknown	-0.0042	0.04
625	TRUE	Empty	carbon-nitrogen hydrolase [Campylobacter jejuni subsp. jejuni]	gi|756010377 (+3)		30 kDa		< 0.0001		unknown	0.0252	0.0863	0.102	-0.1551	0.0091	0.0351	-0.0083	-0.0038	0.0277	-0.1335	-0.1038	-0.0322	0.1353	0.105	0.2356	0.0473	0.2469	0.1718	-0.0271	-0.1432	-0.0834	0.1762	0.1473	-0.0511			634	TRUE	Empty	allophanate hydrolase [Campylobacter jejuni subsp. jejuni]	gi|756091325 (+1)		36 kDa	TRUE			unknown	-0.0928	0.032
630	TRUE	Empty	glutamyl-tRNA amidotransferase [Campylobacter jejuni subsp. jejuni]	gi|756009893 (+3)		17 kDa	TRUE	< 0.0001		unknown	0.1825	0.0142	-0.0852	-0.0298	0.0974	-0.1266	-0.0607	0.1206	0.2447	0.0394	-0.1758	0.0115	-0.2019	-0.1912	-0.0354	-0.0033	-0.2373	0.0965	-0.4192	-0.1944	-0.3416	-0.0869	-0.2413	-0.3615			5.2	TRUE	Empty	chemotaxis protein [Campylobacter jejuni subsp. jejuni]	gi|756009616		73 kDa	TRUE			unknown	0.191	-0.1329
633	TRUE	Empty	pyridoxine 5-phosphate synthase [Campylobacter jejuni subsp. jejuni]	gi|756015286 (+2)		29 kDa		< 0.0001		unknown	-0.0318	-0.0317	-0.0822	-0.0884	0.2637	-0.0393	-0.0399	0.0043	-0.0086	-0.0366	-0.1557	-0.1089	-0.1796	-0.2948	-0.3103	-0.0916	-0.2621	-0.4296	-0.1628	-0.1465	-0.1967	-0.3307	-0.1852	0.151			637	TRUE	Empty	LamB/YcsF family protein [Campylobacter jejuni subsp. jejuni]	gi|756010874 (+3)		28 kDa	TRUE			unknown	-0.102	0.0561
634	TRUE	Empty	allophanate hydrolase [Campylobacter jejuni subsp. jejuni]	gi|756091325 (+1)		36 kDa	TRUE	0.0042		unknown	-0.0108	0.1072	0.0699	-0.0676	-0.0056	-0.0456	-0.1887	-0.0639	-0.1523	-0.1679	-0.0392	-0.1654	-0.0493	-0.25	0.041	-0.0406	-0.107	-0.0335	-0.0525	0.0953	-0.0563	-0.0878	-0.184	-0.0458			162.1	TRUE	Empty	membrane protein [Campylobacter jejuni subsp. jejuni]	gi|756091217 (+1)		36 kDa	TRUE			unknown	0.453	-0.0012
5.2	TRUE	Empty	chemotaxis protein [Campylobacter jejuni subsp. jejuni]	gi|756009616		73 kDa	TRUE	< 0.0001		unknown	-0.0427	0.1836	-0.0702	-0.2402	-0.2642	-0.026	-0.2319	-0.5558	-0.4133	-0.1754	0	-1.2876	0.6136	0.6834	0.6982	0.9146	0.7936	0.5096	4.1991	4.4085	4.391	5.4623	5.3536	4.2167			41.1	TRUE	Empty	chemotaxis protein [Campylobacter jejuni subsp. jejuni]	gi|756014559 (+2)		41 kDa	TRUE			unknown	-0.0091	-0.019
637	TRUE	Empty	LamB/YcsF family protein [Campylobacter jejuni subsp. jejuni]	gi|756010874 (+3)		28 kDa	TRUE	< 0.0001		unknown	-0.0007	0.2188	-0.0646	-0.1414	0.0183	0.0162	-0.1345	0.0236	0.2075	-0.0393	-0.177	-0.0698	-0.0063	-0.3125	0.0425	0.0629	0.0134	-0.0051	0.0471	-0.0402	0.2204	0.2371	0.0338	0.1574			643	TRUE	Empty	sugar isomerase [Campylobacter jejuni subsp. jejuni]	gi|756010768		21 kDa	TRUE			unknown	0	0
162.1	TRUE	Empty	membrane protein [Campylobacter jejuni subsp. jejuni]	gi|756091217 (+1)		36 kDa	TRUE	< 0.0001		unknown	-0.134	0.0471	0.1153	-0.0324	0.2937	0.3122	0.3739	-0.0803	-0.306	-0.0004	0.0523	0.1607	-3.1556	-3.1469	-3.0886	-3.0488	-3.4402	-3.5777	-4.0133	-4.1209	-3.7497	-5.1957	-5.0253	-4.7666			83.1	TRUE	Empty	signal recognition particle [Campylobacter jejuni subsp. jejuni]	gi|756014793 (+2)		49 kDa	TRUE			unknown	-0.0235	-0.0372
41.1	TRUE	Empty	chemotaxis protein [Campylobacter jejuni subsp. jejuni]	gi|756014559 (+2)		41 kDa	TRUE	< 0.0001		unknown	0.1933	-0.0317	0.0999	-0.2464	-0.1506	0.039	0.0654	0.0554	-0.022	0.0962	0.1001	0.0284	0.2641	1.0365	0.3302	0.5559	0.7615	0.7115	-0.232	-0.0825	-0.3061	0.1979	0.0977	-0.0048			70.1	TRUE	Empty	ketol-acid reductoisomerase [Campylobacter jejuni subsp. jejuni]	gi|756009950 (+2)		37 kDa	TRUE			unknown	-0.0275	0.0415
643	TRUE	Empty	sugar isomerase [Campylobacter jejuni subsp. jejuni]	gi|756010768		21 kDa	TRUE	< 0.0001		unknown	-0.0457	-0.5655	0.1553	0.3916	0	0.0458	0	0	0	-1.0912	0	0	1.0333	1.4797	0.8648	0.5975	1.1636	0.93	5.4935	6.3412	5.3289	6.9345	7.886	6.2448			647	TRUE	Empty	type VI secretion protein [Campylobacter jejuni subsp. jejuni]	gi|756010319		18 kDa	TRUE			unknown	-0.3927	-0.1263
83.1	TRUE	Empty	signal recognition particle [Campylobacter jejuni subsp. jejuni]	gi|756014793 (+2)		49 kDa	TRUE	< 0.0001		unknown	-0.0147	0.0511	0.0074	-0.0055	0.0691	0.0046	0.0373	0.0236	0.033	0.0028	0.0474	0.0983	-0.1464	-0.2914	-0.2087	-0.1799	-0.1793	-0.1092	-0.917	-0.6619	-0.8708	-0.9445	-1.0072	-0.8053			648	TRUE	Empty	oxidoreductase [Campylobacter jejuni subsp. jejuni]	gi|756010767		38 kDa	TRUE			unknown	-0.3111	0.0391
70.1	TRUE	Empty	ketol-acid reductoisomerase [Campylobacter jejuni subsp. jejuni]	gi|756009950 (+2)		37 kDa	TRUE	< 0.0001		unknown	0.0418	0.0055	0.007	-0.0422	0.0174	0.0081	-0.0118	0.0572	0.0161	0.0276	0.0469	-0.0146	-1.1722	-0.9192	-1.2795	-1.3032	-1.2746	-1.3355	0.1943	0.178	0.2817	0.2844	0.3054	0.3628			76.1	TRUE	Empty	N-acetyl sugar amidotransferase [Campylobacter jejuni subsp. jejuni]	gi|756104455		44 kDa	TRUE			unknown	0.1548	0.0198
647	TRUE	Empty	type VI secretion protein [Campylobacter jejuni subsp. jejuni]	gi|756010319		18 kDa	TRUE	< 0.0001		unknown	0.0339	0.1028	0.1101	-0.0482	-0.112	-0.1899	-0.9726	-0.7062	-0.5082	-0.3956	-0.4695	-1.0231	0.4697	0.4267	0.3935	0.4679	0.5314	0.6468	4.289	4.5218	4.1812	4.1258	4.2699	4.2657			653	TRUE	Empty	regulatory protein [Campylobacter jejuni subsp. jejuni]	gi|756010843 (+3)		28 kDa	TRUE			unknown	0.0371	0.0483
648	TRUE	Empty	oxidoreductase [Campylobacter jejuni subsp. jejuni]	gi|756010767		38 kDa	TRUE	< 0.0001		unknown	-0.0102	-0.034	0.1098	-0.1709	-0.0997	0.1617	-0.902	-0.5518	-1.3306	-0.2487	-0.765	-0.8797	0.5769	0.5899	0.2708	0.407	0.5012	0.3733	4.7688	4.8217	4.2531	4.4745	4.1881	4.1513			654	TRUE	Empty	flagellar motor protein MotB [Campylobacter jejuni subsp. jejuni]	gi|756014448 (+2)		28 kDa	TRUE			unknown	-0.2124	-0.0205
76.1	TRUE	Empty	N-acetyl sugar amidotransferase [Campylobacter jejuni subsp. jejuni]	gi|756104455		44 kDa	TRUE	< 0.0001		unknown	-0.1615	-0.0207	-0.0797	0.225	0.3026	0.2819	-0.0165	-0.1515	-0.0158	-0.2195	-0.1293	-0.1938	-2.8049	-3.0132	-2.6018	-3.5039	-3.4837	-3.0254	-1.5242	-1.5139	-1.5765	-1.5222	-1.7764	-1.5186			45.1	TRUE	Empty	50S ribosomal protein L2 [Campylobacter jejuni subsp. jejuni]	gi|756015763 (+2)		30 kDa	TRUE			unknown	0.0722	-0.0632
653	TRUE	Empty	regulatory protein [Campylobacter jejuni subsp. jejuni]	gi|756010843 (+3)		28 kDa	TRUE	< 0.0001		unknown	-0.2375	0.2529	0.0886	0.073	-0.1229	-0.1109	-0.0627	-0.0514	-0.2388	-0.2183	0.0589	-0.1946	0.3345	0.3338	0.3203	0.1043	0.3578	0.2891	0.2481	-0.0137	0.1092	0.138	0.3914	0.2049			655	TRUE	Empty	L-lactate permease [Campylobacter jejuni subsp. jejuni]	gi|756009442 (+3)		60 kDa	TRUE			unknown	-0.237	0.1368
654	TRUE	Empty	flagellar motor protein MotB [Campylobacter jejuni subsp. jejuni]	gi|756014448 (+2)		28 kDa	TRUE	< 0.0001		unknown	-0.0223	-0.024	0.0749	-0.0473	-0.1283	0.2256	-0.2515	-0.0597	-0.0588	-0.1236	0.0488	0.0868	-0.3349	-0.1912	-0.2781	-0.3485	-0.2321	-0.3252	-0.115	-0.2139	-0.2151	-0.1127	-0.0718	-0.2635			656	TRUE	Empty	chloride transporter [Campylobacter jejuni subsp. jejuni]	gi|756009663 (+3)		40 kDa	TRUE			unknown	-0.0296	-0.0097
45.1	TRUE	Empty	50S ribosomal protein L2 [Campylobacter jejuni subsp. jejuni]	gi|756015763 (+2)		30 kDa	TRUE	< 0.0001		unknown	0.0728	0.2826	-0.0697	-0.087	-0.1198	0.0379	0.2635	0.128	0.1973	0.148	0.175	0.204	-0.0071	-0.4484	-0.0553	0.0206	0.0838	0.0857	-0.3562	-0.3238	-0.2232	-0.2637	-0.0547	-0.2529			661	TRUE	Empty	serine/threonine protein kinase [Campylobacter jejuni subsp. jejuni]	gi|756010953 (+3)		46 kDa	TRUE			unknown	-0.0361	0.0074
655	TRUE	Empty	L-lactate permease [Campylobacter jejuni subsp. jejuni]	gi|756009442 (+3)		60 kDa	TRUE	< 0.0001		unknown	-0.0558	-0.0602	-0.2395	-0.0981	-0.036	0.2551	-0.5608	-0.187	-0.4398	-0.3423	-0.4975	-0.3117	0.31	0.8206	0.2778	1.1097	0.072	0.0025	0.2369	0.1237	0.1131	0.5486	0.5657	0.9463			20.1	TRUE	Empty	thiol peroxidase [Campylobacter jejuni subsp. jejuni]	gi|756090563 (+1)		18 kDa	TRUE			unknown	0.1047	-0.0671
656	TRUE	Empty	chloride transporter [Campylobacter jejuni subsp. jejuni]	gi|756009663 (+3)		40 kDa	TRUE	0.13		unknown	0.1012	-0.0001	-0.1849	0.0486	0.1195	-0.0704	-0.1202	-0.1003	-0.4897	-0.0854	-0.0276	0.0511	-0.0916	0.0868	0.2004	-0.0123	-0.1545	0.0608	0.0601	0.0551	-0.1563	0.1418	-0.0848	0.1895			666	TRUE	Empty	prephenate dehydrogenase [Campylobacter jejuni subsp. jejuni]	gi|756009495 (+3)		31 kDa				unknown	0.0161	0.0841
661	TRUE	Empty	serine/threonine protein kinase [Campylobacter jejuni subsp. jejuni]	gi|756010953 (+3)		46 kDa	TRUE	< 0.0001		unknown	0.1326	0.0392	0.1982	-0.3751	0.0873	-0.0933	0.1478	0.1914	-0.1101	0.1054	0.7204	0.1413	0.0558	0.2363	-0.2107	-0.49	-0.4144	-0.1571	0.8068	0.6211	0.6156	1.0824	0.8259	0.6528			667	TRUE	Empty	30S ribosomal protein S12 [Campylobacter jejuni subsp. jejuni]	gi|756009821 (+3)		14 kDa	TRUE			unknown	0.0528	0.0203
20.1	TRUE	Empty	thiol peroxidase [Campylobacter jejuni subsp. jejuni]	gi|756090563 (+1)		18 kDa	TRUE	< 0.0001		unknown	-0.1007	0.0554	-0.101	0.071	0.2158	0.209	-0.0215	-0.1933	-0.0591	-0.1492	-0.1442	0.152	-0.1288	-0.2406	-0.2242	-0.1397	-0.0758	-0.1157	-1.2299	-1.1001	-0.9303	-1.6658	-1.601	-1.265			670	TRUE	Empty	DEAD/DEAH box helicase [Campylobacter jejuni subsp. jejuni]	gi|756010057		112 kDa	TRUE			unknown	-0.4149	-0.0732
666	TRUE	Empty	prephenate dehydrogenase [Campylobacter jejuni subsp. jejuni]	gi|756009495 (+3)		31 kDa		< 0.0001		unknown	0.0516	0.074	0.0974	-0.302	-0.0052	0.0549	0.0283	0.0963	0.0473	0.1268	-0.167	-0.0506	-0.0825	-0.1367	-0.3271	0.1189	-0.0041	0.0033	0.2009	0.2031	0.079	0.4973	0.454	0.3156			671	TRUE	Empty	carboxynorspermidine decarboxylase [Campylobacter jejuni subsp. jejuni]	gi|756010851 (+3)		43 kDa	TRUE			unknown	-0.0137	0.0027
667	TRUE	Empty	30S ribosomal protein S12 [Campylobacter jejuni subsp. jejuni]	gi|756009821 (+3)		14 kDa	TRUE	0.00052		unknown	0.1147	0.5562	-0.06	-0.2498	-0.0844	-0.1449	0.0638	0.0314	0.1242	-0.0001	-0.1845	-0.0781	-0.1854	-0.3997	-0.0918	0.0441	-0.0132	-0.0584	-0.2373	-0.2259	-0.2355	-0.171	-0.0829	-0.2218			673	TRUE	Empty	glycyl-tRNA synthetase subunit alpha [Campylobacter jejuni subsp. jejuni]	gi|756010012 (+3)		33 kDa				unknown	0.0093	-0.0066
670	TRUE	Empty	DEAD/DEAH box helicase [Campylobacter jejuni subsp. jejuni]	gi|756010057		112 kDa	TRUE	< 0.0001		unknown	0.0737	0.1224	-0.5193	-0.0194	-0.0243	-0.1544	-0.8841	-0.5424	-0.4305	-1.2837	-0.2999	-0.6988	-0.0438	0.1439	0.9327	0.3352	0.1642	0.2241	3.531	3.6512	5.627	4.1354	3.7943	4.0849			675	TRUE	Empty	DNA-directed RNA polymerase subunit omega [Campylobacter jejuni subsp. jejuni]	gi|756010587 (+3)		8 kDa				unknown	-0.0654	0.08
671	TRUE	Empty	carboxynorspermidine decarboxylase [Campylobacter jejuni subsp. jejuni]	gi|756010851 (+3)		43 kDa	TRUE	< 0.0001		unknown	-0.0004	0.0526	-0.0043	-0.0417	0.0396	-0.0747	-0.0181	-0.0017	-0.0141	-0.0787	-0.0443	0.0528	-0.0519	-0.1009	0.0583	0.0744	0.0664	0.1842	-0.3881	-0.3163	-0.3246	-0.3381	-0.4148	-0.369			314.1	TRUE	Empty	cystathionine beta-lyase [Campylobacter jejuni subsp. jejuni]	gi|756015477		43 kDa	TRUE			unknown	0.0408	0.087
673	TRUE	Empty	glycyl-tRNA synthetase subunit alpha [Campylobacter jejuni subsp. jejuni]	gi|756010012 (+3)		33 kDa		< 0.0001		unknown	-0.0308	0.0942	0.0276	-0.0021	-0.014	-0.2029	-0.0576	-0.0735	-0.0882	-0.0851	-0.032	-0.0942	-0.0155	0.0232	0.0294	0.0069	0.1873	0.0405	-0.063	-0.1584	-0.1496	-0.187	-0.111	0.0133			14.2	TRUE	Empty	succinyl-CoA synthetase subunit beta [Campylobacter jejuni subsp. jejuni]	gi|756090283 (+1)		42 kDa	TRUE			unknown	0.0551	-0.0442
675	TRUE	Empty	DNA-directed RNA polymerase subunit omega [Campylobacter jejuni subsp. jejuni]	gi|756010587 (+3)		8 kDa		0.011		unknown	-0.0171	0.0679	-0.0088	0.1068	-0.1266	-0.0251	0.0833	0.2287	0.2998	0.1457	0.0328	0.0697	0.1622	-0.2235	0.2905	-0.084	0.2557	0.065	0.0139	0.1749	-0.1784	0.1834	0.187	0.0819			3.3	TRUE	Empty	flagellin [Campylobacter jejuni subsp. jejuni]	gi|756091137		59 kDa	TRUE			unknown	-0.1005	-0.1125
314.1	TRUE	Empty	cystathionine beta-lyase [Campylobacter jejuni subsp. jejuni]	gi|756015477		43 kDa	TRUE	< 0.0001		unknown	-0.0083	-0.2445	-0.0114	-0.3968	-0.9227	-0.0033	0.9663	1.0125	0.8838	1.0342	0.8262	0.7999	5.9874	5.8936	5.9764	6.1822	6.2777	5.9571	0.734	0.8162	0.7155	1.0704	1.0616	0.6554			683	TRUE	Empty	capsid protein [Campylobacter jejuni subsp. jejuni]	gi|756010631 (+3)		44 kDa	TRUE			unknown	0.7711	-0.5763
14.2	TRUE	Empty	succinyl-CoA synthetase subunit beta [Campylobacter jejuni subsp. jejuni]	gi|756090283 (+1)		42 kDa	TRUE	< 0.0001		unknown	-0.045	-0.0185	-0.1747	0.0709	0.1775	0.1349	-0.0396	-0.1389	-0.0835	-0.1296	-0.0791	0.1144	-0.7812	-0.765	-0.7052	-0.7724	-1.0212	-0.8543	-0.4336	-0.4128	-0.3602	-0.7419	-0.7583	-0.7232			688	TRUE	Empty	guanosine polyphosphate pyrophosphohydrolase [Campylobacter jejuni subsp. jejuni]	gi|756009699 (+3)		55 kDa	TRUE			unknown	0.0966	0.0688
3.3	TRUE	Empty	flagellin [Campylobacter jejuni subsp. jejuni]	gi|756091137		59 kDa	TRUE	< 0.0001		unknown	-0.0643	0.0282	0.0269	0.0232	0.0764	-0.0235	-0.0579	-0.0699	0.0708	0.1958	0.358	0.1623	-1.3359	-1.377	-1.5658	-1.6855	-1.649	-1.4738	-0.661	-0.8596	-0.9586	-0.7646	-0.8121	-0.6164			689	TRUE	Empty	3-isopropylmalate dehydrogenase [Campylobacter jejuni subsp. jejuni]	gi|756011056 (+3)		39 kDa				unknown	-0.1356	0.2014
683	TRUE	Empty	capsid protein [Campylobacter jejuni subsp. jejuni]	gi|756010631 (+3)		44 kDa	TRUE	< 0.0001		unknown	0.195	-0.8746	-1.1534	0.9774	0.7233	0.5394	-2.941	-4.2884	-4.5052	-3.2029	-2.4	-3.7712	-2.3955	-2.6972	-2.6901	-4.0083	-2.6742	-3.0347	-2.9176	-2.7784	-2.7621	-4.1229	-2.6895	-3.2545			691	TRUE	Empty	fumarate reductase [Campylobacter jejuni subsp. jejuni]	gi|756090170 (+1)		30 kDa	TRUE			unknown	0.4442	-0.0195
688	TRUE	Empty	guanosine polyphosphate pyrophosphohydrolase [Campylobacter jejuni subsp. jejuni]	gi|756009699 (+3)		55 kDa	TRUE	< 0.0001		unknown	-0.0102	0.0963	0.06	-0.36	0.1628	-0.0232	-0.016	-0.0438	-0.2062	-0.1077	-0.1239	-0.2066	-0.1532	-0.1933	-0.2119	-0.0382	-0.5636	-0.1385	0.5482	0.5341	0.4676	0.3435	0.3716	0.193			693	TRUE	Empty	hypothetical protein PJ17_00820 [Campylobacter jejuni subsp. jejuni]	gi|756009527 (+3)		20 kDa	TRUE			unknown	-0.0271	0.1011
689	TRUE	Empty	3-isopropylmalate dehydrogenase [Campylobacter jejuni subsp. jejuni]	gi|756011056 (+3)		39 kDa		< 0.0001		unknown	-0.0171	-0.1265	-0.0654	-0.0482	-0.1002	0.3655	-0.1908	0.1462	0.0533	-0.046	-0.3633	0.0315	-0.1665	0.1545	-0.0446	0.1118	0.1767	-0.1665	0.1622	0.214	0.7467	0.2593	0.1811	0.4375			695	TRUE	Empty	penicillin-binding protein [Campylobacter jejuni subsp. jejuni]	gi|756009850 (+2)		68 kDa	TRUE			unknown	-0.0714	-0.051
691	TRUE	Empty	fumarate reductase [Campylobacter jejuni subsp. jejuni]	gi|756090170 (+1)		30 kDa	TRUE	< 0.0001		unknown	-0.144	0.0178	0.2895	-0.2167	-0.1241	0.5838	0.4219	-0.0418	-0.3859	-0.0319	0.1275	0.0451	-0.7473	-0.3475	-0.8116	-1.0157	-1.0099	-1.2947	-0.8842	-0.8189	-0.9237	-0.6387	-0.6513	-1.3963			39.1	TRUE	Empty	peptidylprolyl isomerase [Campylobacter jejuni subsp. jejuni]	gi|756009916 (+2)		31 kDa	TRUE			unknown	0.0353	-0.138
693	TRUE	Empty	hypothetical protein PJ17_00820 [Campylobacter jejuni subsp. jejuni]	gi|756009527 (+3)		20 kDa	TRUE	< 0.0001		unknown	0.0798	-0.0523	-0.0054	-0.2638	0.2033	-0.03	0.1187	0.2468	0.1459	0.0964	0.1243	0.2234	-0.5204	-0.344	-0.5249	-0.5887	-0.7193	-0.4173	-0.4043	-0.413	-0.3219	-0.0774	-0.453	-0.2482			696	TRUE	Empty	ATPase [Campylobacter jejuni subsp. jejuni]	gi|756010542 (+3)		49 kDa	TRUE			unknown	-0.0232	-0.0384
695	TRUE	Empty	penicillin-binding protein [Campylobacter jejuni subsp. jejuni]	gi|756009850 (+2)		68 kDa	TRUE	< 0.0001		unknown	-0.0956	-0.1909	0.0303	-0.0568	0.257	0.0365	-0.5242	-0.5038	-0.6154	-0.4333	-0.3904	-0.3539	-0.6165	-0.3377	-0.4975	-0.8567	-1.1851	-0.6514	-0.3795	-0.5579	-0.4792	-0.7629	-0.7032	-0.3771			697	TRUE	Empty	hypothetical protein PJ17_08800 [Campylobacter jejuni subsp. jejuni]	gi|756011012 (+3)		25 kDa	TRUE			unknown	-0.1298	-0.0854
39.1	TRUE	Empty	peptidylprolyl isomerase [Campylobacter jejuni subsp. jejuni]	gi|756009916 (+2)		31 kDa	TRUE	< 0.0001		unknown	0.2104	-0.0339	-0.1677	0.0362	0.0541	-0.022	0.0291	-0.1442	-0.0092	0.0027	-0.0042	0.1607	-0.2827	-0.1212	-0.0745	-0.1062	-0.1698	-0.1202	0.118	0.1993	0.1431	0.2641	-0.015	0.1929			698	TRUE	Empty	ABC transporter [Campylobacter jejuni subsp. jejuni]	gi|756011073 (+3)		27 kDa	TRUE			unknown	-0.0999	0.04
696	TRUE	Empty	ATPase [Campylobacter jejuni subsp. jejuni]	gi|756010542 (+3)		49 kDa	TRUE	< 0.0001		unknown	-0.0007	-0.1289	0.009	-0.0074	0.072	-0.0234	-0.1179	-0.1332	-0.1095	-0.1335	-0.2795	0.0747	0.3525	0.9325	0.4448	0.0847	-0.1588	0.3444	0.1698	0.1098	0.0503	0.1828	0.0408	0.3052			701	TRUE	Empty	UDP-galactopyranose mutase [Campylobacter jejuni subsp. jejuni]	gi|756010780		43 kDa	TRUE			unknown	0	-0.1038
697	TRUE	Empty	hypothetical protein PJ17_08800 [Campylobacter jejuni subsp. jejuni]	gi|756011012 (+3)		25 kDa	TRUE	< 0.0001		unknown	-0.0337	-0.0743	-0.0297	-0.1478	0.3251	-0.0624	-0.0798	-0.0354	0.0674	-0.0183	0.0184	0.5297	-0.2528	-0.0893	-0.1576	-0.0738	-0.8576	-0.3041	-0.2745	-0.3052	-0.3365	-0.4282	-0.6713	-0.1569			702	TRUE	Empty	transcriptional regulator [Campylobacter jejuni subsp. jejuni]	gi|756010885 (+3)		56 kDa	TRUE			unknown	0.0634	-0.1415
698	TRUE	Empty	ABC transporter [Campylobacter jejuni subsp. jejuni]	gi|756011073 (+3)		27 kDa	TRUE	< 0.0001		unknown	0.0128	0.0518	0.0302	-0.0778	-0.0313	0.073	0.0138	0.1536	0.0464	0.1586	0.1254	0.2226	-0.1505	-0.1518	-0.3096	-0.2396	-0.085	-0.1888	-0.1961	-0.131	-0.1273	0.0143	-0.2818	0.1141			704	TRUE	Empty	2-methylcitrate dehydratase [Campylobacter jejuni subsp. jejuni]	gi|756015479		49 kDa	TRUE			unknown	-0.1243	0.2176
701	TRUE	Empty	UDP-galactopyranose mutase [Campylobacter jejuni subsp. jejuni]	gi|756010780		43 kDa	TRUE	< 0.0001		unknown	-0.3373	0.2253	0.3523	-0.1343	0.1002	-0.3116	0	-0.5652	-0.3132	0.0084	-0.2887	-1.189	0.9936	0.3083	0.2834	0.3406	0.6667	0.7882	4.3747	4.1511	4.1496	4.399	4.9724	5.0097			707	TRUE	Empty	3'-5' exonuclease [Campylobacter jejuni subsp. jejuni]	gi|756010616 (+1)		38 kDa	TRUE			unknown	-0.4515	0.4253
702	TRUE	Empty	transcriptional regulator [Campylobacter jejuni subsp. jejuni]	gi|756010885 (+3)		56 kDa	TRUE	< 0.0001		unknown	0.0315	0.0259	0.071	-0.0904	0.0573	-0.0318	0.048	-0.1568	-0.2332	-0.0809	0.1254	0.0628	-0.1436	-0.0583	-0.076	-0.0332	-0.0864	-0.0508	-0.004	-0.1569	0.0444	-0.1639	-0.1437	-0.1616			708	TRUE	Empty	ABC transporter ATP-binding protein [Campylobacter jejuni subsp. jejuni]	gi|756015324 (+2)		25 kDa	TRUE			unknown	-0.0403	-0.0147
704	TRUE	Empty	2-methylcitrate dehydratase [Campylobacter jejuni subsp. jejuni]	gi|756015479		49 kDa	TRUE	< 0.0001		unknown	-0.0299	-0.1442	-0.9783	0.2403	0.18	0.0116	0.3191	0.661	0.5433	0.7299	0.1073	0.3787	4.509	4.3028	5.2572	5.0445	6.7466	4.8923	0.1671	0.5473	0.3437	0.1926	0.1722	0.2977			709	TRUE	Empty	NADH dehydrogenase [Campylobacter jejuni subsp. jejuni]	gi|756015636 (+2)		26 kDa	TRUE			unknown	-0.5101	0.1132
707	TRUE	Empty	3'-5' exonuclease [Campylobacter jejuni subsp. jejuni]	gi|756010616 (+1)		38 kDa	TRUE	< 0.0001		unknown	-0.1226	-0.2194	-0.3593	0.2271	0.4727	0.3209	-5.2247	-4.3478	-5.6129	-4.1149	-5.4207	0	-3.8176	-3.5712	-3.7939	-3.9375	-4.208	-4.685	-0.4656	-0.7486	-0.8348	-0.6098	0.2512	-0.3734			711	TRUE	Empty	hypothetical protein PJ19_09625 (plasmid) [Campylobacter jejuni subsp. jejuni]	gi|756095549 (+1)		37 kDa	TRUE			unknown	0.3919	-0.5649
708	TRUE	Empty	ABC transporter ATP-binding protein [Campylobacter jejuni subsp. jejuni]	gi|756015324 (+2)		25 kDa	TRUE	< 0.0001		unknown	-0.0237	0.0126	-0.0454	0.0649	-0.0331	0.0117	0.0672	0.0929	0.0395	0.0387	0.1384	0.1904	0.1672	0.1985	0.2087	0.0577	0.0593	0.1369	-0.1227	-0.0481	-0.1737	-0.2425	-0.2845	-0.0989			713	TRUE	Empty	glucose-1-phosphate cytidylyltransferase [Campylobacter jejuni subsp. jejuni]	gi|756010777		30 kDa	TRUE			unknown	0	0
709	TRUE	Empty	NADH dehydrogenase [Campylobacter jejuni subsp. jejuni]	gi|756015636 (+2)		26 kDa	TRUE	< 0.0001		unknown	0.0357	0.0817	-0.0196	0.0062	0.1664	-0.4749	-0.5466	0.0768	-0.0856	-0.0285	0.3246	0.0629	-0.2416	-0.3458	-0.2045	-0.1757	-0.5415	0.3789	-0.1173	-0.033	-0.0757	-0.1747	-0.2996	0.8			141.1	TRUE	Empty	delta-aminolevulinic acid dehydratase [Campylobacter jejuni subsp. jejuni]	gi|756015051 (+2)		36 kDa	TRUE			unknown	-0.1	0.0879
711	TRUE	Empty	hypothetical protein PJ19_09625 (plasmid) [Campylobacter jejuni subsp. jejuni]	gi|756095549 (+1)		37 kDa	TRUE	< 0.0001		unknown	-0.5467	-0.174	0.1487	-0.0182	0.4359	0.272	0.021	-0.9358	-0.6939	-0.419	-0.2844	0.0842	-3.2759	-3.8851	-3.7921	-3.8244	-4.603	-4.4902	-3.0448	-3.3119	-3.5662	-3.8203	-4.9654	-4.217			714	TRUE	Empty	molybdenum cofactor biosynthesis protein MoeA [Campylobacter jejuni subsp. jejuni]	gi|756009526 (+3)		37 kDa	TRUE			unknown	0.0143	0.0689
713	TRUE	Empty	glucose-1-phosphate cytidylyltransferase [Campylobacter jejuni subsp. jejuni]	gi|756010777		30 kDa	TRUE	< 0.0001		unknown	0.1844	0.0017	0.1576	-0.6638	-0.4423	0.5324	0	0	-0.6368	-1.9495	-0.2868	-1.706	0.7834	0.9654	0.8423	0.4434	1.3754	0.4177	5.072	4.6798	5.6293	5.9879	5.6594	5.7204			716	TRUE	Empty	membrane protein [Campylobacter jejuni subsp. jejuni]	gi|756010570 (+3)		26 kDa				unknown	0.0276	0.0165
141.1	TRUE	Empty	delta-aminolevulinic acid dehydratase [Campylobacter jejuni subsp. jejuni]	gi|756015051 (+2)		36 kDa	TRUE	< 0.0001		unknown	0.0515	-0.0112	-0.1846	0.0512	0.1061	0.06	-0.1179	0.0699	-0.0631	-0.1004	-0.1937	0.3014	0.2682	0.5821	0.3394	0.6669	0.2164	0.3845	-1.668	-1.7086	-1.1694	-1.1578	-1.385	-1.3645			719	TRUE	Empty	peptidase M24 [Campylobacter jejuni subsp. jejuni]	gi|756010406 (+3)		34 kDa	TRUE			unknown	-0.0073	0.0524
714	TRUE	Empty	molybdenum cofactor biosynthesis protein MoeA [Campylobacter jejuni subsp. jejuni]	gi|756009526 (+3)		37 kDa	TRUE	< 0.0001		unknown	-0.1587	0.1886	0.1803	-0.0023	-0.1214	0.088	0.0709	0.1255	-0.0393	0.0178	0.1651	-0.0126	-0.1831	-0.2012	-0.2706	-0.451	-0.1708	-0.2719	-0.0557	-0.2381	-0.3143	-0.2739	0.135	-0.0158			721	TRUE	Empty	sugar nucleotidyltransferase [Campylobacter jejuni subsp. jejuni]	gi|756015498 (+2)		30 kDa	TRUE			unknown	0.0883	-0.0526
716	TRUE	Empty	membrane protein [Campylobacter jejuni subsp. jejuni]	gi|756010570 (+3)		26 kDa		0.0021		unknown	-0.0103	-0.0026	0.1409	-0.075	-0.1995	0.1341	0.0937	0.0826	-0.1123	-0.0132	0.0528	0.2296	-0.0594	0.2736	-0.0132	-0.4972	-0.2896	-0.1597	0.2764	0.1125	0.2617	0.2431	0.0093	0.0789			722	TRUE	Empty	chain-length determining protein [Campylobacter jejuni subsp. jejuni]	gi|756009709 (+3)		10 kDa				unknown	-0.0611	0.0302
719	TRUE	Empty	peptidase M24 [Campylobacter jejuni subsp. jejuni]	gi|756010406 (+3)		34 kDa	TRUE	< 0.0001		unknown	-0.0881	0.038	0.0556	-0.0249	-0.0651	0.073	-0.0835	-0.0238	-0.0858	-0.1021	-0.0346	-0.0541	-0.3443	-0.5107	-0.3297	-0.5256	-0.5478	-0.5577	0.0294	-0.0249	-0.0211	-0.0038	0.1547	0.1212			723	TRUE	Empty	shikimate dehydrogenase [Campylobacter jejuni subsp. jejuni]	gi|756009749 (+3)		30 kDa	TRUE			unknown	-0.0145	-0.0127
721	TRUE	Empty	sugar nucleotidyltransferase [Campylobacter jejuni subsp. jejuni]	gi|756015498 (+2)		30 kDa	TRUE	< 0.0001		unknown	-0.067	0.0988	-0.0548	-0.106	-0.0813	0.082	0.2942	0.1533	0.0398	0.1216	0.3032	0.4333	0.5096	0.5231	0.5918	0.5463	0.4211	0.402	-4.1726	-3.4135	-3.9433	-4.2308	-3.2574	-3.6838			726	TRUE	Empty	protein-L-isoaspartate O-methyltransferase [Campylobacter jejuni subsp. jejuni]	gi|756014309 (+2)		24 kDa	TRUE			unknown	-0.0799	0.0448
722	TRUE	Empty	chain-length determining protein [Campylobacter jejuni subsp. jejuni]	gi|756009709 (+3)		10 kDa		< 0.0001		unknown	0.0263	0.0317	-0.0376	-0.0729	-0.0653	0.0103	-0.0319	0.0593	0.142	0.0987	-0.114	-0.0252	-0.2441	-0.419	-0.1851	-0.0738	-0.0806	-0.2416	-0.4032	-0.2657	-0.3438	-0.3673	-0.5656	-0.4042			728	TRUE	Empty	methionine ABC transporter substrate-binding protein [Campylobacter jejuni subsp. jejuni]	gi|756014846 (+2)		29 kDa	TRUE			unknown	-0.0667	-0.0489
723	TRUE	Empty	shikimate dehydrogenase [Campylobacter jejuni subsp. jejuni]	gi|756009749 (+3)		30 kDa	TRUE	< 0.0001		unknown	-0.0147	-0.0363	0.0196	0.0081	-0.0303	0.0475	-0.1252	-0.1234	-0.2001	-0.073	-0.0118	-0.1403	0.3303	0.6078	0.5785	0.3492	0.5668	0.266	0.2358	0.2547	0.0843	0.2509	0.2804	0.3924			729	TRUE	Empty	chromosome partitioning protein ParA (plasmid) [Campylobacter jejuni subsp. jejuni]	gi|756099263 (+1)		26 kDa	TRUE			unknown	0.8175	-0.355
726	TRUE	Empty	protein-L-isoaspartate O-methyltransferase [Campylobacter jejuni subsp. jejuni]	gi|756014309 (+2)		24 kDa	TRUE	< 0.0001		unknown	0.0385	0.0172	0.1147	0.1755	-0.1364	-0.1914	-0.0706	0.0541	0.0143	-0.0005	-0.2246	0.1107	-0.229	-0.0474	-0.113	-0.0855	-0.6156	-0.1152	0.1998	0.2183	0.2504	0.2571	0.4376	0.2124			731	TRUE	Empty	biotin synthase [Campylobacter jejuni subsp. jejuni]	gi|756011023 (+3)		31 kDa	TRUE			unknown	0.0492	0.0013
728	TRUE	Empty	methionine ABC transporter substrate-binding protein [Campylobacter jejuni subsp. jejuni]	gi|756014846 (+2)		29 kDa	TRUE	< 0.0001		unknown	0.0795	-0.0583	-0.1805	-0.1686	0.0686	0.053	0.3291	0.3468	0.3799	0.445	0.2765	0.7794	-0.1245	-0.3815	-0.2771	0.1167	-0.1212	-0.3918	0.3892	0.9748	0.8276	1.0275	0.2998	0.6845			5.3	TRUE	Empty	chemotaxis protein [Campylobacter jejuni subsp. jejuni]	gi|756014276		72 kDa	TRUE			unknown	0.0396	-0.105
729	TRUE	Empty	chromosome partitioning protein ParA (plasmid) [Campylobacter jejuni subsp. jejuni]	gi|756099263 (+1)		26 kDa	TRUE	< 0.0001		unknown	-0.3753	-0.1449	-0.0318	-0.011	0.25	0.6848	0.7471	-0.4255	-0.5456	-0.216	0.1588	0.2344	-3.2477	-3.7413	-3.4505	-3.6442	-3.8876	-4.4429	-2.9632	-3.1294	-3.1454	-3.4576	-3.7818	-5.2639			734	TRUE	Empty	30S ribosomal protein S21 [Campylobacter jejuni subsp. jejuni]	gi|756009715 (+3)		9 kDa	TRUE			unknown	0.0207	0.1104
731	TRUE	Empty	biotin synthase [Campylobacter jejuni subsp. jejuni]	gi|756011023 (+3)		31 kDa	TRUE	< 0.0001		unknown	-0.0039	-0.0649	-0.073	0.1029	0.1334	-0.1236	0.0102	-0.0378	-0.1189	-0.1797	0.1246	-0.0612	-0.3944	-0.2516	-0.2456	-0.2523	-0.1795	-0.2468	-0.0925	-0.0974	-0.0203	-0.4518	-0.36	-0.3866			736	TRUE	Empty	nitrogen fixation protein NifU [Campylobacter jejuni subsp. jejuni]	gi|756010966 (+3)		10 kDa	TRUE			unknown	0.0254	0.1878
5.3	TRUE	Empty	chemotaxis protein [Campylobacter jejuni subsp. jejuni]	gi|756014276		72 kDa	TRUE	< 0.0001		unknown	0.009	0.0268	-0.0341	-0.0028	0.0177	-0.0515	-0.01	-0.1546	-0.1636	-0.1697	0.0309	0.1362	0.4629	0.9284	0.3212	0.4817	0.3494	0.6014	-0.6151	-0.6297	-0.6007	-0.7047	-0.7665	-0.7362			171.1	TRUE	Empty	methionine ABC transporter substrate-binding protein [Campylobacter jejuni subsp. jejuni]	gi|756014847 (+2)		29 kDa	TRUE			unknown	0.0975	-0.2436
734	TRUE	Empty	30S ribosomal protein S21 [Campylobacter jejuni subsp. jejuni]	gi|756009715 (+3)		9 kDa	TRUE	0.0019		unknown	-0.1008	0.2157	0.0322	0.0005	-0.1383	-0.0948	0.1304	0.2201	0.1648	0.0676	-0.0338	0.048	0.069	-0.675	-0.0087	0.0241	0.196	0.0821	-0.0815	-0.0998	-0.1455	0.0853	-0.0081	-0.1259			745	TRUE	Empty	50S ribosomal protein L32 [Campylobacter jejuni subsp. jejuni]	gi|756009677 (+3)		6 kDa	TRUE			unknown	-0.114	0.0876
736	TRUE	Empty	nitrogen fixation protein NifU [Campylobacter jejuni subsp. jejuni]	gi|756010966 (+3)		10 kDa	TRUE	< 0.0001		unknown	0.18	-0.1021	-0.0834	-0.0724	0.0281	0.0459	-0.0637	0.0987	-0.0403	-0.0893	-0.0965	-0.4963	-0.5301	-0.5964	-0.2873	-0.3524	-0.4206	-0.3993	-0.1772	0.1013	0.105	0.2223	0.234	0.1599			746	TRUE	Empty	ATP/GTP-binding protein [Campylobacter jejuni subsp. jejuni]	gi|756010056		59 kDa	TRUE			unknown	-0.074	0.2535
171.1	TRUE	Empty	methionine ABC transporter substrate-binding protein [Campylobacter jejuni subsp. jejuni]	gi|756014847 (+2)		29 kDa	TRUE	< 0.0001		unknown	0.1563	-0.0169	-0.1783	0.0012	-0.0788	0.2073	0.5714	0.2302	0.4247	0.6004	0.1036	0.996	-0.2472	-0.6055	-0.1878	-0.1528	-0.3347	-0.2139	-1.3513	-0.4598	-1.0835	-0.6145	-1.4015	-1.1447			747	TRUE	Empty	lipoprotein [Campylobacter jejuni subsp. jejuni]	gi|756014742 (+2)		29 kDa				unknown	-0.0377	-0.0038
745	TRUE	Empty	50S ribosomal protein L32 [Campylobacter jejuni subsp. jejuni]	gi|756009677 (+3)		6 kDa	TRUE	< 0.0001		unknown	0.0095	0.1402	0.1235	-0.0013	-0.1752	-0.0098	0.1331	0.3348	0.2161	0.3006	0.2922	0.0442	-0.0462	-0.8785	-0.1579	-0.0292	0.1747	0.0327	-0.2864	0.0017	-0.2669	-0.3521	-0.1279	-0.5236			750	TRUE	Empty	GTP-binding protein [Campylobacter jejuni subsp. jejuni]	gi|756009888		42 kDa	TRUE			unknown	-0.4367	0.4066
746	TRUE	Empty	ATP/GTP-binding protein [Campylobacter jejuni subsp. jejuni]	gi|756010056		59 kDa	TRUE	< 0.0001		unknown	0.0138	0.294	0.0622	-0.1826	-0.0854	-0.1474	-0.4349	-0.1073	-0.2875	-0.269	-0.7234	-0.5451	0.1948	-0.1171	0.2947	0.4118	0.2231	0.4212	4.0594	3.5057	3.8337	4.6792	4.0406	3.7547			753	TRUE	Empty	sporulation initiation inhibitor Soj [Campylobacter jejuni subsp. jejuni]	gi|756009465 (+3)		29 kDa				unknown	-0.4339	-0.0304
747	TRUE	Empty	lipoprotein [Campylobacter jejuni subsp. jejuni]	gi|756014742 (+2)		29 kDa		< 0.0001		unknown	-0.0868	0.0025	0.1013	-0.0074	-0.0452	0.0055	-0.0604	-0.0265	-0.0811	-0.1187	0.0959	-0.0048	-0.0404	0.0739	-0.0425	-0.1724	-0.1031	-0.0882	-0.0952	-0.1453	-0.0711	-0.1261	-0.0474	-0.0866			5.4	TRUE	Empty	chemotaxis protein [Campylobacter jejuni subsp. jejuni]	gi|756009618		78 kDa	TRUE			unknown	0.1813	-0.1271
750	TRUE	Empty	GTP-binding protein [Campylobacter jejuni subsp. jejuni]	gi|756009888		42 kDa	TRUE	< 0.0001		unknown	0.0352	0.015	-0.1327	0.0184	-0.0607	0.0774	-1.1819	-0.3387	-2.2855	-1.3454	-0.5235	-0.9791	0.3913	0.4198	0.5789	0.3967	0.469	0.2313	3.7331	4.6565	5.1509	4.4304	4.6058	4.1716			756	TRUE	Empty	hypothetical protein PJ17_01815 [Campylobacter jejuni subsp. jejuni]	gi|756009719 (+2)		18 kDa	TRUE			unknown	0.0003	0.0275
753	TRUE	Empty	sporulation initiation inhibitor Soj [Campylobacter jejuni subsp. jejuni]	gi|756009465 (+3)		29 kDa		< 0.0001		unknown	-0.148	0.0693	-0.0114	0.0097	-0.1607	0.2567	-0.4286	-0.0251	0.1665	0.0326	0.1612	-0.0217	-0.1359	-0.3207	-0.4597	-0.1549	-0.065	-1.0024	0.2448	0.0662	0.2104	0.2845	0.175	0.8812			757	TRUE	Empty	glutamyl-tRNA amidotransferase [Campylobacter jejuni subsp. jejuni]	gi|756009742 (+3)		11 kDa	TRUE			unknown	-0.0605	-0.2134
5.4	TRUE	Empty	chemotaxis protein [Campylobacter jejuni subsp. jejuni]	gi|756009618		78 kDa	TRUE	< 0.0001		unknown	0.0769	0.3016	0.0469	-0.4096	-0.2743	-0.197	-0.0951	-0.4035	-0.2938	-0.7932	-0.3666	-0.5243	0.5077	0.3362	0.6574	0.5854	0.2393	-0.0752	3.7697	3.4157	3.8509	4.5803	4.0656	3.199			758	TRUE	Empty	hypothetical protein PJ19_03830 [Campylobacter jejuni subsp. jejuni]	gi|756090454 (+1)		35 kDa	TRUE			unknown	-0.0924	0.1058
756	TRUE	Empty	hypothetical protein PJ17_01815 [Campylobacter jejuni subsp. jejuni]	gi|756009719 (+2)		18 kDa	TRUE	< 0.0001		unknown	0.0837	0.0666	0.0096	-0.0363	-0.0744	-0.0068	0.0198	0.047	0.1539	0.0301	-0.0097	-0.016	-0.1632	-0.2266	0.1893	0.1624	0.1654	0.205	0.1482	0.2274	0.1115	0.2655	0.2934	0.1461			34.1	TRUE	Empty	5-methyltetrahydropteroyltriglutamate--homocysteine methyltransferase [Campylobacter jejuni subsp. jejuni]	gi|756091010 (+1)		87 kDa	TRUE			unknown	0.0028	-0.209
757	TRUE	Empty	glutamyl-tRNA amidotransferase [Campylobacter jejuni subsp. jejuni]	gi|756009742 (+3)		11 kDa	TRUE	1		unknown	0.3066	-0.0066	-0.1951	-0.2307	-0.0314	0.1788	-0.0895	-0.2424	0.089	0.3012	-0.0157	-0.1826	-0.432	-0.0682	0.1472	-0.2835	0.2035	0.0897	0.1321	-0.1598	-0.4357	0.123	0.2749	0.0425			3.4	TRUE	Empty	flagellin [Campylobacter jejuni subsp. jejuni]	gi|756104467		60 kDa	TRUE			unknown	-0.2301	-0.1202
758	TRUE	Empty	hypothetical protein PJ19_03830 [Campylobacter jejuni subsp. jejuni]	gi|756090454 (+1)		35 kDa	TRUE	< 0.0001		unknown	0.0093	0.1989	0.1389	-0.1988	0.1583	-0.1035	-0.1757	0.0225	0.0783	-0.0296	-0.1765	0.0354	-4.4194	-3.9918	-3.6643	-3.8608	-3.7888	-3.5334	-3.6737	-3.8713	-3.9353	-3.5149	-4.2004	-3.712			759	TRUE	Empty	flagellar motor switch protein FliM [Campylobacter jejuni subsp. jejuni]	gi|756009427 (+3)		41 kDa	TRUE			unknown	-0.2614	0.0168
34.1	TRUE	Empty	5-methyltetrahydropteroyltriglutamate--homocysteine methyltransferase [Campylobacter jejuni subsp. jejuni]	gi|756091010 (+1)		87 kDa	TRUE	< 0.0001		unknown	0.1068	-0.0036	-0.2392	-0.1234	0.1254	0.166	0.5641	0.3524	1.0439	0.7229	-0.1604	0.9406	-0.7002	-0.8212	-0.3322	0.0126	-0.7663	-0.7319	-1.7962	-1.0251	-1.7228	-1.8141	-2.0664	-1.8232			760	TRUE	Empty	coproporphyrinogen III oxidase [Campylobacter jejuni subsp. jejuni]	gi|756009708 (+2)		52 kDa	TRUE			unknown	-0.0164	-0.0926
3.4	TRUE	Empty	flagellin [Campylobacter jejuni subsp. jejuni]	gi|756104467		60 kDa	TRUE	< 0.0001		unknown	-0.101	0.0527	0.0125	0.0906	0.2908	0.1701	-0.4579	-0.348	-0.0314	-0.0562	0.0437	-0.155	-2.4147	-2.4779	-2.3381	-2.5456	-2.6591	-2.5714	-1.6699	-1.8758	-1.8973	-1.5581	-1.6768	-1.318			761	TRUE	Empty	hypothetical protein PJ17_07510 [Campylobacter jejuni subsp. jejuni]	gi|756010772		37 kDa	TRUE			unknown	-0.035	-1.3722
759	TRUE	Empty	flagellar motor switch protein FliM [Campylobacter jejuni subsp. jejuni]	gi|756009427 (+3)		41 kDa	TRUE	< 0.0001		unknown	-0.0945	-0.0376	-0.0004	0.0527	0.0382	0.0518	-0.4883	-0.2101	-0.2453	-0.2377	-0.2479	-0.15	-0.5264	-0.5783	-0.6038	-0.6883	-0.7517	-0.764	-0.5455	-0.4976	-0.468	-0.4682	-0.7547	-0.3159			762	TRUE	Empty	UDP pyrophosphate phosphatase [Campylobacter jejuni subsp. jejuni]	gi|756091223 (+1)		43 kDa				unknown	0.5697	0.0626
760	TRUE	Empty	coproporphyrinogen III oxidase [Campylobacter jejuni subsp. jejuni]	gi|756009708 (+2)		52 kDa	TRUE	< 0.0001		unknown	-0.1299	0.1139	0.1074	0.0654	-0.0834	-0.0788	0.0132	-0.063	-0.1064	-0.0769	0.3238	0.0149	-0.7145	-0.7487	-0.8187	-0.7458	-0.6049	-0.6455	-0.0869	-0.1998	-0.2243	-0.3001	-0.1519	-0.192			764	TRUE	Empty	50S ribosomal protein L31 [Campylobacter jejuni subsp. jejuni]	gi|756009520 (+3)		7 kDa				unknown	0.1334	-0.1536
761	TRUE	Empty	hypothetical protein PJ17_07510 [Campylobacter jejuni subsp. jejuni]	gi|756010772		37 kDa	TRUE	< 0.0001		unknown	-0.0114	-0.0262	0.0845	0.0817	-0.0969	-0.0318	-0.6577	-1.9948	-0.896	-0.3627	-0.588	-0.7293	0.4425	0.5027	0.5125	0.5643	0.5829	0.588	4.4149	4.1609	4.588	4.367	4.4927	3.6995			765	TRUE	Empty	glutamyl-tRNA reductase [Campylobacter jejuni subsp. jejuni]	gi|756009866 (+3)		49 kDa	TRUE			unknown	-0.1353	-0.2121
762	TRUE	Empty	UDP pyrophosphate phosphatase [Campylobacter jejuni subsp. jejuni]	gi|756091223 (+1)		43 kDa		< 0.0001		unknown	-0.2643	-0.3821	0.1025	0.1101	0.2618	0.3239	0.4963	-0.0108	-0.8139	-0.2028	0.3007	0.043	-3.5747	-4.1977	-3.5762	-4.1808	-3.5799	-3.8211	-3.1626	-2.844	-3.2522	-3.9563	-3.9839	-4.3251			772	TRUE	Empty	4-hydroxy-3-methylbut-2-enyl diphosphate reductase [Campylobacter jejuni subsp. jejuni]	gi|756014955 (+2)		32 kDa	TRUE			unknown	-0.0383	0.0891
764	TRUE	Empty	50S ribosomal protein L31 [Campylobacter jejuni subsp. jejuni]	gi|756009520 (+3)		7 kDa		0.00086		unknown	0.1383	0.204	-0.0429	-0.0169	-0.1009	-0.1854	0.3787	0.0916	0.419	0.0995	0.2548	0.2351	0.1837	-0.6615	0.1384	0.2467	0.2768	0.3665	0.065	0.0627	0.2439	-0.0043	0.0661	-0.0598			773	TRUE	Empty	SAM-dependent methlyltransferase [Campylobacter jejuni subsp. jejuni]	gi|756015416		28 kDa	TRUE			unknown	-0.2798	0.3472
765	TRUE	Empty	glutamyl-tRNA reductase [Campylobacter jejuni subsp. jejuni]	gi|756009866 (+3)		49 kDa	TRUE	< 0.0001		unknown	-0.1238	0.0391	-0.002	0.0129	-0.1205	0.2652	-0.2672	-0.344	-0.3237	-0.029	0.0542	-0.1452	0.0737	0.0725	0.0731	-0.1733	0.1113	0.2845	0.194	0.0376	0.2039	-0.0063	0.258	0.0516			774	TRUE	Empty	glycerol-3-phosphate dehydrogenase [Campylobacter jejuni subsp. jejuni]	gi|756090756 (+1)		48 kDa				unknown	0.1294	0.1525
772	TRUE	Empty	4-hydroxy-3-methylbut-2-enyl diphosphate reductase [Campylobacter jejuni subsp. jejuni]	gi|756014955 (+2)		32 kDa	TRUE	< 0.0001		unknown	-0.0692	0.0862	0.1525	-0.005	-0.1407	-0.0383	-0.0585	0.0689	-0.0841	-0.0688	0.0715	-0.1111	0.238	0.29	0.3051	0.0089	0.3868	0.2288	0.0018	-0.1854	-0.1905	0.0817	0.1298	-0.0359			771	TRUE	Empty	preprotein translocase subunit TatA [Campylobacter jejuni subsp. jejuni]	gi|756010492 (+3)		9 kDa				unknown	-0.0284	0.0447
773	TRUE	Empty	SAM-dependent methlyltransferase [Campylobacter jejuni subsp. jejuni]	gi|756015416		28 kDa	TRUE	< 0.0001		unknown	-0.4693	-0.2705	-1.5376	0.0984	0	0.2759	0.3973	1.0244	0.7969	0.8225	0.4761	0	5.3707	5.6692	4.6622	6.1226	8.1659	5.334	0.0379	0.6175	0.4409	0.1145	0.957	0.4249			775	TRUE	Empty	phosphoribosylglycinamide formyltransferase [Campylobacter jejuni subsp. jejuni]	gi|756009549 (+3)		21 kDa				unknown	0.0309	-0.1356
774	TRUE	Empty	glycerol-3-phosphate dehydrogenase [Campylobacter jejuni subsp. jejuni]	gi|756090756 (+1)		48 kDa		0.00057		unknown	-0.1649	0.2676	0.2713	-0.0292	-0.1804	-0.1173	0.0835	0.1066	-0.2457	-0.1031	0.0367	-0.2215	0.1295	0.7126	0.136	-0.199	0.2348	-0.0146	-0.8594	-0.6732	-0.7221	-0.113	0.0052	-0.0831			776	TRUE	Empty	thioredoxin [Campylobacter jejuni subsp. jejuni]	gi|756010523		21 kDa				unknown	0.014	0.0937
771	TRUE	Empty	preprotein translocase subunit TatA [Campylobacter jejuni subsp. jejuni]	gi|756010492 (+3)		9 kDa		< 0.0001		unknown	-0.414	0.1118	0.0526	-0.0946	0.0524	0.1057	0.0654	0.1385	0.3787	0.18	-0.0051	0.0051	-0.0386	-0.5429	-0.1295	-0.4473	-0.1196	-0.4386	0.1352	-0.1375	-0.0639	-0.0293	0.2492	-0.1239			778	TRUE	Empty	ATP-binding protein [Campylobacter jejuni subsp. jejuni]	gi|756010403 (+3)		29 kDa	TRUE			unknown	0.1037	-0.012
775	TRUE	Empty	phosphoribosylglycinamide formyltransferase [Campylobacter jejuni subsp. jejuni]	gi|756009549 (+3)		21 kDa		0.00054		unknown	-0.0087	0.0379	0.0731	-0.1493	-0.1784	-0.0112	0.186	0.0195	0.3262	0.0406	0.1794	0.2416	-0.0631	0.0052	-0.054	-0.1252	-0.3416	-0.5423	0.1163	0.0192	0.1664	0.1807	0.6556	0.098			779	TRUE	Empty	hypothetical protein PJ17_06650 [Campylobacter jejuni subsp. jejuni]	gi|756010617 (+1)		25 kDa	TRUE			unknown	-0.1577	-0.0601
776	TRUE	Empty	thioredoxin [Campylobacter jejuni subsp. jejuni]	gi|756010523		21 kDa		< 0.0001		unknown	0.0052	-0.6037	0.0809	-0.1381	0.0983	0.2091	0.085	0.1646	0.0552	0.0399	-0.0575	0.1091	0.221	0.4577	0.2468	0.3248	-0.0513	-0.3296	0.5243	0.3754	0.5361	0.7791	0.4542	1.1256			781	TRUE	Empty	MerR family transcriptional regulator [Campylobacter jejuni subsp. jejuni]	gi|756010546 (+3)		15 kDa				unknown	-0.6384	0.0975
778	TRUE	Empty	ATP-binding protein [Campylobacter jejuni subsp. jejuni]	gi|756010403 (+3)		29 kDa	TRUE	0.24		unknown	-0.1747	0.101	0.0951	-0.0139	-0.0348	0.0323	0.0281	-0.0876	-0.183	-0.0888	-0.007	-0.0341	0.0109	0.2267	-0.0653	-0.1438	-0.0599	-0.1274	0.0838	-0.2343	-0.0881	-0.1053	0.0443	0.0218			103.1	TRUE	Empty	fibronectin-binding protein [Campylobacter jejuni subsp. jejuni]	gi|756015551 (+2)		36 kDa	TRUE			unknown	-0.1213	-0.1323
779	TRUE	Empty	hypothetical protein PJ17_06650 [Campylobacter jejuni subsp. jejuni]	gi|756010617 (+1)		25 kDa	TRUE	< 0.0001		unknown	0.0273	-0.4848	-0.1427	0.3356	0.0923	0.1414	-4.5066	-4.409	-3.8438	-4.2716	-4.7219	-4.6363	-3.7032	-3.2869	-3.502	-3.8269	-3.6879	-3.7603	-0.4232	-1.0208	-0.7283	-0.3085	-0.5375	-0.2001			784	TRUE	Empty	translation elongation factor [Campylobacter jejuni subsp. jejuni]	gi|756010735 (+2)		69 kDa	TRUE			unknown	-0.0049	0.1729
781	TRUE	Empty	MerR family transcriptional regulator [Campylobacter jejuni subsp. jejuni]	gi|756010546 (+3)		15 kDa		< 0.0001		unknown	-0.1654	-0.0627	-0.0665	0.0032	-0.0472	0.5172	-0.7074	0.0285	-0.0669	-0.1268	0.084	0.0535	-0.2805	-0.3886	-0.287	-0.4013	-0.3348	-0.8774	-0.185	-0.118	-0.0935	-0.392	-0.1977	0.5356			65.1	TRUE	Empty	phosphate acetyltransferase [Campylobacter jejuni subsp. jejuni]	gi|756014772		56 kDa	TRUE			unknown	0.1192	-0.0235
103.1	TRUE	Empty	fibronectin-binding protein [Campylobacter jejuni subsp. jejuni]	gi|756015551 (+2)		36 kDa	TRUE	< 0.0001		unknown	0.0942	-0.0235	-0.0836	-0.0273	0.0058	0.0439	0.0133	0.0023	-0.0131	0.2548	0.1637	0.2558	0.3734	0.7421	0.3051	0.1875	0.0463	0.1531	-0.6359	-0.774	-0.5047	-0.696	-0.6477	-0.2622			785	TRUE	Empty	thiamine biosynthesis protein ThiF [Campylobacter jejuni subsp. jejuni]	gi|756015799 (+2)		30 kDa	TRUE			unknown	-0.0913	-0.0542
784	TRUE	Empty	translation elongation factor [Campylobacter jejuni subsp. jejuni]	gi|756010735 (+2)		69 kDa	TRUE	< 0.0001		unknown	-0.0709	-0.0103	0.1277	0.0328	-0.018	-0.0417	0.0176	0.1954	0.0038	-0.0768	0.0031	0.04	-0.1518	-0.2293	-0.2631	-0.255	-0.2631	-0.1491	-0.0918	-0.0454	-0.0129	0.0101	-0.0166	-0.1197			786	TRUE	Empty	thymidylate kinase [Campylobacter jejuni subsp. jejuni]	gi|756010064 (+3)		22 kDa	TRUE			unknown	-0.1055	0.11
65.1	TRUE	Empty	phosphate acetyltransferase [Campylobacter jejuni subsp. jejuni]	gi|756014772		56 kDa	TRUE	< 0.0001		unknown	0.1629	-0.09	-0.0241	-0.0569	0.1087	-0.1449	0.0914	-0.0514	-0.1136	0.0464	-0.2143	0.0964	0.6302	0.7495	0.9924	0.6706	0.6685	0.9781	0.069	0.0299	0.0228	-0.0103	-0.304	-0.3336			787	TRUE	Empty	hypothetical protein PJ17_05950 [Campylobacter jejuni subsp. jejuni]	gi|756010480 (+3)		10 kDa	TRUE			unknown	0.1614	0.1042
785	TRUE	Empty	thiamine biosynthesis protein ThiF [Campylobacter jejuni subsp. jejuni]	gi|756015799 (+2)		30 kDa	TRUE	< 0.0001		unknown	0.0006	-0.0763	-0.1993	-0.0346	0.2462	0.1554	-0.0924	-0.0553	0.1636	0.0355	-0.0613	0.0233	-0.3798	-0.4051	-0.3024	-0.2294	-0.7561	-0.3722	-2.6565	-2.4338	-2.169	-3.3672	-2.524	-3.2085			788	TRUE	Empty	sugar transferase [Campylobacter jejuni subsp. jejuni]	gi|756091213 (+1)		74 kDa	TRUE			unknown	0.352	-0.1374
786	TRUE	Empty	thymidylate kinase [Campylobacter jejuni subsp. jejuni]	gi|756010064 (+3)		22 kDa	TRUE	0.0028		unknown	-0.037	-0.0235	-0.0341	-0.0133	-0.0446	0.0808	-0.2535	-0.0379	-0.0863	-0.1203	-0.154	-0.2072	-0.1147	-0.0803	-0.0029	-0.0019	-0.0016	-0.1103	-0.1022	-0.0821	-0.0115	-0.0873	-0.0622	0.3497			790	TRUE	Empty	RNA polymerase sigma 70 [Campylobacter jejuni subsp. jejuni]	gi|756009428 (+3)		27 kDa				unknown	0.0211	-0.0766
787	TRUE	Empty	hypothetical protein PJ17_05950 [Campylobacter jejuni subsp. jejuni]	gi|756010480 (+3)		10 kDa	TRUE	< 0.0001		unknown	0.1196	0.2008	0.0788	-0.0045	-0.2156	-0.1335	0.12	0.0628	-0.0512	-0.1512	-0.0931	-0.2313	0.2415	0.1792	0.2515	0.3333	0.3932	0.2529	1.0655	1.1101	0.9776	1.4493	1.2914	0.8749			792	TRUE	Empty	HAD family hydrolase [Campylobacter jejuni subsp. jejuni]	gi|756014427 (+2)		29 kDa	TRUE			unknown	-0.1337	-0.0066
788	TRUE	Empty	sugar transferase [Campylobacter jejuni subsp. jejuni]	gi|756091213 (+1)		74 kDa	TRUE	< 0.0001		unknown	-0.1211	-0.1063	-0.0662	-0.2353	0.321	0.4305	0.0751	-0.4143	-0.614	-0.4367	-0.1774	-0.0072	-3.7753	-3.7488	-3.901	-3.5874	-4.0378	-4.227	-3.5747	-3.4096	-3.6297	-3.9739	-4.59	-4.3757			53.1	TRUE	Empty	30S ribosomal protein S2 [Campylobacter jejuni subsp. jejuni]	gi|756010498 (+2)		30 kDa	TRUE			unknown	0.0939	-0.0643
790	TRUE	Empty	RNA polymerase sigma 70 [Campylobacter jejuni subsp. jejuni]	gi|756009428 (+3)		27 kDa		< 0.0001		unknown	0.1901	-0.0159	0.0032	-0.079	-0.0505	-0.0443	-0.2508	-0.3485	-0.1464	-0.1913	-0.3031	-0.3098	-0.5968	-0.8324	-0.559	-0.5692	-0.5056	-0.3243	-0.3101	-0.4092	-0.3625	-0.2459	-0.4674	-0.5296			794	TRUE	Empty	thiol:disulfide interchange protein [Campylobacter jejuni subsp. jejuni]	gi|756009923 (+2)		64 kDa	TRUE			unknown	0.156	0.0189
792	TRUE	Empty	HAD family hydrolase [Campylobacter jejuni subsp. jejuni]	gi|756014427 (+2)		29 kDa	TRUE	0.41		unknown	0.0433	0.0288	0.0308	-0.0874	-0.1025	0.0909	-0.1147	0.0123	0.0741	-0.0552	0.0589	-0.0266	-0.0882	-0.028	-0.0435	-0.1457	0.0589	0.0671	-0.3146	-0.3292	-0.1881	-0.0254	-0.0457	-0.0546			43.2	TRUE	Empty	chemotaxis protein CheY [Campylobacter jejuni subsp. jejuni]	gi|756014470		26 kDa	TRUE			unknown	0.034	-0.1108
53.1	TRUE	Empty	30S ribosomal protein S2 [Campylobacter jejuni subsp. jejuni]	gi|756010498 (+2)		30 kDa	TRUE	< 0.0001		unknown	0.0218	0.1643	0.0001	-0.1842	0.0188	-0.076	0.3296	0.1713	0.2311	0.0837	0.343	0.2156	-0.0533	-0.5579	0.0303	-0.1078	-0.3378	-0.0326	-0.102	-0.1189	-0.0825	-0.087	-0.1301	-0.1736			795	TRUE	Empty	hypothetical protein PJ18_04615 [Campylobacter jejuni subsp. jejuni]	gi|756014999 (+2)		15 kDa	TRUE			unknown	-0.1077	0.0895
794	TRUE	Empty	thiol:disulfide interchange protein [Campylobacter jejuni subsp. jejuni]	gi|756009923 (+2)		64 kDa	TRUE	< 0.0001		unknown	0.1279	-0.1996	0.0032	-0.0897	0.1291	0.096	0.0847	-0.0524	-0.5213	-0.3035	-0.0171	0.1381	0.1854	0.8083	0.0874	0.2517	0.0318	0.1725	0.6313	0.5539	0.6448	1.0224	0.7	0.6237			797	TRUE	Empty	histidine kinase [Campylobacter jejuni subsp. jejuni]	gi|756010090 (+3)		38 kDa	TRUE			unknown	-0.0814	0.1241
43.2	TRUE	Empty	chemotaxis protein CheY [Campylobacter jejuni subsp. jejuni]	gi|756014470		26 kDa	TRUE	< 0.0001		unknown	0.1016	-0.2885	-0.018	-0.0954	0.0217	-0.212	0.3159	0.1711	0.6818	0.3081	0.0557	0.3482	1.9706	2.7731	2.3086	2.071	2.2774	2.5116	0.0761	-0.1874	0.0417	0.2548	-0.1145	0.0458			800	TRUE	Empty	globin [Campylobacter jejuni subsp. jejuni]	gi|756010915 (+3)		16 kDa				unknown	-0.0888	0.0477
795	TRUE	Empty	hypothetical protein PJ18_04615 [Campylobacter jejuni subsp. jejuni]	gi|756014999 (+2)		15 kDa	TRUE	< 0.0001		unknown	-0.0379	-0.0329	0.0283	0.0198	-0.0371	0.0371	-0.202	-0.0048	-0.0403	-0.0879	-0.1004	-0.0719	0.2136	0.6515	0.3691	0.3736	0.1943	0.3919	-0.7945	-1.0429	-0.7681	-0.5295	-1.006	-0.8493			801	TRUE	Empty	preprotein translocase subunit SecY [Campylobacter jejuni subsp. jejuni]	gi|756011026 (+3)		46 kDa	TRUE			unknown	0.0513	0.0259
797	TRUE	Empty	histidine kinase [Campylobacter jejuni subsp. jejuni]	gi|756010090 (+3)		38 kDa	TRUE	< 0.0001		unknown	-0.1205	-0.0137	0.0053	-0.0529	-0.0354	0.0499	-0.7255	-0.52	-0.6524	-0.5241	-0.6904	-0.5854	-1.49	-1.3765	-1.4345	-1.4108	-1.4062	-1.3142	-1.5332	-1.5401	-1.576	-1.1732	-1.3587	-1.4395			439.1	TRUE	Empty	methionine ABC transporter substrate-binding protein [Campylobacter jejuni subsp. jejuni]	gi|756015248 (+2)		29 kDa	TRUE			unknown	-0.1206	-0.1992
800	TRUE	Empty	globin [Campylobacter jejuni subsp. jejuni]	gi|756010915 (+3)		16 kDa		< 0.0001		unknown	0.0109	0.0206	-0.0466	-0.003	-0.1109	0.0305	-0.0517	0.0848	0.1441	0.0451	-0.1192	0.0974	0.1006	-0.2227	0.1408	0.2764	0.3891	0.2388	0.108	0.2639	0.3351	0.2604	-0.132	0.2232			803	TRUE	Empty	aminotransferase [Campylobacter jejuni subsp. jejuni]	gi|756091227 (+1)		42 kDa	TRUE			unknown	0.2506	0.0058
801	TRUE	Empty	preprotein translocase subunit SecY [Campylobacter jejuni subsp. jejuni]	gi|756011026 (+3)		46 kDa	TRUE	< 0.0001		unknown	-0.1709	0.092	-0.1411	0.081	-0.0015	0.3715	0.0197	-0.0058	-0.2819	-0.0759	-0.013	0.0511	-0.195	0.044	-0.2476	-0.2392	-0.2779	-0.2528	-0.0517	-0.3349	-0.092	0.0061	-0.1295	-0.164			20.2	TRUE	Empty	thiol peroxidase [Campylobacter jejuni subsp. jejuni]	gi|756010077		18 kDa	TRUE			unknown	-0.2661	-0.1318
439.1	TRUE	Empty	methionine ABC transporter substrate-binding protein [Campylobacter jejuni subsp. jejuni]	gi|756015248 (+2)		29 kDa	TRUE	< 0.0001		unknown	0.2189	-0.0726	-0.3306	-0.196	0.0182	0.1568	0.4647	0.3861	1.2802	0.6125	-0.1219	0.8347	-0.6475	-0.4622	-0.3173	-0.0637	-0.5648	-0.5	-2.41	-2.2165	-2.2481	-1.6829	-2.2427	-2.3567			807	TRUE	Empty	ATPase AAA [Campylobacter jejuni subsp. jejuni]	gi|756014271		69 kDa	TRUE			unknown	-0.4811	0.2395
803	TRUE	Empty	aminotransferase [Campylobacter jejuni subsp. jejuni]	gi|756091227 (+1)		42 kDa	TRUE	< 0.0001		unknown	-0.178	0.0378	-0.2057	0.0322	0.0911	0.1551	0.1031	-0.1417	-0.2147	-0.4595	0.0943	-0.2192	-4.1518	-3.8146	-3.2429	-3.9954	-3.792	-4.8356	-3.6884	-3.8206	-3.8732	-3.8993	-4.1423	-3.8734			273.1	TRUE	Empty	50S ribosomal protein L10 [Campylobacter jejuni subsp. jejuni]	gi|756014587 (+2)		18 kDa	TRUE			unknown	0.0885	-0.0413
20.2	TRUE	Empty	thiol peroxidase [Campylobacter jejuni subsp. jejuni]	gi|756010077		18 kDa	TRUE	< 0.0001		unknown	-0.0308	0.0978	-0.1288	-0.3435	-0.2561	0.0297	-0.4531	-0.3189	0.0097	-0.3266	-0.4949	-0.3497	0.9719	0.9225	1.0498	1.2544	1.1226	1.0395	1.4106	1.1591	1.6258	1.5812	1.1923	1.3105			810	TRUE	Empty	2-oxoglutarate:acceptor oxidoreductase [Campylobacter jejuni subsp. jejuni]	gi|756009859 (+2)		11 kDa	TRUE			unknown	0.0373	0.038
807	TRUE	Empty	ATPase AAA [Campylobacter jejuni subsp. jejuni]	gi|756014271		69 kDa	TRUE	< 0.0001		unknown	0.1345	0.0716	0.1833	-0.2832	-0.2476	0.0839	-0.1909	0.5297	0.3481	0.1848	0.5439	0.2108	4.0816	4.0808	4.2772	4.8228	4.5147	3.8678	0.1448	0.4437	0.7046	-0.0803	0.3865	0.2201			91.1	TRUE	Empty	NADH dehydrogenase [Campylobacter jejuni subsp. jejuni]	gi|756015635		93 kDa	TRUE			unknown	0.0481	-0.1058
273.1	TRUE	Empty	50S ribosomal protein L10 [Campylobacter jejuni subsp. jejuni]	gi|756014587 (+2)		18 kDa	TRUE	< 0.0001		unknown	0.0596	0.2624	0.0033	-0.1742	-0.0572	-0.0275	0.3317	0.2018	0.2609	0.157	0.2472	0.4004	-0.068	-0.2936	0.0815	0.2455	0.2054	0.0912	-0.531	-0.4753	-0.7626	-0.6855	-0.8263	-0.4278			811	TRUE	Empty	cytochrome C [Campylobacter jejuni subsp. jejuni]	gi|756010341 (+3)		16 kDa				unknown	-0.0086	0.0156
810	TRUE	Empty	2-oxoglutarate:acceptor oxidoreductase [Campylobacter jejuni subsp. jejuni]	gi|756009859 (+2)		11 kDa	TRUE	0.016		unknown	-0.0226	0.1385	0.1024	0.2312	-0.1344	-0.6904	-0.0317	-0.0311	-0.2289	-0.1212	0.0588	-0.1591	0.2152	0.3023	0.1951	-0.1184	0.1922	-0.1632	-0.1982	-0.254	-0.2616	-0.2869	0.0272	-0.1882			813	TRUE	Empty	ArsC family transcriptional regulator [Campylobacter jejuni subsp. jejuni]	gi|756010025 (+3)		13 kDa	TRUE			unknown	-0.0449	0.1849
91.1	TRUE	Empty	NADH dehydrogenase [Campylobacter jejuni subsp. jejuni]	gi|756015635		93 kDa	TRUE	< 0.0001		unknown	-0.1136	0.0632	0.1211	-0.0408	0.0275	0.0218	-0.1015	-0.2554	-0.2849	-0.1319	0.0675	-0.077	-0.0741	0.3364	-0.2057	-0.1645	0.0731	-0.1988	-0.4545	-0.4909	-0.3131	-0.5898	-0.5493	-0.4731			814	TRUE	Empty	3-oxoacyl-ACP synthase [Campylobacter jejuni subsp. jejuni]	gi|756010670		39 kDa	TRUE			unknown	-0.342	-0.0788
811	TRUE	Empty	cytochrome C [Campylobacter jejuni subsp. jejuni]	gi|756010341 (+3)		16 kDa		< 0.0001		unknown	0.0984	-0.0669	-0.1955	-0.0264	-0.0029	-0.0207	0.1241	0.1483	0.3949	-0.1051	0.1056	0.0499	0.0901	-0.4615	0.3875	0.1238	0.2241	0.0462	0.2155	0.5067	0.4879	0.6961	0.2787	0.4095			174.1	TRUE	Empty	peptidase M24 [Campylobacter jejuni subsp. jejuni]	gi|756014749		68 kDa	TRUE			unknown	-0.2719	0.0971
813	TRUE	Empty	ArsC family transcriptional regulator [Campylobacter jejuni subsp. jejuni]	gi|756010025 (+3)		13 kDa	TRUE	< 0.0001		unknown	-0.0739	0.0186	-0.1002	0.4324	-0.1118	-0.1673	-0.1877	0.042	-0.1423	-0.0443	-0.5657	-0.1229	0.0378	-0.0157	0.1506	-0.3526	0.1569	0.1169	0.8408	0.8808	0.5861	1.2337	0.9791	0.9446			817	TRUE	Empty	ATP-dependent DNA helicase [Campylobacter jejuni subsp. jejuni]	gi|756014852 (+2)		77 kDa	TRUE			unknown	0.0581	0.0015
814	TRUE	Empty	3-oxoacyl-ACP synthase [Campylobacter jejuni subsp. jejuni]	gi|756010670		39 kDa	TRUE	< 0.0001		unknown	-0.006	-0.0463	0.0251	-0.1017	-0.0441	0.1182	-1.0221	-0.7588	-0.8716	-1.7093	-0.6406	-0.6331	0.3858	0.5246	0.4602	0.4639	0.1423	0.3701	4.1634	4.2744	4.7902	4.6323	4.1145	4.1555			821	TRUE	Empty	hypothetical protein PJ17_07490 [Campylobacter jejuni subsp. jejuni]	gi|756010770		60 kDa	TRUE			unknown	-0.0798	0.0041
174.1	TRUE	Empty	peptidase M24 [Campylobacter jejuni subsp. jejuni]	gi|756014749		68 kDa	TRUE	< 0.0001		unknown	0.1679	0.1366	0.1039	-0.4431	-0.3947	-0.1139	-0.3044	0.0646	0.2327	0.0181	-0.4101	-0.3362	2.5346	2.8107	2.5922	2.657	2.722	2.5405	2.1033	1.9872	2.0676	2.7185	2.89	2.5083			824	TRUE	Empty	acyl carrier protein [Campylobacter jejuni subsp. jejuni]	gi|756015404		42 kDa	TRUE			unknown	0.1802	-0.0808
817	TRUE	Empty	ATP-dependent DNA helicase [Campylobacter jejuni subsp. jejuni]	gi|756014852 (+2)		77 kDa	TRUE	< 0.0001		unknown	-0.0418	0.0128	-0.0213	0.0326	0.0015	0.0094	0.0408	-0.0158	-0.3226	-0.1042	-0.0082	0.0362	-0.1885	-0.0066	-0.182	-0.2131	-0.2452	-0.1918	0.1341	-0.0609	0.0706	-0.1415	-0.1306	0.0057			825	TRUE	Empty	endonuclease [Campylobacter jejuni subsp. jejuni]	gi|756009504		91 kDa	TRUE			unknown	-0.0207	-0.0742
821	TRUE	Empty	hypothetical protein PJ17_07490 [Campylobacter jejuni subsp. jejuni]	gi|756010770		60 kDa	TRUE	< 0.0001		unknown	-0.0064	-0.1545	0.0444	0.0306	-0.0882	0.0418	-0.6794	-0.5955	-1.4454	-0.8485	-0.614	-0.922	0.565	0.618	0.5644	0.4516	0.601	0.4269	4.1619	4.0548	4.7108	4.8644	4.645	3.6594			826	TRUE	Empty	thiamine biosynthesis protein ThiH [Campylobacter jejuni subsp. jejuni]	gi|756015099 (+2)		43 kDa	TRUE			unknown	0.0554	-0.0324
824	TRUE	Empty	acyl carrier protein [Campylobacter jejuni subsp. jejuni]	gi|756015404		42 kDa	TRUE	< 0.0001		unknown	0.2151	0.0637	0.0939	-0.0222	-0.8122	-0.0576	0.5337	0.2726	0.4336	0.4015	0.2376	0.2112	3.8733	3.8929	4.2899	3.7837	4.6936	4.1407	0.1025	0.4529	0.4516	-0.0177	0.2331	0.1636			37.1	TRUE	Empty	elongation factor Ts [Campylobacter jejuni subsp. jejuni]	gi|756010497		40 kDa	TRUE			unknown	0.0176	0.0225
825	TRUE	Empty	endonuclease [Campylobacter jejuni subsp. jejuni]	gi|756009504		91 kDa	TRUE	< 0.0001		unknown	0.1047	0.1006	0.0793	-0.0183	-0.4677	0.1859	-0.2101	-0.2636	-0.2392	-0.2029	-0.3789	-0.1928	0.486	0.4011	0.3707	0.2292	0.6402	0.2516	3.2841	3.5392	3.7227	3.4027	3.8864	3.1666			33.2	TRUE	Empty	flavodoxin [Campylobacter jejuni subsp. jejuni]	gi|756010738		17 kDa	TRUE			unknown	0	0
826	TRUE	Empty	thiamine biosynthesis protein ThiH [Campylobacter jejuni subsp. jejuni]	gi|756015099 (+2)		43 kDa	TRUE	< 0.0001		unknown	0.0344	0.0115	-0.0324	-0.0473	-0.1143	0.0236	0.1166	0.0288	-0.0649	0.1482	-0.0299	0.1975	-0.2313	-0.1682	-0.2334	0.0598	0.0641	-0.1994	-1.244	-1.5755	-1.9067	-2.3092	-1.8844	-2.3731			828	TRUE	Empty	carbon storage regulator [Campylobacter jejuni subsp. jejuni]	gi|756010422 (+3)		8 kDa	TRUE			unknown	0.0269	-0.0207
37.1	TRUE	Empty	elongation factor Ts [Campylobacter jejuni subsp. jejuni]	gi|756010497		40 kDa	TRUE	< 0.0001		unknown	0.0006	0.1864	-0.0593	-0.0619	-0.1781	0.0595	0.0613	0.0662	0.0273	-0.0799	0.1425	-0.024	-0.0354	-0.4553	0.1377	-0.0833	0.1567	-0.118	0.1374	0.1072	0.21	0.2572	0.2422	0.169			199.1	TRUE	Empty	RND transporter [Campylobacter jejuni subsp. jejuni]	gi|756009711		114 kDa	TRUE			unknown	0.1334	-0.2784
33.2	TRUE	Empty	flavodoxin [Campylobacter jejuni subsp. jejuni]	gi|756010738		17 kDa	TRUE	< 0.0001		unknown	3.40282e+38	3.40282e+38	3.40282e+38	0	0	0	0	0	3.40282e+38	3.40282e+38	0	3.40282e+38	3.40282e+38	3.40282e+38	3.40282e+38	0	0	0	3.40282e+38	3.40282e+38	3.40282e+38	3.40282e+38	3.40282e+38	3.40282e+38			832	TRUE	Empty	phosphopantetheine adenylyltransferase [Campylobacter jejuni subsp. jejuni]	gi|756010065 (+3)		18 kDa				unknown	-0.1884	0.0156
828	TRUE	Empty	carbon storage regulator [Campylobacter jejuni subsp. jejuni]	gi|756010422 (+3)		8 kDa	TRUE	0.026		unknown	0.0052	-0.0584	0.1806	0.0783	-0.0763	-0.0244	0.0959	0.0484	0.0204	0.1989	-0.1436	0.145	0.052	0.0669	-0.1161	0.1488	-0.0494	0.1384	0.0344	0.1309	-0.3407	0.1114	-0.0496	0.0741			822	TRUE	Empty	30S ribosomal protein S17 [Campylobacter jejuni subsp. jejuni]	gi|756011036 (+3)		10 kDa				unknown	0.0773	-0.0031
199.1	TRUE	Empty	RND transporter [Campylobacter jejuni subsp. jejuni]	gi|756009711		114 kDa	TRUE	< 0.0001		unknown	0.1946	-0.0857	-0.119	-0.1174	-0.1622	0.0494	-0.0211	-0.4329	-0.3064	-0.2499	-0.2796	-0.053	0.4704	0.6375	0.8027	0.655	0.5385	0.4102	3.4747	3.7932	3.4609	4.1322	3.5609	3.0635			24.1	TRUE	Empty	trigger factor [Campylobacter jejuni subsp. jejuni]	gi|756089919 (+1)		51 kDa	TRUE			unknown	0.0074	-0.0277
832	TRUE	Empty	phosphopantetheine adenylyltransferase [Campylobacter jejuni subsp. jejuni]	gi|756010065 (+3)		18 kDa		0.003		unknown	0.0316	0.0189	-0.1509	-0.1459	0.0784	0.0977	-0.1856	0.0183	0.0856	0.0587	-0.0495	-0.0453	-0.0682	-0.1536	-0.0477	0.0972	0.0194	-0.2588	0.0566	0.0699	0.0528	0.0889	0.0737	0.1649			834	TRUE	Empty	hypothetical protein PJ19_09410 (plasmid) [Campylobacter jejuni subsp. jejuni]	gi|756095509 (+1)		10 kDa				unknown	0.3397	1.0257
822	TRUE	Empty	30S ribosomal protein S17 [Campylobacter jejuni subsp. jejuni]	gi|756011036 (+3)		10 kDa		< 0.0001		unknown	0.0709	0.2276	0.0395	-0.0345	-0.0918	-0.2115	0.352	0.2717	0.3695	0.1582	0.1759	0.2925	0.1115	-0.3286	0.0488	0.1499	0.1827	0.2043	-0.2268	-0.1529	-0.1228	-0.0714	-0.0288	-0.1833			72.2	TRUE	Empty	argininosuccinate synthase [Campylobacter jejuni subsp. jejuni]	gi|756009982		46 kDa	TRUE			unknown	-0.3984	-0.0527
24.1	TRUE	Empty	trigger factor [Campylobacter jejuni subsp. jejuni]	gi|756089919 (+1)		51 kDa	TRUE	< 0.0001		unknown	0.0521	0.1244	-0.0614	0.0293	-0.0539	0.0387	0.0618	0.0267	0.2477	0.1798	-0.0193	0.0301	-0.564	-0.7999	-0.4933	-0.4914	-0.5787	-0.487	-0.6719	-0.6467	-0.7155	-0.7006	-0.6185	-0.7324			836	TRUE	Empty	chemotaxis protein CheB [Campylobacter jejuni subsp. jejuni]	gi|756010205 (+3)		20 kDa				unknown	0.5195	-0.1533
834	TRUE	Empty	hypothetical protein PJ19_09410 (plasmid) [Campylobacter jejuni subsp. jejuni]	gi|756095509 (+1)		10 kDa		< 0.0001		unknown	0.9511	-0.2856	-0.3526	-0.1474	0.4001	0.3454	-1.6248	-0.9388	-2.314	-2.246	-2.1201	-1.6918	0	-4.6502	-4.5033	-6.1499	-6.7539	-6.536	-5.8068	-6.3352	-4.5518	-5.116	-5.4899	-5.2517			837	TRUE	Empty	acylneuraminate cytidylyltransferase [Campylobacter jejuni subsp. jejuni]	gi|756010766		28 kDa	TRUE			unknown	-0.118	-0.3927
72.2	TRUE	Empty	argininosuccinate synthase [Campylobacter jejuni subsp. jejuni]	gi|756009982		46 kDa	TRUE	< 0.0001		unknown	0.0972	-0.0289	-0.1262	-0.1644	-0.1019	-0.0266	-0.4602	-0.1145	-0.088	0.0076	0.196	-0.1352	0.8554	1.1383	1.1059	0.9162	1.093	1.0986	1.4182	1.6447	1.5174	1.7736	2.0117	1.6438			838	TRUE	Empty	recombinase RecJ [Campylobacter jejuni subsp. jejuni]	gi|756014168 (+2)		59 kDa	TRUE			unknown	-0.0199	0.1091
836	TRUE	Empty	chemotaxis protein CheB [Campylobacter jejuni subsp. jejuni]	gi|756010205 (+3)		20 kDa		< 0.0001		unknown	-0.0346	-0.0441	-0.0275	-0.1181	0.2276	0.2246	0.5557	-0.1172	-0.026	-0.0561	-0.0851	0.079	-0.4409	-0.5742	-0.4525	-0.2853	-0.3125	-0.7099	-0.5391	-0.7757	-0.5401	-0.8704	-0.7033	-0.9022			842	TRUE	Empty	tetracycline resistance protein tetM (plasmid) [Campylobacter jejuni subsp. jejuni]	gi|756095536 (+1)		73 kDa				unknown	-0.5069	-0.1525
837	TRUE	Empty	acylneuraminate cytidylyltransferase [Campylobacter jejuni subsp. jejuni]	gi|756010766		28 kDa	TRUE	< 0.0001		unknown	0.1477	0.4434	-0.1957	-0.205	-0.1253	-0.2692	-0.3963	-0.6711	-0.6475	-0.0817	-0.0811	-0.3577	0.6547	0.314	0.2308	-0.4393	0.9915	0.7054	4.1923	5.2728	4.6366	4.9295	4.3331	4.9366			197.1	TRUE	Empty	thioredoxin reductase [Campylobacter jejuni subsp. jejuni]	gi|756009511		33 kDa	TRUE			unknown	-0.0444	0.0666
838	TRUE	Empty	recombinase RecJ [Campylobacter jejuni subsp. jejuni]	gi|756014168 (+2)		59 kDa	TRUE	0.69		unknown	0.0781	0.0455	0.0494	-0.1351	0.0201	-0.0876	-0.0785	0.0504	-0.0322	-0.0384	-0.2147	-0.1262	-0.1128	-0.0342	-0.0377	0.0217	-0.1402	0.1799	-0.093	-0.0915	-0.0372	-0.2614	0.2766	0.0856			845	TRUE	Empty	ATP synthase [Campylobacter jejuni subsp. jejuni]	gi|756014331 (+2)		50 kDa	TRUE			unknown	-0.043	0.0443
842	TRUE	Empty	tetracycline resistance protein tetM (plasmid) [Campylobacter jejuni subsp. jejuni]	gi|756095536 (+1)		73 kDa		< 0.0001		unknown	-0.1777	-0.2798	-0.3465	0.5523	0.2441	-0.6011	-0.6151	-0.2606	-0.3068	-0.4486	0.5028	-0.0254	-3.1885	-3.2597	-2.699	-3.5853	-3.2968	-2.257	-2.8241	-2.7938	-2.7157	-3.6794	-3.3941	-3.2893			70.2	TRUE	Empty	ketol-acid reductoisomerase [Campylobacter jejuni subsp. jejuni]	gi|756014729		37 kDa	TRUE			unknown	0.0214	0.0719
197.1	TRUE	Empty	thioredoxin reductase [Campylobacter jejuni subsp. jejuni]	gi|756009511		33 kDa	TRUE	< 0.0001		unknown	0.2146	0.1809	-0.4199	0.027	-0.0619	-0.0804	-0.1191	-0.0082	-0.0412	-0.4194	-0.1517	-0.0486	0.4319	0.4349	1.018	0.5357	0.4179	0.6722	2.5097	2.0357	2.6409	2.8194	2.6245	2.702			847	TRUE	Empty	hypothetical protein PJ19_09770 (plasmid) [Campylobacter jejuni subsp. jejuni]	gi|756099264 (+1)		25 kDa	TRUE			unknown	-0.503	-0.1992
845	TRUE	Empty	ATP synthase [Campylobacter jejuni subsp. jejuni]	gi|756014331 (+2)		50 kDa	TRUE	< 0.0001		unknown	0.0566	0.1193	-0.1367	-0.0075	-0.0952	-0.0079	-0.0102	0.0771	0.1563	-0.2259	0.0738	0.0872	-0.1557	-0.2194	0.0702	-0.0847	-0.1599	-0.0049	-0.4218	-0.3276	-0.3441	-0.3551	-0.2772	-0.3834			844	TRUE	Empty	hypothetical protein PJ17_07400 [Campylobacter jejuni subsp. jejuni]	gi|756010754 (+3)		15 kDa	TRUE			unknown	0.1351	-0.2295
70.2	TRUE	Empty	ketol-acid reductoisomerase [Campylobacter jejuni subsp. jejuni]	gi|756014729		37 kDa	TRUE	< 0.0001		unknown	0.0454	-0.0227	0.0464	-0.073	-0.0688	0.0713	0.0804	0.1308	0.1084	0.0262	0.0595	0.0377	1.4971	1.4453	0.9281	1.596	1.1925	1.4034	0.1981	0.1975	0.3207	0.2654	0.2321	0.0435			38.2	TRUE	Empty	SWISS-PROT:P35908 Tax_Id=9606 Gene_Symbol=KRT2 Keratin, type II cytoskeletal 2 epidermal	P35908 (+1)		?	TRUE			unknown	0.6744	-0.7479
847	TRUE	Empty	hypothetical protein PJ19_09770 (plasmid) [Campylobacter jejuni subsp. jejuni]	gi|756099264 (+1)		25 kDa	TRUE	< 0.0001		unknown	-0.3669	0.0073	-0.3268	0.4505	0.3377	-0.1059	-0.5686	-0.2648	-0.0335	-0.2802	0.4248	0.4459	-3.8146	-3.9916	-3.7813	-4.5476	-4.5729	-3.4563	-3.4727	-4.008	-3.7416	-4.5832	-4.4136	-3.805			849	TRUE	Empty	cytochrome C [Campylobacter jejuni subsp. jejuni]	gi|756014381 (+2)		22 kDa	TRUE			unknown	-0.2409	0.2035
844	TRUE	Empty	hypothetical protein PJ17_07400 [Campylobacter jejuni subsp. jejuni]	gi|756010754 (+3)		15 kDa	TRUE	< 0.0001		unknown	0.0544	0.0331	-0.272	0.0565	-0.1716	0.0594	0.3793	0.0147	0.4075	0.28	0.2276	0.2266	-0.4977	-1.1486	-0.6512	-0.7188	-0.4667	-0.6952	-1.0934	-0.6954	-0.5836	-0.8598	-0.8554	-0.8995			850	TRUE	Empty	restriction endonuclease [Campylobacter jejuni subsp. jejuni]	gi|756014774		148 kDa	TRUE			unknown	-0.17	0.4756
38.2	TRUE	Empty	SWISS-PROT:P35908 Tax_Id=9606 Gene_Symbol=KRT2 Keratin, type II cytoskeletal 2 epidermal	P35908 (+1)		?	TRUE	< 0.0001		unknown	-0.1513	-0.5887	0.1981	0.8886	-0.2707	-0.6841	0.2902	-1.132	-0.2141	-0.5741	-0.2362	-0.2788	-0.3928	-0.3814	0.2561	-1.2573	-0.7245	0.744	0.2017	0.2946	-0.4741	-0.2747	0.245	-1.4983			851	TRUE	Empty	ATP-dependent DNA helicase RuvB [Campylobacter jejuni subsp. jejuni]	gi|756010719 (+2)		37 kDa	TRUE			unknown	-0.0231	0.1234
849	TRUE	Empty	cytochrome C [Campylobacter jejuni subsp. jejuni]	gi|756014381 (+2)		22 kDa	TRUE	< 0.0001		unknown	0.196	-0.0462	-0.9332	0.0798	-0.1076	0.0495	-0.0904	0.354	0.148	0.1294	-0.0359	0.1614	3.5258	4.1251	4.6591	4.8041	4.9964	4.4628	0.0448	0.1988	0.3584	-0.082	-0.1814	-0.2534			852	TRUE	Empty	TetR family transcriptional regulator [Campylobacter jejuni subsp. jejuni]	gi|756014482 (+2)		24 kDa				unknown	0.0662	-0.1185
850	TRUE	Empty	restriction endonuclease [Campylobacter jejuni subsp. jejuni]	gi|756014774		148 kDa	TRUE	< 0.0001		unknown	0.1946	0.1939	0.192	-0.1714	-0.2781	-0.0635	-0.2921	0.3535	-0.1464	0.0373	-0.1235	-0.4819	1.7546	1.8721	1.9148	2.1844	2.2981	2.1732	1.9835	2.1508	2.3273	2.5004	2.652	2.8594			856	TRUE	Empty	polyhydroxyalkanoate synthesis repressor PhaR [Campylobacter jejuni subsp. jejuni]	gi|756090901 (+1)		38 kDa	TRUE			unknown	0.3841	-0.2691
851	TRUE	Empty	ATP-dependent DNA helicase RuvB [Campylobacter jejuni subsp. jejuni]	gi|756010719 (+2)		37 kDa	TRUE	< 0.0001		unknown	-0.0426	-0.0083	0.0201	0.1336	-0.0241	-0.0542	-0.0453	0.1012	-0.0031	-0.0726	-0.1928	0.0768	-0.2038	-0.3965	-0.0662	-0.3886	-0.6892	-0.2683	-0.1293	-0.007	0.0499	0.1744	0.0112	-0.188			29.2	TRUE	Empty	enolase [Campylobacter jejuni subsp. jejuni]	gi|756009384		25 kDa	TRUE			unknown	-0.2629	0.0978
852	TRUE	Empty	TetR family transcriptional regulator [Campylobacter jejuni subsp. jejuni]	gi|756014482 (+2)		24 kDa		< 0.0001		unknown	0.0253	0.0365	0.1173	0.0294	-0.0597	-0.0837	-0.0039	-0.1886	-0.2445	-0.0631	0.0852	-0.1079	-0.5992	-0.601	-0.7638	-0.5007	-0.2568	-0.3669	0.3846	0.4099	0.3842	0.1032	0.5037	0.1234			858.1	TRUE	Empty	GTPase Era [Campylobacter jejuni subsp. jejuni]	gi|756009978		33 kDa	TRUE			unknown	-0.21	0.0264
856	TRUE	Empty	polyhydroxyalkanoate synthesis repressor PhaR [Campylobacter jejuni subsp. jejuni]	gi|756090901 (+1)		38 kDa	TRUE	< 0.0001		unknown	-0.2071	0.355	-0.3256	-0.0116	0.0152	0.3579	0.3792	-0.274	-0.0421	-0.0062	-0.2063	0.4182	-3.5279	-3.5094	-3.0782	-4.1558	-3.3021	-4.3739	-2.8458	-3.2724	-3.2177	-3.062	-3.5366	-3.9379			293.1	TRUE	Empty	amino acid ABC transporter substrate-binding protein [Campylobacter jejuni subsp. jejuni]	gi|756010111 (+2)		29 kDa	TRUE			unknown	-0.0321	0.016
29.2	TRUE	Empty	enolase [Campylobacter jejuni subsp. jejuni]	gi|756009384		25 kDa	TRUE	< 0.0001		unknown	0.0519	-0.0368	-0.1187	-0.1561	-0.0724	0.0547	-0.6081	-0.2473	-0.3701	-0.4491	-0.3635	-0.5017	0.7709	1.4627	0.9395	0.9642	0.8983	1.2182	0.7019	0.6558	0.7322	0.6949	0.718	0.3611			318.1	TRUE	Empty	single-stranded DNA-binding protein [Campylobacter jejuni subsp. jejuni]	gi|756010391 (+2)		21 kDa	TRUE			unknown	-0.1326	0.0419
858.1	TRUE	Empty	GTPase Era [Campylobacter jejuni subsp. jejuni]	gi|756009978		33 kDa	TRUE	< 0.0001		unknown	-0.1023	-0.2072	-0.0275	0.0344	0.0754	0.2984	-0.2705	-0.0342	0.0413	-0.1032	-0.0651	-0.0021	0.0729	0.15	0.233	0.0096	-0.1442	0.2297	-0.664	-0.3793	-0.548	-0.7715	-0.972	-0.8054			11.2	TRUE	Empty	bifunctional aconitate hydratase 2/2-methylisocitrate dehydratase [Campylobacter jejuni subsp. jejuni]	gi|756010126		93 kDa	TRUE			unknown	-0.0047	-0.0928
293.1	TRUE	Empty	amino acid ABC transporter substrate-binding protein [Campylobacter jejuni subsp. jejuni]	gi|756010111 (+2)		29 kDa	TRUE	< 0.0001		unknown	0.002	-0.0666	-0.0494	0.3022	0.0025	-0.0132	0.0325	0.0805	0.0462	0.0636	0.069	0.1479	-2.1459	-2.008	-2.0251	-2.2101	-2.2679	-1.8191	-0.2669	-0.0968	-0.2104	-0.1266	-0.082	0.081			865	TRUE	Empty	dihydroorotase [Campylobacter jejuni subsp. jejuni]	gi|756014279 (+2)		38 kDa	TRUE			unknown	0.071	0.0112
318.1	TRUE	Empty	single-stranded DNA-binding protein [Campylobacter jejuni subsp. jejuni]	gi|756010391 (+2)		21 kDa	TRUE	< 0.0001		unknown	-0.0025	0.1041	0.076	-0.032	-0.1803	-0.0334	0.0882	0.2627	0.1389	0.1877	0.2613	0.452	-0.6003	-0.9077	-0.8517	-1.4264	-1.2256	-1.4722	0.0793	0.1219	0.0485	0.2312	0.0527	0.2163			63.1	TRUE	Empty	acetate kinase [Campylobacter jejuni subsp. jejuni]	gi|756014773 (+2)		44 kDa	TRUE			unknown	-0.1254	-0.0705
11.2	TRUE	Empty	bifunctional aconitate hydratase 2/2-methylisocitrate dehydratase [Campylobacter jejuni subsp. jejuni]	gi|756010126		93 kDa	TRUE	< 0.0001		unknown	0.0069	0.0162	0.0461	-0.1022	0.0081	-0.0153	-0.2505	-0.3386	-0.2927	-0.1972	-0.3366	-0.2603	0.4939	0.7084	0.3702	0.5726	0.327	0.3121	0.794	0.7566	0.7597	0.9378	0.966	0.9989			22.1	TRUE	Empty	hydrogenase 2 large subunit [Campylobacter jejuni subsp. jejuni]	gi|756015313		64 kDa	TRUE			unknown	0.1876	0.1605
865	TRUE	Empty	dihydroorotase [Campylobacter jejuni subsp. jejuni]	gi|756014279 (+2)		38 kDa	TRUE	< 0.0001		unknown	-0.0512	0.0559	0.0094	-0.0139	0.0055	-0.0079	0.1692	0.1095	0.0323	0.0707	0.072	0.0466	0.2544	0.1068	0.2514	0.1084	0.2854	0.0733	-3.1852	-3.5609	-2.9241	-3.9576	-3.824	-2.8467			135.1	TRUE	Empty	inorganic pyrophosphatase [Campylobacter jejuni subsp. jejuni]	gi|756090385 (+1)		19 kDa	TRUE			unknown	-0.0048	0.1411
63.1	TRUE	Empty	acetate kinase [Campylobacter jejuni subsp. jejuni]	gi|756014773 (+2)		44 kDa	TRUE	< 0.0001		unknown	0.0949	-0.0759	-0.0671	0.0028	-0.0568	0.0451	-0.1632	-0.1083	-0.0172	0.0021	-0.0551	0.1042	0.1207	0.2828	0.2338	0.443	0.1164	0.3466	-1.2229	-1.3167	-0.654	-1.4824	-1.5927	-0.9733			867	TRUE	Empty	aspartate decarboxylase [Campylobacter jejuni subsp. jejuni]	gi|756009644		14 kDa	TRUE			unknown	-0.163	-0.0191
22.1	TRUE	Empty	hydrogenase 2 large subunit [Campylobacter jejuni subsp. jejuni]	gi|756015313		64 kDa	TRUE	0.00066		unknown	-0.1326	-0.0615	-0.1208	0.1262	0.1112	-0.1555	0.2534	0.2263	-0.0757	-0.1075	0.0548	0.0628	0.6567	0.9986	0.6865	0.8403	0.886	0.5064	0.012	0.1209	0.5471	-0.0627	0.1366	0.024			868	TRUE	Empty	rhodanese [Campylobacter jejuni subsp. jejuni]	gi|756009848 (+2)		12 kDa				unknown	-0.3422	0.0362
135.1	TRUE	Empty	inorganic pyrophosphatase [Campylobacter jejuni subsp. jejuni]	gi|756090385 (+1)		19 kDa	TRUE	< 0.0001		unknown	0.2839	-0.0004	-0.0913	0.0675	0.1	-0.0302	0.0041	0.15	0.0568	-0.0874	0.0189	0.1292	-0.8656	-0.7924	-0.5753	-0.7177	-0.8859	-0.7889	-1.5704	-1.48	-1.5012	-1.6149	-1.5609	-1.7246			869	TRUE	Empty	pseudouridine synthase [Campylobacter jejuni subsp. jejuni]	gi|756011047 (+3)		29 kDa				unknown	-0.0613	0.0128
867	TRUE	Empty	aspartate decarboxylase [Campylobacter jejuni subsp. jejuni]	gi|756009644		14 kDa	TRUE	< 0.0001		unknown	0.1031	-0.0867	-0.0758	-0.0993	0.0598	0.0591	0.0464	0.1903	0.4678	0.4087	-0.1223	0.3686	-0.2283	-0.1305	-0.1656	-0.0208	-0.2685	-0.1579	-0.2732	-0.0235	-0.0634	0.0768	-0.3413	-0.1969			870	TRUE	Empty	guanylate kinase [Campylobacter jejuni subsp. jejuni]	gi|756010493 (+3)		24 kDa	TRUE			unknown	0.095	-0.0178
868	TRUE	Empty	rhodanese [Campylobacter jejuni subsp. jejuni]	gi|756009848 (+2)		12 kDa		< 0.0001		unknown	-0.0653	0.0243	-0.0367	0.0078	-0.4106	0.3522	-0.3346	0.0438	0.0564	-0.0884	0.1017	0.082	-0.5627	-0.6097	-0.7495	-1.1341	-0.7594	-0.8092	0.1606	-0.0706	0.0562	-0.3445	0.0678	0.4775			872	TRUE	Empty	hypothetical protein PJ19_09535 (plasmid) [Campylobacter jejuni subsp. jejuni]	gi|756095533 (+1)		24 kDa	TRUE			unknown	0.6799	0.2295
869	TRUE	Empty	pseudouridine synthase [Campylobacter jejuni subsp. jejuni]	gi|756011047 (+3)		29 kDa		< 0.0001		unknown	0.0023	0.0986	0.1989	-0.0909	-0.0029	-0.0521	-0.0123	0.0619	0.0874	0.2411	-0.0876	0.0766	-0.2777	-0.4913	-0.4673	-0.1971	-0.3845	-0.3864	-0.0861	-0.1465	-0.2489	0.152	-0.079	0.0648			874	TRUE	Empty	methionine sulfoxide reductase B [Campylobacter jejuni subsp. jejuni]	gi|756010431 (+3)		13 kDa	TRUE			unknown	-0.0705	-0.0097
870	TRUE	Empty	guanylate kinase [Campylobacter jejuni subsp. jejuni]	gi|756010493 (+3)		24 kDa	TRUE	< 0.0001		unknown	0.0398	0.0825	0.0202	-0.0758	-0.0843	0.1047	0.0828	-0.0301	0.0791	-0.1108	0.0067	-0.0426	-0.0525	-0.4644	-0.2204	0.0118	-0.1239	-0.1478	-0.4481	-0.2692	-0.2801	-0.2332	-0.3625	-0.1557			727.1	TRUE	Empty	hypothetical protein PJ18_01225 [Campylobacter jejuni subsp. jejuni]	gi|756014372		31 kDa	TRUE			unknown	0.0354	-0.2814
872	TRUE	Empty	hypothetical protein PJ19_09535 (plasmid) [Campylobacter jejuni subsp. jejuni]	gi|756095533 (+1)		24 kDa	TRUE	< 0.0001		unknown	0.0397	-0.3416	-0.4362	0.36	-0.0913	0.8579	-0.5369	-0.9874	-1.5672	-1.3957	-1.5428	-0.8165	-4.6929	-4.1967	-4.2534	-5.5635	-4.6947	0	-4.4038	-3.9081	-4.1445	-4.2926	-4.5618	-5.1456			876	TRUE	Empty	peptidase S24 [Campylobacter jejuni subsp. jejuni]	gi|756015348 (+1)		25 kDa	TRUE			unknown	0.0347	-0.1423
874	TRUE	Empty	methionine sulfoxide reductase B [Campylobacter jejuni subsp. jejuni]	gi|756010431 (+3)		13 kDa	TRUE	< 0.0001		unknown	0.1299	-0.013	-0.2174	0.0084	-0.0647	0.0682	-0.0485	0.0122	0.1101	0.2556	-0.0886	0.005	0.0882	-0.0313	-0.0232	0.0823	0.136	0.0339	0.0445	0.1429	0.33	0.2045	0.202	0.2509			430.1	TRUE	Empty	hypothetical protein PJ19_07380 [Campylobacter jejuni subsp. jejuni]	gi|756091127 (+1)		37 kDa	TRUE			unknown	-0.1937	0.0301
727.1	TRUE	Empty	hypothetical protein PJ18_01225 [Campylobacter jejuni subsp. jejuni]	gi|756014372		31 kDa	TRUE	< 0.0001		unknown	0.0892	-0.1552	0.347	-0.0159	-0.1876	0.0179	0.0359	-0.2809	0.0329	0.3228	0.107	-0.2716	0.7898	1.4946	-0.2517	1.1709	1.3906	0.0129	-0.3185	-0.2553	-0.4286	-0.2119	-0.1191	0.1636			878	TRUE	Empty	hypothetical protein PJ19_09690 (plasmid) [Campylobacter jejuni subsp. jejuni]	gi|756099282 (+1)		32 kDa	TRUE			unknown	0.0284	-0.0062
876	TRUE	Empty	peptidase S24 [Campylobacter jejuni subsp. jejuni]	gi|756015348 (+1)		25 kDa	TRUE	< 0.0001		unknown	0.1768	0.3763	-0.5614	-0.1144	0.2007	-0.7513	3.7314	3.5545	3.3391	4.0711	3.6983	4.0211	2.6926	2.2655	3.2262	2.666	2.7905	2.9428	0.106	0.3784	-0.6178	0.3489	-0.2602	0.1039			879	TRUE	Empty	imidazole glycerol phosphate synthase [Campylobacter jejuni subsp. jejuni]	gi|756010675		28 kDa	TRUE			unknown	-0.113	-0.0438
430.1	TRUE	Empty	hypothetical protein PJ19_07380 [Campylobacter jejuni subsp. jejuni]	gi|756091127 (+1)		37 kDa	TRUE	< 0.0001		unknown	-0.1982	-0.0302	-0.2165	0.235	0.2147	0.0813	-0.6742	-0.4504	-0.4842	-0.4427	-0.3426	-0.4804	-1.5821	-1.8326	-2.0793	-2.7344	-2.3363	-2.1786	-0.4969	-0.7391	-0.5875	-0.9644	-0.7882	-0.5378			883	TRUE	Empty	ATP synthase F0F1 subunit A [Campylobacter jejuni subsp. jejuni]	gi|756010520 (+3)		25 kDa				unknown	0.1517	-0.1862
878	TRUE	Empty	hypothetical protein PJ19_09690 (plasmid) [Campylobacter jejuni subsp. jejuni]	gi|756099282 (+1)		32 kDa	TRUE	< 0.0001		unknown	-0.1664	-0.0743	0.0504	0.0937	0.3116	-0.1437	-1.4571	-1.4918	-1.5943	-1.6076	-1.5879	-1.1043	-3.4314	-3.5115	-3.7725	-3.7583	-4.0843	-3.4769	-3.4351	-3.3523	-3.297	-3.2838	-4.0245	-3.406			884	TRUE	Empty	colicin V synthesis protein [Campylobacter jejuni subsp. jejuni]	gi|756009743 (+3)		21 kDa				unknown	0.0957	0.2628
879	TRUE	Empty	imidazole glycerol phosphate synthase [Campylobacter jejuni subsp. jejuni]	gi|756010675		28 kDa	TRUE	< 0.0001		unknown	0.0715	0.0716	-0.1844	-0.0923	-0.0614	0.1776	-0.3484	-0.2791	-0.1537	-0.5115	-0.0779	-0.213	0.1738	0.4498	0.4037	0.6877	0.6649	0.3164	0.2336	0.1655	0.6966	0.1656	0.216	0.013			885	TRUE	Empty	RloG protein [Campylobacter jejuni subsp. jejuni]	gi|756010607 (+3)		30 kDa	TRUE			unknown	-0.0841	0.005
883	TRUE	Empty	ATP synthase F0F1 subunit A [Campylobacter jejuni subsp. jejuni]	gi|756010520 (+3)		25 kDa		0.0049		unknown	-0.0966	0.099	0.0454	-0.1287	0.2254	-0.0978	0.1805	-0.1574	-0.1413	-0.032	0.0608	0.088	0.1123	0.3447	0.0524	0.2389	0.3107	-0.0738	0.2148	0.1402	0.0465	0.0594	-0.1299	0.1747			886	TRUE	Empty	homoserine O-succinyltransferase [Campylobacter jejuni subsp. jejuni]	gi|756011062		34 kDa				unknown	0	-0.2859
884	TRUE	Empty	colicin V synthesis protein [Campylobacter jejuni subsp. jejuni]	gi|756009743 (+3)		21 kDa		< 0.0001		unknown	-0.0567	-0.0473	0.0049	-0.0087	0.0332	0.0139	0.2099	0.3769	-0.1386	0.0435	-0.0951	0.3879	0.0944	0.5996	0.1774	0.1296	-0.2904	0.1148	-0.1147	-0.0443	-0.2839	-0.2423	-0.4313	-0.1586			96.1	TRUE	Empty	phenylalanyl-tRNA synthetase subunit beta [Campylobacter jejuni subsp. jejuni]	gi|756014957		87 kDa	TRUE			unknown	0.0007	-0.0116
885	TRUE	Empty	RloG protein [Campylobacter jejuni subsp. jejuni]	gi|756010607 (+3)		30 kDa	TRUE	< 0.0001		unknown	0.1182	-0.2072	-0.2103	0.1978	0.2376	-0.0433	-0.484	-0.3949	-0.3243	-0.4623	-0.4804	-0.3039	-0.5931	-0.7819	-0.4149	-0.2827	-0.1646	-0.434	-0.5454	-0.5198	-0.6254	-0.0035	-0.6257	-0.507			156.1	TRUE	Empty	tyrosyl-tRNA synthetase [Campylobacter jejuni subsp. jejuni]	gi|756015318 (+2)		45 kDa	TRUE			unknown	-0.0432	-0.1251
886	TRUE	Empty	homoserine O-succinyltransferase [Campylobacter jejuni subsp. jejuni]	gi|756011062		34 kDa		< 0.0001		unknown	0.1848	0.0029	0.2845	0	-0.0699	0	0	-0.8257	-0.3118	0.2566	0	0	0.8813	1.0915	0.3312	1.7289	1.1606	1.6004	4.4634	4.5902	4.1941	8.2488	6.3697	5.9543			888	TRUE	Empty	hypothetical protein PJ19_09610 (plasmid) [Campylobacter jejuni subsp. jejuni]	gi|756095546 (+1)		22 kDa	TRUE			unknown	0.1658	-0.5753
96.1	TRUE	Empty	phenylalanyl-tRNA synthetase subunit beta [Campylobacter jejuni subsp. jejuni]	gi|756014957		87 kDa	TRUE	< 0.0001		unknown	-0.0151	0.0783	0.0273	-0.1656	0.0587	0.0073	0.0299	0.0176	-0.0381	0.0366	0.047	0.049	0.1748	0.1936	0.1811	0.2748	0.2331	0.1657	-0.7376	-0.6941	-0.9128	-0.4693	-0.5448	-0.6423			889	TRUE	Empty	UDP-diphospho-muramoylpentapeptide beta-N-acetylglucosaminyltransferase [Campylobacter jejuni subsp. jejuni]	gi|756010360 (+3)		39 kDa				unknown	0.02	-0.0111
156.1	TRUE	Empty	tyrosyl-tRNA synthetase [Campylobacter jejuni subsp. jejuni]	gi|756015318 (+2)		45 kDa	TRUE	< 0.0001		unknown	-0.0161	0.027	0.1089	-0.1036	0.0348	-0.0053	-0.0976	-0.1795	-0.1028	0.018	0.0119	0.009	0.0419	-0.0236	-0.0821	0.1626	0.1147	0.1177	-0.5786	-0.7012	-0.3216	-0.4524	-0.4727	-0.4131			890	TRUE	Empty	sugar transferase [Campylobacter jejuni subsp. jejuni]	gi|756091212 (+1)		73 kDa	TRUE			unknown	0.143	-0.1127
888	TRUE	Empty	hypothetical protein PJ19_09610 (plasmid) [Campylobacter jejuni subsp. jejuni]	gi|756095546 (+1)		22 kDa	TRUE	< 0.0001		unknown	-0.6705	-0.2528	-0.0555	0.251	0.5777	0.2843	-0.0743	-0.8153	-0.464	-0.2487	0.2733	-0.1191	-3.88	-3.8151	-3.4076	-4.0368	-4.525	-4.299	-2.9856	-3.3426	-3.7017	-4.4597	-3.9503	-3.9538			891	TRUE	Empty	2-isopropylmalate synthase [Campylobacter jejuni subsp. jejuni]	gi|756091492 (+1)		56 kDa	TRUE			unknown	-0.0658	0.0925
889	TRUE	Empty	UDP-diphospho-muramoylpentapeptide beta-N-acetylglucosaminyltransferase [Campylobacter jejuni subsp. jejuni]	gi|756010360 (+3)		39 kDa		< 0.0001		unknown	-0.0674	0.0075	0.1027	-0.0294	-0.0087	0.0234	0.0197	-0.0113	-0.1216	-0.0921	0.1063	0.0443	0.0761	0.0847	-0.0552	-0.1859	-0.0238	-0.0572	0.265	0.2059	0.2446	0.1891	0.2798	0.2732			892	TRUE	Empty	phosphoserine phosphatase [Campylobacter jejuni subsp. jejuni]	gi|756009634 (+3)		23 kDa	TRUE			unknown	0.0272	-0.0292
890	TRUE	Empty	sugar transferase [Campylobacter jejuni subsp. jejuni]	gi|756091212 (+1)		73 kDa	TRUE	< 0.0001		unknown	-0.6665	0.0485	0.4408	-0.2272	0.0876	0.5441	-2.4854	-2.7411	-2.6262	-2.1199	-2.545	-2.8344	-4.0441	-4.0426	-4.4047	-4.4236	-4.1673	-4.5302	-4.2341	-4.2914	-4.6085	-4.1598	-4.223	-4.2468			140.1	TRUE	Empty	serine dehydratase [Campylobacter jejuni subsp. jejuni]	gi|756091400 (+1)		50 kDa	TRUE			unknown	0.0295	0.0211
891	TRUE	Empty	2-isopropylmalate synthase [Campylobacter jejuni subsp. jejuni]	gi|756091492 (+1)		56 kDa	TRUE	< 0.0001		unknown	-0.0932	-0.086	-0.0885	0.0327	0.2039	-0.0402	-0.2134	-0.0552	-0.256	-0.1145	-0.1978	-0.1296	-0.239	0.0693	-0.3427	0.2126	-0.3851	-0.1432	0.18	0.0669	0.2592	-0.0705	0.2879	0.0629			895	TRUE	Empty	molecular chaperone DnaJ [Campylobacter jejuni subsp. jejuni]	gi|756010235 (+3)		30 kDa	TRUE			unknown	-0.0978	0.0865
892	TRUE	Empty	phosphoserine phosphatase [Campylobacter jejuni subsp. jejuni]	gi|756009634 (+3)		23 kDa	TRUE	< 0.0001		unknown	-0.0544	0.0129	0.3745	-0.2737	0.2976	-0.0971	-0.0254	-0.0818	-0.5281	0.2986	-0.0756	0.2383	-0.4322	-0.2543	-0.6768	-0.3637	-0.1444	-0.3404	-0.2487	-0.265	-0.6903	-0.4307	-0.3044	-0.2096			388.1	TRUE	Empty	N-acetyl-gamma-glutamyl-phosphate reductase [Campylobacter jejuni subsp. jejuni]	gi|756014312		39 kDa	TRUE			unknown	-0.1477	0.149
140.1	TRUE	Empty	serine dehydratase [Campylobacter jejuni subsp. jejuni]	gi|756091400 (+1)		50 kDa	TRUE	< 0.0001		unknown	-0.1238	0.3307	0.2505	0.0333	-0.2108	-0.1296	-0.1406	-0.149	-0.1673	-0.1517	-0.0515	-0.2912	-1.2848	-0.9615	-0.9222	-1.0016	-0.7933	-0.6561	-0.1601	-0.3386	-0.2784	-0.1308	0.2496	0.0929			899	TRUE	Empty	hypothetical protein PJ19_01385 [Campylobacter jejuni subsp. jejuni]	gi|756090000 (+1)		30 kDa				unknown	-0.2029	-0.177
895	TRUE	Empty	molecular chaperone DnaJ [Campylobacter jejuni subsp. jejuni]	gi|756010235 (+3)		30 kDa	TRUE	< 0.0001		unknown	-0.1297	-0.1447	0.0452	0.3079	0.0054	-0.141	-0.1539	0.0304	-0.1995	-0.1929	0.1363	-0.0826	0.0899	0.5796	0.1855	-0.0453	0.4016	0.4084	0.2741	0.1468	0.1281	0.1655	0.1912	0.1642			146.1	TRUE	Empty	30S ribosomal protein S6 [Campylobacter jejuni subsp. jejuni]	gi|756090832 (+1)		15 kDa	TRUE			unknown	-0.2486	0.1127
388.1	TRUE	Empty	N-acetyl-gamma-glutamyl-phosphate reductase [Campylobacter jejuni subsp. jejuni]	gi|756014312		39 kDa	TRUE	< 0.0001		unknown	0.1373	0.1018	-0.0935	-0.055	-0.1418	0.0032	-0.025	0.2717	0.2907	0.111	0.0802	-0.0264	0.1093	-0.0535	0.3588	0.2879	0.4024	0.2418	-1.3692	-0.5685	-1.0579	-1.1423	-1.4839	-1.361			900	TRUE	Empty	peptidase M48 [Campylobacter jejuni subsp. jejuni]	gi|756010031		45 kDa				unknown	0.0292	-0.0662
899	TRUE	Empty	hypothetical protein PJ19_01385 [Campylobacter jejuni subsp. jejuni]	gi|756090000 (+1)		30 kDa		< 0.0001		unknown	-0.143	0.0508	-0.1863	0.7236	0.1755	-0.2426	-0.1515	-0.1256	0.1887	-0.0609	0.6404	0.1141	-4.2193	-3.5202	-3.5576	-4.5023	-4.0776	-4.1131	-3.3934	-3.5728	-3.2583	-4.316	-4.3433	-3.3086			901	TRUE	Empty	NAD-dependent dehydratase [Campylobacter jejuni subsp. jejuni]	gi|756010680 (+1)		37 kDa	TRUE			unknown	-0.0076	0.0689
146.1	TRUE	Empty	30S ribosomal protein S6 [Campylobacter jejuni subsp. jejuni]	gi|756090832 (+1)		15 kDa	TRUE	< 0.0001		unknown	-0.0499	0.2226	0.0198	0.0964	-0.0684	-0.1943	-0.0701	0.2912	0.1823	0.1789	0.3721	0.3905	-1.6682	-1.3028	-1.3646	-1.4059	-0.9747	-1.2129	-0.5871	-0.4435	-0.5123	-0.4868	-0.4243	-0.2561			902	TRUE	Empty	cytolethal distending toxin subunit CdtB [Campylobacter jejuni subsp. jejuni]	gi|756009444 (+3)		29 kDa				unknown	-0.2055	-0.1129
900	TRUE	Empty	peptidase M48 [Campylobacter jejuni subsp. jejuni]	gi|756010031		45 kDa		< 0.0001		unknown	0.0056	-0.0798	-0.0373	-0.0281	0.026	0.0915	0.0141	-0.0813	-0.0414	-0.0915	-0.025	0.0817	0.1605	0.2416	0.2375	0.1596	0.2131	0.1305	0.6925	0.6888	0.6333	0.3747	0.1967	0.3369			907	TRUE	Empty	UDP-N-acetylglucosamine 2-epimerase [Campylobacter jejuni subsp. jejuni]	gi|756090902 (+1)		43 kDa	TRUE			unknown	0.5857	-0.0099
901	TRUE	Empty	NAD-dependent dehydratase [Campylobacter jejuni subsp. jejuni]	gi|756010680 (+1)		37 kDa	TRUE	< 0.0001		unknown	-0.0223	-0.0138	0.0199	0.0157	-0.0088	0.0705	-0.1053	-0.0288	-0.2067	-0.2215	-0.0803	-0.0565	-0.0266	0.0752	0.0025	-0.0598	-0.0056	0.0351	0.1495	0.1142	0.2327	0.1902	0.1632	0.0472			908	TRUE	Empty	6-carboxy-5,6,7,8-tetrahydropterin synthase [Campylobacter jejuni subsp. jejuni]	gi|756009524 (+3)		23 kDa				unknown	-0.0023	0.0724
902	TRUE	Empty	cytolethal distending toxin subunit CdtB [Campylobacter jejuni subsp. jejuni]	gi|756009444 (+3)		29 kDa		0.0011		unknown	0.0086	0.1495	0.0359	0.2266	0.1797	-0.4136	-0.3494	-0.2568	-0.2414	0.0624	0.0222	-0.0367	-0.8763	-0.4539	-0.4874	-0.2055	-0.6897	0.0243	-0.1282	-0.1887	-0.2474	-0.1703	-0.0228	0.4031			909	TRUE	Empty	hypothetical protein PJ17_02610 [Campylobacter jejuni subsp. jejuni]	gi|756009863 (+3)		10 kDa				unknown	-0.121	0.1309
907	TRUE	Empty	UDP-N-acetylglucosamine 2-epimerase [Campylobacter jejuni subsp. jejuni]	gi|756090902 (+1)		43 kDa	TRUE	< 0.0001		unknown	-0.0923	-0.361	-0.2665	0.1025	0.096	0.5703	0.5897	-0.006	-0.4222	-0.3665	0.2078	-0.0472	-3.2193	-2.9469	-2.825	-3.5164	-3.0813	-3.811	-3.2346	-2.9631	-3.8975	-3.8569	-3.9598	-4.2295			59.2	TRUE	Empty	biotin attachment protein [Campylobacter jejuni subsp. jejuni]	gi|756010214		66 kDa	TRUE			unknown	-0.309	0.075
908	TRUE	Empty	6-carboxy-5,6,7,8-tetrahydropterin synthase [Campylobacter jejuni subsp. jejuni]	gi|756009524 (+3)		23 kDa		< 0.0001		unknown	0.0456	0.0127	-0.0721	-0.0204	0.0045	-0.0324	-0.0464	0.0283	-0.024	-0.0503	-0.0042	-0.1217	-0.1534	-0.1898	-0.1148	-0.2493	-0.0548	-0.1566	-0.0854	-0.0109	0.0875	0.0732	-0.0236	0.0601			910	TRUE	Empty	GTPase [Campylobacter jejuni subsp. jejuni]	gi|756010990 (+3)		24 kDa	TRUE			unknown	-0.254	0.0807
909	TRUE	Empty	hypothetical protein PJ17_02610 [Campylobacter jejuni subsp. jejuni]	gi|756009863 (+3)		10 kDa		0.00025		unknown	0.0751	-0.0992	-0.0035	-0.0734	0.0141	0.0269	0.0112	0.2631	0.0683	0.2621	0.0307	0.1169	-0.1085	-0.1602	-0.291	-0.1312	-0.0715	0.0029	-0.0361	0.1596	0.0727	0.215	-0.3902	0.2218			134.1	TRUE	Empty	peptidylprolyl isomerase [Campylobacter jejuni subsp. jejuni]	gi|756014778 (+2)		58 kDa	TRUE			unknown	-0.0013	-0.0603
59.2	TRUE	Empty	biotin attachment protein [Campylobacter jejuni subsp. jejuni]	gi|756010214		66 kDa	TRUE	< 0.0001		unknown	-0.0592	-0.0443	-0.0131	-0.1716	0.0967	-0.2636	-0.333	0.0509	-0.1797	-0.0546	-0.0341	-0.0153	0.4423	0.6662	0.5798	0.5394	-0.0828	0.812	1.3318	1.3066	1.4127	1.444	1.5949	2.1298			60.1	TRUE	Empty	glutamate synthase [Campylobacter jejuni subsp. jejuni]	gi|756089743 (+1)		167 kDa	TRUE			unknown	0.6894	-0.3381
910	TRUE	Empty	GTPase [Campylobacter jejuni subsp. jejuni]	gi|756010990 (+3)		24 kDa	TRUE	< 0.0001		unknown	0.0176	0.3982	-0.0915	0.1968	-0.2512	-0.3775	-0.1578	0.1768	0.2501	0.1993	0.3192	-0.2973	0.4384	-0.2383	0.4526	0.1009	0.6298	0.6098	2.7496	2.2899	1.9953	1.7468	2.5122	1.9549			49.1	TRUE	Empty	alanyl-tRNA synthetase [Campylobacter jejuni subsp. jejuni]	gi|756090259 (+1)		95 kDa	TRUE			unknown	0.0384	-0.0174
134.1	TRUE	Empty	peptidylprolyl isomerase [Campylobacter jejuni subsp. jejuni]	gi|756014778 (+2)		58 kDa	TRUE	< 0.0001		unknown	0.0138	0.0089	0.0432	0.0223	0.0613	0.0135	0.1103	0.0513	-0.042	0.0889	0.1629	0.2322	-0.1656	-0.1202	-0.1879	-0.2193	-0.3071	-0.1236	-0.5682	-0.5667	-0.6625	-0.4456	-0.66	-0.5293			24.2	TRUE	Empty	trigger factor [Campylobacter jejuni subsp. jejuni]	gi|756009555		51 kDa	TRUE			unknown	-0.0776	-0.0975
60.1	TRUE	Empty	glutamate synthase [Campylobacter jejuni subsp. jejuni]	gi|756089743 (+1)		167 kDa	TRUE	< 0.0001		unknown	0.1709	0.0533	-0.2948	0.0552	-0.0132	-0.0314	1.4188	0.3912	0.3759	0.5213	0.2632	1.2452	-0.6505	-0.4532	-0.1176	-0.6325	-1.1059	-0.7153	0.3164	0.592	0.0182	1.519	0.2369	0.1313			913	TRUE	Empty	Rrf2 family transcriptional regulator [Campylobacter jejuni subsp. jejuni]	gi|756010166 (+3)		15 kDa	TRUE			unknown	-0.1925	0.0944
49.1	TRUE	Empty	alanyl-tRNA synthetase [Campylobacter jejuni subsp. jejuni]	gi|756090259 (+1)		95 kDa	TRUE	< 0.0001		unknown	-0.0129	-0.1507	0.4088	-0.0016	0.0081	0.2772	-0.0663	-0.1221	-0.1987	0.3664	-0.067	-0.1216	-1.0094	-0.7615	-1.4651	-1.1562	-1.0757	-1.313	-0.9405	-0.8511	-1.5746	-0.7201	-0.7767	-0.9628			42.1	TRUE	Empty	cysteine desulfurase [Campylobacter jejuni subsp. jejuni]	gi|756014297 (+2)		43 kDa	TRUE			unknown	0.0328	-0.0153
24.2	TRUE	Empty	trigger factor [Campylobacter jejuni subsp. jejuni]	gi|756009555		51 kDa	TRUE	< 0.0001		unknown	0.1367	-0.0332	-0.0124	-0.1198	-0.1515	0.0104	0.0075	-0.0124	0.1181	0.2316	-0.169	0.0055	0.0953	0.0245	0.1308	0.335	0.2586	0.269	0.0193	0.2003	0.0522	0.2697	0.2281	0.109			918	TRUE	Empty	Cro/Cl family transcriptional regulator [Campylobacter jejuni subsp. jejuni]	gi|756010614 (+1)		15 kDa				unknown	-0.0753	0.1578
913	TRUE	Empty	Rrf2 family transcriptional regulator [Campylobacter jejuni subsp. jejuni]	gi|756010166 (+3)		15 kDa	TRUE	0.13		unknown	0.0883	-0.0784	-0.0119	-0.0678	-0.0379	0.1138	-0.1438	0.1431	0.0385	0.2278	0.0746	0.0246	-0.0615	0.0178	0.0408	-0.0745	0.0498	-0.0491	-0.1159	0.2882	-0.0035	0.0029	-0.0749	0.1478			460.1	TRUE	Empty	ligand-gated channel [Campylobacter jejuni subsp. jejuni]	gi|756010943		82 kDa	TRUE			unknown	-0.2335	-0.1684
42.1	TRUE	Empty	cysteine desulfurase [Campylobacter jejuni subsp. jejuni]	gi|756014297 (+2)		43 kDa	TRUE	< 0.0001		unknown	0.1694	-0.1519	-0.1667	-0.1621	0.2224	0.1967	0.0238	-0.0243	0.1489	0.004	-0.2532	0.324	-0.3869	-0.588	-0.3974	0.1526	-0.7318	-0.4259	-1.418	-0.9464	-0.9453	-1.0618	-1.5426	-1.2426			3.5	TRUE	Empty	flagellin [Campylobacter jejuni subsp. jejuni]	gi|756010697		59 kDa	TRUE			unknown	-0.2056	-0.0745
918	TRUE	Empty	Cro/Cl family transcriptional regulator [Campylobacter jejuni subsp. jejuni]	gi|756010614 (+1)		15 kDa		< 0.0001		unknown	-0.1183	-0.1297	0.0828	0.032	0.0625	0.0866	-3.5887	-3.3555	-3.4755	-3.6441	-3.5622	-3.7457	-3.9414	-3.3665	-3.1946	-3.4552	-3.2692	-2.988	-0.3988	-0.2358	-0.1721	-0.1981	0.1137	-0.4762			920	TRUE	Empty	sodium:dicarboxylate symporter [Campylobacter jejuni subsp. jejuni]	gi|756009396 (+3)		51 kDa				unknown	-0.0678	-0.1041
460.1	TRUE	Empty	ligand-gated channel [Campylobacter jejuni subsp. jejuni]	gi|756010943		82 kDa	TRUE	< 0.0001		unknown	0.0176	-0.019	0.1482	-0.5501	-0.0219	0.0609	-0.497	-0.4319	-0.0724	0.1771	-0.3445	-0.63	0.7364	0.4393	0.4258	0.8289	0.8345	0.5695	4.0587	4.006	4.6249	4.5784	4.6465	3.9996			921	TRUE	Empty	cytochrome C oxidase subunit IV [Campylobacter jejuni subsp. jejuni]	gi|756009443 (+3)		21 kDa				unknown	-0.1481	0.1451
3.5	TRUE	Empty	flagellin [Campylobacter jejuni subsp. jejuni]	gi|756010697		59 kDa	TRUE	< 0.0001		unknown	0.0923	-0.0211	-0.0492	-0.1299	-0.0674	-0.2459	-0.2316	-0.1004	-0.1505	0.1747	-0.2691	-0.0595	0.3249	0.4453	0.2953	0.499	0.2874	0.4829	1.7468	2.4097	1.6433	2.2857	2.0262	2.4405			141.2	TRUE	Empty	delta-aminolevulinic acid dehydratase [Campylobacter jejuni subsp. jejuni]	gi|756010272		36 kDa	TRUE			unknown	-0.0341	0.1218
920	TRUE	Empty	sodium:dicarboxylate symporter [Campylobacter jejuni subsp. jejuni]	gi|756009396 (+3)		51 kDa		< 0.0001		unknown	-0.1814	0.066	-0.1899	-0.0967	0.0527	0.2522	-0.0618	-0.098	0.3034	-0.1043	-0.1336	0.1518	0.1689	-0.5059	0.1069	0.0118	-0.1856	-0.4906	-0.441	-0.344	-0.2971	-0.8531	-0.9881	-0.6759			91.2	TRUE	Empty	NADH dehydrogenase [Campylobacter jejuni subsp. jejuni]	gi|756010902		93 kDa	TRUE			unknown	0.0556	-0.0007
921	TRUE	Empty	cytochrome C oxidase subunit IV [Campylobacter jejuni subsp. jejuni]	gi|756009443 (+3)		21 kDa		0.0029		unknown	-0.2478	-0.0789	0.1963	0.1102	0.0002	0.2401	-0.4209	-0.1278	-0.2763	-0.6265	-0.1716	-0.1391	-0.2845	-0.2862	0.0038	-1.0536	-0.649	-0.5123	-0.3574	-0.4905	-0.6712	-0.5143	-0.5398	-0.1653			922	TRUE	Empty	hypothetical protein PJ17_08485 [Campylobacter jejuni subsp. jejuni]	gi|756010955		29 kDa	TRUE			unknown	0.0637	0.0414
141.2	TRUE	Empty	delta-aminolevulinic acid dehydratase [Campylobacter jejuni subsp. jejuni]	gi|756010272		36 kDa	TRUE	< 0.0001		unknown	-0.0722	0.0718	-0.2059	0.1196	-0.0897	-0.0165	-0.2932	-0.1372	-0.2714	-0.1683	-0.606	-0.3202	0.5149	0.4966	0.4037	0.3079	0.3601	0.4632	2.015	1.949	1.3654	2.0599	2.0978	1.5939			924	TRUE	Empty	glucosyltransferase [Campylobacter jejuni subsp. jejuni]	gi|756015182 (+2)		36 kDa	TRUE			unknown	0.0702	0.0212
91.2	TRUE	Empty	NADH dehydrogenase [Campylobacter jejuni subsp. jejuni]	gi|756010902		93 kDa	TRUE	< 0.0001		unknown	-0.2287	0.1508	0.0424	0.0357	-0.0032	0.0417	-0.1653	-0.2215	-0.4589	-0.0821	-0.1012	-0.2336	-0.2358	-0.3043	-0.3742	-0.6557	-0.3939	-0.6559	0.4126	0.1737	0.2246	0.5248	0.5262	0.3619			923	TRUE	Empty	phosphoribosylaminoimidazole carboxylase [Campylobacter jejuni subsp. jejuni]	gi|756014786 (+2)		18 kDa				unknown	-0.0261	0.0348
922	TRUE	Empty	hypothetical protein PJ17_08485 [Campylobacter jejuni subsp. jejuni]	gi|756010955		29 kDa	TRUE	< 0.0001		unknown	-0.0614	0.0579	0.0044	-0.0632	-0.0201	0.1014	0.0089	-0.0134	-0.0871	-0.0904	-0.0046	-0.15	-0.8533	-1.0565	-0.8006	-0.7632	-1.0121	-0.9287	-0.7768	-0.7386	-0.9208	-0.9264	-0.4974	-0.9356			928	TRUE	Empty	DNA primase [Campylobacter jejuni subsp. jejuni]	gi|756010965		69 kDa	TRUE			unknown	0.0632	0.0201
924	TRUE	Empty	glucosyltransferase [Campylobacter jejuni subsp. jejuni]	gi|756015182 (+2)		36 kDa	TRUE	< 0.0001		unknown	-0.093	0.0478	0.0115	0.0159	-0.0155	-0.0277	-0.0443	-0.0933	-0.2273	-0.2557	-0.0045	-0.124	0.4393	1.0455	0.5076	0.1632	0.351	0.387	0.1521	0.0551	0.0913	0.0675	0.1881	0.0944			212.1	TRUE	Empty	phospho-sugar mutase [Campylobacter jejuni subsp. jejuni]	gi|756015489		52 kDa	TRUE			unknown	0.0167	0.0125
923	TRUE	Empty	phosphoribosylaminoimidazole carboxylase [Campylobacter jejuni subsp. jejuni]	gi|756014786 (+2)		18 kDa		< 0.0001		unknown	-0.0503	-0.016	-0.0033	-0.0013	-0.0142	0.0333	0.0074	0.0683	0.015	0.0415	-0.0334	0.0095	0.0099	-0.0295	-0.0463	0.0032	0.0004	-0.0172	-0.5548	-0.4989	-0.5627	-0.5861	-0.6279	-0.529			934	TRUE	Empty	membrane protein [Campylobacter jejuni subsp. jejuni]	gi|756009796 (+3)		21 kDa				unknown	-0.0084	-0.0415
928	TRUE	Empty	DNA primase [Campylobacter jejuni subsp. jejuni]	gi|756010965		69 kDa	TRUE	< 0.0001		unknown	-0.0527	-0.0059	0.1331	0.0418	-0.0161	0.0309	-0.0902	-0.1333	-0.2349	-0.1924	-0.0327	-0.2535	-0.138	-0.0094	-0.1913	-0.2385	-0.0762	-0.2827	0.3377	0.1352	0.1049	0.3874	0.4504	0.2606			935	TRUE	Empty	hypothetical protein PJ17_04600 [Campylobacter jejuni subsp. jejuni]	gi|756010225 (+3)		28 kDa				unknown	-0.0801	0.0566
212.1	TRUE	Empty	phospho-sugar mutase [Campylobacter jejuni subsp. jejuni]	gi|756015489		52 kDa	TRUE	< 0.0001		unknown	0.0234	-0.0113	0.0129	-0.0908	-0.0039	0.0019	-0.0219	-0.026	-0.0586	-0.0693	-0.0451	-0.0134	0.2056	0.5505	0.375	0.4936	0.404	0.309	-0.7758	-1.0584	-1.0569	-1.0315	-1.2897	-0.7448			327.1	TRUE	Empty	membrane protein [Campylobacter jejuni subsp. jejuni]	gi|756010350 (+2)		24 kDa	TRUE			unknown	-0.0586	-0.0315
934	TRUE	Empty	membrane protein [Campylobacter jejuni subsp. jejuni]	gi|756009796 (+3)		21 kDa		< 0.0001		unknown	0.0155	-0.1031	0.0054	0.052	0.0419	-0.0679	-0.1942	-0.2273	-0.3405	-0.0577	-0.12	-0.3524	-0.3005	-0.0576	-0.3164	-0.3244	-0.4042	-0.095	0.049	-0.0169	-0.0091	0.0717	0.0939	-0.0816			936	TRUE	Empty	radical SAM protein [Campylobacter jejuni subsp. jejuni]	gi|756015062		47 kDa	TRUE			unknown	0.0869	0.2108
935	TRUE	Empty	hypothetical protein PJ17_04600 [Campylobacter jejuni subsp. jejuni]	gi|756010225 (+3)		28 kDa		< 0.0001		unknown	-0.0122	0.0246	0.0206	-0.0071	-0.071	0.0765	0.0604	0.1971	0.1752	0.1946	0.0706	0.1444	-0.0987	-0.808	-0.1989	-0.6535	-0.1351	-0.3902	-0.2281	-0.103	-0.2263	-0.058	-0.1472	-0.2053			940	TRUE	Empty	flagellar L-ring protein FlgH [Campylobacter jejuni subsp. jejuni]	gi|756014771 (+2)		25 kDa				unknown	-0.1035	0.0444
327.1	TRUE	Empty	membrane protein [Campylobacter jejuni subsp. jejuni]	gi|756010350 (+2)		24 kDa	TRUE	< 0.0001		unknown	-0.1227	-0.095	0.0405	-0.0344	0.2095	0.071	-0.0774	-0.0502	-0.1851	-0.1275	0.1248	0.1915	-0.633	-0.7654	-0.8033	-0.9662	-1.4541	-1.5219	-0.1659	-0.2202	-0.1648	-0.2802	-0.3981	-0.0895			942	TRUE	Empty	2-oxobutyrate oxidase [Campylobacter jejuni subsp. jejuni]	gi|756015247 (+2)		38 kDa	TRUE			unknown	0.0185	-0.0836
936	TRUE	Empty	radical SAM protein [Campylobacter jejuni subsp. jejuni]	gi|756015062		47 kDa	TRUE	< 0.0001		unknown	-0.1867	0.2205	0.1599	0.0338	-0.187	-0.099	-0.1591	-0.0352	-0.6204	-0.385	-0.2532	-0.2477	0.5266	1.0118	0.2944	0.2781	0.5035	0.4315	0.8206	0.2689	0.5481	0.8233	0.9791	0.7601			939	TRUE	Empty	hypothetical protein PJ17_05575 [Campylobacter jejuni subsp. jejuni]	gi|756010405 (+3)		14 kDa	TRUE			unknown	-0.1132	0.1392
940	TRUE	Empty	flagellar L-ring protein FlgH [Campylobacter jejuni subsp. jejuni]	gi|756014771 (+2)		25 kDa		< 0.0001		unknown	0.0331	0.0611	-0.0198	0.2172	-0.0989	-0.1052	-0.2008	-0.0528	-0.1178	-0.1666	0.0136	-0.0642	-0.2548	-0.1696	-0.1323	-0.26	0.0071	-0.1824	-0.1171	-0.2667	0.1501	-0.1693	0.0751	0.0653			943	TRUE	Empty	flagellar motor protein MotA [Campylobacter jejuni subsp. jejuni]	gi|756009474 (+3)		20 kDa				unknown	-0.0017	0.1305
942	TRUE	Empty	2-oxobutyrate oxidase [Campylobacter jejuni subsp. jejuni]	gi|756015247 (+2)		38 kDa	TRUE	< 0.0001		unknown	0.0681	0.2108	-0.0321	-0.4801	-0.0233	-0.0709	0.7603	0.6581	1.1634	0.6922	-0.0468	0.6033	-0.119	-0.7284	-0.0146	0.1462	-0.3004	0.0205	-1.1675	-0.6667	-0.6066	-0.0019	-0.8744	-0.4053			949	TRUE	Empty	Group 3 truncated hemoglobin ctb [Campylobacter jejuni subsp. jejuni]	gi|756009806 (+3)		15 kDa				unknown	-0.8505	0.4526
939	TRUE	Empty	hypothetical protein PJ17_05575 [Campylobacter jejuni subsp. jejuni]	gi|756010405 (+3)		14 kDa	TRUE	< 0.0001		unknown	-0.043	-0.0413	-0.0153	0.1009	-0.0649	0.0722	-0.1753	0.0771	-0.0562	-0.1169	-0.0657	0.0019	-0.1728	-0.1148	-0.1369	-0.2338	-0.0268	-0.1037	0.0969	0.1177	0.1981	0.0735	0.072	0.1399			951	TRUE	Empty	peptide ABC transporter ATP-binding protein [Campylobacter jejuni subsp. jejuni]	gi|756010184 (+3)		27 kDa	TRUE			unknown	-0.0282	-0.0092
943	TRUE	Empty	flagellar motor protein MotA [Campylobacter jejuni subsp. jejuni]	gi|756009474 (+3)		20 kDa		0.019		unknown	-0.2322	0.1169	-0.0631	0.1037	0.1917	-0.2034	-0.0482	0.0841	-0.4361	-0.0111	0.0305	0.1246	-0.2627	0.5911	-0.0364	-0.4734	0.0128	-0.2529	0.3383	-0.1385	0.2514	0.4746	-0.0432	0.1702			952	TRUE	Empty	integrase [Campylobacter jejuni subsp. jejuni]	gi|756010596 (+3)		45 kDa	TRUE			unknown	0.0709	0.0687
949	TRUE	Empty	Group 3 truncated hemoglobin ctb [Campylobacter jejuni subsp. jejuni]	gi|756009806 (+3)		15 kDa		0.29		unknown	0.0414	0.0206	0.0277	-0.0388	-0.0286	-0.2503	-0.9971	0.306	-0.0108	0.2106	-0.119	-0.5123	-0.0026	-0.0172	0.0625	0.4488	0.1253	0.0714	-0.1585	-0.0084	0.2589	-0.1426	-0.1957	1.5746			337.1	TRUE	Empty	phosphoribosylformylglycinamidine cyclo-ligase [Campylobacter jejuni subsp. jejuni]	gi|756091311 (+1)		36 kDa	TRUE			unknown	0.1453	-0.0031
951	TRUE	Empty	peptide ABC transporter ATP-binding protein [Campylobacter jejuni subsp. jejuni]	gi|756010184 (+3)		27 kDa	TRUE	< 0.0001		unknown	0.0232	-0.0733	-0.018	-0.0635	0.0967	0.0762	0.0482	0.0672	0.0376	0.0612	0.0545	0.1681	-0.1324	0.0396	-0.0159	-0.0575	-0.251	-0.1637	-0.2757	-0.256	-0.2667	-0.2399	-0.3485	-0.3946			52.1	TRUE	Empty	GMC family oxidoreductase [Campylobacter jejuni subsp. jejuni]	gi|756014528 (+2)		64 kDa	TRUE			unknown	-0.118	0.0594
952	TRUE	Empty	integrase [Campylobacter jejuni subsp. jejuni]	gi|756010596 (+3)		45 kDa	TRUE	< 0.0001		unknown	0.0037	0.1452	-0.0229	-0.0928	-0.0235	0.0099	1.476	1.4738	1.3762	1.3365	1.3569	1.4372	0.1602	-0.1003	0.1002	0.138	0.0944	0.0201	-0.3153	-0.1686	-0.3321	-0.0898	-0.0882	-0.1221			31.2	TRUE	Empty	molecular chaperone Hsp90 [Campylobacter jejuni subsp. jejuni]	gi|756014624		70 kDa	TRUE			unknown	0.0756	-0.0418
337.1	TRUE	Empty	phosphoribosylformylglycinamidine cyclo-ligase [Campylobacter jejuni subsp. jejuni]	gi|756091311 (+1)		36 kDa	TRUE	0.1		unknown	0.0188	0.1131	-0.0459	-0.1118	0.041	0.4634	0.1668	0.0184	-0.189	0.1351	0.1755	0.199	-1.0506	-0.9824	-0.9755	-1.0402	-1.0133	-0.6806	-1.4037	-1.0643	-1.1832	-0.6213	-1.0609	-1.125			954	TRUE	Empty	C4-dicarboxylate ABC transporter [Campylobacter jejuni subsp. jejuni]	gi|756010508 (+3)		50 kDa	TRUE			unknown	0.0343	0.0349
52.1	TRUE	Empty	GMC family oxidoreductase [Campylobacter jejuni subsp. jejuni]	gi|756014528 (+2)		64 kDa	TRUE	< 0.0001		unknown	0.0401	0.0706	-0.0049	-0.2305	-0.0583	0.0069	-0.2466	-0.0692	-0.0792	-0.2051	-0.1586	-0.159	1.4356	1.5535	1.4595	1.6508	1.6124	1.5143	0.7488	0.6281	1.0138	0.8386	0.9359	0.851			953	TRUE	Empty	hypothetical protein PJ17_04385 [Campylobacter jejuni subsp. jejuni]	gi|756010190 (+3)		16 kDa	TRUE			unknown	0.3213	0.1492
31.2	TRUE	Empty	molecular chaperone Hsp90 [Campylobacter jejuni subsp. jejuni]	gi|756014624		70 kDa	TRUE	< 0.0001		unknown	0.0411	-0.082	-0.0885	0.1196	-0.058	-0.2641	0.218	0.1006	0.1507	0.1413	0.059	0.0666	0.5219	0.671	0.7113	1.0656	0.9964	0.8787	0.4327	0.4322	0.4039	0.3915	0.3284	0.3797			959	TRUE	Empty	outer membrane assembly lipoprotein YfiO [Campylobacter jejuni subsp. jejuni]	gi|756010394 (+3)		26 kDa	TRUE			unknown	0.0653	0.0292
954	TRUE	Empty	C4-dicarboxylate ABC transporter [Campylobacter jejuni subsp. jejuni]	gi|756010508 (+3)		50 kDa	TRUE	< 0.0001		unknown	-0.0715	-0.0745	0.0354	-0.1112	0.1482	0.1111	0.1846	0.1852	-0.054	0.017	0.2055	0.302	-0.3062	-0.1958	-0.5027	-0.3201	-0.5587	-0.525	-0.228	-0.4616	-0.2894	-0.2481	-0.42	-0.3703			961	TRUE	Empty	acyl carrier protein [Campylobacter jejuni subsp. jejuni]	gi|756010669 (+1)		9 kDa				unknown	0.3138	-0.8666
953	TRUE	Empty	hypothetical protein PJ17_04385 [Campylobacter jejuni subsp. jejuni]	gi|756010190 (+3)		16 kDa	TRUE	0.00012		unknown	0.0104	0.0428	-0.0497	-0.0307	0.501	-0.2945	0.2985	0.1264	-0.0115	0.0516	0.015	-0.7314	-0.3066	-0.5348	-0.3913	-0.0146	-0.6859	-0.351	-0.1066	-0.1495	-0.0933	-0.0169	0.5892	0.1265			958	TRUE	Empty	hypothetical protein PJ17_05085 [Campylobacter jejuni subsp. jejuni]	gi|756010313		137 kDa	TRUE			unknown	-0.2602	-0.0005
959	TRUE	Empty	outer membrane assembly lipoprotein YfiO [Campylobacter jejuni subsp. jejuni]	gi|756010394 (+3)		26 kDa	TRUE	< 0.0001		unknown	-0.0709	-0.0162	0.0013	0.0182	0.1152	-0.0229	0.0525	0.0164	-0.0257	-0.0788	0.0478	-0.1203	0.091	0.0067	0.215	-0.135	0.3455	-0.1417	-0.2715	-0.3116	-0.2595	0.1257	-0.3578	-0.4365			264.1	TRUE	Empty	hypothetical protein PJ17_08395 [Campylobacter jejuni subsp. jejuni]	gi|756010942		28 kDa	TRUE			unknown	-0.0318	-0.151
961	TRUE	Empty	acyl carrier protein [Campylobacter jejuni subsp. jejuni]	gi|756010669 (+1)		9 kDa		< 0.0001		unknown	0	-0.7827	-0.014	0.3541	-0.6201	0.4196	0.7565	-0.424	0.2877	0.0945	0.6145	0.3404	5.8705	5.3549	4.9611	4.7202	5.1612	5.1381	4.8228	4.1111	4.2116	3.625	3.9063	3.526			843.1	TRUE	Empty	hypothetical protein PJ19_09865 (plasmid) [Campylobacter jejuni subsp. jejuni]	gi|756099281 (+1)		15 kDa	TRUE			unknown	0.8237	0.0026
958	TRUE	Empty	hypothetical protein PJ17_05085 [Campylobacter jejuni subsp. jejuni]	gi|756010313		137 kDa	TRUE	< 0.0001		unknown	-0.0601	0.0797	0.215	0.0725	0.0371	-0.1713	-0.7097	-0.45	-0.6994	-0.1075	-0.1805	-0.5719	0.039	0.2505	0.1887	0.2075	0.1606	0.4007	3.7482	3.8349	2.8002	4.3764	4.1133	4.2354			965	TRUE	Empty	ATP-dependent DNA helicase RuvA [Campylobacter jejuni subsp. jejuni]	gi|756010096 (+3)		20 kDa				unknown	-0.0874	0.1176
264.1	TRUE	Empty	hypothetical protein PJ17_08395 [Campylobacter jejuni subsp. jejuni]	gi|756010942		28 kDa	TRUE	< 0.0001		unknown	0.2633	0.0952	-0.2629	0.0763	-0.1406	-0.2652	-0.3123	-0.4315	-0.2337	-0.3991	-0.2181	-1.0445	0.7442	0.7304	0.7494	0.6439	0.8922	1.0469	3.8728	3.8203	3.8703	3.5457	4.2479	3.1264			967	TRUE	Empty	hydrolase [Campylobacter jejuni subsp. jejuni]	gi|756014975 (+2)		15 kDa	TRUE			unknown	-0.2324	0.1141
843.1	TRUE	Empty	hypothetical protein PJ19_09865 (plasmid) [Campylobacter jejuni subsp. jejuni]	gi|756099281 (+1)		15 kDa	TRUE	< 0.0001		unknown	0.0967	-0.0832	-0.0472	-0.1925	0.1329	0.6526	0.8329	0.0118	-0.1259	-0.1696	-0.0636	0.2364	-3.6159	-3.4141	-3.8994	-3.7963	-3.9861	-4.7767	-2.9196	-2.8846	-2.7909	-2.7651	-3.1614	-3.8821			969	TRUE	Empty	GDP-mannose 4,6-dehydratase [Campylobacter jejuni subsp. jejuni]	gi|756015806		39 kDa				unknown	0	0.357
965	TRUE	Empty	ATP-dependent DNA helicase RuvA [Campylobacter jejuni subsp. jejuni]	gi|756010096 (+3)		20 kDa		< 0.0001		unknown	-0.0834	0.0772	0.1201	0.0395	-0.1411	0.024	-0.0075	0.1975	-0.0107	0.0418	0.0823	0.0878	-0.1839	-0.5278	-0.3177	-0.4197	-0.3387	-0.2524	0.3465	0.0914	0.0433	0.1722	0.2752	0.2024			966	TRUE	Empty	restriction endonuclease subunit S [Campylobacter jejuni subsp. jejuni]	gi|756010884 (+3)		43 kDa				unknown	-0.0101	-0.0814
967	TRUE	Empty	hydrolase [Campylobacter jejuni subsp. jejuni]	gi|756014975 (+2)		15 kDa	TRUE	0.001		unknown	-0.0442	0.0282	-0.1518	0.5747	-0.0098	-0.1034	-0.1522	0.1943	0.3361	0.0926	-0.0268	0.1053	0.0827	-0.1452	0.1771	0.1941	0.1911	0.0404	-0.3237	-0.087	-0.6439	-0.3483	-1.8071	-0.7635			972	TRUE	Empty	stationary phase survival protein SurE [Campylobacter jejuni subsp. jejuni]	gi|756009642 (+3)		29 kDa				unknown	-0.1747	-0.0176
969	TRUE	Empty	GDP-mannose 4,6-dehydratase [Campylobacter jejuni subsp. jejuni]	gi|756015806		39 kDa		< 0.0001		unknown	-0.0228	0.274	0.1295	-0.9788	0.0452	0.024	0	0.485	0.2441	0.1191	0.0474	-0.2321	3.6044	3.4321	3.7775	3.4848	3.7707	4.9683	0.1084	0.3886	0.3625	0.3331	0.212	-0.0213			975	TRUE	Empty	heavy metal transport/detoxification protein [Campylobacter jejuni subsp. jejuni]	gi|756010478 (+3)		7 kDa				unknown	-0.1264	0.1468
966	TRUE	Empty	restriction endonuclease subunit S [Campylobacter jejuni subsp. jejuni]	gi|756010884 (+3)		43 kDa		0.64		unknown	-0.5331	-0.0681	-1.0324	0.7336	0.0006	-0.0505	-0.1239	-0.1951	-0.6329	-1.4423	0.1908	0.0548	-0.0174	-0.079	1.0925	-0.2932	-0.3116	0.2661	-0.0024	-0.1109	0.5464	-0.3232	-0.465	-0.3262			976	TRUE	Empty	L-asparaginase [Campylobacter jejuni subsp. jejuni]	gi|756014169 (+2)		35 kDa				unknown	0.0189	0.0136
972	TRUE	Empty	stationary phase survival protein SurE [Campylobacter jejuni subsp. jejuni]	gi|756009642 (+3)		29 kDa		< 0.0001		unknown	0.0117	0.0079	0.0002	-0.0147	-0.1651	0.1104	0.0061	0.1632	0.1913	0.0477	0.3537	0.2668	-0.1665	-0.2608	-0.1635	-0.1019	-0.2206	-0.2	-0.1195	-0.1361	-0.0367	-0.2446	-0.2415	-0.1687			980	TRUE	Empty	endonuclease [Campylobacter jejuni subsp. jejuni]	gi|756015803 (+1)		26 kDa	TRUE			unknown	0.3077	-0.0003
975	TRUE	Empty	heavy metal transport/detoxification protein [Campylobacter jejuni subsp. jejuni]	gi|756010478 (+3)		7 kDa		< 0.0001		unknown	0.0365	0.055	-0.0789	-0.0454	0.0767	-0.3483	-0.0597	0.2136	0.1458	0.3163	-0.2366	-0.2079	-0.0803	-0.2433	-0.4402	0.3344	0.1143	0.0631	1.4572	1.6553	1.4127	1.6523	1.8505	2.4556			176.1	TRUE	Empty	acetyl-CoA carboxylase [Campylobacter jejuni subsp. jejuni]	gi|756091097 (+1)		49 kDa	TRUE			unknown	-0.0201	-0.0275
976	TRUE	Empty	L-asparaginase [Campylobacter jejuni subsp. jejuni]	gi|756014169 (+2)		35 kDa		< 0.0001		unknown	0.0612	0.078	-0.0109	-0.1506	0.0584	-0.0641	0.0489	0.0436	0.0031	0.0104	0.0321	0.0279	-0.1335	-0.1641	-0.0811	-0.1551	-0.294	-0.0992	-0.2946	-0.2585	-0.2261	-0.2906	-0.2742	-0.2771			973	TRUE	Empty	phosphoribosylformylglycinamidine synthase [Campylobacter jejuni subsp. jejuni]	gi|756009842 (+3)		9 kDa				unknown	-0.0795	0.0697
980	TRUE	Empty	endonuclease [Campylobacter jejuni subsp. jejuni]	gi|756015803 (+1)		26 kDa	TRUE	< 0.0001		unknown	0.3792	0.1848	-0.4535	-0.6644	-0.5724	0.1901	4.0303	3.7223	3.5186	3.9054	3.6995	4.0033	2.8982	2.943	3.5422	2.8744	3.4037	3.5771	0.2	0.114	-0.7257	0.7125	0.2939	-0.2878			405.1	TRUE	Empty	glycosyl transferase family 1 [Campylobacter jejuni subsp. jejuni]	gi|756015183		41 kDa	TRUE			unknown	0.0485	0.0264
176.1	TRUE	Empty	acetyl-CoA carboxylase [Campylobacter jejuni subsp. jejuni]	gi|756091097 (+1)		49 kDa	TRUE	< 0.0001		unknown	-0.0938	-0.055	-0.1857	-0.0396	0.1914	-0.032	0.0251	0.0178	0.0398	-0.0223	0.1605	0.1937	-0.6159	-0.7802	-0.4762	-0.4871	-0.717	-0.5485	-0.9731	-1.0258	-1.1506	-1.3103	-1.2092	-1.0252			984	TRUE	Empty	histidine kinase [Campylobacter jejuni subsp. jejuni]	gi|756015270 (+2)		45 kDa	TRUE			unknown	0.1228	0.0345
973	TRUE	Empty	phosphoribosylformylglycinamidine synthase [Campylobacter jejuni subsp. jejuni]	gi|756009842 (+3)		9 kDa		0.0014		unknown	0.1561	-0.0241	-0.0133	0.0215	-0.0437	-0.068	0.1117	0.2608	0.3191	0.1658	-0.0249	0.21	-0.0642	-0.2303	0.0429	0.0126	0.0651	0.102	-0.082	0.1188	0.0168	0.2642	0.0523	0.0325			986	TRUE	Empty	diaminopimelate epimerase [Campylobacter jejuni subsp. jejuni]	gi|756091313 (+1)		28 kDa	TRUE			unknown	-0.0046	0.0252
405.1	TRUE	Empty	glycosyl transferase family 1 [Campylobacter jejuni subsp. jejuni]	gi|756015183		41 kDa	TRUE	< 0.0001		unknown	-0.0852	0.0209	-0.0073	-0.0151	0.0143	0.0312	-0.121	-0.1431	-0.248	-0.2842	-0.0354	-0.1728	0.4033	1.1842	0.5807	0.2163	0.3784	0.4312	-1.4798	-1.0413	-0.8403	-1.3081	-1.2962	-1.2052			48.2	TRUE	Empty	succinate--CoA ligase [Campylobacter jejuni subsp. jejuni]	gi|756090284 (+1)		30 kDa	TRUE			unknown	-0.145	-0.1356
984	TRUE	Empty	histidine kinase [Campylobacter jejuni subsp. jejuni]	gi|756015270 (+2)		45 kDa	TRUE	< 0.0001		unknown	0.0777	-0.0962	0.1197	-0.1656	0.0847	0.0138	0.2196	0.1314	-0.1623	0.1529	-0.0818	0.2892	-0.6133	-0.0911	-0.3862	-0.3918	-0.1614	-0.2165	0.0455	0.1821	-0.0237	0.3338	0.3002	-0.0195			987	TRUE	Empty	hypothetical protein PJ17_00825 [Campylobacter jejuni subsp. jejuni]	gi|756009528 (+3)		19 kDa	TRUE			unknown	-0.0634	0.0714
986	TRUE	Empty	diaminopimelate epimerase [Campylobacter jejuni subsp. jejuni]	gi|756091313 (+1)		28 kDa	TRUE	< 0.0001		unknown	-0.0035	-0.0299	-0.0233	0.0558	-0.0168	0.0534	-0.0816	-0.0519	-0.049	-0.1325	-0.1549	0.0097	-0.189	-0.3146	-0.1399	-0.2604	-0.4191	-0.0259	-0.5226	-0.5515	-0.4981	-0.3995	-0.46	-0.7119			988	TRUE	Empty	phosphotyrosine protein phosphatase [Campylobacter jejuni subsp. jejuni]	gi|756010572 (+2)		17 kDa	TRUE			unknown	-0.0068	0.1314
48.2	TRUE	Empty	succinate--CoA ligase [Campylobacter jejuni subsp. jejuni]	gi|756090284 (+1)		30 kDa	TRUE	< 0.0001		unknown	0.2764	0.0631	-0.1851	0.0541	0.0109	-0.0012	-0.247	-0.2376	-0.1671	0.0788	-0.0383	-0.0669	-0.6147	-0.4923	-0.2619	-0.229	-0.2355	-0.2558	-0.0239	0.1583	0.0056	-0.3533	-0.0892	-0.1029			991	TRUE	Empty	S-adenosylmethionine tRNA ribosyltransferase [Campylobacter jejuni subsp. jejuni]	gi|756014678 (+2)		40 kDa	TRUE			unknown	0.2289	-0.0405
987	TRUE	Empty	hypothetical protein PJ17_00825 [Campylobacter jejuni subsp. jejuni]	gi|756009528 (+3)		19 kDa	TRUE	< 0.0001		unknown	-0.0472	-0.0677	-0.0005	-0.0147	0.0347	0.0753	-0.1002	0.0346	-0.0843	-0.0845	-0.0747	0.1037	-0.2744	-0.1982	-0.2697	-0.2848	-0.5009	-0.2877	-0.2116	-0.2037	-0.2794	-0.2641	-0.3244	-0.2621			260.1	TRUE	Empty	chemotaxis protein CheY [Campylobacter jejuni subsp. jejuni]	gi|756015564		26 kDa	TRUE			unknown	0.2135	-0.0497
988	TRUE	Empty	phosphotyrosine protein phosphatase [Campylobacter jejuni subsp. jejuni]	gi|756010572 (+2)		17 kDa	TRUE	0.022		unknown	0.1163	0.1474	-0.0434	-0.0307	-0.3788	0.1286	0.0042	0.1423	-0.0363	-0.014	0.1269	-0.1884	-0.1062	-0.3278	-0.5693	-0.1085	0.1989	-0.8339	-0.1901	0.0209	0.1143	0.1234	0.2067	0.0479			992	TRUE	Empty	hypothetical protein PJ18_08440 [Campylobacter jejuni subsp. jejuni]	gi|756015729 (+2)		15 kDa				unknown	-0.062	-0.0275
991	TRUE	Empty	S-adenosylmethionine tRNA ribosyltransferase [Campylobacter jejuni subsp. jejuni]	gi|756014678 (+2)		40 kDa	TRUE	0.0083		unknown	-0.0212	0.0893	-0.0479	-0.2784	0.0608	0.4393	-0.153	-0.4225	-0.5028	-0.21	-0.2249	-0.8159	-0.3002	-0.0215	-0.1835	-0.2105	-0.1931	-0.6183	-0.3269	-0.3574	-0.868	0.2519	0.2883	0.1447			993	TRUE	Empty	DNA topoisomerase I (plasmid) [Campylobacter jejuni subsp. jejuni]	gi|756099252 (+1)		76 kDa	TRUE			unknown	0.0514	-0.1499
260.1	TRUE	Empty	chemotaxis protein CheY [Campylobacter jejuni subsp. jejuni]	gi|756015564		26 kDa	TRUE	< 0.0001		unknown	0.0054	0.137	-0.0962	-0.2227	-0.1069	-0.0794	0.4506	0.1874	0.1307	0.2552	0.14	0.2325	2.469	2.5076	2.6696	1.8796	2.1067	2.5741	0.2486	0.1217	0.1742	0.2525	0.1976	-0.1072			994	TRUE	Empty	translation initiation factor IF-1 [Campylobacter jejuni subsp. jejuni]	gi|756010919 (+3)		8 kDa				unknown	0	0
992	TRUE	Empty	hypothetical protein PJ18_08440 [Campylobacter jejuni subsp. jejuni]	gi|756015729 (+2)		15 kDa		< 0.0001		unknown	0.0816	-0.0244	-0.0724	0.0598	-0.0251	0.1041	-0.0511	-0.0166	0.2001	0.0219	-0.0479	-0.0254	0.1669	0.0098	0.3104	0.159	0.3756	0.0783	-2.274	-2.804	-2.3866	-2.774	-2.6746	-3.5946			230.1	TRUE	Empty	periplasmic protein [Campylobacter jejuni subsp. jejuni]	gi|756009405 (+2)		26 kDa	TRUE			unknown	-0.0158	-0.1781
993	TRUE	Empty	DNA topoisomerase I (plasmid) [Campylobacter jejuni subsp. jejuni]	gi|756099252 (+1)		76 kDa	TRUE	< 0.0001		unknown	-0.1406	-0.0852	0.3856	0.1554	-0.1658	0.0669	-0.9172	-1.1185	-1.2075	-0.9139	-0.8382	-0.9705	-3.4763	-3.2127	-3.266	-3.5232	-3.5682	-3.582	-2.7846	-2.7637	-2.9893	-3.0928	-3.0894	-3.1658			996	TRUE	Empty	hypothetical protein PJ17_00950 [Campylobacter jejuni subsp. jejuni]	gi|756009551 (+3)		28 kDa	TRUE			unknown	-0.4257	0.1406
994	TRUE	Empty	translation initiation factor IF-1 [Campylobacter jejuni subsp. jejuni]	gi|756010919 (+3)		8 kDa		0.22		unknown	3.40282e+38	3.40282e+38	0	0	0	0	0	0	3.40282e+38	3.40282e+38	3.40282e+38	0	0	3.40282e+38	0	3.40282e+38	0	0	0	3.40282e+38	3.40282e+38	0	3.40282e+38	3.40282e+38			997	TRUE	Empty	LysR family transcriptional regulator [Campylobacter jejuni subsp. jejuni]	gi|756010277 (+3)		34 kDa	TRUE			unknown	0.0334	-0.0078
230.1	TRUE	Empty	periplasmic protein [Campylobacter jejuni subsp. jejuni]	gi|756009405 (+2)		26 kDa	TRUE	< 0.0001		unknown	-0.0889	-0.1482	-0.1701	0.0932	0.2124	0.2885	0.0855	-0.0768	0.0128	0.0344	0.1101	0.6086	-1.0839	-1.1963	-1.4483	-1.8596	-2.3331	-1.9871	-0.6845	-0.7814	-0.5249	-0.9649	-1.2627	-0.7424			998	TRUE	Empty	phosphate permease [Campylobacter jejuni subsp. jejuni]	gi|756010510 (+3)		55 kDa	TRUE			unknown	-0.0794	0.1081
996	TRUE	Empty	hypothetical protein PJ17_00950 [Campylobacter jejuni subsp. jejuni]	gi|756009551 (+3)		28 kDa	TRUE	0.0072		unknown	-0.0021	0.0562	-0.0469	-0.2778	-0.0174	0.6548	-0.5984	-0.0321	-0.3267	-0.1327	-0.0506	-0.361	-0.444	-0.1711	-0.1587	-0.5005	-0.2257	-1.1056	-0.1127	-0.0236	0.0495	-0.2519	-0.0605	0.175			999	TRUE	Empty	methionyl-tRNA formyltransferase [Campylobacter jejuni subsp. jejuni]	gi|756014230 (+2)		34 kDa	TRUE			unknown	-0.2168	0.1632
997	TRUE	Empty	LysR family transcriptional regulator [Campylobacter jejuni subsp. jejuni]	gi|756010277 (+3)		34 kDa	TRUE	< 0.0001		unknown	-0.1004	0.0066	0.014	0.0698	-0.0071	-0.0035	0.0719	0.0308	0.0417	-0.0414	0.0736	0.0199	0.6425	0.5728	0.6497	0.3269	0.8231	0.4871	-0.0571	-0.301	-0.139	-0.3156	-0.1647	-0.1913			133.1	TRUE	Empty	hypothetical protein PJ18_04860 [Campylobacter jejuni subsp. jejuni]	gi|756015040 (+2)		42 kDa	TRUE			unknown	0.027	-0.0831
998	TRUE	Empty	phosphate permease [Campylobacter jejuni subsp. jejuni]	gi|756010510 (+3)		55 kDa	TRUE	< 0.0001		unknown	-0.098	-0.1835	-0.0304	-0.0266	0.0214	0.1597	-0.0758	0.1117	-0.2113	-0.0393	0.0271	0.0561	-0.3638	0.3909	-0.1073	-0.1641	-0.3204	-0.3633	0.203	0.1071	0.2382	0.3033	0.2168	0.2824			1003	TRUE	Empty	serine/threonine protein phosphatase [Campylobacter jejuni subsp. jejuni]	gi|756009546 (+3)		46 kDa	TRUE			unknown	0.0374	-0.0523
999	TRUE	Empty	methionyl-tRNA formyltransferase [Campylobacter jejuni subsp. jejuni]	gi|756014230 (+2)		34 kDa	TRUE	< 0.0001		unknown	-0.0852	0.1525	0.296	-0.1055	-0.0426	-0.3117	-0.147	0.233	0.133	0.2812	-0.2029	0.0323	0.3912	0.3051	0.2182	0.2961	0.2811	0.3696	-0.0471	0.1522	0.3083	0.8511	0.9817	0.7679			1004	TRUE	Empty	flagellar biosynthesis protein FliS [Campylobacter jejuni subsp. jejuni]	gi|756009872 (+3)		15 kDa				unknown	0.003	0.0122
133.1	TRUE	Empty	hypothetical protein PJ18_04860 [Campylobacter jejuni subsp. jejuni]	gi|756015040 (+2)		42 kDa	TRUE	< 0.0001		unknown	-0.0415	0.0636	0.0297	-0.0832	0.0419	0.1129	0.0196	-0.0905	-0.0969	0.029	0.0389	-0.0644	0.0643	-0.0136	0.1133	0.0763	0.0601	-0.0388	-0.15	-0.0572	-0.2016	0.0135	0.0615	-0.3158			265.1	TRUE	Empty	ferric enterobactin uptake receptor [Campylobacter jejuni subsp. jejuni]	gi|756010050		78 kDa	TRUE			unknown	-0.2586	0.1727
1003	TRUE	Empty	serine/threonine protein phosphatase [Campylobacter jejuni subsp. jejuni]	gi|756009546 (+3)		46 kDa	TRUE	0.095		unknown	0.0034	0.0131	-0.0272	-0.024	0.0257	-0.0227	0.0206	-0.0691	-0.0787	-0.1721	0.1387	-0.015	-0.0035	0.1336	0.0639	0.0919	-0.4359	0.1825	-0.0924	0.0653	0.0713	-0.0032	-0.0587	0.0015			103.2	TRUE	Empty	fibronectin-binding protein [Campylobacter jejuni subsp. jejuni]	gi|756010815		36 kDa	TRUE			unknown	-0.1139	-0.1558
1004	TRUE	Empty	flagellar biosynthesis protein FliS [Campylobacter jejuni subsp. jejuni]	gi|756009872 (+3)		15 kDa		< 0.0001		unknown	-0.1582	0.2483	0.0603	0.0612	-0.069	-0.0704	-0.1456	-0.1364	-0.0531	-0.2004	-0.2774	-0.0431	-0.0421	-0.5957	-0.082	-0.1325	-0.1425	-0.0409	-0.3915	-0.2482	-0.3102	-0.4028	-0.6175	-0.4388			5.5	TRUE	Empty	chemotaxis protein [Campylobacter jejuni subsp. jejuni]	gi|756089873 (+1)		72 kDa	TRUE			unknown	0.1274	-0.2121
265.1	TRUE	Empty	ferric enterobactin uptake receptor [Campylobacter jejuni subsp. jejuni]	gi|756010050		78 kDa	TRUE	< 0.0001		unknown	0.3589	0.4114	-0.539	0.0059	-0.1456	-0.6443	-0.1284	0.3029	0.4233	0.3495	0.268	-0.9564	0.8055	0.4415	0.8466	0.6252	1.2382	1.2977	3.9725	3.8981	4.2697	4.0677	5.0707	4.136			178.1	TRUE	Empty	hypothetical protein PJ19_07635 [Campylobacter jejuni subsp. jejuni]	gi|756091175 (+1)		27 kDa	TRUE			unknown	0.1519	-0.0544
103.2	TRUE	Empty	fibronectin-binding protein [Campylobacter jejuni subsp. jejuni]	gi|756010815		36 kDa	TRUE	< 0.0001		unknown	0.0154	-0.0859	0.0217	-0.073	-0.085	-0.1263	-0.3257	-0.3676	-0.739	-0.0067	-0.3796	-0.0717	0.5236	0.7087	0.3489	0.4602	0.2662	0.4359	1.2877	1.5425	1.4878	1.7099	1.1818	1.6434			1001	TRUE	Empty	uracil-DNA glycosylase [Campylobacter jejuni subsp. jejuni]	gi|756009451 (+3)		26 kDa				unknown	-0.0214	0.0431
5.5	TRUE	Empty	chemotaxis protein [Campylobacter jejuni subsp. jejuni]	gi|756089873 (+1)		72 kDa	TRUE	< 0.0001		unknown	0.3304	0.2165	0.0492	-0.0757	-0.0144	0.0946	0.1224	-0.2171	-0.1377	0.0135	0.3379	0.3518	-2.7206	-2.3774	-3.3595	-2.472	-2.4811	-3.0294	-1.2999	-1.5102	-1.6064	-1.4424	-1.6171	-1.7974			1005	TRUE	Empty	type VI secretion protein [Campylobacter jejuni subsp. jejuni]	gi|756010316		54 kDa	TRUE			unknown	-0.0183	0.0156
178.1	TRUE	Empty	hypothetical protein PJ19_07635 [Campylobacter jejuni subsp. jejuni]	gi|756091175 (+1)		27 kDa	TRUE	< 0.0001		unknown	-0.0221	0.1579	-0.0811	0.1394	0.0932	-0.0662	0.1116	-0.0947	-0.0923	-0.0181	0.0568	0.0009	-0.0328	-0.1474	0.1335	-0.3085	0.0526	-0.0525	-1.1545	-1.3096	-1.2678	-1.5964	-1.1889	-1.3906			1002	TRUE	Empty	serine kinase [Campylobacter jejuni subsp. jejuni]	gi|756009499 (+3)		33 kDa	TRUE			unknown	-0.0737	-0.1439
1001	TRUE	Empty	uracil-DNA glycosylase [Campylobacter jejuni subsp. jejuni]	gi|756009451 (+3)		26 kDa		< 0.0001		unknown	0.0461	0.0406	0.0024	-0.0365	-0.0229	0.0156	-0.0419	0.0226	0.0006	-0.1216	-0.0045	-0.043	-0.2742	-0.6564	-0.2532	-0.2439	-0.2145	-0.2086	-0.212	-0.2165	-0.1937	-0.2327	-0.2086	-0.2571			52.2	TRUE	Empty	GMC family oxidoreductase [Campylobacter jejuni subsp. jejuni]	gi|756009759		64 kDa	TRUE			unknown	0.0722	-0.1978
1005	TRUE	Empty	type VI secretion protein [Campylobacter jejuni subsp. jejuni]	gi|756010316		54 kDa	TRUE	< 0.0001		unknown	0.0161	0.0974	0.2254	-0.2186	-0.2074	0.0283	-0.2215	-0.1876	-0.743	-0.1836	-0.1508	-0.2908	0.7191	0.6183	0.5461	0.3641	0.449	0.7086	4.2606	3.9684	3.6753	5.5871	4.7146	5.0479			280.1	TRUE	Empty	hypothetical protein PJ17_03010 [Campylobacter jejuni subsp. jejuni]	gi|756009940 (+2)		59 kDa	TRUE			unknown	-0.1525	0.0411
1002	TRUE	Empty	serine kinase [Campylobacter jejuni subsp. jejuni]	gi|756009499 (+3)		33 kDa	TRUE	< 0.0001		unknown	-0.0645	-0.1482	-0.062	-0.1719	0.3364	0.4804	-0.2105	-0.2806	-0.2579	-0.1761	0.02	0.1792	-0.8906	-0.8921	-0.3668	-0.4073	-0.233	-0.3956	-0.2464	-0.243	-0.4104	-0.8637	-0.8124	-0.2942			1009	TRUE	Empty	ABC transporter ATP-binding protein [Campylobacter jejuni subsp. jejuni]	gi|756010496 (+3)		24 kDa	TRUE			unknown	-0.0451	-0.0655
52.2	TRUE	Empty	GMC family oxidoreductase [Campylobacter jejuni subsp. jejuni]	gi|756009759		64 kDa	TRUE	< 0.0001		unknown	-0.016	0.0643	-0.1209	-0.0421	-0.0785	0.0542	-0.1666	-0.4367	-0.3918	-0.3965	-0.2872	-0.1641	1.2798	1.2607	1.2004	1.1767	1.2652	1.2162	1.7484	1.6715	2.048	1.9425	1.8804	1.7559			1010	TRUE	Empty	chemotaxis protein CheY [Campylobacter jejuni subsp. jejuni]	gi|756010539 (+3)		26 kDa	TRUE			unknown	0.0286	0.0398
280.1	TRUE	Empty	hypothetical protein PJ17_03010 [Campylobacter jejuni subsp. jejuni]	gi|756009940 (+2)		59 kDa	TRUE	< 0.0001		unknown	-0.0074	-0.0114	-0.0542	0.0358	0.035	0.0685	-0.1051	0.0885	0.1552	0.043	0.0795	0.0307	-0.5601	-1.1444	-0.6323	-0.6781	-0.7523	-0.9127	-0.0897	-0.0574	-0.0389	-0.1727	-0.167	-0.1475			660.1	TRUE	Empty	flagellar modification protein B [Campylobacter jejuni subsp. jejuni]	gi|756010691 (+2)		27 kDa	TRUE			unknown	0.0464	-0.1006
1009	TRUE	Empty	ABC transporter ATP-binding protein [Campylobacter jejuni subsp. jejuni]	gi|756010496 (+3)		24 kDa	TRUE	0.00037		unknown	-0.1303	-0.0094	0.0129	0.1427	-0.0388	-0.063	0.0087	-0.0117	-0.0762	-0.0543	0.4969	0.026	0.0085	0.0948	0.0466	0.1818	0.0388	0.0565	0.2873	-0.2462	-0.528	0.0287	-0.1037	-0.1615			1011	TRUE	Empty	DNA-binding protein [Campylobacter jejuni subsp. jejuni]	gi|756090995 (+1)		26 kDa				unknown	0.8566	-0.3635
1010	TRUE	Empty	chemotaxis protein CheY [Campylobacter jejuni subsp. jejuni]	gi|756010539 (+3)		26 kDa	TRUE	< 0.0001		unknown	-0.0019	-0.0203	0.0082	-0.0781	0.0028	0.0332	0.1161	0.1272	0.0649	0.0347	0.1233	0.0376	-0.4748	-0.7757	-0.8062	-0.659	-0.2497	-0.4088	-0.177	-0.1891	-0.1873	-0.2822	-0.2683	-0.2425			1012	TRUE	Empty	molybdenum cofactor biosynthesis protein MoaD [Campylobacter jejuni subsp. jejuni]	gi|756010853 (+3)		8 kDa				unknown	-0.1022	0.0956
660.1	TRUE	Empty	flagellar modification protein B [Campylobacter jejuni subsp. jejuni]	gi|756010691 (+2)		27 kDa	TRUE	< 0.0001		unknown	-0.1224	0.0927	-0.0199	0.0976	-0.0319	-0.0198	-0.2817	-0.4287	-0.4339	-0.401	-0.2598	-0.3456	-2.2619	-2.7926	-2.0782	-2.9492	-3.0366	-2.6915	-0.2399	-0.0973	-0.1004	-0.2313	0.0389	-0.2542			318.2	TRUE	Empty	single-stranded DNA-binding protein [Campylobacter jejuni subsp. jejuni]	gi|756015126		21 kDa	TRUE			unknown	-0.2653	0.0976
1011	TRUE	Empty	DNA-binding protein [Campylobacter jejuni subsp. jejuni]	gi|756090995 (+1)		26 kDa		< 0.0001		unknown	-0.3962	-0.4311	-0.4817	0.146	0.3926	0.9786	0.9047	-0.3155	-0.4233	-0.5501	-0.3108	1.4132	-3.6454	-3.4142	-3.4277	-3.634	0	0	-3.3154	-3.4021	-3.6445	-3.514	0	-4.8526			1013	TRUE	Empty	formate dehydrogenase [Campylobacter jejuni subsp. jejuni]	gi|756010845 (+3)		36 kDa	TRUE			unknown	-0.0595	0.1713
1012	TRUE	Empty	molybdenum cofactor biosynthesis protein MoaD [Campylobacter jejuni subsp. jejuni]	gi|756010853 (+3)		8 kDa		< 0.0001		unknown	0.1228	0.0848	-0.1811	-0.0128	-0.1406	0.0087	-0.0015	0.1963	0.3461	0.1491	-0.1553	0.0467	0.5058	0.3564	0.5896	0.6825	0.6053	0.6233	1.7812	2.0408	2.0388	2.0286	1.8667	1.9301			169.1	TRUE	Empty	branched-chain amino acid aminotransferase [Campylobacter jejuni subsp. jejuni]	gi|756014385 (+2)		34 kDa	TRUE			unknown	0.0817	-0.1935
318.2	TRUE	Empty	single-stranded DNA-binding protein [Campylobacter jejuni subsp. jejuni]	gi|756015126		21 kDa	TRUE	< 0.0001		unknown	0.0391	0.1832	0.1551	0.0471	-0.1012	-0.2883	-0.0961	0.2668	0.105	0.195	0.2358	0.4169	0.1911	0.0062	0.1912	2.5872	2.6472	2.1941	0.1209	0.201	0.0911	0.1561	-0.7099	0.333			1014	TRUE	Empty	short-chain dehydrogenase [Campylobacter jejuni subsp. jejuni]	gi|756014596 (+2)		29 kDa				unknown	0.0161	0.1084
1013	TRUE	Empty	formate dehydrogenase [Campylobacter jejuni subsp. jejuni]	gi|756010845 (+3)		36 kDa	TRUE	< 0.0001		unknown	-0.1993	0.2503	0.0862	0.0113	-0.0821	-0.0212	-0.0588	0.1719	-0.1105	-0.0893	0.0221	-0.0076	-0.2383	-0.3828	-0.4403	-0.6386	-0.305	-0.5525	-0.5324	-0.5174	-0.5336	-0.3149	-0.4428	-0.4326			37.2	TRUE	Empty	elongation factor Ts [Campylobacter jejuni subsp. jejuni]	gi|756015229		40 kDa	TRUE			unknown	0.053	0.007
169.1	TRUE	Empty	branched-chain amino acid aminotransferase [Campylobacter jejuni subsp. jejuni]	gi|756014385 (+2)		34 kDa	TRUE	< 0.0001		unknown	0.0118	-0.067	-0.1406	0.0389	0.1671	0.0612	0.0328	-0.2424	0.0749	0.03	-0.1948	0.0692	-0.0089	-0.1153	-0.1711	0.0909	-0.2652	-0.0572	-1.3645	-1.2876	-2.0419	-1.6105	-1.7131	-1.5625			115.1	TRUE	Empty	methyltransferase [Campylobacter jejuni subsp. jejuni]	gi|756015502		29 kDa	TRUE			unknown	0.0974	0.0179
1014	TRUE	Empty	short-chain dehydrogenase [Campylobacter jejuni subsp. jejuni]	gi|756014596 (+2)		29 kDa		< 0.0001		unknown	-0.0785	-0.0818	0.0254	-0.2427	0.3303	-0.0187	0.102	0.1944	0.0422	0.0579	0.3124	-0.247	1.4346	1.3677	1.5521	2.1735	1.6055	1.2849	-2.325	-1.5519	-2.9784	-2.141	-3.2095	-2.0854			1015	TRUE	Empty	ATPase AAA [Campylobacter jejuni subsp. jejuni]	gi|756089868 (+1)		78 kDa	TRUE			unknown	-0.3315	-0.1007
37.2	TRUE	Empty	elongation factor Ts [Campylobacter jejuni subsp. jejuni]	gi|756015229		40 kDa	TRUE	< 0.0001		unknown	-0.0007	0.2382	0.0381	-0.097	-0.134	-0.0069	0.1109	0.0649	0.1903	0.0156	0.0492	-0.0253	0.3401	-0.3026	0.458	0.3378	0.5107	0.3779	-0.1515	-0.127	-0.0893	0.0876	0.0489	-0.1624			218.1	TRUE	Empty	methionyl-tRNA synthetase [Campylobacter jejuni subsp. jejuni]	gi|756090615 (+1)		72 kDa	TRUE			unknown	0.0943	-0.0742
115.1	TRUE	Empty	methyltransferase [Campylobacter jejuni subsp. jejuni]	gi|756015502		29 kDa	TRUE	< 0.0001		unknown	0.0736	0.0498	0.0566	0.1241	0.1704	-0.1415	-2.0309	-2.1104	-2.1635	-2.1543	-2.4819	-2.35	1.6358	1.7433	1.845	2.556	1.8953	2.6039	-2.9466	-2.8574	-2.8296	-3.3877	-2.8439	-2.8497			1018	TRUE	Empty	methyltransferase [Campylobacter jejuni subsp. jejuni]	gi|756009534 (+3)		27 kDa	TRUE			unknown	-0.4338	0.2024
1015	TRUE	Empty	ATPase AAA [Campylobacter jejuni subsp. jejuni]	gi|756089868 (+1)		78 kDa	TRUE	< 0.0001		unknown	-0.2293	-0.3272	-0.2781	0.3803	0.2235	0.0591	-0.3119	-0.0811	-0.3916	-0.0222	0.556	0.0742	-1.7103	-1.6683	-1.9103	-2.9915	-2.4375	-1.9622	-1.8997	-1.9124	-1.579	-2.7771	-2.6088	-2.0609			58.1	TRUE	Empty	fumarate hydratase [Campylobacter jejuni subsp. jejuni]	gi|756010721 (+2)		51 kDa	TRUE			unknown	-0.0462	-0.2311
218.1	TRUE	Empty	methionyl-tRNA synthetase [Campylobacter jejuni subsp. jejuni]	gi|756090615 (+1)		72 kDa	TRUE	< 0.0001		unknown	-0.0247	0.0127	0.0574	0.1263	0.1602	-0.1775	0.0299	-0.1387	-0.1544	-0.3542	0.0819	0.0161	-0.2975	-0.4063	-0.2679	-0.4856	-0.4212	-0.3083	-0.6705	-0.6665	-0.8483	-0.9429	-0.9226	-0.5751			302.1	TRUE	Empty	MFS transporter [Campylobacter jejuni subsp. jejuni]	gi|756014438 (+2)		40 kDa	TRUE			unknown	-0.087	-0.1134
1018	TRUE	Empty	methyltransferase [Campylobacter jejuni subsp. jejuni]	gi|756009534 (+3)		27 kDa	TRUE	< 0.0001		unknown	0.0333	-0.1404	0.0064	0.2996	-0.1332	-0.1634	0.329	0.9652	0.7546	0.9537	1.1005	0.4608	0.3027	0.5094	0.3626	0.1012	0.7863	0.688	-0.6905	-0.8375	-0.4708	-0.7808	-0.6942	-0.2286			1020	TRUE	Empty	dihydrodipicolinate synthase [Campylobacter jejuni subsp. jejuni]	gi|756014592 (+2)		33 kDa	TRUE			unknown	0.1129	0.1251
58.1	TRUE	Empty	fumarate hydratase [Campylobacter jejuni subsp. jejuni]	gi|756010721 (+2)		51 kDa	TRUE	< 0.0001		unknown	0.1639	-0.0999	0.0589	0.0367	-0.0816	-0.0562	-0.1228	-0.3077	0.0046	0.0628	-0.1166	-0.0941	-1.084	-0.6433	-1.1846	-1.121	-0.8815	-0.9084	0.4881	0.1585	0.1827	0.3773	0.474	0.3554			1021	TRUE	Empty	16S rRNA methyltransferase [Campylobacter jejuni subsp. jejuni]	gi|756014777 (+2)		36 kDa	TRUE			unknown	0	0.1437
302.1	TRUE	Empty	MFS transporter [Campylobacter jejuni subsp. jejuni]	gi|756014438 (+2)		40 kDa	TRUE	< 0.0001		unknown	0.0217	-0.0001	-0.084	-0.0603	0.123	-0.004	-0.0778	-0.1042	-0.0508	-0.0169	0.227	0.1502	0.1008	0.1991	0.1918	0.1797	-0.0487	0.2004	-0.4896	-0.6747	-0.8647	-0.6882	-0.5709	-0.2864			162.2	TRUE	Empty	membrane protein [Campylobacter jejuni subsp. jejuni]	gi|756015512		35 kDa	TRUE			unknown	-0.014	-0.0314
1020	TRUE	Empty	dihydrodipicolinate synthase [Campylobacter jejuni subsp. jejuni]	gi|756014592 (+2)		33 kDa	TRUE	< 0.0001		unknown	-0.0766	0.0617	-0.0451	0.1771	-0.0891	-0.069	0.2267	0.2389	0.0937	0.1689	-0.2016	0.2129	1.1884	1.0677	1.3637	1.6303	1.9104	1.3575	-1.6116	-1.4428	-2.4423	-2.8594	-2.4857	-3.1789			589.1	TRUE	Empty	arabinose 5-phosphate isomerase [Campylobacter jejuni subsp. jejuni]	gi|756015519 (+2)		34 kDa	TRUE			unknown	0.1394	0.0665
1021	TRUE	Empty	16S rRNA methyltransferase [Campylobacter jejuni subsp. jejuni]	gi|756014777 (+2)		36 kDa	TRUE	0.37		unknown	0.0336	0.0424	0.0126	0.0696	0.0089	-0.2541	0	-0.0472	0.016	-0.1109	0.0005	-0.0713	-0.0844	-0.2011	-0.0199	-0.0829	-0.0974	0.4818	-0.4154	-0.4447	-0.3673	-0.0864	0.0063	0.1565			1023	TRUE	Empty	hypothetical protein PJ18_08520 [Campylobacter jejuni subsp. jejuni]	gi|756015740 (+2)		69 kDa	TRUE			unknown	-0.0271	-0.0762
162.2	TRUE	Empty	membrane protein [Campylobacter jejuni subsp. jejuni]	gi|756015512		35 kDa	TRUE	< 0.0001		unknown	-0.0287	-0.0914	0.2391	-0.7843	0.1969	0.1638	0.2894	0.2719	0.3583	0.8254	0.2927	0.0307	-0.5572	0.3349	-0.4503	1.6001	-0.1975	0.0903	-2.5119	-2.7802	-2.6366	-2.6836	-3.1092	-2.4494			203.1	TRUE	Empty	aspartate aminotransferase [Campylobacter jejuni subsp. jejuni]	gi|756014837 (+2)		43 kDa	TRUE			unknown	-0.0411	-0.0719
589.1	TRUE	Empty	arabinose 5-phosphate isomerase [Campylobacter jejuni subsp. jejuni]	gi|756015519 (+2)		34 kDa	TRUE	< 0.0001		unknown	0.0388	0.1519	-0.1049	-0.0018	-0.0228	-0.1127	0.0614	-0.0115	-0.0539	-0.1108	-0.1321	-0.1811	-0.1358	-0.0954	-0.0295	-0.026	0.0125	-0.1925	-1.6455	-1.5177	-1.1454	-1.5247	-2.1863	-2.0308			159.1	TRUE	Empty	GMP synthase [Campylobacter jejuni subsp. jejuni]	gi|756015296 (+2)		57 kDa	TRUE			unknown	0.2803	0.0497
1023	TRUE	Empty	hypothetical protein PJ18_08520 [Campylobacter jejuni subsp. jejuni]	gi|756015740 (+2)		69 kDa	TRUE	< 0.0001		unknown	-0.0662	0.0241	-0.0486	-0.0353	-0.0428	0.0602	-0.0493	-0.0983	-0.1292	-0.1062	0.0832	0.0841	-0.3768	-0.3797	-0.3922	-0.4752	-0.265	-0.5286	-2.8835	-2.4904	-3.6759	-3.7225	0	-3.2358			328.1	TRUE	Empty	lipoprotein required for motility [Campylobacter jejuni subsp. jejuni]	gi|756090791 (+1)		19 kDa	TRUE			unknown	0.1281	0.1178
203.1	TRUE	Empty	aspartate aminotransferase [Campylobacter jejuni subsp. jejuni]	gi|756014837 (+2)		43 kDa	TRUE	< 0.0001		unknown	0.0713	-0.0313	-0.1859	0.1034	0.1201	-0.075	-0.012	-0.0428	0.2035	0.1165	-0.1482	0.0987	0.1836	0.1601	0.129	0.3456	0.1937	0.2314	0.522	0.7218	0.5802	0.4145	0.5054	0.3896			1027	TRUE	Empty	C4-dicarboxylate transporter [Campylobacter jejuni subsp. jejuni]	gi|756009985 (+1)		51 kDa				unknown	0.0438	0.1046
159.1	TRUE	Empty	GMP synthase [Campylobacter jejuni subsp. jejuni]	gi|756015296 (+2)		57 kDa	TRUE	< 0.0001		unknown	-0.0389	0.1145	0.0076	-0.0603	-0.0652	-0.0437	0.4286	0.1981	0.0085	0.1818	0.0981	0.1059	0.0413	-0.0578	-0.0094	0.2147	0.0371	-0.2794	-0.6142	-0.4689	-0.52	-0.392	-0.4697	-0.4211			1031	TRUE	Empty	hydrogenase formation protein [Campylobacter jejuni subsp. jejuni]	gi|756009943 (+3)		10 kDa				unknown	0.0931	0.0156
328.1	TRUE	Empty	lipoprotein required for motility [Campylobacter jejuni subsp. jejuni]	gi|756090791 (+1)		19 kDa	TRUE	< 0.0001		unknown	-0.0326	0.0489	-0.0219	-0.1174	-0.0386	0.1767	-0.0258	-0.0361	-0.1471	-0.1301	-0.5039	-0.1191	-0.903	-0.8825	-0.8864	-1.0638	-1.0439	-1.4147	-0.4905	-0.4112	-0.3228	0.015	-0.3377	-0.6646			1032	TRUE	Empty	hypothetical protein PJ17_03485 [Campylobacter jejuni subsp. jejuni]	gi|756010027 (+3)		24 kDa	TRUE			unknown	-0.2289	0.0184
1027	TRUE	Empty	C4-dicarboxylate transporter [Campylobacter jejuni subsp. jejuni]	gi|756009985 (+1)		51 kDa		< 0.0001		unknown	0.2078	0.522	0	-0.006	-0.4072	0.2269	0.0983	0.1591	0.3895	0	0.1651	-0.2419	1.7125	1.5325	0	1.7299	2.2048	1.668	2.8973	2.5259	0	3.2383	3.4704	2.8879			1033	TRUE	Empty	hypothetical protein PJ17_07760 [Campylobacter jejuni subsp. jejuni]	gi|756010820 (+3)		20 kDa	TRUE			unknown	-0.0801	-0.1647
1031	TRUE	Empty	hydrogenase formation protein [Campylobacter jejuni subsp. jejuni]	gi|756009943 (+3)		10 kDa		< 0.0001		unknown	-0.1101	0.0575	-0.0281	0.0334	-0.0915	0.0628	0.0564	-0.0212	-0.063	-0.0445	-0.0195	-0.1313	0.0061	-0.1344	-0.0108	-0.0027	0.0793	-0.0603	0.1765	0.261	0.2898	0.093	0.2438	0.0806			1034	TRUE	Empty	transcriptional regulator [Campylobacter jejuni subsp. jejuni]	gi|756014577 (+2)		23 kDa	TRUE			unknown	0.0119	0.0893
1032	TRUE	Empty	hypothetical protein PJ17_03485 [Campylobacter jejuni subsp. jejuni]	gi|756010027 (+3)		24 kDa	TRUE	< 0.0001		unknown	-0.1099	-0.1947	0.0037	-0.0572	0.168	0.1476	-0.4819	-0.2346	-0.3784	-0.2192	-0.1643	-0.2319	-0.3949	-0.0781	-0.2784	-0.3765	-0.3684	-0.4246	-0.1045	-0.2247	-0.3245	-0.2844	-0.248	-0.1352			106.1	TRUE	Empty	aspartate--tRNA ligase [Campylobacter jejuni subsp. jejuni]	gi|756015790		66 kDa	TRUE			unknown	-0.2913	0.007
1033	TRUE	Empty	hypothetical protein PJ17_07760 [Campylobacter jejuni subsp. jejuni]	gi|756010820 (+3)		20 kDa	TRUE	< 0.0001		unknown	-0.1609	-0.0754	0.0133	0.3443	0.0944	-0.0879	-0.087	-0.1716	-0.1653	-0.1229	0.444	0.2041	-0.967	-1.0781	-1.0432	-1.6875	-1.2951	-1.1069	-1.0649	-1.0022	-1.1467	-1.7356	-2.3788	-1.0931			1037	TRUE	Empty	rod shape-determining protein MreC [Campylobacter jejuni subsp. jejuni]	gi|756014393 (+2)		28 kDa	TRUE			unknown	-0.0035	-0.0052
1034	TRUE	Empty	transcriptional regulator [Campylobacter jejuni subsp. jejuni]	gi|756014577 (+2)		23 kDa	TRUE	< 0.0001		unknown	0.0429	-0.1131	-0.1828	-0.0857	0.2421	0.04	-0.0656	0.0119	-0.0713	-0.0868	-0.0927	-0.1384	0.2338	0.2292	0.3876	0.448	-0.0134	0.3046	-0.093	0.1009	0.1312	-0.2566	-0.3997	-0.3041			1038	TRUE	Empty	pyrroline-5-carboxylate reductase [Campylobacter jejuni subsp. jejuni]	gi|756015131 (+2)		27 kDa	TRUE			unknown	0.0549	0.0227
106.1	TRUE	Empty	aspartate--tRNA ligase [Campylobacter jejuni subsp. jejuni]	gi|756015790		66 kDa	TRUE	< 0.0001		unknown	0.0613	0.0678	-0.1779	-0.1629	-0.0822	-0.2022	-0.2541	0.0442	-0.022	0.1965	0.0234	-0.0619	0.79	0.884	0.8992	0.8423	0.8597	0.9169	0.7368	0.7409	0.5915	0.6664	0.7826	0.6996			566.1	TRUE	Empty	triosephosphate isomerase [Campylobacter jejuni subsp. jejuni]	gi|756015483 (+2)		25 kDa	TRUE			unknown	-0.0223	-0.1045
1037	TRUE	Empty	rod shape-determining protein MreC [Campylobacter jejuni subsp. jejuni]	gi|756014393 (+2)		28 kDa	TRUE	< 0.0001		unknown	-0.0466	-0.1953	0.0619	-0.0065	0.0315	0.0378	-0.0579	-0.0596	-0.1429	-0.1008	0.0352	-0.0565	0.2577	0.4523	0.183	-0.1036	0.0921	0.1172	0.0151	0.1143	-0.1201	0.1028	0.0136	-0.0881			979.1	TRUE	Empty	NADH-flavin reductase [Campylobacter jejuni subsp. jejuni]	gi|756015622 (+2)		24 kDa	TRUE			unknown	-0.0232	0.0575
1038	TRUE	Empty	pyrroline-5-carboxylate reductase [Campylobacter jejuni subsp. jejuni]	gi|756015131 (+2)		27 kDa	TRUE	< 0.0001		unknown	-0.0293	-0.046	-0.027	-0.0253	0.0009	0.0362	-0.2325	-0.2647	-0.3251	-0.4121	-0.2789	-0.3651	-0.1832	-0.1156	-0.142	-0.2262	-0.2329	-0.2684	-0.0142	-0.1363	-0.008	0.2809	0.0518	-0.1607			292.1	TRUE	Empty	sulfate adenylyltransferase [Campylobacter jejuni subsp. jejuni]	gi|756091385 (+1)		44 kDa	TRUE			unknown	0.1279	-0.0015
566.1	TRUE	Empty	triosephosphate isomerase [Campylobacter jejuni subsp. jejuni]	gi|756015483 (+2)		25 kDa	TRUE	< 0.0001		unknown	0.0031	0.0054	0.082	-0.0072	-0.1126	0.0075	-0.0264	-0.1085	0.0154	-0.0022	-0.0126	0.1119	0.2908	0.5313	0.0168	0.4961	0.5676	0.5032	-1.7087	-1.4238	-1.8735	-2.1487	-3.0834	-3.5082			242.1	TRUE	Empty	membrane protein [Campylobacter jejuni subsp. jejuni]	gi|756014517		31 kDa	TRUE			unknown	0.2898	-0.128
979.1	TRUE	Empty	NADH-flavin reductase [Campylobacter jejuni subsp. jejuni]	gi|756015622 (+2)		24 kDa	TRUE	< 0.0001		unknown	-0.0203	0.0133	0.0553	0.0236	0.0183	-0.0312	-0.1546	-0.0739	-0.2058	-0.1158	-0.0343	-0.143	-0.1642	0.0438	-0.1208	-0.2253	-0.0792	-0.0535	-2.5716	-3.3508	-3.8012	-3.392	-3.3182	-3.938			493.1	TRUE	Empty	methyltransferase [Campylobacter jejuni subsp. jejuni]	gi|756010686		26 kDa	TRUE			unknown	0.3736	-0.1976
292.1	TRUE	Empty	sulfate adenylyltransferase [Campylobacter jejuni subsp. jejuni]	gi|756091385 (+1)		44 kDa	TRUE	< 0.0001		unknown	0.0223	-0.0425	0.0789	-0.0151	0.0017	0.0794	0.0819	-0.0475	-0.1182	-0.0381	0.1474	-0.2639	0.0187	0.1542	0.0471	-0.0414	-0.0073	0.0552	-0.5655	-0.5814	-0.804	-0.6588	-0.6794	-0.5718			1045.1	TRUE	Empty	multidrug transporter membrane component/ATP-binding component [Campylobacter jejuni subsp. jejuni]	gi|756015649		63 kDa	TRUE			unknown	-0.1701	0.0736
242.1	TRUE	Empty	membrane protein [Campylobacter jejuni subsp. jejuni]	gi|756014517		31 kDa	TRUE	< 0.0001		unknown	0.1641	-0.056	-0.3741	-0.045	0.1018	-0.0973	0.4781	0.0603	0.0165	-0.0821	0.1893	0.5121	0.8463	1.0388	1.1177	1.0262	0.7161	0.8684	-0.1174	-0.0422	0.0162	-0.067	-0.5207	-0.7084			1039	TRUE	Empty	hypothetical protein PJ17_01565 [Campylobacter jejuni subsp. jejuni]	gi|756009670		48 kDa	TRUE			unknown	0.2733	-0.3299
493.1	TRUE	Empty	methyltransferase [Campylobacter jejuni subsp. jejuni]	gi|756010686		26 kDa	TRUE	< 0.0001		unknown	0.2344	0.3487	0.0003	-0.3973	-0.0872	-0.8428	0.477	-0.0943	-0.2166	-0.1984	0.2545	0.0398	1.262	1.1154	1.2509	1.1119	1.0871	0.7534	3.9053	3.7836	2.9208	4.1694	5.0414	3.3887			1040	TRUE	Empty	membrane protein [Campylobacter jejuni subsp. jejuni]	gi|756009795		20 kDa	TRUE			unknown	-0.081	-0.0777
1045.1	TRUE	Empty	multidrug transporter membrane component/ATP-binding component [Campylobacter jejuni subsp. jejuni]	gi|756015649		63 kDa	TRUE	< 0.0001		unknown	-0.2452	0.4209	0.0821	0.0876	-0.097	-0.1438	-0.1117	0.1321	0.0705	-0.0106	0.228	0.0032	0.2178	0.2895	0.6346	-0.1591	0.2795	0.4821	0.4937	0.0591	0.3105	0.4881	0.6185	0.5851			1041	TRUE	Empty	hypothetical protein PJ17_02665 [Campylobacter jejuni subsp. jejuni]	gi|756009873 (+3)		11 kDa				unknown	-0.1261	0.1507
1039	TRUE	Empty	hypothetical protein PJ17_01565 [Campylobacter jejuni subsp. jejuni]	gi|756009670		48 kDa	TRUE	< 0.0001		unknown	-0.3216	0.0186	-0.0639	0.1995	0.0384	-0.2416	0.3654	-0.2378	-0.0187	0.1266	-0.0009	0.0855	-0.3729	-0.0608	-0.349	-0.6815	-0.3392	-0.4947	0.4941	-0.2477	0.5146	0.1111	-0.014	0.2575			55.1	TRUE	Empty	serine hydroxymethyltransferase [Campylobacter jejuni subsp. jejuni]	gi|756014515 (+2)		46 kDa	TRUE			unknown	0.1491	-0.1185
1040	TRUE	Empty	membrane protein [Campylobacter jejuni subsp. jejuni]	gi|756009795		20 kDa	TRUE	< 0.0001		unknown	-0.0156	-0.0738	0.0807	-0.0756	0.0341	0.0348	-0.0761	-0.0728	-0.1597	-0.0623	0.2208	0.0321	-0.2818	-0.0492	-0.3455	-0.3012	-0.438	-0.3121	0.0198	0.064	-0.0009	-0.0041	-0.0982	0.0174			1049	TRUE	Empty	ABC transporter substrate-binding protein [Campylobacter jejuni subsp. jejuni]	gi|756014537 (+2)		24 kDa	TRUE			unknown	0	0.1819
1041	TRUE	Empty	hypothetical protein PJ17_02665 [Campylobacter jejuni subsp. jejuni]	gi|756009873 (+3)		11 kDa		< 0.0001		unknown	-0.1151	-0.0332	-0.0677	0.1065	-0.1119	0.2538	-0.4395	-0.1626	-0.3492	-0.2645	-0.2777	-0.3831	-0.666	-0.9439	-0.6826	-0.7238	-0.5867	-0.8962	-0.593	-0.4438	-0.5296	-0.489	-0.4526	-0.3837			1048	TRUE	Empty	hypothetical protein PJ17_07515 [Campylobacter jejuni subsp. jejuni]	gi|756010773		35 kDa	TRUE			unknown	0	-0.6874
55.1	TRUE	Empty	serine hydroxymethyltransferase [Campylobacter jejuni subsp. jejuni]	gi|756014515 (+2)		46 kDa	TRUE	< 0.0001		unknown	0.0972	0.0148	-0.0374	0.0878	-0.0266	-0.0621	0.0066	-0.261	-0.2057	-0.2338	-0.1672	-0.1057	0.1883	0.3438	0.1026	0.426	0.378	0.1637	0.1624	0.056	0.2227	0.0788	0.1371	0.2031			1052	TRUE	Empty	DNA methyltransferase [Campylobacter jejuni subsp. jejuni]	gi|756010368		121 kDa	TRUE			unknown	0.2188	-0.1725
1049	TRUE	Empty	ABC transporter substrate-binding protein [Campylobacter jejuni subsp. jejuni]	gi|756014537 (+2)		24 kDa	TRUE	< 0.0001		unknown	0.1527	0.3747	-0.6537	-0.0288	-0.334	0.0838	0	0.1433	-0.1592	0.8351	-0.2408	0.1749	1.102	2.1104	2.0779	1.3422	1.4636	2.6448	-2.9077	-1.178	-2.1909	-1.521	-1.0898	0			306.1	TRUE	Empty	restriction endonuclease [Campylobacter jejuni subsp. jejuni]	gi|756010372 (+1)		159 kDa	TRUE			unknown	-0.3924	0.2311
1048	TRUE	Empty	hypothetical protein PJ17_07515 [Campylobacter jejuni subsp. jejuni]	gi|756010773		35 kDa	TRUE	< 0.0001		unknown	-0.582	-0.144	-0.0365	0.047	0.4575	0.4676	0	-1.4543	-0.2416	-0.5629	-0.5788	-0.8147	0.8212	0.175	0.3995	0.316	0	-0.1334	4.8625	3.9021	5.2822	5.5476	4.231	5.6702			1054	TRUE	Empty	geranyl transferase [Campylobacter jejuni subsp. jejuni]	gi|756010971 (+2)		32 kDa				unknown	0.1044	0.0764
1052	TRUE	Empty	DNA methyltransferase [Campylobacter jejuni subsp. jejuni]	gi|756010368		121 kDa	TRUE	< 0.0001		unknown	-0.1045	0.0788	0.1088	-0.483	0.1208	0.1075	0.0151	-0.3763	-0.472	-0.5508	-0.0185	-0.3273	0.6461	0.5709	0.5977	0.2457	0.5978	0.568	4.3432	4.9023	4.2981	4.3604	5.118	4.8724			183.1	TRUE	Empty	zinc ribbon domain-containing protein [Campylobacter jejuni subsp. jejuni]	gi|756014790 (+2)		28 kDa	TRUE			unknown	0.0047	0.0318
306.1	TRUE	Empty	restriction endonuclease [Campylobacter jejuni subsp. jejuni]	gi|756010372 (+1)		159 kDa	TRUE	< 0.0001		unknown	0.0729	0.2062	0.2431	-0.2458	-0.1971	-0.1767	-0.4022	0.2212	0.1898	-0.0969	0.019	-0.2442	0.9179	0.9957	1.0627	1.0441	1.2367	1.2475	0.9833	0.8189	1.0517	1.3712	1.0791	1.3249			1056	TRUE	Empty	dTDP-4-dehydrorhamnose 3,5-epimerase [Campylobacter jejuni subsp. jejuni]	gi|756015514		21 kDa	TRUE			unknown	0.4954	-0.0501
1054	TRUE	Empty	geranyl transferase [Campylobacter jejuni subsp. jejuni]	gi|756010971 (+2)		32 kDa		0.091		unknown	-0.0769	0.1599	-0.0934	-0.1059	0.1487	0.1331	-0.1673	-0.1952	-0.4859	-0.2212	0.1143	-0.7298	-0.0091	-0.4452	-1.3941	-0.0327	-0.3091	-0.5249	-0.2284	0.1223	-0.067	-0.2985	0.4575	-0.4807			1053	TRUE	Empty	DNA-binding protein [Campylobacter jejuni subsp. jejuni]	gi|756010743 (+3)		25 kDa	TRUE			unknown	0.078	-0.0516
183.1	TRUE	Empty	zinc ribbon domain-containing protein [Campylobacter jejuni subsp. jejuni]	gi|756014790 (+2)		28 kDa	TRUE	< 0.0001		unknown	0.0196	0.1092	0.0388	-0.052	-0.0798	-0.0634	0.0661	0.0932	0.1257	0.0665	0.0005	-0.0042	0.1526	0.02	0.2029	0.1868	0.3456	0.2195	-0.6627	-1.1144	-1.2471	-0.6091	-0.8149	-0.8092			1058	TRUE	Empty	peptide deformylase [Campylobacter jejuni subsp. jejuni]	gi|756009553 (+3)		21 kDa	TRUE			unknown	-0.065	0.1329
1056	TRUE	Empty	dTDP-4-dehydrorhamnose 3,5-epimerase [Campylobacter jejuni subsp. jejuni]	gi|756015514		21 kDa	TRUE	< 0.0001		unknown	0.2873	-0.8353	-0.0486	-0.0529	0.2342	-0.5248	0.8241	0.2786	0.1688	-0.0142	0.3774	0.1086	3.4733	3.4151	3.3716	3.258	4.0376	4.1225	-0.9721	-0.2605	-0.2906	-1.3145	-0.675	-1.298			1060	TRUE	Empty	carbon starvation protein A [Campylobacter jejuni subsp. jejuni]	gi|756010198 (+2)		76 kDa	TRUE			unknown	0.0285	-0.031
1053	TRUE	Empty	DNA-binding protein [Campylobacter jejuni subsp. jejuni]	gi|756010743 (+3)		25 kDa	TRUE	< 0.0001		unknown	-0.0658	0.1292	0.0105	-0.2407	0.0462	-0.1391	0.1074	-0.0222	0.0933	-0.0504	0.1164	-0.0753	0.2095	-0.0896	0.155	0.0415	0.0226	-0.1021	-0.2092	-0.3014	-0.3769	-0.1716	-0.3998	-0.1391			1061	TRUE	Empty	GTPase [Campylobacter jejuni subsp. jejuni]	gi|756014412 (+2)		33 kDa	TRUE			unknown	-0.0521	-0.0228
1058	TRUE	Empty	peptide deformylase [Campylobacter jejuni subsp. jejuni]	gi|756009553 (+3)		21 kDa	TRUE	0.0021		unknown	0.0237	0.0187	0.0096	-0.2318	-0.0379	0.1337	-0.0983	0.0996	-0.047	0.036	-0.0908	-0.127	-0.2094	-0.2895	-0.0984	-0.0028	-0.0523	-0.1831	-0.1236	-0.013	-0.1832	-0.0092	0.0489	0.0062			82.1	TRUE	Empty	serine protease [Campylobacter jejuni subsp. jejuni]	gi|756015276 (+2)		51 kDa	TRUE			unknown	0.0161	-0.101
1060	TRUE	Empty	carbon starvation protein A [Campylobacter jejuni subsp. jejuni]	gi|756010198 (+2)		76 kDa	TRUE	< 0.0001		unknown	-0.0023	-0.0787	0.0151	-0.0288	-0.0175	0.0527	-0.0064	-0.0659	-0.2289	-0.0665	0.0496	0.031	0.039	0.1728	0.0318	-0.0266	-0.2977	-0.1624	0.6469	0.4087	0.7048	0.4598	0.4038	0.5915			207.1	TRUE	Empty	UDP-galactose-4-epimerase [Campylobacter jejuni subsp. jejuni]	gi|756090891 (+1)		37 kDa	TRUE			unknown	0.1075	0.0788
1061	TRUE	Empty	GTPase [Campylobacter jejuni subsp. jejuni]	gi|756014412 (+2)		33 kDa	TRUE	< 0.0001		unknown	0.0123	-0.1573	-0.0323	-0.1087	0.1797	0.0668	-0.1493	-0.1199	-0.1415	-0.1827	-0.1949	0.1653	-0.3518	-0.2372	-0.2324	-0.2246	-0.576	-0.2768	-2.313	-2.3931	-2.6813	-2.6679	-2.3932	-2.3772			158.2	TRUE	Empty	sugar transferase [Campylobacter jejuni subsp. jejuni]	gi|756091224 (+1)		53 kDa	TRUE			unknown	0.2615	-0.2847
82.1	TRUE	Empty	serine protease [Campylobacter jejuni subsp. jejuni]	gi|756015276 (+2)		51 kDa	TRUE	< 0.0001		unknown	0.1131	-0.1065	-0.0599	0.1007	0.1271	-0.0286	0.0107	-0.1064	-0.1136	-0.0159	-0.1465	0.2679	0.6458	1.2638	0.6204	0.7496	0.7359	0.766	0.3241	0.1176	0.181	0.1553	-0.0939	0.201			1059	TRUE	Empty	DNA modification methylase [Campylobacter jejuni subsp. jejuni]	gi|756009570		42 kDa	TRUE			unknown	-0.1185	0.0834
207.1	TRUE	Empty	UDP-galactose-4-epimerase [Campylobacter jejuni subsp. jejuni]	gi|756090891 (+1)		37 kDa	TRUE	< 0.0001		unknown	0.0785	0.0255	0.209	0.0217	-0.1041	0.2228	-0.0057	-0.0344	-0.1463	0.0504	-0.1256	0.0118	-0.8962	-0.6673	-0.9732	-0.7852	-0.3852	-0.9814	-0.4759	-0.361	-0.5558	-0.2784	-0.3804	-0.5553			1064	TRUE	Empty	hypothetical protein PJ17_04825 [Campylobacter jejuni subsp. jejuni]	gi|756010266 (+3)		8 kDa	TRUE			unknown	0.2014	-0.121
158.2	TRUE	Empty	sugar transferase [Campylobacter jejuni subsp. jejuni]	gi|756091224 (+1)		53 kDa	TRUE	< 0.0001		unknown	-0.3942	0.016	0.138	0.0958	0.4306	0.2056	0.1574	-0.3889	-0.2745	-0.1243	0.0358	0.2892	-4.0965	-4.5929	-4.6806	-5.1275	-4.8777	-5.116	-3.8974	-4.125	-4.374	-4.534	-4.7711	-4.4777			1066	TRUE	Empty	metal ABC transporter ATP-binding protein [Campylobacter jejuni subsp. jejuni]	gi|756009507		33 kDa	TRUE			unknown	0.0428	0.0214
1059	TRUE	Empty	DNA modification methylase [Campylobacter jejuni subsp. jejuni]	gi|756009570		42 kDa	TRUE	< 0.0001		unknown	-0.0075	0.0966	0.2806	-0.0557	-0.1196	-0.1708	-0.1571	0.0449	0.0187	0.0499	-0.0188	-0.1626	-0.5234	-0.6962	-0.7528	-0.5299	-0.3006	-0.6781	-0.4686	-0.2947	-0.4603	-0.0759	0.275	0.0546			106.2	TRUE	Empty	aspartate--tRNA ligase [Campylobacter jejuni subsp. jejuni]	gi|756090387 (+1)		66 kDa	TRUE			unknown	-0.0876	-0.0957
1064	TRUE	Empty	hypothetical protein PJ17_04825 [Campylobacter jejuni subsp. jejuni]	gi|756010266 (+3)		8 kDa	TRUE	< 0.0001		unknown	0.1137	-0.0812	-0.1588	-0.1985	0.186	0.1121	0.4239	0.1015	0.1773	0.1392	-0.1017	0.5676	-0.6661	-0.4277	-0.4432	-0.551	-0.725	-0.5921	-0.5512	-0.4866	-0.4824	-0.3104	-0.7644	-0.8434			1072	TRUE	Empty	organic solvent tolerance protein OstA [Campylobacter jejuni subsp. jejuni]	gi|756009967 (+3)		18 kDa	TRUE			unknown	0.1602	-0.1262
1066	TRUE	Empty	metal ABC transporter ATP-binding protein [Campylobacter jejuni subsp. jejuni]	gi|756009507		33 kDa	TRUE	0.0089		unknown	-0.0156	0.0415	0.138	-0.1197	0.0084	0.0203	0.0358	0.0143	-0.0694	-0.0419	0.0097	-0.0198	0.0035	0.292	-0.0191	0.0334	0.0948	-0.1005	-0.0751	-0.1689	-0.0722	-0.2669	-0.1455	-0.0787			51.1	TRUE	Empty	carbamoyl phosphate synthase large subunit [Campylobacter jejuni subsp. jejuni]	gi|756014394		121 kDa	TRUE			unknown	0.0306	0.0206
106.2	TRUE	Empty	aspartate--tRNA ligase [Campylobacter jejuni subsp. jejuni]	gi|756090387 (+1)		66 kDa	TRUE	< 0.0001		unknown	-0.0225	0.0625	0.0578	-0.0204	0.0895	0.0863	-0.1676	-0.1758	-0.0951	0.1389	0.0729	-0.0339	-0.9051	-1.0538	-1.1362	-1.1491	-1.1763	-1.0105	-0.5582	-0.7192	-0.8531	-0.8276	-0.8238	-0.7772			1075	TRUE	Empty	hemolysin [Campylobacter jejuni subsp. jejuni]	gi|756090338 (+1)		29 kDa				unknown	-0.2481	0.0277
1072	TRUE	Empty	organic solvent tolerance protein OstA [Campylobacter jejuni subsp. jejuni]	gi|756009967 (+3)		18 kDa	TRUE	< 0.0001		unknown	-0.1254	0.0797	-0.0602	0.186	-0.1083	0.0626	0.2955	0.0091	0.1012	-0.042	0.3554	0.0551	0.1993	-0.4103	0.1798	-0.3927	0.1694	-0.2808	-0.2983	-0.1531	-0.2934	-0.2796	-0.2385	-0.1531			1073	TRUE	Empty	NADH-ubiquinone oxidoreductase subunit E [Campylobacter jejuni subsp. jejuni]	gi|756010904 (+3)		9 kDa	TRUE			unknown	0.1268	-0.0068
51.1	TRUE	Empty	carbamoyl phosphate synthase large subunit [Campylobacter jejuni subsp. jejuni]	gi|756014394		121 kDa	TRUE	< 0.0001		unknown	0.0288	-0.0321	0.0796	-0.0336	0.065	-0.0849	0.003	-0.007	0.0032	-0.0751	-0.0356	-0.1121	0.0298	0.0781	0.107	0.0631	0.1427	0.096	-0.3445	-0.3465	-0.4414	-0.3392	-0.3915	-0.2351			1079	TRUE	Empty	molybdopterin-guanine dinucleotide biosynthesis protein B [Campylobacter jejuni subsp. jejuni]	gi|756010132 (+3)		19 kDa				unknown	-0.5507	0.1744
1075	TRUE	Empty	hemolysin [Campylobacter jejuni subsp. jejuni]	gi|756090338 (+1)		29 kDa		0.00013		unknown	-0.0929	0.0917	-0.3689	-0.023	-0.2969	0.3361	-0.2924	-0.0167	-0.1158	0.0706	0.1434	-0.1828	-0.0221	0.0331	0.1208	-0.2068	0.0804	0.2999	0.0988	-0.1688	-1.2083	-0.5574	-0.1896	-0.5135			235.1	TRUE	Empty	phosphoribosylformylglycinamidine synthase [Campylobacter jejuni subsp. jejuni]	gi|756015015		79 kDa	TRUE			unknown	0.0485	0.032
1073	TRUE	Empty	NADH-ubiquinone oxidoreductase subunit E [Campylobacter jejuni subsp. jejuni]	gi|756010904 (+3)		9 kDa	TRUE	< 0.0001		unknown	0.1409	-0.0038	-0.0041	0.0389	0.0098	-0.2192	0.0852	-0.0483	0.0131	-0.0746	-0.0305	-0.2333	-0.3303	-0.3868	-0.7038	-0.695	-1.0294	-0.7276	-0.3489	-0.3332	-0.2221	-0.3313	-0.2392	-0.0538			474.1	TRUE	Empty	SAM-dependent methlyltransferase [Campylobacter jejuni subsp. jejuni]	gi|756015396		34 kDa	TRUE			unknown	-0.1688	0.174
1079	TRUE	Empty	molybdopterin-guanine dinucleotide biosynthesis protein B [Campylobacter jejuni subsp. jejuni]	gi|756010132 (+3)		19 kDa		< 0.0001		unknown	-0.0177	0.0402	0.0222	0.009	-0.1312	0.0024	-0.6265	0.0986	-0.0275	-0.038	-0.0287	-0.0181	-0.2852	-0.3927	-0.1802	-0.2139	-0.2134	-0.2688	0.1856	0.2804	0.2779	-0.121	0.4273	0.574			306.2	TRUE	Empty	restriction endonuclease [Campylobacter jejuni subsp. jejuni]	gi|756090815 (+1)		157 kDa	TRUE			unknown	0.09	-0.1417
235.1	TRUE	Empty	phosphoribosylformylglycinamidine synthase [Campylobacter jejuni subsp. jejuni]	gi|756015015		79 kDa	TRUE	< 0.0001		unknown	-0.0948	-0.0278	0.2297	0.0928	0.0163	-0.0885	-0.058	-0.0745	-0.242	-0.1657	0.1848	-0.298	0.2867	0.3064	0.3738	0.1441	0.5769	0.1438	0.1744	-0.1307	0.013	-0.0969	0.1119	-0.2314			1084	TRUE	Empty	glutamine amidotransferase [Campylobacter jejuni subsp. jejuni]	gi|756091208 (+1)		24 kDa				unknown	0.0663	0.0052
474.1	TRUE	Empty	SAM-dependent methlyltransferase [Campylobacter jejuni subsp. jejuni]	gi|756015396		34 kDa	TRUE	< 0.0001		unknown	-0.0767	0.2737	0.0026	-0.0121	-0.0757	-0.2785	-0.2204	0.1224	-0.1397	-0.0296	-0.063	0.0701	0.1176	0.0364	-0.0427	0.1557	0.2341	0.2449	-1.5661	-1.8701	-1.1446	-2.0981	-1.4995	-1.5111			1082	TRUE	Empty	alpha-2,3-sialyltransferase [Campylobacter jejuni subsp. jejuni]	gi|756015504		53 kDa	TRUE			unknown	-0.0924	0.1685
306.2	TRUE	Empty	restriction endonuclease [Campylobacter jejuni subsp. jejuni]	gi|756090815 (+1)		157 kDa	TRUE	0.0054		unknown	-0.265	-0.09	-0.044	0.1139	0.0886	0.2242	0.0207	-0.2111	-0.2713	-0.1758	0.2185	0.0468	-0.9468	-0.8006	-1.0801	-1.2449	-1.019	-1.1311	-0.6851	-0.9125	-0.774	-1.1761	-1.0766	-1.0948			1085	TRUE	Empty	orotidine 5'-phosphate decarboxylase [Campylobacter jejuni subsp. jejuni]	gi|756009725 (+3)		32 kDa	TRUE			unknown	-0.0296	0.069
1084	TRUE	Empty	glutamine amidotransferase [Campylobacter jejuni subsp. jejuni]	gi|756091208 (+1)		24 kDa		< 0.0001		unknown	-0.0274	-0.035	0.1373	-0.1054	0.086	-0.0242	0.0823	0.0212	-0.08	0.0329	0.0671	-0.0586	0.6184	0.6148	0.5473	0.5498	0.9348	0.5791	-2.6503	-2.0769	-2.4137	-2.2603	-2.3868	-1.9776			83.2	TRUE	Empty	signal recognition particle [Campylobacter jejuni subsp. jejuni]	gi|756010017		49 kDa	TRUE			unknown	0.0651	-0.16
1082	TRUE	Empty	alpha-2,3-sialyltransferase [Campylobacter jejuni subsp. jejuni]	gi|756015504		53 kDa	TRUE	< 0.0001		unknown	-0.0481	0.0794	-1.2728	0.0563	0.0579	-0.1536	-0.115	0.1459	0.0302	-0.4743	-0.2344	0.0142	4.0271	4.3372	4.132	3.8573	4.4288	4.8364	0.4017	0.4928	1.2427	0.4963	0.5548	0.7825			1086	TRUE	Empty	dTDP-4-dehydrorhamnose 3,5-epimerase [Campylobacter jejuni subsp. jejuni]	gi|756010774		21 kDa				unknown	-0.083	-0.127
1085	TRUE	Empty	orotidine 5'-phosphate decarboxylase [Campylobacter jejuni subsp. jejuni]	gi|756009725 (+3)		32 kDa	TRUE	< 0.0001		unknown	-0.0209	0.1993	0.091	0.0297	-0.5861	-0.0376	0.047	0.1455	-0.0341	0.0066	0.4914	-0.008	0.3984	0.2158	0.4337	0.4582	0.5812	0.4988	-0.492	-0.3866	-0.3303	-0.5029	0.6811	-0.0752			1088	TRUE	Empty	hypothetical protein PJ19_03050 [Campylobacter jejuni subsp. jejuni]	gi|756090310 (+1)		35 kDa	TRUE			unknown	0.1855	0.0835
83.2	TRUE	Empty	signal recognition particle [Campylobacter jejuni subsp. jejuni]	gi|756010017		49 kDa	TRUE	< 0.0001		unknown	-0.0156	0.0185	0.0256	-0.0855	0.0722	-0.1825	0.0213	-0.2038	-0.063	0.0411	-0.134	-0.0559	0.0301	-0.0961	-0.0836	0.0119	0.02	-0.272	0.5642	0.5891	0.2108	0.8607	1.2301	1.0372			1089	TRUE	Empty	acylneuraminate cytidylyltransferase [Campylobacter jejuni subsp. jejuni]	gi|756091516 (+1)		25 kDa	TRUE			unknown	-0.075	-0.3669
1086	TRUE	Empty	dTDP-4-dehydrorhamnose 3,5-epimerase [Campylobacter jejuni subsp. jejuni]	gi|756010774		21 kDa		< 0.0001		unknown	0.1119	-0.0913	0.0419	-0.3535	0.0477	0.0373	-0.5657	-0.6098	-1.5086	-0.3763	-0.1964	-0.8639	0.4751	0.6524	0.4983	-0.3155	0.5212	0.263	4.0026	4.7853	4.0429	4.1122	5.6051	4.4452			219.1	TRUE	Empty	ATP synthase F0F1 subunit gamma [Campylobacter jejuni subsp. jejuni]	gi|756009471 (+2)		34 kDa	TRUE			unknown	0.0687	0.0886
1088	TRUE	Empty	hypothetical protein PJ19_03050 [Campylobacter jejuni subsp. jejuni]	gi|756090310 (+1)		35 kDa	TRUE	< 0.0001		unknown	-0.1451	0.3813	0.1134	-0.1507	-0.0451	-0.287	0.2854	0.1834	0.0607	0.0396	0.0027	-0.0808	0.3653	0.044	0.0537	0.3636	0.252	0.1535	-0.3226	-0.472	-0.3005	-0.4011	-0.4219	-0.3221			135.2	TRUE	Empty	inorganic pyrophosphatase [Campylobacter jejuni subsp. jejuni]	gi|756009956		19 kDa	TRUE			unknown	-0.7852	-0.3231
1089	TRUE	Empty	acylneuraminate cytidylyltransferase [Campylobacter jejuni subsp. jejuni]	gi|756091516 (+1)		25 kDa	TRUE	< 0.0001		unknown	-0.2506	0.478	0.4916	0.112	-0.1893	-0.1833	0.0922	-0.1997	0.4289	0.3357	0.6064	0.1505	-2.8511	-3.4269	-3.4991	-3.4461	-2.8567	-3.2542	-2.6359	-3.4874	-3.3225	-3.5856	-3.2201	-2.9079			111.1	TRUE	Empty	ATP-dependent protease [Campylobacter jejuni subsp. jejuni]	gi|756009979		50 kDa	TRUE			unknown	0.0589	-0.0833
219.1	TRUE	Empty	ATP synthase F0F1 subunit gamma [Campylobacter jejuni subsp. jejuni]	gi|756009471 (+2)		34 kDa	TRUE	< 0.0001		unknown	-0.1235	0.0399	0.0085	0.0693	-0.0764	0.0228	0.132	0.1519	-0.0594	-0.0488	0.0187	0.1478	0.3254	0.4643	0.3208	0.122	0.3871	0.2322	-0.1299	-0.0508	-0.2103	0.017	-0.1134	-0.0879			93.1	TRUE	Empty	translocation protein TolB [Campylobacter jejuni subsp. jejuni]	gi|756014244		45 kDa	TRUE			unknown	0.0288	-0.1075
135.2	TRUE	Empty	inorganic pyrophosphatase [Campylobacter jejuni subsp. jejuni]	gi|756009956		19 kDa	TRUE	0.47		unknown	0.0042	0.0844	-0.1809	0.035	-0.2246	-0.2467	-0.9532	-0.4912	0.0597	-0.1209	-0.3234	-0.2869	0.5826	0.3963	0.5661	0.4126	0.4969	0.5161	1.6412	1.3102	1.1223	1.3555	1.7485	1.778			206.1	TRUE	Empty	sugar ABC transporter substrate-binding protein [Campylobacter jejuni subsp. jejuni]	gi|756015520 (+2)		61 kDa	TRUE			unknown	0.1013	-0.0233
111.1	TRUE	Empty	ATP-dependent protease [Campylobacter jejuni subsp. jejuni]	gi|756009979		50 kDa	TRUE	< 0.0001		unknown	0.0474	-0.0128	-0.0293	-0.0445	-0.0286	-0.0416	0.0175	-0.1247	0.0591	0.019	-0.0856	-0.0875	-0.1008	-0.2853	-0.3469	-0.2736	-0.2435	-0.269	0.4346	0.271	0.1391	0.1481	0.1936	0.1949			1094	TRUE	Empty	phosphoglycerate mutase [Campylobacter jejuni subsp. jejuni]	gi|756010279 (+3)		20 kDa	TRUE			unknown	-0.0198	-0.1461
93.1	TRUE	Empty	translocation protein TolB [Campylobacter jejuni subsp. jejuni]	gi|756014244		45 kDa	TRUE	0.00033		unknown	0.0971	-0.0281	-0.0019	-0.0404	0.1139	-0.1587	0.076	-0.0603	-0.027	0.1339	0.1025	0.2442	0.0388	0.2696	0.0581	-0.0531	-0.1152	0.0529	-0.1316	-0.3939	-0.568	-0.2621	-0.422	-0.2077			1095	TRUE	Empty	transporter [Campylobacter jejuni subsp. jejuni]	gi|756009921 (+3)		50 kDa	TRUE			unknown	0.0411	-0.066
206.1	TRUE	Empty	sugar ABC transporter substrate-binding protein [Campylobacter jejuni subsp. jejuni]	gi|756015520 (+2)		61 kDa	TRUE	0.072		unknown	-0.0184	-0.0316	0.0402	0.0964	-0.018	-0.0402	0.0852	-0.0394	-0.1121	-0.1047	0.0941	0.0537	-0.0269	0.1832	0.0131	-0.0227	-0.0456	-0.0161	-0.2601	-0.4244	-0.3656	-0.3882	-0.4208	-0.3214			1096	TRUE	Empty	16S rRNA methyltransferase [Campylobacter jejuni subsp. jejuni]	gi|756014367 (+2)		25 kDa				unknown	0.0497	0.0874
1094	TRUE	Empty	phosphoglycerate mutase [Campylobacter jejuni subsp. jejuni]	gi|756010279 (+3)		20 kDa	TRUE	< 0.0001		unknown	-0.0234	0.0756	0.1082	0.0599	-0.2303	0.0028	0.0661	-0.0602	-0.0633	-0.0058	0.8444	-0.0435	-1.1032	-1.2941	-1.2881	-0.9988	-0.6506	-0.9899	0.1388	0.0128	-0.0424	-0.1221	0.0668	0.8827			501.1	TRUE	Empty	UDP-4-amino-4,6-dideoxy-N-acetyl-beta-L-altrosamine aminotransferase [Campylobacter jejuni subsp. jejuni]	gi|756091101 (+1)		42 kDa	TRUE			unknown	0.0477	-0.0176
1095	TRUE	Empty	transporter [Campylobacter jejuni subsp. jejuni]	gi|756009921 (+3)		50 kDa	TRUE	0.00044		unknown	-0.0633	0.0408	0.0449	-0.0705	0.0104	0.0551	0.112	0.0048	-0.0523	-0.0179	0.1757	0.145	0.083	0.2507	0.1091	0.013	0.0176	0.0404	0.1439	0.0816	0.1429	0.1718	0.2258	0.0124			470.1	TRUE	Empty	nicotinate phosphoribosyltransferase [Campylobacter jejuni subsp. jejuni]	gi|756091165 (+1)		17 kDa	TRUE			unknown	0.0711	0.0074
1096	TRUE	Empty	16S rRNA methyltransferase [Campylobacter jejuni subsp. jejuni]	gi|756014367 (+2)		25 kDa		0.012		unknown	-0.0868	0.0331	0.3568	-0.021	-0.0581	-0.0824	-0.0706	-0.033	-0.1734	0.089	-0.061	-0.3808	-0.103	-0.1322	-0.3684	-0.178	-0.1162	0.193	-0.1681	-0.1138	-0.4317	-0.2472	-0.0023	-0.1685			1097	TRUE	Empty	ABC transporter ATP-binding protein [Campylobacter jejuni subsp. jejuni]	gi|756015522 (+2)		25 kDa				unknown	-0.0965	0.0019
501.1	TRUE	Empty	UDP-4-amino-4,6-dideoxy-N-acetyl-beta-L-altrosamine aminotransferase [Campylobacter jejuni subsp. jejuni]	gi|756091101 (+1)		42 kDa	TRUE	< 0.0001		unknown	-0.1385	-0.1497	-0.0188	0.0206	-0.0304	0.2916	-0.4697	-0.535	-0.5157	-0.7912	-0.3812	-0.5677	-1.0188	-0.9937	-0.8493	-2.2196	-1.7924	-1.3559	-0.2853	-0.1875	-0.0776	-0.2477	-0.1917	0.0115			1101	TRUE	Empty	membrane protein [Campylobacter jejuni subsp. jejuni]	gi|756010222 (+3)		45 kDa				unknown	-0.0575	-0.0102
470.1	TRUE	Empty	nicotinate phosphoribosyltransferase [Campylobacter jejuni subsp. jejuni]	gi|756091165 (+1)		17 kDa	TRUE	< 0.0001		unknown	0.0558	-0.3194	0.0809	0.2173	0.504	-0.0423	-0.0303	-0.094	-0.3	-0.1325	0.2616	-0.0001	-2.0089	-2.1273	-2.1053	-3.0608	-2.3213	-2.3354	-1.1011	-0.859	-1.2212	-1.6682	-1.1581	-1.0873			1102	TRUE	Empty	tRNA methyltransferase [Campylobacter jejuni subsp. jejuni]	gi|756010255 (+3)		34 kDa	TRUE			unknown	0.0174	-0.0877
1097	TRUE	Empty	ABC transporter ATP-binding protein [Campylobacter jejuni subsp. jejuni]	gi|756015522 (+2)		25 kDa		< 0.0001		unknown	-0.1964	0.1536	0.1138	-0.2414	0.1095	0.0491	0.1351	0.2335	-0.0386	-0.0209	0.8124	0.1577	1.3657	0.5756	0.4531	0.166	-0.012	-0.1643	0.3222	0.5832	0.4962	0.1009	0.4745	0.5203			1103	TRUE	Empty	ribosomal protein L11 methyltransferase [Campylobacter jejuni subsp. jejuni]	gi|756010436 (+3)		32 kDa				unknown	0	0.0264
1101	TRUE	Empty	membrane protein [Campylobacter jejuni subsp. jejuni]	gi|756010222 (+3)		45 kDa		< 0.0001		unknown	-0.1126	0.0243	0.0574	-0.0659	0.0575	-0.0071	-0.0187	0.0286	-0.0866	-0.1374	0.3646	-0.0324	0.1236	0.2397	-0.0029	-0.2053	0.0649	0.0272	-0.2155	-0.378	-0.1461	-0.2635	-0.4325	-0.3093			56.1	TRUE	Empty	polynucleotide phosphorylase [Campylobacter jejuni subsp. jejuni]	gi|756011086		79 kDa	TRUE			unknown	0.0351	0.003
1102	TRUE	Empty	tRNA methyltransferase [Campylobacter jejuni subsp. jejuni]	gi|756010255 (+3)		34 kDa	TRUE	< 0.0001		unknown	-0.0666	0.0425	0.1276	0.0219	-0.0736	-0.1069	-0.0004	-0.1054	-0.0189	-0.0013	0.0118	-0.0487	-0.1281	-0.214	-0.2693	-0.764	-0.3115	-0.4831	-0.3582	-0.4829	-0.5323	-0.4981	-0.3692	-0.4846			111.2	TRUE	Empty	ATP-dependent protease [Campylobacter jejuni subsp. jejuni]	gi|756014756		50 kDa	TRUE			unknown	-0.0193	-0.0448
1103	TRUE	Empty	ribosomal protein L11 methyltransferase [Campylobacter jejuni subsp. jejuni]	gi|756010436 (+3)		32 kDa		0.74		unknown	0.1464	0.1248	-0.4684	0.1288	0.1535	0	0	0.0839	0.0146	-0.0689	0.1313	0.5077	0.1168	0.1288	0.7083	-0.9752	-0.0577	0.9709	0.0073	0.0657	0.2339	0.6315	0.4162	2.0951			344.1	TRUE	Empty	cysteinyl-tRNA synthetase [Campylobacter jejuni subsp. jejuni]	gi|756014876 (+2)		54 kDa	TRUE			unknown	0.1146	-0.019
56.1	TRUE	Empty	polynucleotide phosphorylase [Campylobacter jejuni subsp. jejuni]	gi|756011086		79 kDa	TRUE	< 0.0001		unknown	-0.0138	0.0846	-0.0473	-0.0884	0.0827	0.0078	-0.0484	-0.0805	-0.0172	-0.1823	-0.1047	-0.2075	-0.1849	-0.2718	0.0296	-0.0289	-0.0912	-0.1232	0.6809	0.7658	0.3798	1.1333	0.8599	0.6784			574.1	TRUE	Empty	phosphatidylserine decarboxylase [Campylobacter jejuni subsp. jejuni]	gi|756014917		30 kDa	TRUE			unknown	-0.0168	-0.0434
111.2	TRUE	Empty	ATP-dependent protease [Campylobacter jejuni subsp. jejuni]	gi|756014756		50 kDa	TRUE	< 0.0001		unknown	0.1188	-0.0168	0.0002	-0.0485	0.0035	-0.0105	0.0134	-0.012	0.0929	0.0618	-0.0284	0.0467	0.0475	0.2784	0.0551	0.3626	0.0746	0.3623	-0.3478	-0.1906	-0.4058	-0.2018	-0.267	-0.2604			1104	TRUE	Empty	hypothetical protein PJ18_07330 [Campylobacter jejuni subsp. jejuni]	gi|756015516		72 kDa	TRUE			unknown	0.0845	-1.2211
344.1	TRUE	Empty	cysteinyl-tRNA synthetase [Campylobacter jejuni subsp. jejuni]	gi|756014876 (+2)		54 kDa	TRUE	0.00014		unknown	-0.0385	-0.0818	0.0401	-0.0043	0.0208	-0.0684	0.0271	-0.1064	-0.1435	-0.0447	-0.071	-0.1318	-0.1354	-0.1371	-0.1938	-0.1181	-0.2517	-0.2085	-1.031	-1.1416	-1.5573	-0.9157	-0.6568	-0.911			287.1	TRUE	Empty	UDP-N-acetylglucosamine 1-carboxyvinyltransferase [Campylobacter jejuni subsp. jejuni]	gi|756090634		45 kDa	TRUE			unknown	-0.0077	0.0055
574.1	TRUE	Empty	phosphatidylserine decarboxylase [Campylobacter jejuni subsp. jejuni]	gi|756014917		30 kDa	TRUE	< 0.0001		unknown	-0.049	-0.1626	-0.0168	-0.0386	0.1189	0.1435	-0.022	-0.0486	-0.1622	-0.0658	0.2813	0.0031	0.0339	0.206	-0.1481	-0.1241	-0.1847	-0.1815	-0.5885	-1.2104	-1.1623	-1.327	-1.2468	-1.1853			1107	TRUE	Empty	hypothetical protein PJ19_04870 [Campylobacter jejuni subsp. jejuni]	gi|756090649 (+1)		25 kDa				unknown	-0.0839	-0.129
1104	TRUE	Empty	hypothetical protein PJ18_07330 [Campylobacter jejuni subsp. jejuni]	gi|756015516		72 kDa	TRUE	< 0.0001		unknown	-0.0213	-0.6355	0.4158	-0.2912	0.3423	-0.1803	0.2602	-1.0455	0.839	0.0369	0.1311	0.2281	4.326	3.9824	4.2787	4.757	4.7467	4.0964	-0.1857	-1.4417	-0.0904	-0.1348	-0.0477	-0.4962			1100	TRUE	Empty	integrase [Campylobacter jejuni subsp. jejuni]	gi|756010152 (+2)		41 kDa				unknown	0.0762	0.006
287.1	TRUE	Empty	UDP-N-acetylglucosamine 1-carboxyvinyltransferase [Campylobacter jejuni subsp. jejuni]	gi|756090634		45 kDa	TRUE	< 0.0001		unknown	-0.0018	0.004	-0.0232	-0.0797	0.1346	-0.0537	0.1293	0.1425	0.0687	0.0059	0.2311	0.2617	-0.2084	-0.1637	-0.1365	-0.1879	-0.2063	0.0193	-0.3384	-0.6476	-0.2317	-0.312	-0.4861	-0.5334			605.1	TRUE	Empty	hypothetical protein PJ19_08825 [Campylobacter jejuni subsp. jejuni]	gi|756091402 (+1)		15 kDa	TRUE			unknown	0.6883	-0.1614
1107	TRUE	Empty	hypothetical protein PJ19_04870 [Campylobacter jejuni subsp. jejuni]	gi|756090649 (+1)		25 kDa		< 0.0001		unknown	-0.2386	-0.0021	0.0134	0.0475	0.035	0.2554	-0.1703	-0.2154	-0.1372	-0.155	0.2178	-0.0888	-2.8802	-2.3215	-2.8278	-2.6794	-2.793	-2.62	-0.3667	-0.5168	-0.4961	-0.6937	-0.5234	-0.491			1105	TRUE	Empty	segregation protein A [Campylobacter jejuni subsp. jejuni]	gi|756015576		34 kDa	TRUE			unknown	-0.0176	0.1001
1100	TRUE	Empty	integrase [Campylobacter jejuni subsp. jejuni]	gi|756010152 (+2)		41 kDa		< 0.0001		unknown	-0.0213	0.1218	0.018	-0.0757	-0.0195	-0.017	0.1883	0.118	0.0118	0.07	0.0382	0.1846	-0.4276	-0.8202	-0.4125	-0.7047	-0.9496	-0.4701	-0.0472	-0.1181	-0.1243	0.0259	-0.0339	-0.0498			203.2	TRUE	Empty	aspartate aminotransferase [Campylobacter jejuni subsp. jejuni]	gi|756010060		43 kDa	TRUE			unknown	-0.1817	0.0404
605.1	TRUE	Empty	hypothetical protein PJ19_08825 [Campylobacter jejuni subsp. jejuni]	gi|756091402 (+1)		15 kDa	TRUE	< 0.0001		unknown	0.0784	0.5284	-0.3495	0.4525	-0.231	0.3911	1.0961	0.2463	0.3379	-0.0491	1.2741	0.3284	-2.7577	-2.5572	-2.099	-4.4664	-2.596	0	-2.7199	-2.8829	-3.0108	-4.4868	-4.8397	-2.9777			108.1	TRUE	Empty	DNA gyrase subunit B [Campylobacter jejuni subsp. jejuni]	gi|756089740 (+1)		87 kDa	TRUE			unknown	-0.008	-0.0077
1105	TRUE	Empty	segregation protein A [Campylobacter jejuni subsp. jejuni]	gi|756015576		34 kDa	TRUE	< 0.0001		unknown	-0.0994	-0.0157	0.0218	-0.0557	0.0923	-0.0087	-0.1948	-0.0771	-0.115	-0.1275	-0.2167	-0.2433	-0.2213	0.0795	-0.1548	0.0666	0.3529	-0.0272	0.2021	0.0094	0.151	-0.0383	-0.0099	0.3432			1109	TRUE	Empty	beta-lactamase [Campylobacter jejuni subsp. jejuni]	gi|756014411 (+2)		30 kDa				unknown	0.0604	-0.2416
203.2	TRUE	Empty	aspartate aminotransferase [Campylobacter jejuni subsp. jejuni]	gi|756010060		43 kDa	TRUE	< 0.0001		unknown	0.1348	-0.1269	-0.059	0.0686	0.0081	-0.1232	-0.1831	0.039	0.129	0.1072	-0.2992	-0.0018	0.4084	0.39	0.2107	0.5166	0.2756	0.2741	1.9897	2.0432	1.9296	2.0915	2.1031	2.3489			181.1	TRUE	Empty	oxidoreductase [Campylobacter jejuni subsp. jejuni]	gi|756014527 (+2)		27 kDa	TRUE			unknown	-0.123	-0.0761
108.1	TRUE	Empty	DNA gyrase subunit B [Campylobacter jejuni subsp. jejuni]	gi|756089740 (+1)		87 kDa	TRUE	< 0.0001		unknown	-0.0563	0.1872	-0.0191	-0.0922	-0.056	0.0784	0.0668	0.0671	0.1029	0.0201	0.0957	-0.0256	-0.4705	-0.5943	-0.2277	-0.41	-0.3684	-0.4948	-0.0114	-0.1168	-0.0954	-0.0545	0.0396	-0.1237			496.1	TRUE	Empty	flagellar motor protein MotA [Campylobacter jejuni subsp. jejuni]	gi|756009684		28 kDa	TRUE			unknown	0.111	-0.0146
1109	TRUE	Empty	beta-lactamase [Campylobacter jejuni subsp. jejuni]	gi|756014411 (+2)		30 kDa		< 0.0001		unknown	0.038	0.4014	0.0998	0.1381	-0.1835	-0.0201	3.2144	2.9124	3.0626	3.0774	3.1344	3.4286	-0.0939	-2.047	-0.2416	-0.4586	-0.1196	-0.066	-0.9003	-0.4149	-0.7887	-0.688	-0.8743	-0.4627			7.1	TRUE	Empty	DNA-directed RNA polymerase subunit beta [Campylobacter jejuni subsp. jejuni]	gi|756009819		156 kDa	TRUE			unknown	-0.0441	0.0514
181.1	TRUE	Empty	oxidoreductase [Campylobacter jejuni subsp. jejuni]	gi|756014527 (+2)		27 kDa	TRUE	< 0.0001		unknown	0.1055	0.0092	-0.0877	-0.2699	-0.0337	0.0733	-0.1896	-0.1428	0.1454	-0.1233	-0.1501	-0.2842	1.6597	1.4916	1.4658	1.462	1.4453	1.3092	0.4842	0.5774	0.9516	0.9133	0.9207	0.8105			505.1	TRUE	Empty	protein-disulfide isomerase [Campylobacter jejuni subsp. jejuni]	gi|756010157 (+2)		25 kDa	TRUE			unknown	-0.0368	0.121
496.1	TRUE	Empty	flagellar motor protein MotA [Campylobacter jejuni subsp. jejuni]	gi|756009684		28 kDa	TRUE	< 0.0001		unknown	-0.0249	0.0156	0.0817	-0.0131	0.0109	-0.1132	0.0707	-0.055	-0.2422	-0.1737	0.0421	0.1245	-1.5008	-1.032	-1.1687	-1.9405	-1.7148	-1.3909	0.1813	0.127	-0.1705	-0.1974	-0.2239	-0.1926			1112	TRUE	Empty	membrane protein [Campylobacter jejuni subsp. jejuni]	gi|756010438 (+3)		34 kDa	TRUE			unknown	-0.0033	0.0108
7.1	TRUE	Empty	DNA-directed RNA polymerase subunit beta [Campylobacter jejuni subsp. jejuni]	gi|756009819		156 kDa	TRUE	< 0.0001		unknown	-0.0203	0.1068	0.0623	-0.0754	-0.0706	-0.031	-0.0262	0.0694	0.0306	-0.0326	0.0537	-0.1282	-0.0452	-0.1995	-0.0892	0.0017	0.0823	-0.028	-0.0197	0.0618	0.0676	0.0673	0.229	0.1744			27.1	TRUE	Empty	1-pyrroline-5-carboxylate dehydrogenase [Campylobacter jejuni subsp. jejuni]	gi|756010839		133 kDa	TRUE			unknown	-0.0445	-0.0018
505.1	TRUE	Empty	protein-disulfide isomerase [Campylobacter jejuni subsp. jejuni]	gi|756010157 (+2)		25 kDa	TRUE	< 0.0001		unknown	-0.1938	0.2998	0.0813	0.0173	-0.0887	0.0273	0.0677	0.2255	0.2615	0.0874	0.2399	-0.2836	-0.3135	-1.0096	-0.66	-1.2479	-0.5329	-0.8602	1.7402	1.6677	1.5442	2.0382	2.659	1.8927			602.1	TRUE	Empty	UDP-N-acetylglucosamine 2-epimerase [Campylobacter jejuni subsp. jejuni]	gi|756091128 (+1)		44 kDa	TRUE			unknown	0.1161	-0.1468
1112	TRUE	Empty	membrane protein [Campylobacter jejuni subsp. jejuni]	gi|756010438 (+3)		34 kDa	TRUE	0.028		unknown	-0.1113	-0.0626	-0.0424	-0.0079	0.043	0.0582	-0.0974	-0.0833	-0.1796	-0.1892	-0.1367	-0.0346	-0.089	0.4928	-0.1024	-0.1995	-0.1993	-0.0741	0.0019	-0.2346	-0.0508	0.0197	-0.1204	-0.1011			197.2	TRUE	Empty	thioredoxin reductase [Campylobacter jejuni subsp. jejuni]	gi|756014376 (+2)		33 kDa	TRUE			unknown	-0.2576	-0.0011
27.1	TRUE	Empty	1-pyrroline-5-carboxylate dehydrogenase [Campylobacter jejuni subsp. jejuni]	gi|756010839		133 kDa	TRUE	< 0.0001		unknown	0.0658	-0.0777	0.0033	-0.0034	0.0039	0.0723	-0.3333	-0.2906	-0.5015	-0.2516	-0.2651	-0.2368	-0.0819	0.129	0.0002	-0.2473	-0.3373	-0.3244	1.277	1.2427	1.5647	1.5396	1.4727	1.4835			249.1	TRUE	Empty	amino acid carrier protein [Campylobacter jejuni subsp. jejuni]	gi|756014964 (+2)		53 kDa	TRUE			unknown	0.0751	-0.0669
602.1	TRUE	Empty	UDP-N-acetylglucosamine 2-epimerase [Campylobacter jejuni subsp. jejuni]	gi|756091128 (+1)		44 kDa	TRUE	< 0.0001		unknown	-0.3195	-0.0024	0.0573	0.2549	0.1339	-0.1564	-0.3197	-0.5826	-0.5187	-0.4258	-0.2428	-0.5712	-2.0078	-1.8343	-1.6581	-2.068	-2.0673	-2.367	-0.6856	-0.7761	-0.8175	-1.0331	-0.9943	-0.699			74.1	TRUE	Empty	hypothetical protein PJ18_04935 [Campylobacter jejuni subsp. jejuni]	gi|756015054 (+2)		21 kDa	TRUE			unknown	-0.0499	-0.0903
197.2	TRUE	Empty	thioredoxin reductase [Campylobacter jejuni subsp. jejuni]	gi|756014376 (+2)		33 kDa	TRUE	< 0.0001		unknown	0.132	0.1958	-0.0147	-0.0468	-0.1661	-0.117	-0.3085	-0.0521	0.1024	0.0645	-0.226	-0.0404	0.241	0.2566	0.4249	0.453	0.4217	0.6365	1.213	1.0284	0.8493	1.6769	1.6466	1.4145			127.1	TRUE	Empty	ABC transporter ATPase [Campylobacter jejuni subsp. jejuni]	gi|756009641		28 kDa	TRUE			unknown	-0.2417	-0.0619
249.1	TRUE	Empty	amino acid carrier protein [Campylobacter jejuni subsp. jejuni]	gi|756014964 (+2)		53 kDa	TRUE	0.0032		unknown	-0.025	0.0222	-0.013	-0.0012	0.0391	0.0462	0.0792	-0.0628	-0.1946	-0.0301	0.0408	0.1232	0.1277	0.2402	0.0911	0.0511	0.0389	0.0496	-0.3554	-0.8723	-0.4483	-0.4848	-0.7885	-0.6968			76.2	TRUE	Empty	N-acetyl sugar amidotransferase [Campylobacter jejuni subsp. jejuni]	gi|756010685		44 kDa	TRUE			unknown	0.1542	-1.1255
74.1	TRUE	Empty	hypothetical protein PJ18_04935 [Campylobacter jejuni subsp. jejuni]	gi|756015054 (+2)		21 kDa	TRUE	< 0.0001		unknown	0.0085	0.0266	-0.1644	-0.0003	0.0339	0.0204	-0.0835	-0.1239	-0.0687	0.0411	-0.0289	-0.0049	0.6747	0.9255	0.8275	0.6198	0.7239	0.6841	-0.1459	-0.2498	-0.1511	-0.293	-0.4766	-0.0705			426.1	TRUE	Empty	thiazole synthase [Campylobacter jejuni subsp. jejuni]	gi|756015100 (+2)		28 kDa	TRUE			unknown	-0.1036	0.0317
127.1	TRUE	Empty	ABC transporter ATPase [Campylobacter jejuni subsp. jejuni]	gi|756009641		28 kDa	TRUE	< 0.0001		unknown	0.0609	0.1065	0.0537	-0.0858	-0.1495	-0.1149	-0.1311	0.0487	0.1238	0.2125	0.2281	0.0698	-0.5714	-1.3273	-0.8594	-1.4424	-0.8374	-0.6583	0.8472	1.2824	1.1355	1.3609	1.1983	1.3772			1116	TRUE	Empty	hypothetical protein PJ18_04150 [Campylobacter jejuni subsp. jejuni]	gi|756014913 (+2)		19 kDa				unknown	0.0357	-0.0001
76.2	TRUE	Empty	N-acetyl sugar amidotransferase [Campylobacter jejuni subsp. jejuni]	gi|756010685		44 kDa	TRUE	< 0.0001		unknown	-0.2319	0.1085	-0.3722	-0.1403	0.0312	0.0513	-0.1849	-1.4646	-0.6659	-0.4883	-0.2569	-0.5998	-0.6808	-0.9724	-0.7233	-1.7775	-1.5207	-1.3744	2.2909	2.0682	2.3085	1.7703	1.9508	1.9843			1115	TRUE	Empty	30S ribosomal protein S17 [Campylobacter jejuni subsp. jejuni]	gi|756010378 (+3)		7 kDa				unknown	0.0258	0.1568
426.1	TRUE	Empty	thiazole synthase [Campylobacter jejuni subsp. jejuni]	gi|756015100 (+2)		28 kDa	TRUE	< 0.0001		unknown	0.0625	-0.0641	-0.1283	-0.1125	0.0125	0.1035	-0.0584	0.077	0.1374	0.0882	-0.0144	0.087	-0.2943	-0.351	-0.2612	-0.06	-0.2514	-0.3697	-1.2284	-1.0877	-0.8289	-1.108	-1.1475	-0.9461			105.2	TRUE	Empty	P08779	P08779 (+1)		?	TRUE			unknown	-0.3956	-0.2546
1116	TRUE	Empty	hypothetical protein PJ18_04150 [Campylobacter jejuni subsp. jejuni]	gi|756014913 (+2)		19 kDa		< 0.0001		unknown	-0.0581	-0.0642	-0.0635	-0.0086	0.1492	-0.0259	0.0927	0.0569	-0.0978	-0.0046	0.0715	0.1757	-0.1054	0.029	-0.0178	-0.1816	-0.2233	-0.1155	-1.1694	-0.9398	-0.8935	-1.1671	-0.9807	-1.5828			116.1	TRUE	Empty	membrane protein [Campylobacter jejuni subsp. jejuni]	gi|756009494 (+2)		83 kDa	TRUE			unknown	0.0472	-0.0659
1115	TRUE	Empty	30S ribosomal protein S17 [Campylobacter jejuni subsp. jejuni]	gi|756010378 (+3)		7 kDa		0.0005		unknown	-0.0481	0.0709	0.075	0.0606	-0.1103	-0.0515	0.0428	0.1738	0.1026	0.0091	-0.2301	-0.1167	0.0935	0.0173	0.02	0.0697	0.3205	0.0509	-0.2768	-0.2428	-0.1852	0.1502	0.5014	-0.1484			9.1	TRUE	Empty	DNA-directed RNA polymerase subunit beta' [Campylobacter jejuni subsp. jejuni]	gi|756014590 (+2)		169 kDa	TRUE			unknown	0.0657	-0.0602
105.2	TRUE	Empty	P08779	P08779 (+1)		?	TRUE	< 0.0001		unknown	-0.1862	-2.0549	-1.1003	-1.4087	2.6504	0.701	-1.51	-1.3689	-0.2588	-0.6538	-1.0642	-1.6697	-1.6943	-1.8079	-0.7674	-1.3239	-1.2435	-0.4146	-0.9999	1.24	-1.109	0.4543	-0.8807	-2.7631			345.1	TRUE	Empty	hypothetical protein PJ18_03825 [Campylobacter jejuni subsp. jejuni]	gi|756014851 (+2)		40 kDa	TRUE			unknown	-0.0423	-0.0559
116.1	TRUE	Empty	membrane protein [Campylobacter jejuni subsp. jejuni]	gi|756009494 (+2)		83 kDa	TRUE	< 0.0001		unknown	-0.1375	0.0663	-0.0141	0.0088	0.0697	-0.0521	0.0582	-0.0548	-0.0566	-0.1132	0.0505	0.2114	-0.7453	-0.843	-0.5642	-1.1178	-0.9095	-0.9424	-0.3003	-0.4337	-0.3987	-0.3347	-0.4052	-0.2607			114.1	TRUE	Empty	phosphoenolpyruvate carboxykinase [Campylobacter jejuni subsp. jejuni]	gi|756014992 (+2)		59 kDa	TRUE			unknown	-0.017	-0.1318
9.1	TRUE	Empty	DNA-directed RNA polymerase subunit beta' [Campylobacter jejuni subsp. jejuni]	gi|756014590 (+2)		169 kDa	TRUE	< 0.0001		unknown	-0.0398	0.1677	-0.0152	-0.0416	-0.0222	-0.0822	0.0765	-0.0494	0.0619	-0.0471	0.0555	-0.1123	0.0778	-0.2565	0.0316	0.0057	0.0997	-0.0049	-0.0158	-0.0511	-0.0739	-0.0685	0.0158	-0.053			153.1	TRUE	Empty	PseD protein [Campylobacter jejuni subsp. jejuni]	gi|756091134 (+1)		76 kDa	TRUE			unknown	-0.0014	-0.0854
345.1	TRUE	Empty	hypothetical protein PJ18_03825 [Campylobacter jejuni subsp. jejuni]	gi|756014851 (+2)		40 kDa	TRUE	< 0.0001		unknown	0.0575	-0.098	0.0145	-0.0739	0.0302	0.0594	-0.0084	-0.022	-0.0718	-0.0344	0.0086	0.2338	-0.1526	0.019	-0.1626	-0.0966	-0.3462	-0.1923	-1.2386	-1.4221	-1.466	-1.3379	-1.8934	-1.4303			1119	TRUE	Empty	indole-3-glycerol phosphate synthase [Campylobacter jejuni subsp. jejuni]	gi|756009828		30 kDa	TRUE			unknown	0.1693	0
114.1	TRUE	Empty	phosphoenolpyruvate carboxykinase [Campylobacter jejuni subsp. jejuni]	gi|756014992 (+2)		59 kDa	TRUE	< 0.0001		unknown	0.0897	0.0365	-0.044	-0.0503	0.0775	-0.0989	-0.0662	-0.181	-0.0563	0.0571	-0.0407	-0.1249	0.1541	0.3684	0.43	0.3793	0.2933	0.4037	-0.2226	-0.2771	-0.2454	-0.1618	-0.1292	-0.0806			51.2	TRUE	Empty	carbamoyl phosphate synthase large subunit [Campylobacter jejuni subsp. jejuni]	gi|756009631		121 kDa	TRUE			unknown	0.0866	0.0634
153.1	TRUE	Empty	PseD protein [Campylobacter jejuni subsp. jejuni]	gi|756091134 (+1)		76 kDa	TRUE	< 0.0001		unknown	-0.1879	0.0196	-0.0943	-0.0288	0.2222	-0.1322	-0.3302	-0.4141	-0.3024	-0.3472	-0.2022	-0.3539	-2.418	-2.5036	-2.4853	-2.7393	-2.6386	-2.5878	-2.2829	-2.4798	-2.7083	-2.7675	-2.699	-2.8876			65.2	TRUE	Empty	phosphate acetyltransferase [Campylobacter jejuni subsp. jejuni]	gi|756009996		56 kDa	TRUE			unknown	-0.0842	0.0483
1119	TRUE	Empty	indole-3-glycerol phosphate synthase [Campylobacter jejuni subsp. jejuni]	gi|756009828		30 kDa	TRUE	< 0.0001		unknown	-0.2439	0.0831	0.2173	-0.0411	-0.3195	0.1317	-0.4841	0	-1.0327	-0.1534	-0.1247	-1.3332	0.7069	0.428	0.2188	0.114	0.5795	0.135	4.4202	3.9516	5.0325	4.6554	3.4457	3.46			1125	TRUE	Empty	ribose 5-phosphate isomerase [Campylobacter jejuni subsp. jejuni]	gi|756010206 (+3)		16 kDa				unknown	-0.078	0.0419
51.2	TRUE	Empty	carbamoyl phosphate synthase large subunit [Campylobacter jejuni subsp. jejuni]	gi|756009631		121 kDa	TRUE	< 0.0001		unknown	0.0322	-0.0499	0.0388	-0.0042	-0.0469	-0.0495	-0.0246	-0.0478	-0.0947	-0.17	-0.1244	-0.2383	-0.2493	-0.1158	-0.1729	-0.1322	-0.1347	-0.282	-0.0157	0.2137	0.1908	0.0558	0.2404	0.2704			23.1	TRUE	Empty	formate dehydrogenase [Campylobacter jejuni subsp. jejuni]	gi|756014855 (+2)		105 kDa	TRUE			unknown	0.156	0.0182
65.2	TRUE	Empty	phosphate acetyltransferase [Campylobacter jejuni subsp. jejuni]	gi|756009996		56 kDa	TRUE	< 0.0001		unknown	0.1273	-0.0234	-0.0278	-0.0368	0.0534	0.0005	-0.2393	-0.1067	-0.169	-0.1091	-0.2434	-0.1083	0.0612	0.2092	0.1766	0.3143	0.1502	0.2364	0.7764	0.8462	1.1471	1.1906	0.7467	1.0222			153.2	TRUE	Empty	PseD protein [Campylobacter jejuni subsp. jejuni]	gi|756010679		76 kDa	TRUE			unknown	-0.0463	-0.0519
1125	TRUE	Empty	ribose 5-phosphate isomerase [Campylobacter jejuni subsp. jejuni]	gi|756010206 (+3)		16 kDa		< 0.0001		unknown	-0.0992	0.1786	0.0448	-0.3549	0.0189	0.0826	-0.0442	0.0757	0.0032	-0.0229	-0.022	0.0659	-0.1636	-0.1589	-0.204	-0.1366	-0.5074	-0.2186	-0.6925	-0.6481	-0.7383	-0.6262	-0.9102	-0.599			1126	TRUE	Empty	GTP cyclohydrolase [Campylobacter jejuni subsp. jejuni]	gi|756010273 (+3)		21 kDa				unknown	0.0602	0.2723
23.1	TRUE	Empty	formate dehydrogenase [Campylobacter jejuni subsp. jejuni]	gi|756014855 (+2)		105 kDa	TRUE	< 0.0001		unknown	-0.0495	0.1398	0.1105	-0.0466	0.0236	-0.142	0.1063	-0.0314	-0.2169	-0.2066	0.0733	-0.0423	0.3885	0.6309	0.4352	0.3067	0.7487	0.3906	-0.3936	-0.5266	-0.5279	-0.6582	-0.2967	-0.7218			1127	TRUE	Empty	inositol monophosphatase [Campylobacter jejuni subsp. jejuni]	gi|756010763		27 kDa	TRUE			unknown	0.1458	-0.2773
153.2	TRUE	Empty	PseD protein [Campylobacter jejuni subsp. jejuni]	gi|756010679		76 kDa	TRUE	< 0.0001		unknown	0.0119	0.0014	0.0563	0.0343	0.1274	-0.3358	-0.2918	-0.2975	-0.3443	-0.3655	-0.1718	-0.1839	0.0313	-0.0548	-0.0064	-0.0419	-0.0402	0.0583	2.7429	2.4591	2.6318	2.5189	2.8705	2.0647			1123	TRUE	Empty	gamma-glutamyl kinase [Campylobacter jejuni subsp. jejuni]	gi|756009462 (+3)		28 kDa	TRUE			unknown	-0.0967	0.2051
1126	TRUE	Empty	GTP cyclohydrolase [Campylobacter jejuni subsp. jejuni]	gi|756010273 (+3)		21 kDa		< 0.0001		unknown	0.0233	0.0836	0.0228	0.018	-0.241	0.0485	0.2643	0.4764	0.1827	0.1772	0.1368	0.1228	-0.2092	-0.6702	-0.1179	-0.3719	-0.1392	-0.3743	0.0253	0.0322	0.01	0.0609	0.1407	0.0272			1124	TRUE	Empty	radical SAM protein [Campylobacter jejuni subsp. jejuni]	gi|756009525		29 kDa	TRUE			unknown	0.1753	0.1958
1127	TRUE	Empty	inositol monophosphatase [Campylobacter jejuni subsp. jejuni]	gi|756010763		27 kDa	TRUE	< 0.0001		unknown	0.0843	0.1349	0.1086	-0.2021	-0.2076	0.1438	-0.2631	-0.6861	-0.3973	-0.1618	-0.3879	-0.5083	0.452	0.4014	0.4181	0.5446	0.7439	0.2309	4.762	4.0307	4.1647	3.7513	3.6755	3.5214			1131	TRUE	Empty	hydrolase TatD [Campylobacter jejuni subsp. jejuni]	gi|756009962		31 kDa				unknown	0.0887	0.1324
1123	TRUE	Empty	gamma-glutamyl kinase [Campylobacter jejuni subsp. jejuni]	gi|756009462 (+3)		28 kDa	TRUE	< 0.0001		unknown	0.0406	-0.021	0.0047	0.0261	-0.0756	0.0814	-0.0415	0.2603	0.0657	0.0607	-0.0268	0.044	-0.1429	-0.3431	-0.1704	-0.1475	-0.148	-0.2826	-0.0614	0.098	0.0309	0.2634	0.1632	0.1397			80.1	TRUE	Empty	ribonuclease J [Campylobacter jejuni subsp. jejuni]	gi|756011048 (+2)		75 kDa	TRUE			unknown	-0.0702	-0.0442
1124	TRUE	Empty	radical SAM protein [Campylobacter jejuni subsp. jejuni]	gi|756009525		29 kDa	TRUE	0.00018		unknown	-0.3199	-0.047	-0.0305	-0.2141	0.5514	-0.1282	-0.1827	-0.1622	-0.3815	-0.2237	-0.2217	-0.93	-0.4235	-0.0908	-0.3654	-0.318	-0.9823	-0.3429	-0.1171	-1.0236	-0.2162	-0.2767	0.4143	-0.448			1132	TRUE	Empty	menaquinone via futalosine step 1 [Campylobacter jejuni subsp. jejuni]	gi|756015382 (+2)		26 kDa	TRUE			unknown	0.3557	-0.0445
1131	TRUE	Empty	hydrolase TatD [Campylobacter jejuni subsp. jejuni]	gi|756009962		31 kDa		< 0.0001		unknown	-0.1093	0.2305	0.088	0.0928	-0.2463	-0.0896	0.0821	0.1259	0.0131	-0.0251	0.0952	-0.3791	0.9012	0.8078	0.9727	0.9007	1.1779	1.014	1.1541	1.0304	1.0092	1.0584	1.4089	1.088			1133	TRUE	Empty	alanine racemase [Campylobacter jejuni subsp. jejuni]	gi|756010187 (+3)		37 kDa	TRUE			unknown	-0.0363	-0.0932
80.1	TRUE	Empty	ribonuclease J [Campylobacter jejuni subsp. jejuni]	gi|756011048 (+2)		75 kDa	TRUE	< 0.0001		unknown	0.0291	0.0363	-0.0013	0.1317	-0.061	-0.0454	-0.0467	-0.0208	0.014	0.1018	-0.0676	0.0703	-0.3475	-0.2618	-0.1772	-0.3479	-0.5979	-0.5959	0.2945	0.1594	0.0726	0.3631	0.5309	0.5323			1134	TRUE	Empty	hypothetical protein PJ17_04390 [Campylobacter jejuni subsp. jejuni]	gi|756010191 (+3)		17 kDa				unknown	0.042	-0.0074
1132	TRUE	Empty	menaquinone via futalosine step 1 [Campylobacter jejuni subsp. jejuni]	gi|756015382 (+2)		26 kDa	TRUE	< 0.0001		unknown	0.0334	0.0399	-0.012	-0.0358	0.0325	-0.0512	0.3674	-0.0328	-0.0151	-0.013	-0.0694	-0.0517	0.2558	0.2432	0.3025	0.3272	0.1048	0.1225	0.7554	0.6492	0.618	0.5962	0.6397	0.3739			627.1	TRUE	Empty	3-deoxy-manno-octulosonate cytidylyltransferase [Campylobacter jejuni subsp. jejuni]	gi|756011077 (+2)		27 kDa	TRUE			unknown	0.0714	0.0081
1133	TRUE	Empty	alanine racemase [Campylobacter jejuni subsp. jejuni]	gi|756010187 (+3)		37 kDa	TRUE	< 0.0001		unknown	0.0319	0.0305	-0.0373	0.0376	-0.0519	0.0176	-0.1563	-0.2132	-0.0916	-0.2186	-0.0835	-0.1256	-0.2856	-0.4097	-0.3025	-0.33	-0.3206	-1.4953	-0.1857	-0.398	0.0601	-0.2653	-0.2998	-0.2308			57.1	TRUE	Empty	glutamine synthetase [Campylobacter jejuni subsp. jejuni]	gi|756014783 (+2)		54 kDa	TRUE			unknown	1.2451	-0.4417
1134	TRUE	Empty	hypothetical protein PJ17_04390 [Campylobacter jejuni subsp. jejuni]	gi|756010191 (+3)		17 kDa		0.0021		unknown	-0.02	0.0215	0.0289	0.0445	0.0285	-0.0196	0.1073	0.0579	-0.068	0.0363	0.1419	0.0861	-0.1748	0.0223	-0.1756	-0.2388	-0.4745	0.0725	0.0426	0.0863	-0.0322	-0.0321	0.0286	-0.099			444.1	TRUE	Empty	cytochrome P450 [Campylobacter jejuni subsp. jejuni]	gi|756015493		53 kDa	TRUE			unknown	0.2151	-0.0396
627.1	TRUE	Empty	3-deoxy-manno-octulosonate cytidylyltransferase [Campylobacter jejuni subsp. jejuni]	gi|756011077 (+2)		27 kDa	TRUE	0.0095		unknown	0.0054	-0.0252	-0.036	0.082	0.0174	-0.1015	0.0118	-0.0515	-0.0796	-0.1317	-0.1762	0.0141	-1.4312	-2.1762	-1.384	-1.5441	-1.6767	-1.261	-0.1162	-0.0882	-0.0257	-0.2039	-0.2197	-0.17			1139	TRUE	Empty	hypothetical protein PJ18_07260 [Campylobacter jejuni subsp. jejuni]	gi|756015503		73 kDa	TRUE			unknown	-0.2141	-0.126
57.1	TRUE	Empty	glutamine synthetase [Campylobacter jejuni subsp. jejuni]	gi|756014783 (+2)		54 kDa	TRUE	< 0.0001		unknown	0.3374	0.0035	-0.6905	0.1241	0.0855	-0.2948	2.5284	0.8415	0.6597	0.9748	0.6782	2.3296	0.2332	0.6141	1.2528	0.5049	-0.4466	-0.0999	1.0925	0.722	0.149	2.8386	0.9074	0.9226			67.1	TRUE	Empty	chemotaxis protein [Campylobacter jejuni subsp. jejuni]	gi|756091293 (+1)		77 kDa	TRUE			unknown	0.0826	-0.1206
444.1	TRUE	Empty	cytochrome P450 [Campylobacter jejuni subsp. jejuni]	gi|756015493		53 kDa	TRUE	< 0.0001		unknown	-0.2399	0.2276	0.2216	-0.0214	-0.0412	0.0826	0.0542	-0.2005	-0.7118	0.0362	0.0444	-0.1797	0.3351	0.8034	-0.0073	-0.0295	-0.0231	-0.0064	-0.8788	-0.9256	-0.943	-0.9882	-0.7879	-0.505			391.1	TRUE	Empty	histidine kinase [Campylobacter jejuni subsp. jejuni]	gi|756015237 (+2)		19 kDa	TRUE			unknown	-0.076	-0.117
1139	TRUE	Empty	hypothetical protein PJ18_07260 [Campylobacter jejuni subsp. jejuni]	gi|756015503		73 kDa	TRUE	< 0.0001		unknown	0.1167	0.1046	-0.1861	-0.9947	-0.3225	0.2581	0.0584	0.1464	0.0985	0.2404	0.5332	0.4357	4.1993	4.0939	4.1993	4.7682	5.7223	3.3749	0.2155	0.2328	0.4108	0.0503	0.0136	0.1601			1136	TRUE	Empty	nucleotidase [Campylobacter jejuni subsp. jejuni]	gi|756010673 (+3)		31 kDa				unknown	0.0225	-0.0627
67.1	TRUE	Empty	chemotaxis protein [Campylobacter jejuni subsp. jejuni]	gi|756091293 (+1)		77 kDa	TRUE	< 0.0001		unknown	0.0239	-0.0572	0.1002	0.0116	0.1169	0.0129	0.1294	-0.0738	-0.0715	0.0342	0.0084	0.4303	-1.4608	-1.5046	-1.4735	-1.4164	-1.6465	-1.5519	-0.9362	-0.8716	-1.0905	-0.9248	-1.0857	-0.945			447.1	TRUE	Empty	uroporphyrinogen decarboxylase [Campylobacter jejuni subsp. jejuni]	gi|756015291 (+2)		39 kDa	TRUE			unknown	-0.1107	-0.0144
391.1	TRUE	Empty	histidine kinase [Campylobacter jejuni subsp. jejuni]	gi|756015237 (+2)		19 kDa	TRUE	< 0.0001		unknown	-0.0928	0.0744	-0.1289	0.05	0.186	0.0542	-0.1647	-0.2057	0.1219	-0.1878	-0.0643	0.0732	0.0388	-0.4047	-0.0892	-0.196	-0.388	-0.4504	-2.87	-3.0579	-3.457	-3.1733	-3.156	-2.2645			1135	TRUE	Empty	cation transporter [Campylobacter jejuni subsp. jejuni]	gi|756010479 (+3)		36 kDa	TRUE			unknown	-0.067	0.0416
1136	TRUE	Empty	nucleotidase [Campylobacter jejuni subsp. jejuni]	gi|756010673 (+3)		31 kDa		< 0.0001		unknown	-0.0495	0.0815	0.0429	0.0599	0.0125	-0.0712	0.0287	-0.0565	-0.0941	-0.065	0.0161	0.1426	-0.12	-0.1419	-0.1481	-0.1832	-0.1777	-0.1863	-0.1955	-0.2339	-0.211	-0.3543	-0.3477	-0.3776			1137	TRUE	Empty	3-octaprenyl-4-hydroxybenzoate carboxy-lyase [Campylobacter jejuni subsp. jejuni]	gi|756014843 (+2)		21 kDa				unknown	-0.1242	0.1368
447.1	TRUE	Empty	uroporphyrinogen decarboxylase [Campylobacter jejuni subsp. jejuni]	gi|756015291 (+2)		39 kDa	TRUE	< 0.0001		unknown	0.0865	-0.017	-0.0111	-0.0506	0.0694	-0.1062	-0.1115	-0.0152	0.0176	0.0506	0.0483	-0.0136	0.3261	0.2044	0.2423	0.2617	0.5287	0.3894	-0.6603	-0.3536	-0.431	-0.0704	-0.3205	-0.2046			1141	TRUE	Empty	ribonuclease III [Campylobacter jejuni subsp. jejuni]	gi|756091410 (+1)		25 kDa	TRUE			unknown	-0.1051	0.5629
1135	TRUE	Empty	cation transporter [Campylobacter jejuni subsp. jejuni]	gi|756010479 (+3)		36 kDa	TRUE	< 0.0001		unknown	-0.1874	0.1697	0.2685	0.2215	-0.6241	-1.0866	0.2881	0.3967	0.3894	0.3361	0.3505	0.3617	0.0427	-0.102	0.0863	-0.5625	0.1176	0.2234	1.3585	1.1204	1.1312	1.3152	0.9168	1.1668			1144	TRUE	Empty	50S rRNA methyltransferase [Campylobacter jejuni subsp. jejuni]	gi|756009491 (+3)		17 kDa				unknown	0.0716	0.0429
1137	TRUE	Empty	3-octaprenyl-4-hydroxybenzoate carboxy-lyase [Campylobacter jejuni subsp. jejuni]	gi|756014843 (+2)		21 kDa		0.032		unknown	0.2288	-0.0056	-0.0104	0.7587	-0.7174	-0.3137	-0.1343	0.1267	0.0579	0.0001	-0.7444	0.7095	-0.1526	-0.0439	-0.0881	-0.7588	-1.2983	-0.0717	-0.3049	-0.6038	-0.0815	0.2545	-0.3881	0.1017			49.2	TRUE	Empty	alanyl-tRNA synthetase [Campylobacter jejuni subsp. jejuni]	gi|756009835		95 kDa	TRUE			unknown	-0.2392	0.0407
1141	TRUE	Empty	ribonuclease III [Campylobacter jejuni subsp. jejuni]	gi|756091410 (+1)		25 kDa	TRUE	0.00066		unknown	0.2818	-0.0131	0.0233	0.2372	-0.1943	0.0218	-0.0484	0.6196	0.007	-0.073	-0.1154	0.1302	-0.4652	-0.5027	-0.2114	-0.1571	-0.2719	-0.1359	-0.8108	-0.1973	-0.1289	0.014	-0.0361	-0.18			214.1	TRUE	Empty	branched-chain amino acid ABC transporter substrate-binding protein [Campylobacter jejuni subsp. jejuni]	gi|756010340		40 kDa	TRUE			unknown	-0.3162	-0.0943
1144	TRUE	Empty	50S rRNA methyltransferase [Campylobacter jejuni subsp. jejuni]	gi|756009491 (+3)		17 kDa		< 0.0001		unknown	-0.1747	0.014	-0.0057	0.0729	0.0245	0.0571	-0.0272	-0.056	-0.143	-0.2015	0.0305	-0.1564	0.2474	0.1628	0.1913	0.2046	0.2418	0.0403	0.3331	0.1458	0.2676	0.0795	0.246	0.1722			34.2	TRUE	Empty	5-methyltetrahydropteroyltriglutamate--homocysteine methyltransferase [Campylobacter jejuni subsp. jejuni]	gi|756010517		87 kDa	TRUE			unknown	-0.1465	-0.0663
49.2	TRUE	Empty	alanyl-tRNA synthetase [Campylobacter jejuni subsp. jejuni]	gi|756009835		95 kDa	TRUE	< 0.0001		unknown	-0.013	-0.0609	-0.1722	0.0094	0.0229	0.073	-0.3942	-0.1143	-0.1751	-0.0685	-0.1296	-0.1492	0.1444	0.3389	0.2128	0.1299	0.1299	0.2175	0.6433	0.5058	0.5227	0.5828	0.6608	1.0131			281.1	TRUE	Empty	molybdenum cofactor biosynthesis protein MoaA [Campylobacter jejuni subsp. jejuni]	gi|756010856		44 kDa	TRUE			unknown	-0.015	0.0648
214.1	TRUE	Empty	branched-chain amino acid ABC transporter substrate-binding protein [Campylobacter jejuni subsp. jejuni]	gi|756010340		40 kDa	TRUE	< 0.0001		unknown	-0.0763	-0.0068	-0.1427	-0.0595	-0.087	-0.1355	-0.3346	-0.1128	0.1377	-0.075	-0.1045	0.0306	1.1438	0.9498	1.2146	1.1046	1.2322	0.9829	1.4869	1.5506	1.6006	1.6148	1.4485	1.7247			5.6	TRUE	Empty	chemotaxis protein [Campylobacter jejuni subsp. jejuni]	gi|756014378		77 kDa	TRUE			unknown	0.0947	0.1272
34.2	TRUE	Empty	5-methyltetrahydropteroyltriglutamate--homocysteine methyltransferase [Campylobacter jejuni subsp. jejuni]	gi|756010517		87 kDa	TRUE	< 0.0001		unknown	0.0805	-0.0625	-0.2346	-0.1347	0.0059	0.1662	0.1763	0.2565	0.7103	0.5112	-0.2466	0.5244	-0.2477	-0.3106	0.12	0.4661	-0.2751	-0.2746	-0.6471	0.3361	-0.1747	-0.2556	-0.4755	-0.3512			468.1	TRUE	Empty	acetylglutamate kinase [Campylobacter jejuni subsp. jejuni]	gi|756089939 (+1)		31 kDa	TRUE			unknown	0.3886	-0.0709
281.1	TRUE	Empty	molybdenum cofactor biosynthesis protein MoaA [Campylobacter jejuni subsp. jejuni]	gi|756010856		44 kDa	TRUE	< 0.0001		unknown	0.0505	0.1209	0.087	-0.1504	-0.144	-0.1373	-0.1801	-0.1003	-0.0961	-0.0619	-0.4159	-0.5598	0.8546	0.7973	0.8158	0.8858	0.8621	0.7997	2.8663	2.8805	2.8573	3.3632	3.2687	2.9386			180.1	TRUE	Empty	ribonucleotide-diphosphate reductase subunit beta [Campylobacter jejuni subsp. jejuni]	gi|756089944 (+1)		40 kDa	TRUE			unknown	0.021	-0.0811
5.6	TRUE	Empty	chemotaxis protein [Campylobacter jejuni subsp. jejuni]	gi|756014378		77 kDa	TRUE	< 0.0001		unknown	-0.2134	0.2006	0.0597	-0.3793	-0.0175	0.0534	0.2199	0.2524	-0.0669	-0.0549	-0.2834	0.3764	3.5241	2.6724	2.2232	2.4695	2.8299	2.7335	0.063	-0.0099	0.1537	0.4802	0.0245	0.0989			161.1	TRUE	Empty	diguanylate cyclase [Campylobacter jejuni subsp. jejuni]	gi|756090390 (+1)		47 kDa	TRUE			unknown	0.009	0.0453
468.1	TRUE	Empty	acetylglutamate kinase [Campylobacter jejuni subsp. jejuni]	gi|756089939 (+1)		31 kDa	TRUE	< 0.0001		unknown	-0.1296	0.0108	-0.108	-0.0287	0.2149	0.2448	0.4085	-0.051	0.041	-0.1822	0.067	0.0952	-3.0219	-3.5206	-2.7179	-2.8989	-2.9743	-3.4128	-1.5249	-1.5275	-1.6484	-1.4391	-1.6106	-1.7709			1149	TRUE	Empty	hypothetical protein PJ19_05690 [Campylobacter jejuni subsp. jejuni]	gi|756090801 (+1)		10 kDa				unknown	-0.2257	0.2224
180.1	TRUE	Empty	ribonucleotide-diphosphate reductase subunit beta [Campylobacter jejuni subsp. jejuni]	gi|756089944 (+1)		40 kDa	TRUE	< 0.0001		unknown	-0.0728	-0.1389	-0.1543	0.0876	0.1369	0.1038	0.0731	-0.029	-0.1049	-0.0557	0.0903	0.3336	-0.1743	-0.0377	-0.0321	-0.3038	-0.3978	-0.4314	-1.016	-1.462	-1.0311	-1.3739	-1.3536	-1.2095			272.1	TRUE	Empty	capsule biosynthesis protein [Campylobacter jejuni subsp. jejuni]	gi|756091235 (+1)		43 kDa	TRUE			unknown	0.0155	0.0146
161.1	TRUE	Empty	diguanylate cyclase [Campylobacter jejuni subsp. jejuni]	gi|756090390 (+1)		47 kDa	TRUE	< 0.0001		unknown	0.1115	-0.1131	0.016	-0.0468	0.0038	0.1417	0.0023	0.0386	-0.194	0.0841	-0.215	0.1807	-0.5047	-0.2783	-0.6479	-0.4313	-0.5198	-0.4761	-1.0397	-0.9363	-1.289	-0.8125	-1.3267	-1.1062			1146	TRUE	Empty	ribosome maturation protein RimM [Campylobacter jejuni subsp. jejuni]	gi|756010020 (+3)		21 kDa	TRUE			unknown	-0.2801	-0.0923
1149	TRUE	Empty	hypothetical protein PJ19_05690 [Campylobacter jejuni subsp. jejuni]	gi|756090801 (+1)		10 kDa		0.0002		unknown	0.0051	0.138	0.0567	0.0692	-0.2411	0.0058	0.0313	0.4794	0.5836	0.3275	-0.0113	0.173	0.148	-0.6265	0.0771	0.1194	0.2647	0.1525	-0.2662	0.0151	-0.0643	0.2479	0.0262	0.2055			1148	TRUE	Empty	hypothetical protein PJ17_03230 [Campylobacter jejuni subsp. jejuni]	gi|756011072 (+3)		9 kDa				unknown	0.0446	0.1126
272.1	TRUE	Empty	capsule biosynthesis protein [Campylobacter jejuni subsp. jejuni]	gi|756091235 (+1)		43 kDa	TRUE	< 0.0001		unknown	0.0657	-0.0493	-0.0301	-0.083	0.042	-0.0046	0.0866	0.0857	-0.0314	-0.0139	0.0836	0.2285	-0.7998	-0.6454	-0.8863	-0.7703	-0.9905	-0.8324	-0.2272	-0.2306	-0.173	-0.2047	-0.335	-0.1634			1150	TRUE	Empty	phosphatase [Campylobacter jejuni subsp. jejuni]	gi|756091225 (+1)		25 kDa				unknown	-0.01	0.147
1146	TRUE	Empty	ribosome maturation protein RimM [Campylobacter jejuni subsp. jejuni]	gi|756010020 (+3)		21 kDa	TRUE	0.016		unknown	-0.2192	0.0788	0.1285	0.0647	0.1421	-0.4415	-0.219	-0.0311	0.1168	-0.3662	0.3132	0.0457	0.0861	-0.249	0.0119	-0.0905	-0.2885	0.4628	0.4184	-0.0078	-1.0116	-0.4134	-0.1379	0.3461			232.1	TRUE	Empty	bifunctional N-acetylglucosamine-1-phosphate uridyltransferase/glucosamine-1-phosphate acetyltransferase [Campylobacter jejuni subsp. jejuni]	gi|756010113		48 kDa	TRUE			unknown	-0.0912	0.1473
1148	TRUE	Empty	hypothetical protein PJ17_03230 [Campylobacter jejuni subsp. jejuni]	gi|756011072 (+3)		9 kDa		< 0.0001		unknown	0.0486	0.0283	-0.0398	0.0376	-0.045	-0.0067	0.04	0.1081	0.0286	0.0349	-0.093	-0.0877	-0.3715	-0.6189	-0.4524	-0.3682	-0.3226	-0.4441	-0.2443	-0.0633	-0.0897	-0.1795	-0.0518	-0.0786			1151	TRUE	Empty	RNA-binding protein [Campylobacter jejuni subsp. jejuni]	gi|756010019 (+3)		9 kDa	TRUE			unknown	0.0024	0.1292
1150	TRUE	Empty	phosphatase [Campylobacter jejuni subsp. jejuni]	gi|756091225 (+1)		25 kDa		< 0.0001		unknown	-0.0271	0.1309	-0.0209	-0.2278	0.3789	-0.0688	-0.0882	0.0689	-0.1219	-0.1825	-0.1663	0.2976	-3.644	-3.5895	-3.4468	-3.773	-3.9992	-4.6094	-3.4813	-3.3539	-3.3119	-3.248	-3.879	-3.5273			1145	TRUE	Empty	hypothetical protein PJ17_01190 [Campylobacter jejuni subsp. jejuni]	gi|756009597		20 kDa	TRUE			unknown	0.3065	0.4638
232.1	TRUE	Empty	bifunctional N-acetylglucosamine-1-phosphate uridyltransferase/glucosamine-1-phosphate acetyltransferase [Campylobacter jejuni subsp. jejuni]	gi|756010113		48 kDa	TRUE	< 0.0001		unknown	0.0565	0.0123	0.1475	0.1714	-0.2142	-0.1741	-0.1903	0.0482	-0.202	0.1195	-0.1477	-0.3997	0.3458	0.5891	0.3678	0.6869	0.6542	0.6762	0.3435	0.4536	0.3642	0.5706	0.6692	0.7425			1147	TRUE	Empty	hypothetical protein PJ17_07495 [Campylobacter jejuni subsp. jejuni]	gi|756010771		50 kDa	TRUE			unknown	-0.2084	-0.1973
1151	TRUE	Empty	RNA-binding protein [Campylobacter jejuni subsp. jejuni]	gi|756010019 (+3)		9 kDa	TRUE	0.88		unknown	-0.2987	0.1655	0.1418	0.0636	-0.0672	0.0565	0.0172	0.144	0.0433	-0.112	0.1244	-0.1347	0.4002	0.2096	0.0444	-0.1294	0.0019	0.0313	-0.0388	-0.0896	0.0627	-0.12	0.1726	-0.0155			1154	TRUE	Empty	membrane protein [Campylobacter jejuni subsp. jejuni]	gi|756009660		40 kDa				unknown	0.074	-0.1413
1145	TRUE	Empty	hypothetical protein PJ17_01190 [Campylobacter jejuni subsp. jejuni]	gi|756009597		20 kDa	TRUE	< 0.0001		unknown	-0.1377	0.2247	-0.101	0.2545	-2.3766	0.0461	-0.0767	0.0805	0	0	0.242	0.1227	0.6863	0.9452	1.2306	-0.1156	0.8802	1.1226	4.4099	4.9193	6.0426	4.0737	3.8213	4.2507			41.2	TRUE	Empty	chemotaxis protein [Campylobacter jejuni subsp. jejuni]	gi|756009789		41 kDa	TRUE			unknown	0.0168	-0.3026
1147	TRUE	Empty	hypothetical protein PJ17_07495 [Campylobacter jejuni subsp. jejuni]	gi|756010771		50 kDa	TRUE	< 0.0001		unknown	-0.2812	-0.1718	-0.0933	0.2812	-0.2718	0.3442	-0.7329	-0.7218	-0.4169	-0.3561	-0.4203	-0.4856	0.3179	0.0661	0.1321	-0.2294	-0.0806	-0.3212	2.1612	3.4526	2.9531	2.1967	2.3224	2.9899			146.2	TRUE	Empty	30S ribosomal protein S6 [Campylobacter jejuni subsp. jejuni]	gi|756015125		15 kDa	TRUE			unknown	-0.2079	0.0106
1154	TRUE	Empty	membrane protein [Campylobacter jejuni subsp. jejuni]	gi|756009660		40 kDa		< 0.0001		unknown	-0.1488	0.0123	0.0353	-0.1307	0.0166	0.3168	0.0339	-0.1814	-0.1964	-0.1114	0.1169	-0.0552	-0.2649	-0.4238	-0.2794	-0.4601	-0.7868	-0.4392	-0.1055	-0.1269	-0.2163	-0.4508	-0.2298	-0.3188			1155	TRUE	Empty	hypothetical protein PJ17_04845 [Campylobacter jejuni subsp. jejuni]	gi|756010270 (+3)		19 kDa				unknown	-0.0447	0.1149
41.2	TRUE	Empty	chemotaxis protein [Campylobacter jejuni subsp. jejuni]	gi|756009789		41 kDa	TRUE	< 0.0001		unknown	0.1585	0.03	0.1217	-0.3551	-0.1738	0.0255	-0.1347	-0.4541	-0.2168	-0.0706	-0.3735	-0.3825	0.434	0.958	0.4768	0.8268	0.884	0.7606	1.0397	1.1794	1.3944	1.3356	1.2894	0.7826			1157	TRUE	Empty	metal ABC transporter ATP-binding protein [Campylobacter jejuni subsp. jejuni]	gi|756015606 (+2)		39 kDa	TRUE			unknown	0.0485	-0.0116
146.2	TRUE	Empty	30S ribosomal protein S6 [Campylobacter jejuni subsp. jejuni]	gi|756015125		15 kDa	TRUE	0.002		unknown	-0.0589	0.2147	-0.1951	0.0544	-0.274	-0.3785	0.0824	0.3009	0.2054	-0.0619	0.4485	0.5361	1.6425	0.7835	1.892	1.5292	1.8453	1.674	0.5195	0.7707	0.8607	0.3581	0.4699	0.8236			1156	TRUE	Empty	quinol dehydrogenase [Campylobacter jejuni subsp. jejuni]	gi|756014856 (+2)		27 kDa				unknown	0.138	-0.0876
1155	TRUE	Empty	hypothetical protein PJ17_04845 [Campylobacter jejuni subsp. jejuni]	gi|756010270 (+3)		19 kDa		0.00022		unknown	-0.0417	0.0417	0.0608	0.0499	-0.1487	0.0915	0.0597	0.2192	0.2797	0.133	-0.1056	0.0943	0.1724	-0.196	0.3032	0.1522	0.2062	0.1919	0.3012	0.3668	0.1304	0.3403	0.3635	0.191			1162	TRUE	Empty	preprotein translocase subunit TatB [Campylobacter jejuni subsp. jejuni]	gi|756009899 (+3)		15 kDa	TRUE			unknown	-0.1274	0.1845
1157	TRUE	Empty	metal ABC transporter ATP-binding protein [Campylobacter jejuni subsp. jejuni]	gi|756015606 (+2)		39 kDa	TRUE	< 0.0001		unknown	0.6762	-0.166	0.0886	0.0162	-0.0084	-0.0556	0.067	0.007	0.0132	-0.0559	0.0457	-0.0031	-0.1343	-0.135	-1.7061	-0.2419	-0.3104	-0.1014	0.4585	0.3283	0.5737	0.2069	0.1834	0.3149			320.1	TRUE	Empty	FAD-binding protein [Campylobacter jejuni subsp. jejuni]	gi|756091022 (+1)		51 kDa	TRUE			unknown	-0.0784	-0.037
1156	TRUE	Empty	quinol dehydrogenase [Campylobacter jejuni subsp. jejuni]	gi|756014856 (+2)		27 kDa		< 0.0001		unknown	0.1025	0.239	0.0109	-0.053	-0.0172	-0.0713	0.0834	-0.1421	-0.2408	-0.0446	-0.0006	-0.187	0.1725	0.5236	0.0067	0.1534	0.5433	0.1016	-0.4438	-0.732	-1.0654	-0.348	-0.3616	-0.6384			115.2	TRUE	Empty	methyltransferase [Campylobacter jejuni subsp. jejuni]	gi|756091211 (+1)		30 kDa	TRUE			unknown	0.3511	-0.1797
1162	TRUE	Empty	preprotein translocase subunit TatB [Campylobacter jejuni subsp. jejuni]	gi|756009899 (+3)		15 kDa	TRUE	< 0.0001		unknown	-0.0686	-0.0058	0.0531	0.0321	-0.0971	0.0788	-0.1229	0.1889	0.0297	-0.0063	0.0146	-0.0512	-0.2374	-0.4258	-0.3451	-0.3955	-0.2013	-0.2129	0.0387	0.0588	0.0545	0.237	0.2912	0.2176			1161	TRUE	Empty	molybdate-binding protein [Campylobacter jejuni subsp. jejuni]	gi|756009650		28 kDa	TRUE			unknown	0.0362	-0.4236
320.1	TRUE	Empty	FAD-binding protein [Campylobacter jejuni subsp. jejuni]	gi|756091022 (+1)		51 kDa	TRUE	< 0.0001		unknown	-0.0257	-0.0006	0.2223	-0.0357	0.0649	-0.0677	-0.0772	-0.0359	0.0268	0.1044	0.1025	-0.0241	-0.2246	-0.2542	-0.4353	-0.2468	-0.2428	-0.2184	-0.6091	-0.6932	-0.6182	-0.9016	-0.7607	-0.7654			1166	TRUE	Empty	glycosyl transferase [Campylobacter jejuni subsp. jejuni]	gi|756090896 (+1)		46 kDa	TRUE			unknown	0.4167	0.4756
115.2	TRUE	Empty	methyltransferase [Campylobacter jejuni subsp. jejuni]	gi|756091211 (+1)		30 kDa	TRUE	< 0.0001		unknown	0.1357	-0.2563	-0.022	0.0784	0.4331	0.4641	-3.1003	-3.6311	-3.5035	-3.5621	-3.3832	-3.5129	-1.4731	-1.2935	-1.5049	-1.2858	-1.4785	-1.5715	-4.5237	-4.5321	-4.5141	-5.1013	-4.8233	-5.6946			1160	TRUE	Empty	ribosome-binding factor A [Campylobacter jejuni subsp. jejuni]	gi|756009502 (+3)		14 kDa	TRUE			unknown	-0.0832	0.0456
1161	TRUE	Empty	molybdate-binding protein [Campylobacter jejuni subsp. jejuni]	gi|756009650		28 kDa	TRUE	< 0.0001		unknown	0.1357	-0.203	-0.0486	-0.0504	0.2253	-0.4815	-0.0777	-0.5375	-0.2894	0.1116	-0.2704	-0.0183	0.2701	0.4468	0.2576	0.5814	0.1617	0.299	2.4036	2.8832	2.4153	2.5694	3.2491	2.6383			1164	TRUE	Empty	hypothetical protein PJ17_06885 [Campylobacter jejuni subsp. jejuni]	gi|756010661 (+3)		16 kDa				unknown	0.0349	0.1778
1166	TRUE	Empty	glycosyl transferase [Campylobacter jejuni subsp. jejuni]	gi|756090896 (+1)		46 kDa	TRUE	< 0.0001		unknown	0.2584	-0.1962	0.039	-0.3876	-0.0911	0.4575	0.4018	0.4607	-0.349	-0.0428	-0.3207	-0.0663	-2.5416	-2.0566	-2.192	-2.3648	-2.6432	-3.6347	-2.7904	-1.9011	-2.4124	-1.7739	-2.2195	-2.6059			1168	TRUE	Empty	toxin-antitoxin system protein (plasmid) [Campylobacter jejuni subsp. jejuni]	gi|756099280 (+1)		16 kDa				unknown	0.1329	0.3428
1160	TRUE	Empty	ribosome-binding factor A [Campylobacter jejuni subsp. jejuni]	gi|756009502 (+3)		14 kDa	TRUE	0.00025		unknown	0.0739	0.2082	0.0068	-0.0415	0.0045	-0.0981	-0.0735	0.0553	0.158	0.1037	0.0136	-0.2317	0.0761	-0.0059	0.026	0.1155	0.36	0.1604	-0.3678	-0.3241	-0.2772	0.0981	-0.0553	-0.2589			1169	TRUE	Empty	hypothetical protein PJ17_06595 [Campylobacter jejuni subsp. jejuni]	gi|756010606 (+3)		9 kDa	TRUE			unknown	-0.0548	0.0583
1164	TRUE	Empty	hypothetical protein PJ17_06885 [Campylobacter jejuni subsp. jejuni]	gi|756010661 (+3)		16 kDa		0.00024		unknown	0.0225	0.2623	0.1299	-0.6216	0.1196	-0.0452	-0.0574	0.0856	0.0163	-0.1816	-0.1351	-0.2367	0.1228	0.0061	0.2247	0.0966	0.1556	0.2267	0.1369	-0.1517	0.0131	0.2047	0.0895	0.1635			1165	TRUE	Empty	tetraacyldisaccharide 4'-kinase [Campylobacter jejuni subsp. jejuni]	gi|756014885 (+2)		36 kDa				unknown	-0.1209	0.0185
1168	TRUE	Empty	toxin-antitoxin system protein (plasmid) [Campylobacter jejuni subsp. jejuni]	gi|756099280 (+1)		16 kDa		< 0.0001		unknown	0.2727	-0.1049	0.3128	-0.4633	-0.0913	0.1293	0.1017	0.3117	-0.1356	0.2504	-0.5655	-0.1461	-3.8082	-3.3884	-3.6773	-2.8306	-3.2293	-3.7069	-3.691	-3.2374	-3.7103	-3.8949	-3.3429	-3.4072			104.1	TRUE	Empty	chemotaxis protein [Campylobacter jejuni subsp. jejuni]	gi|756090871 (+1)		48 kDa	TRUE			unknown	0.0041	0.0078
1169	TRUE	Empty	hypothetical protein PJ17_06595 [Campylobacter jejuni subsp. jejuni]	gi|756010606 (+3)		9 kDa	TRUE	< 0.0001		unknown	0.2119	-0.0113	-0.0431	-0.1291	0.0113	-0.0033	-0.2101	-0.097	-0.1135	-0.0938	-0.2665	-0.1883	-0.3184	-0.3165	-0.1776	-0.2165	-0.177	-0.122	-0.3035	-0.2611	-0.3508	0.132	-0.1101	-0.2299			324.1	TRUE	Empty	UTP--glucose-1-phosphate uridylyltransferase [Campylobacter jejuni subsp. jejuni]	gi|756015604 (+2)		31 kDa	TRUE			unknown	0.3	-0.2732
1165	TRUE	Empty	tetraacyldisaccharide 4'-kinase [Campylobacter jejuni subsp. jejuni]	gi|756014885 (+2)		36 kDa		< 0.0001		unknown	-0.0679	0.0018	0.0062	0.0801	0.0491	0.0026	-0.095	0.0444	0.0349	0.0596	-0.0317	0.0396	0.4805	0.8973	0.5544	0.4156	0.3292	0.403	0.1441	0.0877	0.0998	-0.0765	-0.0351	0.1011			1163	TRUE	Empty	hypothetical protein PJ17_06640 [Campylobacter jejuni subsp. jejuni]	gi|756010615 (+1)		12 kDa	TRUE			unknown	0	-0.6653
104.1	TRUE	Empty	chemotaxis protein [Campylobacter jejuni subsp. jejuni]	gi|756090871 (+1)		48 kDa	TRUE	< 0.0001		unknown	0.0071	0.1329	-0.0232	-0.0333	0.1654	-0.0543	-0.0761	-0.0724	-0.0055	0.0709	-0.0845	-0.029	-1.5425	-1.8819	-1.5461	-1.5818	-1.6479	-1.5473	-0.9673	-1.1071	-1.1208	-0.7627	-0.9603	-0.8318			605.2	TRUE	Empty	hypothetical protein PJ18_08235 [Campylobacter jejuni subsp. jejuni]	gi|756015688		15 kDa	TRUE			unknown	0.7991	-0.1312
324.1	TRUE	Empty	UTP--glucose-1-phosphate uridylyltransferase [Campylobacter jejuni subsp. jejuni]	gi|756015604 (+2)		31 kDa	TRUE	0.14		unknown	0.0993	-0.0254	0.1945	-0.0925	0.2684	-0.5853	0.2563	-0.3169	0.0597	-0.1349	-0.0198	-0.1004	0.0326	0.1685	-0.0992	0.143	-0.1425	0.1844	-0.0509	0.0495	0.0334	-0.3143	-0.2105	-0.1152			86.1	TRUE	Empty	bilirubin oxidase [Campylobacter jejuni subsp. jejuni]	gi|756010852		59 kDa	TRUE			unknown	-0.0909	-0.2275
1163	TRUE	Empty	hypothetical protein PJ17_06640 [Campylobacter jejuni subsp. jejuni]	gi|756010615 (+1)		12 kDa	TRUE	< 0.0001		unknown	0.0313	-0.3132	0.0541	-0.0547	-0.0581	0.3477	0	-5.1839	-4.2757	-4.0319	0	-4.5646	-3.4753	-3.0601	-3.215	-2.7141	-3.0462	-3.5071	-0.167	-0.5378	-0.4332	-0.4824	-1.0572	-0.1671			399.1	TRUE	Empty	amidophosphoribosyltransferase [Campylobacter jejuni subsp. jejuni]	gi|756014330 (+2)		49 kDa	TRUE			unknown	-0.0171	-0.0786
605.2	TRUE	Empty	hypothetical protein PJ18_08235 [Campylobacter jejuni subsp. jejuni]	gi|756015688		15 kDa	TRUE	< 0.0001		unknown	-0.3456	0.2885	-0.1079	0.6618	-1.0902	0.8539	1.3358	0.4055	0.6862	0.5922	0.6502	-0.1311	4.6961	5.0114	4.1273	1.248	4.067	0.305	0.468	-0.064	-0.0761	-0.5136	-0.8563	-1.2618			479.1	TRUE	Empty	multidrug transporter [Campylobacter jejuni subsp. jejuni]	gi|756090796 (+1)		49 kDa	TRUE			unknown	0.1313	-0.0436
86.1	TRUE	Empty	bilirubin oxidase [Campylobacter jejuni subsp. jejuni]	gi|756010852		59 kDa	TRUE	< 0.0001		unknown	0.039	0.036	-0.0582	-0.0085	-0.0807	0.0169	-0.3058	-0.4424	-0.3263	-0.1041	-0.4224	0.0614	0.5055	0.4086	0.4817	0.3361	0.3597	0.4145	2.7357	2.9023	2.5182	3.1271	2.6339	2.7759			232.2	TRUE	Empty	bifunctional N-acetylglucosamine-1-phosphate uridyltransferase/glucosamine-1-phosphate acetyltransferase [Campylobacter jejuni subsp. jejuni]	gi|756090599 (+1)		48 kDa	TRUE			unknown	0.1723	0.0085
399.1	TRUE	Empty	amidophosphoribosyltransferase [Campylobacter jejuni subsp. jejuni]	gi|756014330 (+2)		49 kDa	TRUE	< 0.0001		unknown	0.1701	-0.1269	-0.0693	0.0453	0.1076	-0.0876	-0.2285	-0.29	-0.2926	-0.2568	-0.0997	-0.3602	0.1676	0.1336	0.2677	0.2274	0.304	0.3346	-0.2164	-0.3182	-0.4064	-0.5198	-0.6167	-0.5962			247.1	TRUE	Empty	glutamate-pyruvate aminotransferase [Campylobacter jejuni subsp. jejuni]	gi|756009515		45 kDa	TRUE			unknown	-0.0665	-0.1944
479.1	TRUE	Empty	multidrug transporter [Campylobacter jejuni subsp. jejuni]	gi|756090796 (+1)		49 kDa	TRUE	< 0.0001		unknown	-0.0635	-0.0187	0.0269	0.0826	0.0677	-0.148	0.1883	0.0134	-0.0092	-0.1101	0.1937	0.0966	-1.3107	-1.2606	-1.6789	-1.7237	-1.9342	-1.4939	0.3255	0.3461	0.3823	0.2582	0.3871	0.4245			169.2	TRUE	Empty	branched-chain amino acid aminotransferase [Campylobacter jejuni subsp. jejuni]	gi|756009622		34 kDa	TRUE			unknown	-0.5591	0.0184
232.2	TRUE	Empty	bifunctional N-acetylglucosamine-1-phosphate uridyltransferase/glucosamine-1-phosphate acetyltransferase [Campylobacter jejuni subsp. jejuni]	gi|756090599 (+1)		48 kDa	TRUE	0.00022		unknown	0.0097	-0.0571	-0.233	0.4118	0.1215	0.0633	0.0462	-0.1177	-0.2645	-0.2513	0.1394	-0.0876	-0.2551	-0.2006	-0.1501	-0.5769	-0.5009	-0.282	-0.3116	-0.2161	-0.2299	-0.6288	-0.4789	-0.3379			171.2	TRUE	Empty	methionine ABC transporter substrate-binding protein [Campylobacter jejuni subsp. jejuni]	gi|756010070		29 kDa	TRUE			unknown	0.052	-0.4327
247.1	TRUE	Empty	glutamate-pyruvate aminotransferase [Campylobacter jejuni subsp. jejuni]	gi|756009515		45 kDa	TRUE	< 0.0001		unknown	-0.1197	-0.2406	0.1074	-0.0543	0.0642	0.0367	-0.2432	-0.3711	-0.3267	-0.0314	-0.2543	-0.1852	-0.2985	-0.052	-0.4511	-0.0817	-0.2559	-0.3864	0.2134	0.1877	0.2466	0.0035	0.0487	0.1281			198.2	TRUE	Empty	coproporphyrinogen III oxidase [Campylobacter jejuni subsp. jejuni]	gi|756010269		52 kDa	TRUE			unknown	-0.234	-0.0806
169.2	TRUE	Empty	branched-chain amino acid aminotransferase [Campylobacter jejuni subsp. jejuni]	gi|756009622		34 kDa	TRUE	0.41		unknown	0.0724	-0.0232	-0.0687	0.1185	0.0067	-0.0827	-0.7159	-0.1384	0.0704	-0.0593	-0.166	-0.714	0.0421	0.1184	0.0822	0.2999	0.1495	0.2453	1.1344	1.4913	1.4236	1.0911	1.7385	1.8973			178.2	TRUE	Empty	hypothetical protein PJ17_07290 [Campylobacter jejuni subsp. jejuni]	gi|756010736		27 kDa	TRUE			unknown	-0.3205	0.1069
171.2	TRUE	Empty	methionine ABC transporter substrate-binding protein [Campylobacter jejuni subsp. jejuni]	gi|756010070		29 kDa	TRUE	< 0.0001		unknown	0.0263	-0.0003	-0.149	-0.2564	-0.0439	0.081	0.2747	-0.21	0.2955	0.4037	-0.5859	0.4604	0.4431	0.095	0.496	0.6546	0.2681	0.4006	0.7705	1.169	0.7706	1.4409	0.4614	0.7949			188.1	TRUE	Empty	peptidase S41 [Campylobacter jejuni subsp. jejuni]	gi|756014617		49 kDa	TRUE			unknown	-0.0469	-0.0115
198.2	TRUE	Empty	coproporphyrinogen III oxidase [Campylobacter jejuni subsp. jejuni]	gi|756010269		52 kDa	TRUE	< 0.0001		unknown	0.022	-0.0222	0.0783	0.0873	0.0067	-0.2698	-0.4587	-0.3054	-0.1024	-0.0218	-0.349	-0.3467	0.3568	0.4382	0.3593	0.2511	0.3727	0.3321	1.3611	0.8267	0.8204	1.0324	1.1246	1.1949			298.1	TRUE	Empty	aminopeptidase A [Campylobacter jejuni subsp. jejuni]	gi|756014989 (+2)		54 kDa	TRUE			unknown	-0.0273	-0.0427
178.2	TRUE	Empty	hypothetical protein PJ17_07290 [Campylobacter jejuni subsp. jejuni]	gi|756010736		27 kDa	TRUE	< 0.0001		unknown	0.1037	-0.1164	-0.196	0.0525	-0.0006	-0.123	-0.4917	-0.0643	-0.5599	-0.0537	-0.4541	-0.3029	0.9519	1.2378	1.1862	0.8032	1.1485	0.996	0.5676	0.555	0.658	0.5133	0.8053	0.8805			205.1	TRUE	Empty	membrane protein [Campylobacter jejuni subsp. jejuni]	gi|756089979 (+1)		40 kDa	TRUE			unknown	-0.151	-0.0097
188.1	TRUE	Empty	peptidase S41 [Campylobacter jejuni subsp. jejuni]	gi|756014617		49 kDa	TRUE	< 0.0001		unknown	0.0769	0.0586	0.0296	0.0138	-0.0291	-0.082	-0.0385	-0.0031	-0.0271	-0.0507	0.1262	0.0071	0.1819	0.1004	0.1083	0.046	0.1341	0.2043	-0.1031	-0.135	-0.0253	-0.1098	-0.2004	-0.0154			179.1	TRUE	Empty	hypothetical protein PJ19_07820 [Campylobacter jejuni subsp. jejuni]	gi|756091209 (+1)		90 kDa	TRUE			unknown	0.259	-0.1279
298.1	TRUE	Empty	aminopeptidase A [Campylobacter jejuni subsp. jejuni]	gi|756014989 (+2)		54 kDa	TRUE	< 0.0001		unknown	0.1954	0.0729	0.1315	-0.1896	-0.1872	-0.1686	1.1424	1.1269	1.0792	1.128	1.2575	1.2798	1.0508	1.2312	1.1693	1.2083	1.1125	1.0817	0.1265	0.1529	-0.0321	0.2043	0.2572	0.4065			576.1	TRUE	Empty	cytochrome B6 [Campylobacter jejuni subsp. jejuni]	gi|756009391 (+2)		34 kDa	TRUE			unknown	-0.008	-0.1013
205.1	TRUE	Empty	membrane protein [Campylobacter jejuni subsp. jejuni]	gi|756089979 (+1)		40 kDa	TRUE	< 0.0001		unknown	0.0732	-0.1011	0.048	0.0437	0.0729	-0.0238	-0.0659	0.0754	0.0275	0.1619	0.0476	0.3551	-0.8155	-0.5352	-0.799	-0.6578	-0.9262	-0.7803	-0.7606	-0.5687	-0.659	-0.6797	-0.789	-0.5211			749.1	TRUE	Empty	hypothetical protein PJ18_08430 [Campylobacter jejuni subsp. jejuni]	gi|756015727 (+2)		16 kDa	TRUE			unknown	0.2768	-0.157
179.1	TRUE	Empty	hypothetical protein PJ19_07820 [Campylobacter jejuni subsp. jejuni]	gi|756091209 (+1)		90 kDa	TRUE	< 0.0001		unknown	-0.0515	0.0094	-0.0479	0.1062	0.1286	0.1415	0.197	-0.1899	-0.2357	-0.0823	0.1382	0.0208	-0.3245	-0.0627	-0.2857	-0.3191	-0.264	-0.3979	-2.5535	-2.8729	-2.9549	-3.0584	-3.3317	-3.1933			249.2	TRUE	Empty	amino acid carrier protein [Campylobacter jejuni subsp. jejuni]	gi|756010185		53 kDa	TRUE			unknown	0.0947	-0.4693
576.1	TRUE	Empty	cytochrome B6 [Campylobacter jejuni subsp. jejuni]	gi|756009391 (+2)		34 kDa	TRUE	< 0.0001		unknown	0.0714	0.0168	-0.0984	-0.0366	-0.0238	-0.0017	0.1188	0.0254	0.1047	0.1	0.3199	0.0709	-1.0025	-1.585	-1.214	-2.1729	-1.3455	-0.9979	0.0785	0.1495	0.2294	0.1075	0.301	0.1369			1174	TRUE	Empty	type VI secretion protein [Campylobacter jejuni subsp. jejuni]	gi|756010317		17 kDa	TRUE			unknown	-0.551	-0.323
749.1	TRUE	Empty	hypothetical protein PJ18_08430 [Campylobacter jejuni subsp. jejuni]	gi|756015727 (+2)		16 kDa	TRUE	< 0.0001		unknown	0.0295	0.1543	-0.1997	0.4983	0.0281	-0.7044	0.4988	0.0651	0.224	0.2339	0.1601	1.0575	-0.7829	-1.3243	-0.9214	-1.3303	-1.0833	-1.1913	-2.0272	-3.2784	-1.5395	-2.3262	-2.0423	-1.017			565.1	TRUE	Empty	hypothetical protein PJ18_04685 [Campylobacter jejuni subsp. jejuni]	gi|756015006 (+2)		52 kDa	TRUE			unknown	-0.0697	-0.0477
249.2	TRUE	Empty	amino acid carrier protein [Campylobacter jejuni subsp. jejuni]	gi|756010185		53 kDa	TRUE	< 0.0001		unknown	-0.0428	-0.1	-0.0471	0.0269	0.0689	0.1015	-0.1161	-0.6801	-0.6839	-0.0635	-0.0701	-0.1393	0.2667	0.4265	0.1902	0.027	0.138	0.1825	1.7625	1.757	0.9957	1.4508	1.2317	1.5689			592.1	TRUE	Empty	dehydrogenase [Campylobacter jejuni subsp. jejuni]	gi|756091216 (+1)		38 kDa	TRUE			unknown	0.2205	-0.1516
1174	TRUE	Empty	type VI secretion protein [Campylobacter jejuni subsp. jejuni]	gi|756010317		17 kDa	TRUE	< 0.0001		unknown	0.3398	-0.0149	-0.1402	-0.1034	-0.006	-0.1329	-1.078	-0.85	-0.9957	-0.5471	-0.3677	-0.5236	-0.2793	0.1541	0.3646	0.2516	0.2482	0.2927	3.5656	4.2211	4.0458	3.6269	4.3348	3.584			791.1	TRUE	Empty	ATP synthase F0F1 subunit B' [Campylobacter jejuni subsp. jejuni]	gi|756009467 (+2)		16 kDa	TRUE			unknown	0.0947	-0.0617
565.1	TRUE	Empty	hypothetical protein PJ18_04685 [Campylobacter jejuni subsp. jejuni]	gi|756015006 (+2)		52 kDa	TRUE	< 0.0001		unknown	-0.0362	-0.1082	0.0049	0.0677	-0.1427	0.13	0.0103	0.0323	-0.0325	-0.1116	0.147	0.2924	0.3631	0.6123	0.3623	0.2664	0.111	0.1656	-0.6276	-0.3325	0.1356	0.0239	-0.0344	0.2605			1180	TRUE	Empty	carbonic anhydrase [Campylobacter jejuni subsp. jejuni]	gi|756014300 (+2)		24 kDa	TRUE			unknown	-0.083	-0.0132
592.1	TRUE	Empty	dehydrogenase [Campylobacter jejuni subsp. jejuni]	gi|756091216 (+1)		38 kDa	TRUE	< 0.0001		unknown	-0.0728	0.1678	0.2256	0.0361	-0.0026	-0.1977	0.0079	-0.3642	-0.3907	-0.2527	-0.0183	-0.1435	-1.7285	-1.8944	-1.9181	-2.165	-1.8843	-1.7276	-3.2083	-3.2477	-2.9893	-3.3497	-3.3745	-3.526			1179	TRUE	Empty	thiamine-phosphate pyrophosphorylase [Campylobacter jejuni subsp. jejuni]	gi|756010401 (+3)		23 kDa				unknown	0.0684	-0.111
791.1	TRUE	Empty	ATP synthase F0F1 subunit B' [Campylobacter jejuni subsp. jejuni]	gi|756009467 (+2)		16 kDa	TRUE	0.0034		unknown	-0.0131	-0.0458	0.0106	0.2208	0.3317	-0.337	0.2102	0.0538	-0.0602	-0.0634	0.784	0.0658	-1.6066	-1.5173	-1.9813	-1.0107	-1.5104	-1.4211	-0.081	-0.0546	-0.0175	-0.5064	-0.0161	0.4884			225.1	TRUE	Empty	30S ribosomal protein S9 [Campylobacter jejuni subsp. jejuni]	gi|756015552 (+2)		14 kDa	TRUE			unknown	0.0219	0.0686
1180	TRUE	Empty	carbonic anhydrase [Campylobacter jejuni subsp. jejuni]	gi|756014300 (+2)		24 kDa	TRUE	0.00013		unknown	0.0176	0.0413	-0.0058	-0.0664	-0.0185	-0.0423	-0.0391	0.0306	0.068	0.0264	0.0265	0.1101	-0.1936	-0.6501	-0.1776	-0.103	-0.1247	-0.2	-0.3633	-0.7062	-0.0064	-0.0743	-0.1247	0.1151			1181	TRUE	Empty	helicase (plasmid) [Campylobacter jejuni subsp. jejuni]	gi|756095548 (+1)		224 kDa	TRUE			unknown	0.7929	0.6578
1179	TRUE	Empty	thiamine-phosphate pyrophosphorylase [Campylobacter jejuni subsp. jejuni]	gi|756010401 (+3)		23 kDa		0.013		unknown	-0.0458	0.1127	-0.8878	0.0281	0.2075	-0.0492	0.0851	-0.0943	-0.0931	0.6185	0.1045	-0.1939	0.1342	0.1952	0.0501	-0.415	0.0195	0.1675	0.0921	-0.1514	0.0363	-0.1431	0.0453	-0.1063			1183	TRUE	Empty	hypothetical protein PJ18_06455 [Campylobacter jejuni subsp. jejuni]	gi|756015349 (+1)		11 kDa				unknown	-0.1367	0.2896
225.1	TRUE	Empty	30S ribosomal protein S9 [Campylobacter jejuni subsp. jejuni]	gi|756015552 (+2)		14 kDa	TRUE	< 0.0001		unknown	0.0056	0.2772	0.0212	-0.0484	-0.1375	-0.1208	0.2365	0.2833	0.3483	0.1538	0.1278	0.1517	0.0384	-0.4419	0.0257	0.0997	0.1977	0.0808	-0.7709	-0.6383	-0.6962	-0.5499	-0.7839	-0.7584			1178	TRUE	Empty	oxidoreductase [Campylobacter jejuni subsp. jejuni]	gi|756010083 (+3)		13 kDa				unknown	0.3357	-1.9737
1181	TRUE	Empty	helicase (plasmid) [Campylobacter jejuni subsp. jejuni]	gi|756095548 (+1)		224 kDa	TRUE	< 0.0001		unknown	0.423	0.443	-0.4124	-0.2506	-0.1921	0.7974	0.2596	0.1246	-0.0884	-0.8287	-1.0249	-0.4152	-3.343	-4.7729	-2.4527	-2.1371	-2.7203	-3.9078	-3.2426	-3.1408	-1.5127	-2.6814	-2.8279	-3.3947			368.1	TRUE	Empty	histidinol-phosphate aminotransferase [Campylobacter jejuni subsp. jejuni]	gi|756014429 (+2)		41 kDa	TRUE			unknown	-0.0346	0.0356
1183	TRUE	Empty	hypothetical protein PJ18_06455 [Campylobacter jejuni subsp. jejuni]	gi|756015349 (+1)		11 kDa		0.00046		unknown	-0.1244	0.2603	0	-0.9007	-2.0477	0.4733	4.547	4.9732	4.3694	0	5.3426	5.3724	4.6976	4.532	0	4.892	5.0432	4.3328	0.4183	0.7604	0	0.0935	0.0662	0.7843			7.2	TRUE	Empty	DNA-directed RNA polymerase subunit beta [Campylobacter jejuni subsp. jejuni]	gi|756014589		156 kDa	TRUE			unknown	-0.0696	0.026
1178	TRUE	Empty	oxidoreductase [Campylobacter jejuni subsp. jejuni]	gi|756010083 (+3)		13 kDa		0.012		unknown	0.0765	0.22	0	0.1379	-0.6797	0.0295	0.2759	-2.0334	-0.2177	0	0.0139	-0.0591	0.2589	0.2967	0	0.1133	0.4543	0.1964	0.0836	-0.0288	0	-0.0651	0.9135	-0.5283			21.1	TRUE	Empty	ABC transporter substrate-binding protein [Campylobacter jejuni subsp. jejuni]	gi|756015039 (+2)		31 kDa	TRUE			unknown	0.1308	-0.1866
368.1	TRUE	Empty	histidinol-phosphate aminotransferase [Campylobacter jejuni subsp. jejuni]	gi|756014429 (+2)		41 kDa	TRUE	< 0.0001		unknown	-0.075	-0.0208	0.0465	0.1783	-0.0268	-0.0324	-0.1398	-0.0697	-0.1137	-0.1236	0.0349	-0.2077	-0.1577	-0.13	-0.1957	-0.2071	-0.0256	-0.1272	-0.9127	-0.7995	-0.7312	-0.9404	-0.6012	-0.5584			121.1	TRUE	Empty	hypothetical protein PJ18_06025 [Campylobacter jejuni subsp. jejuni]	gi|756015267		92 kDa	TRUE			unknown	0.0133	-0.0143
7.2	TRUE	Empty	DNA-directed RNA polymerase subunit beta [Campylobacter jejuni subsp. jejuni]	gi|756014589		156 kDa	TRUE	< 0.0001		unknown	-0.002	0.1252	0.0807	0.0159	-0.0523	-0.0126	-0.0078	0.0877	0.0489	0.044	0.0721	-0.0358	0.16	-0.0017	-0.0085	0.1629	0.2843	0.1015	-0.1381	-0.1106	-0.1023	-0.1359	0.1003	-0.0186			1185	TRUE	Empty	acetyltransferase [Campylobacter jejuni subsp. jejuni]	gi|756015800 (+2)		21 kDa	TRUE			unknown	-0.2041	0.1591
21.1	TRUE	Empty	ABC transporter substrate-binding protein [Campylobacter jejuni subsp. jejuni]	gi|756015039 (+2)		31 kDa	TRUE	< 0.0001		unknown	-0.096	-0.0667	-0.165	0.2293	0.0994	0.0217	0.1477	-0.1697	-0.1011	-0.0695	0.2999	0.2472	-0.5372	-0.9008	-0.7471	-0.9716	-0.9133	-0.8115	-0.9241	-0.9612	-1.0333	-1.8208	-1.8438	-1.4772			1186	TRUE	Empty	ribosome maturation protein RimP [Campylobacter jejuni subsp. jejuni]	gi|756089867 (+1)		16 kDa	TRUE			unknown	-0.1578	-0.0301
121.1	TRUE	Empty	hypothetical protein PJ18_06025 [Campylobacter jejuni subsp. jejuni]	gi|756015267		92 kDa	TRUE	< 0.0001		unknown	0.0307	0.0122	0.0582	-0.1558	-0.0797	-0.0529	0.1882	0.1606	0.1014	0.0237	0.1492	0.2504	0.6648	0.9166	0.8655	0.7124	0.7207	0.7749	-0.217	-0.2232	-0.1505	-0.2111	-0.4466	-0.3946			1184	TRUE	Empty	tRNA-dihydrouridine synthase [Campylobacter jejuni subsp. jejuni]	gi|756014255		35 kDa	TRUE			unknown	-0.0013	0.089
1185	TRUE	Empty	acetyltransferase [Campylobacter jejuni subsp. jejuni]	gi|756015800 (+2)		21 kDa	TRUE	< 0.0001		unknown	0.1014	0.0003	-0.0613	0.0691	-0.0659	-0.0395	-0.4087	-0.0455	-0.2086	-0.1998	-0.1269	-0.3376	0.226	0.3011	0.3628	0.2621	0.3673	0.3409	0.9229	0.8344	0.8228	1.0518	0.946	0.9847			218.2	TRUE	Empty	methionyl-tRNA synthetase [Campylobacter jejuni subsp. jejuni]	gi|756010129		72 kDa	TRUE			unknown	0.1056	-0.0648
1186	TRUE	Empty	ribosome maturation protein RimP [Campylobacter jejuni subsp. jejuni]	gi|756089867 (+1)		16 kDa	TRUE	< 0.0001		unknown	-0.2286	0.2109	-0.1359	0.6695	-0.1824	-0.1489	-0.1868	-0.0591	0.2702	-0.2002	0.9462	-0.4545	-2.0407	-1.635	-1.6292	-3.2729	-2.1707	-2.2363	-0.2302	-0.6333	-0.2172	-1.0718	-0.5367	0.2179			156.2	TRUE	Empty	tyrosyl-tRNA synthetase [Campylobacter jejuni subsp. jejuni]	gi|756010585		45 kDa	TRUE			unknown	-0.1153	-0.1008
1184	TRUE	Empty	tRNA-dihydrouridine synthase [Campylobacter jejuni subsp. jejuni]	gi|756014255		35 kDa	TRUE	0.00024		unknown	-0.0026	0.2191	-0.4626	-0.1149	0.0514	0.0002	0.0356	0.1259	0.0148	0.1139	0.0937	-0.0831	0.3172	0.4137	0.21	-0.1515	0.3605	0.3788	0.2935	-0.0278	0.4279	0.4282	0.2005	0.3004			212.2	TRUE	Empty	phospho-sugar mutase [Campylobacter jejuni subsp. jejuni]	gi|756010755		52 kDa	TRUE			unknown	-0.0705	0.0183
218.2	TRUE	Empty	methionyl-tRNA synthetase [Campylobacter jejuni subsp. jejuni]	gi|756010129		72 kDa	TRUE	< 0.0001		unknown	-0.0221	-0.0275	0.0768	-0.0807	-0.0081	0.0372	-0.0472	-0.2176	-0.2516	-0.1831	-0.0153	-0.3289	-0.0503	-0.1493	-0.1278	-0.2118	-0.024	-0.2749	1.2098	1.1401	1.2233	1.2872	1.2516	0.9144			440.1	TRUE	Empty	oxidoreductase [Campylobacter jejuni subsp. jejuni]	gi|756010914		104 kDa	TRUE			unknown	0.2	0.1346
156.2	TRUE	Empty	tyrosyl-tRNA synthetase [Campylobacter jejuni subsp. jejuni]	gi|756010585		45 kDa	TRUE	< 0.0001		unknown	0.0283	0.0705	0.1039	-0.0816	-0.0365	-0.0097	-0.1979	-0.1834	-0.163	0.0146	-0.0222	-0.0201	0.0479	0.0657	0.0127	0.1166	0.204	0.0891	0.9867	0.5385	1.122	0.9682	1.0197	1.1694			1193	TRUE	Empty	Fur family transcriptional regulator [Campylobacter jejuni subsp. jejuni]	gi|756090034 (+1)		16 kDa	TRUE			unknown	0.0109	-0.0083
212.2	TRUE	Empty	phospho-sugar mutase [Campylobacter jejuni subsp. jejuni]	gi|756010755		52 kDa	TRUE	< 0.0001		unknown	-0.0644	-0.0622	-0.0691	0.1563	0.112	-0.0447	-0.196	-0.1072	-0.2357	-0.1613	-0.0811	-0.0647	0.155	0.3431	0.4164	0.1173	0.0563	0.0784	0.5077	0.4885	0.2994	0.2264	-0.13	0.291			378.1	TRUE	Empty	DNA polymerase III subunit gamma/tau [Campylobacter jejuni subsp. jejuni]	gi|756090914 (+1)		58 kDa	TRUE			unknown	-0.0427	-0.0035
440.1	TRUE	Empty	oxidoreductase [Campylobacter jejuni subsp. jejuni]	gi|756010914		104 kDa	TRUE	< 0.0001		unknown	-0.1399	0.2279	0.2231	-0.0242	-0.2025	-0.0659	0.1471	0.0817	-0.0681	-0.073	-0.0543	-0.2739	-1.1783	-1.4772	-1.3585	-1.6383	-1.7918	-1.6371	-0.1827	-0.2885	-0.2588	-0.2755	0.0652	-0.2222			1192	TRUE	Empty	histidine phosphotransferase [Campylobacter jejuni subsp. jejuni]	gi|756010718 (+3)		16 kDa	TRUE			unknown	0.0437	0.0124
1193	TRUE	Empty	Fur family transcriptional regulator [Campylobacter jejuni subsp. jejuni]	gi|756090034 (+1)		16 kDa	TRUE	< 0.0001		unknown	-0.0908	0.1976	0.027	-0.0424	-0.0943	-0.0579	0.0484	0.0292	0.054	-0.0076	0.041	0.0537	-0.1664	-0.5506	-0.6794	-0.2207	-0.1616	-0.1767	-0.5746	-0.3149	-0.4386	-0.4963	-0.5332	-0.696			1189	TRUE	Empty	hypothetical protein PJ17_03980 [Campylobacter jejuni subsp. jejuni]	gi|756010115 (+1)		24 kDa	TRUE			unknown	-0.0917	0.0324
378.1	TRUE	Empty	DNA polymerase III subunit gamma/tau [Campylobacter jejuni subsp. jejuni]	gi|756090914 (+1)		58 kDa	TRUE	< 0.0001		unknown	-0.0614	-0.0448	0.1034	0.1658	-0.044	-0.0125	-0.0758	-0.0366	0.024	-0.1013	0.0159	0.0288	-0.5977	-0.8561	-0.974	-0.8181	-0.8107	-0.8849	-0.283	-0.2282	-0.3294	-0.2791	-0.2172	-0.102			181.2	TRUE	Empty	oxidoreductase [Campylobacter jejuni subsp. jejuni]	gi|756009758		27 kDa	TRUE			unknown	-0.2172	0.1372
1192	TRUE	Empty	histidine phosphotransferase [Campylobacter jejuni subsp. jejuni]	gi|756010718 (+3)		16 kDa	TRUE	< 0.0001		unknown	0.0232	0.0198	0.0094	-0.0716	0.0824	-0.0391	-0.0156	-0.0469	-0.0402	0.0015	-0.1697	-0.0148	-0.7356	-0.306	-0.4157	-0.2647	-0.4671	-0.3204	-0.1357	-0.2046	-0.2033	-0.0079	-0.2718	-0.1542			1194	TRUE	Empty	hypothetical protein PJ19_09445 (plasmid) [Campylobacter jejuni subsp. jejuni]	gi|756095516 (+1)		13 kDa				unknown	-1.2333	0.6287
1189	TRUE	Empty	hypothetical protein PJ17_03980 [Campylobacter jejuni subsp. jejuni]	gi|756010115 (+1)		24 kDa	TRUE	< 0.0001		unknown	-0.0065	0.0461	-0.0566	0.0161	0.0033	0.0826	-0.1108	0.0133	0.0178	-0.0792	-0.1131	0.04	0.2153	0.1487	0.2406	0.2021	0.0697	0.1674	-0.1168	-0.0655	0.0174	0.0886	0.1778	-0.0719			1190	TRUE	Empty	amino acid ABC transporter permease [Campylobacter jejuni subsp. jejuni]	gi|756010201 (+3)		28 kDa	TRUE			unknown	0.1359	0.0138
181.2	TRUE	Empty	oxidoreductase [Campylobacter jejuni subsp. jejuni]	gi|756009758		27 kDa	TRUE	< 0.0001		unknown	0.1496	0.1039	-0.099	-0.2358	0.1353	-0.2565	-0.4025	-0.0481	0.0779	-0.2122	-0.5992	-0.5287	1.5983	1.3797	1.3548	1.3825	1.2358	1.4039	0.9993	1.5871	1.8415	2.2858	2.0756	1.9814			1187	TRUE	Empty	hypothetical protein PJ17_03300 [Campylobacter jejuni subsp. jejuni]	gi|756009991 (+3)		9 kDa	TRUE			unknown	-0.0292	-0.1221
1194	TRUE	Empty	hypothetical protein PJ19_09445 (plasmid) [Campylobacter jejuni subsp. jejuni]	gi|756095516 (+1)		13 kDa		< 0.0001		unknown	0.4133	0.1685	0.0815	0.1664	-0.2132	-0.9898	-0.266	1.596	1.0129	0.8826	1.2543	0.884	-2.1882	-2.0372	-2.1884	-2.319	-2.1554	-0.9416	-2.6387	-2.0792	-2.1123	-2.1528	-1.6936	-1.2991			328.2	TRUE	Empty	lipoprotein required for motility [Campylobacter jejuni subsp. jejuni]	gi|756015081		19 kDa	TRUE			unknown	0.1851	0.0205
1190	TRUE	Empty	amino acid ABC transporter permease [Campylobacter jejuni subsp. jejuni]	gi|756010201 (+3)		28 kDa	TRUE	< 0.0001		unknown	-0.087	-0.0814	-0.0873	0.0973	0.0379	0.0273	0.0402	-0.0819	-0.3726	-0.2862	-0.0118	-0.0187	0.2157	0.6657	0.2529	-0.0094	-0.1552	0.0255	0.25	0.1342	0.1647	0.1969	0.2882	-0.465			1188	TRUE	Empty	flagellin [Campylobacter jejuni subsp. jejuni]	gi|756010028 (+3)		27 kDa				unknown	0.0403	0.1673
1187	TRUE	Empty	hypothetical protein PJ17_03300 [Campylobacter jejuni subsp. jejuni]	gi|756009991 (+3)		9 kDa	TRUE	0.017		unknown	0.035	0.3422	-0.0358	-0.0917	-0.0851	-0.078	-0.0738	-0.1667	-0.1722	-0.1126	0.2828	-0.0504	-0.0688	-0.3294	-0.0594	-0.0138	0.4056	0.0186	-0.0655	0.1219	0.0065	0.1572	0.112	0.4078			1191	TRUE	Empty	Ni/Fe hydrogenase [Campylobacter jejuni subsp. jejuni]	gi|756010579 (+2)		27 kDa				unknown	0.202	-0.1076
328.2	TRUE	Empty	lipoprotein required for motility [Campylobacter jejuni subsp. jejuni]	gi|756015081		19 kDa	TRUE	< 0.0001		unknown	0.0333	0.1024	-0.0029	-0.0596	-0.1123	-0.046	0.0472	-0.1175	-0.1711	-0.0478	-0.5468	-0.3144	0.9113	0.6066	0.3524	1.2194	0.8396	1.0826	-0.4637	-0.2849	-0.262	-0.2552	-0.3037	-0.8741			1199	TRUE	Empty	thiamine biosynthesis protein ThiF [Campylobacter jejuni subsp. jejuni]	gi|756010366		29 kDa	TRUE			unknown	-0.2529	0.217
1188	TRUE	Empty	flagellin [Campylobacter jejuni subsp. jejuni]	gi|756010028 (+3)		27 kDa		< 0.0001		unknown	0.0448	0.1592	-0.1125	0.1369	-0.6539	0.184	0.0339	0.1608	-0.0907	0.3115	-0.6902	-0.5311	0.5047	-0.1125	0.7371	0.7924	1.8657	0.4517	-0.1543	0.0871	-0.388	0.3831	0.7345	-0.0926			566.2	TRUE	Empty	triosephosphate isomerase [Campylobacter jejuni subsp. jejuni]	gi|756010749		25 kDa	TRUE			unknown	-0.7127	-0.2622
1191	TRUE	Empty	Ni/Fe hydrogenase [Campylobacter jejuni subsp. jejuni]	gi|756010579 (+2)		27 kDa		< 0.0001		unknown	0.1728	0.1722	0	-0.1204	0.0877	-0.6453	0.1574	-0.1522	-0.1157	0	0.0893	-0.2146	0.9001	0.9707	0	0.2357	0.1668	0.5639	-0.0857	-0.2126	0	-0.0232	0.0664	-0.3486			99.1	TRUE	Empty	enolase [Campylobacter jejuni subsp. jejuni]	gi|756011014		45 kDa	TRUE			unknown	-0.3669	-0.2297
1199	TRUE	Empty	thiamine biosynthesis protein ThiF [Campylobacter jejuni subsp. jejuni]	gi|756010366		29 kDa	TRUE	< 0.0001		unknown	0.0518	0.1221	0.0639	-0.1715	-0.1655	0.1426	-0.6441	-0.1741	-0.5549	-0.6453	-0.5005	-0.4526	0.1909	0.1013	0.1921	0.4351	0.3579	-0.4889	2.574	1.9896	2.6333	2.9099	3.7032	1.9521			230.2	TRUE	Empty	periplasmic protein [Campylobacter jejuni subsp. jejuni]	gi|756014174		26 kDa	TRUE			unknown	-0.3548	0.0123
566.2	TRUE	Empty	triosephosphate isomerase [Campylobacter jejuni subsp. jejuni]	gi|756010749		25 kDa	TRUE	< 0.0001		unknown	-0.3381	0.1011	-0.0482	0.1085	0.1202	-0.0805	-1.0378	-0.5872	-0.0623	-0.3742	-0.245	-0.1901	0.8384	0.6389	0.3455	0.5	0.3279	0.3363	2.7296	2.189	3.1697	2.9498	3.3931	3.1853			247.2	TRUE	Empty	glutamate-pyruvate aminotransferase [Campylobacter jejuni subsp. jejuni]	gi|756014373		45 kDa	TRUE			unknown	-0.022	-0.0246
99.1	TRUE	Empty	enolase [Campylobacter jejuni subsp. jejuni]	gi|756011014		45 kDa	TRUE	< 0.0001		unknown	0.1132	-0.0145	0.0368	-0.0132	0.3059	-0.601	-0.6849	-0.5477	-0.8489	0.0036	-0.2538	-0.285	-0.2605	0.4072	0.2049	0.3922	0.1876	0.2865	0.8387	0.5995	0.5522	0.9354	0.9258	2.047			164.1	TRUE	Empty	trimethylamine N-oxide reductase I catalytic subunit [Campylobacter jejuni subsp. jejuni]	gi|756014380		93 kDa	TRUE			unknown	0.1195	-0.1423
230.2	TRUE	Empty	periplasmic protein [Campylobacter jejuni subsp. jejuni]	gi|756014174		26 kDa	TRUE	< 0.0001		unknown	0.2487	-0.3649	-0.5203	0.0558	-0.0013	-0.019	-0.065	0.3021	0.6966	0.3253	-0.1484	0.5143	1.9869	2.2785	2.443	2.1917	1.7865	2.2263	-0.1034	-0.5982	-0.0675	-0.0372	-0.4572	0.0672			49.3	TRUE	Empty	alanyl-tRNA synthetase [Campylobacter jejuni subsp. jejuni]	gi|756014612		95 kDa	TRUE			unknown	-0.0686	0.1294
247.2	TRUE	Empty	glutamate-pyruvate aminotransferase [Campylobacter jejuni subsp. jejuni]	gi|756014373		45 kDa	TRUE	< 0.0001		unknown	0.0294	-0.0508	0.1166	-0.0607	-0.1491	0.0129	-0.1272	-0.1298	-0.0862	0.0187	-0.0727	-0.2002	-0.1987	-0.3062	-0.4897	-0.0277	-0.1678	-0.4277	-0.6279	-0.5494	-0.5793	-0.5737	-0.4157	-0.4292			214.2	TRUE	Empty	branched-chain amino acid ABC transporter substrate-binding protein [Campylobacter jejuni subsp. jejuni]	gi|756090784 (+1)		40 kDa	TRUE			unknown	0.0361	-0.1052
164.1	TRUE	Empty	trimethylamine N-oxide reductase I catalytic subunit [Campylobacter jejuni subsp. jejuni]	gi|756014380		93 kDa	TRUE	< 0.0001		unknown	0.1362	-0.1631	-0.1266	-0.027	-0.099	-0.1945	0.6687	0.4069	0.673	0.5636	0.6213	0.4144	2.8829	3.8911	3.4512	4.218	4.0469	3.8296	-0.5724	-0.5478	-0.3912	-1.1397	-1.0569	-0.923			234.1	TRUE	Empty	PseE protein [Campylobacter jejuni subsp. jejuni]	gi|756091135 (+1)		74 kDa	TRUE			unknown	0.0411	0.1366
49.3	TRUE	Empty	alanyl-tRNA synthetase [Campylobacter jejuni subsp. jejuni]	gi|756014612		95 kDa	TRUE	< 0.0001		unknown	0.0048	-0.1322	0.0438	0.0076	-0.1862	0.0713	-0.1559	0.0422	-0.0996	0.0358	-0.2725	-0.2176	0.9894	1.0817	0.866	1.1568	1.4485	1.115	0.052	0.2188	0.0899	0.249	0.361	0.2103			196.1	TRUE	Empty	transketolase [Campylobacter jejuni subsp. jejuni]	gi|756091420 (+1)		70 kDa	TRUE			unknown	0.0268	-0.0189
214.2	TRUE	Empty	branched-chain amino acid ABC transporter substrate-binding protein [Campylobacter jejuni subsp. jejuni]	gi|756090784 (+1)		40 kDa	TRUE	< 0.0001		unknown	-0.1527	0.0919	0.0283	0.0101	0.1522	0.1896	0.1142	-0.0271	0.1604	0.213	0.0545	0.1984	-0.3301	-0.5656	-0.5072	-0.6981	-0.3826	-0.5778	-0.6209	-0.5878	-0.8922	-0.7217	-0.9488	-0.6828			1198	TRUE	Empty	cupin [Campylobacter jejuni subsp. jejuni]	gi|756010059 (+3)		13 kDa				unknown	-0.0401	0.007
234.1	TRUE	Empty	PseE protein [Campylobacter jejuni subsp. jejuni]	gi|756091135 (+1)		74 kDa	TRUE	< 0.0001		unknown	0.1175	0.1471	0.198	-0.077	-0.2029	-0.1315	-0.1311	-0.0355	-0.1097	-0.0845	-0.1826	-0.3427	-1.4901	-1.3792	-1.4158	-1.4538	-1.1696	-1.3889	-1.7933	-1.9306	-2.0056	-1.7933	-1.7334	-1.7688			741.1	TRUE	Empty	hypothetical protein PJ18_04865 [Campylobacter jejuni subsp. jejuni]	gi|756015041 (+2)		29 kDa	TRUE			unknown	0.0158	-0.0114
196.1	TRUE	Empty	transketolase [Campylobacter jejuni subsp. jejuni]	gi|756091420 (+1)		70 kDa	TRUE	< 0.0001		unknown	-0.1524	0.0956	-0.0661	0.0842	0.1677	-0.0075	-0.0713	-0.117	-0.044	-0.2487	0.0787	-0.0551	-0.8986	-0.9534	-0.8123	-0.9728	-0.9919	-1.1645	-0.6696	-0.8096	-0.8271	-1.022	-0.9844	-0.7774			1200	TRUE	Empty	alpha-ketoglutarate permease [Campylobacter jejuni subsp. jejuni]	gi|756091395 (+1)		46 kDa				unknown	-0.1474	0.9531
1198	TRUE	Empty	cupin [Campylobacter jejuni subsp. jejuni]	gi|756010059 (+3)		13 kDa		< 0.0001		unknown	0.0103	0.1748	0.008	-0.0507	-0.1268	-0.056	0.1844	0.2316	0.3857	0.1281	0.2083	0.1762	-0.2811	-0.4457	-0.1465	-0.2201	-0.1441	-0.2148	-1.2603	-1.0338	-1.2397	-1.4682	-1.5735	-1.0328			1201	TRUE	Empty	50S ribosomal protein L33 [Campylobacter jejuni subsp. jejuni]	gi|756009812 (+3)		6 kDa	TRUE			unknown	0.0194	0.1223
741.1	TRUE	Empty	hypothetical protein PJ18_04865 [Campylobacter jejuni subsp. jejuni]	gi|756015041 (+2)		29 kDa	TRUE	< 0.0001		unknown	0.0036	0.091	0.0632	-0.0135	-0.1083	-0.0397	0.0573	0.0301	0.1344	0.0251	0.0595	-0.0342	-0.1176	-0.2566	-0.0815	-0.0448	-0.0162	-0.0458	-1.503	-2.021	-2.3049	-1.5242	-0.8108	-1.0346			864.1	TRUE	Empty	flagellin modification protein PtmF [Campylobacter jejuni subsp. jejuni]	gi|756010690		35 kDa	TRUE			unknown	-0.2359	-0.0174
1200	TRUE	Empty	alpha-ketoglutarate permease [Campylobacter jejuni subsp. jejuni]	gi|756091395 (+1)		46 kDa		< 0.0001		unknown	1.0942	0.0642	-0.0847	-0.1205	-0.4657	0.0292	-0.0713	1.0292	-0.1669	-0.2189	-0.0277	0.2149	-4.4457	-3.4176	-3.2885	-3.7262	-4.0714	0	-4.5495	-3.3628	-3.3045	-3.4248	-3.0536	-3.3874			337.2	TRUE	Empty	phosphoribosylformylglycinamidine cyclo-ligase [Campylobacter jejuni subsp. jejuni]	gi|756010862		36 kDa	TRUE			unknown	-0.4904	-0.3657
1201	TRUE	Empty	50S ribosomal protein L33 [Campylobacter jejuni subsp. jejuni]	gi|756009812 (+3)		6 kDa	TRUE	0.054		unknown	0.1699	0.1981	0.0592	-0.0678	-0.1757	-0.0631	0.2076	0.3105	0.403	0.1441	0.06	0.0477	0.0114	-0.7431	0.0796	0.2571	0.2925	0.1836	-0.1353	-0.0676	-0.0523	0.0001	0.0729	0.0312			547.1	TRUE	Empty	peptide ABC transporter substrate-binding protein [Campylobacter jejuni subsp. jejuni]	gi|756091360 (+1)		59 kDa	TRUE			unknown	-0.1651	-0.0174
864.1	TRUE	Empty	flagellin modification protein PtmF [Campylobacter jejuni subsp. jejuni]	gi|756010690		35 kDa	TRUE	< 0.0001		unknown	-0.1169	-0.0045	0.0268	0.0694	-0.0567	0.1392	-0.5564	-0.3379	-0.2993	-0.3216	-0.1816	-0.4156	-2.0408	-1.7405	-1.9494	-2.3556	-1.3266	-2.0989	-0.3363	-0.4426	-0.4408	-0.4527	-0.1716	-0.1991			1206	TRUE	Empty	single-stranded DNA-binding protein (plasmid) [Campylobacter jejuni subsp. jejuni]	gi|756099254 (+1)		17 kDa				unknown	-0.1806	-0.1586
337.2	TRUE	Empty	phosphoribosylformylglycinamidine cyclo-ligase [Campylobacter jejuni subsp. jejuni]	gi|756010862		36 kDa	TRUE	< 0.0001		unknown	0.1211	0.1039	-0.1751	-0.0828	-0.155	-0.7358	-0.2539	-0.1293	0.3173	0.5506	0.1672	-0.0689	1.3036	1.1321	1.1038	1.274	1.9339	2.0521	1.1663	1.2091	1.0833	1.6655	1.7121	1.9416			1204	TRUE	Empty	hypothetical protein PJ17_04770 [Campylobacter jejuni subsp. jejuni]	gi|756010256 (+3)		21 kDa				unknown	0.1796	-0.2269
547.1	TRUE	Empty	peptide ABC transporter substrate-binding protein [Campylobacter jejuni subsp. jejuni]	gi|756091360 (+1)		59 kDa	TRUE	< 0.0001		unknown	0.2548	0.3084	-0.0138	-0.184	-0.0501	-0.1609	-0.239	-0.0912	0.1426	-0.1352	-0.0496	-0.115	-1.4755	-2.2056	-1.0147	-1.8784	-1.6486	-0.6362	-0.9103	-1.1163	-0.7629	-0.6507	-0.7828	-0.9147			434.1	TRUE	Empty	ABC transporter substrate-binding protein [Campylobacter jejuni subsp. jejuni]	gi|756089872 (+1)		35 kDa	TRUE			unknown	-0.0763	0.2266
1206	TRUE	Empty	single-stranded DNA-binding protein (plasmid) [Campylobacter jejuni subsp. jejuni]	gi|756099254 (+1)		17 kDa		< 0.0001		unknown	-0.3161	-0.0196	0.0787	0.2507	0.0553	-0.2508	-0.5987	-0.5767	-0.4569	-0.522	-0.268	-0.2676	-2.8756	-3.0215	-3.108	-3.8732	-3.2602	-3.1914	-2.9927	-3.1983	-3.0141	-3.0583	-3.4542	-2.7902			1202	TRUE	Empty	molecular chaperone DnaK [Campylobacter jejuni subsp. jejuni]	gi|756009490 (+3)		14 kDa				unknown	0.0282	0.0378
1204	TRUE	Empty	hypothetical protein PJ17_04770 [Campylobacter jejuni subsp. jejuni]	gi|756010256 (+3)		21 kDa		< 0.0001		unknown	0.5049	0.6587	0.7766	0	0	-0.8293	1.7902	1.3837	1.2788	1.4427	2.7447	2.584	1.3688	1.4631	0.391	2.3678	0.2243	1.3873	1.7601	1.5388	1.8231	1.4971	2.9948	1.7516			1203	TRUE	Empty	iron transporter [Campylobacter jejuni subsp. jejuni]	gi|756009539 (+1)		33 kDa	TRUE			unknown	-0.01	0.0795
434.1	TRUE	Empty	ABC transporter substrate-binding protein [Campylobacter jejuni subsp. jejuni]	gi|756089872 (+1)		35 kDa	TRUE	< 0.0001		unknown	0.2261	0.0202	-0.1379	-0.0276	0.043	-0.0228	-0.0445	0.2584	0.1027	-0.0366	0.1361	-0.0932	-1.0377	-1.042	-1.0342	-0.909	-0.8816	-0.9955	-1.0739	-0.8284	-0.6786	-0.8723	-0.7722	-0.9736			302.2	TRUE	Empty	MFS transporter [Campylobacter jejuni subsp. jejuni]	gi|756009673		41 kDa	TRUE			unknown	-0.1125	-0.1394
1202	TRUE	Empty	molecular chaperone DnaK [Campylobacter jejuni subsp. jejuni]	gi|756009490 (+3)		14 kDa		0.00012		unknown	-0.1894	0.0469	-0.2573	0.7839	-0.2513	0.1432	0.0103	0.0198	-0.0082	0.0358	0.6826	-0.8212	0.1885	0.1274	0.1611	-0.5926	0.3332	0.0705	0.4256	0.4168	0.2553	-0.4194	0.6058	0.6823			134.2	TRUE	Empty	peptidylprolyl isomerase [Campylobacter jejuni subsp. jejuni]	gi|756010002		58 kDa	TRUE			unknown	-0.1429	0.1135
1203	TRUE	Empty	iron transporter [Campylobacter jejuni subsp. jejuni]	gi|756009539 (+1)		33 kDa	TRUE	< 0.0001		unknown	0.4272	0.6157	0.563	0.0193	-0.3977	-0.1878	0.1302	0.2197	0.7002	0.6491	0.6355	-0.2577	0.6859	-0.3793	0.6513	0.6784	1.4172	1.0477	3.3405	3.1875	3.6685	3.1499	3.3647	2.8392			1036.1	TRUE	Empty	metallo-beta-lactamase [Campylobacter jejuni subsp. jejuni]	gi|756010918 (+2)		31 kDa	TRUE			unknown	-0.0152	-0.0486
302.2	TRUE	Empty	MFS transporter [Campylobacter jejuni subsp. jejuni]	gi|756009673		41 kDa	TRUE	< 0.0001		unknown	0.088	-0.0102	0.0165	-0.0587	-0.0462	-0.0699	-0.1374	-0.1642	-0.1183	0.1115	-0.0058	0.0391	0.2208	0.3527	0.1396	0.4341	0.42	0.4382	0.8751	1.1537	1.0095	0.9051	0.8998	0.9461			748.1	TRUE	Empty	uracil phosphoribosyltransferase [Campylobacter jejuni subsp. jejuni]	gi|756015383 (+2)		23 kDa	TRUE			unknown	0.2806	-0.4704
134.2	TRUE	Empty	peptidylprolyl isomerase [Campylobacter jejuni subsp. jejuni]	gi|756010002		58 kDa	TRUE	< 0.0001		unknown	-0.0129	-0.0289	0.0442	-0.1535	-0.0025	0.0491	-0.1499	0.1066	-0.1477	0.0809	-0.0116	0.019	-0.1229	-0.0383	-0.1711	-0.1176	-0.2654	-0.1503	0.2279	0.2775	0.1011	0.6174	0.4621	0.5284			6.1	TRUE	Empty	isocitrate dehydrogenase [Campylobacter jejuni subsp. jejuni]	gi|756090281 (+1)		82 kDa	TRUE			unknown	-0.1147	-0.1041
1036.1	TRUE	Empty	metallo-beta-lactamase [Campylobacter jejuni subsp. jejuni]	gi|756010918 (+2)		31 kDa	TRUE	< 0.0001		unknown	0.0187	-0.0243	0.0238	0.0844	-0.1074	-0.0078	0.0361	0.0026	0.0004	-0.0605	0.1194	0.109	-2.2742	-2.9999	-2.4203	-2.3965	-3.1131	-1.4413	-0.0024	0.1431	0.0916	0.1358	0.1155	0.0383			677.1	TRUE	Empty	3-oxoacyl-ACP synthase [Campylobacter jejuni subsp. jejuni]	gi|756091109 (+1)		39 kDa	TRUE			unknown	0.0827	-0.0409
748.1	TRUE	Empty	uracil phosphoribosyltransferase [Campylobacter jejuni subsp. jejuni]	gi|756015383 (+2)		23 kDa	TRUE	< 0.0001		unknown	-0.0687	0.447	-0.0628	-0.1247	-0.0282	-0.1216	0.0375	-0.7135	-0.6409	-0.2452	0.1579	-0.1959	0.4089	0.7539	0.3844	0.1224	0.3039	0.6195	-1.8913	-2.3762	-2.722	-2.8265	-2.6142	-2.3307			463.1	TRUE	Empty	hypothetical protein PJ19_01695 [Campylobacter jejuni subsp. jejuni]	gi|756090060 (+1)		37 kDa	TRUE			unknown	-0.1078	-0.0703
6.1	TRUE	Empty	isocitrate dehydrogenase [Campylobacter jejuni subsp. jejuni]	gi|756090281 (+1)		82 kDa	TRUE	< 0.0001		unknown	0.0412	0.0433	0.0207	-0.0573	0.1546	-0.0566	-0.2051	-0.1945	-0.082	-0.0086	-0.0965	-0.0236	-0.6294	-0.6761	-0.5934	-0.4205	-0.8581	-0.4876	0.2565	0.3277	0.1529	0.197	0.064	0.2509			1210	TRUE	Empty	phosphoenolpyruvate carboxykinase [Campylobacter jejuni subsp. jejuni]	gi|756014542 (+2)		22 kDa				unknown	-0.171	0.0173
677.1	TRUE	Empty	3-oxoacyl-ACP synthase [Campylobacter jejuni subsp. jejuni]	gi|756091109 (+1)		39 kDa	TRUE	< 0.0001		unknown	-0.0546	0.2513	-0.025	-0.0407	0.0878	-0.1011	-0.0406	-0.1641	0.1476	0.0136	-0.1895	-0.3139	-1.8117	-1.8101	-1.6206	-1.1606	-1.3522	-1.7868	-0.5602	-0.9518	-0.9771	-0.7338	-0.3052	-0.7784			1209	TRUE	Empty	hypothetical protein PJ17_06660 [Campylobacter jejuni subsp. jejuni]	gi|756010619 (+2)		16 kDa				unknown	0.1486	-0.0812
463.1	TRUE	Empty	hypothetical protein PJ19_01695 [Campylobacter jejuni subsp. jejuni]	gi|756090060 (+1)		37 kDa	TRUE	< 0.0001		unknown	-0.2246	-0.5493	-0.4304	0.5123	0.619	0.4097	-4.1056	-4.0682	-4.079	-4.1776	-3.9416	-4.0074	-2.9936	-3.1791	-3.138	-3.4677	-3.2853	-3.3884	-3.2308	-3.0803	-3.0713	-3.3851	-3.2284	-3.0899			1212	TRUE	Empty	hypothetical protein PJ18_05300 [Campylobacter jejuni subsp. jejuni]	gi|756015124		17 kDa				unknown	-0.0021	0.3482
1210	TRUE	Empty	phosphoenolpyruvate carboxykinase [Campylobacter jejuni subsp. jejuni]	gi|756014542 (+2)		22 kDa		< 0.0001		unknown	0.0936	0.0358	0.0859	-0.3218	0.0744	-0.3589	-0.0299	0.1584	0.1066	0.0556	0.0448	0.7184	-0.0935	-0.0145	-0.0355	-0.0671	-0.1435	0.1927	-0.7551	-0.8091	-0.8332	-0.3838	-0.292	-0.2936			1211	TRUE	Empty	invasion protein [Campylobacter jejuni subsp. jejuni]	gi|756014769		56 kDa				unknown	-0.0188	-0.0085
1209	TRUE	Empty	hypothetical protein PJ17_06660 [Campylobacter jejuni subsp. jejuni]	gi|756010619 (+2)		16 kDa		< 0.0001		unknown	0.2915	0.3218	-0.4287	0.0671	-0.4439	0.4718	0.118	-0.1118	0.0124	-0.0472	-0.0718	-0.0219	-2.8685	-3.3151	-2.4285	-3.2351	-2.8114	-3.1435	-2.8245	-2.8358	-2.2873	-2.899	-2.6317	-2.9735			221.1	TRUE	Empty	threonine synthase [Campylobacter jejuni subsp. jejuni]	gi|756010109 (+2)		54 kDa	TRUE			unknown	-0.1208	-0.0393
1212	TRUE	Empty	hypothetical protein PJ18_05300 [Campylobacter jejuni subsp. jejuni]	gi|756015124		17 kDa		< 0.0001		unknown	0.4147	-0.2222	-0.2004	-0.3281	-0.1794	0.3282	0.1386	0.4889	0.0853	0.0633	-0.2604	0.22	4.3999	4.3811	4.87	4.5389	5.0259	3.264	0.4355	0.8376	0.9164	1.0316	0.4153	0.651			96.2	TRUE	Empty	phenylalanyl-tRNA synthetase subunit beta [Campylobacter jejuni subsp. jejuni]	gi|756010178		87 kDa	TRUE			unknown	-0.0464	-0.0083
1211	TRUE	Empty	invasion protein [Campylobacter jejuni subsp. jejuni]	gi|756014769		56 kDa		< 0.0001		unknown	0.0258	0.0461	0.0555	0	-0.0482	-0.0013	0.0083	0.0186	-0.0555	-0.0452	0.0803	0.0263	-0.0265	0.7178	0.8152	0.0924	0.241	0.2425	-0.5092	-0.957	-0.9147	-0.7274	-0.9529	-0.7789			222.1	TRUE	Empty	glutamylglutaminyl-tRNA ligase [Campylobacter jejuni subsp. jejuni]	gi|756014915 (+2)		50 kDa	TRUE			unknown	-0.0268	-0.0171
221.1	TRUE	Empty	threonine synthase [Campylobacter jejuni subsp. jejuni]	gi|756010109 (+2)		54 kDa	TRUE	< 0.0001		unknown	0.0356	-0.1194	-0.0464	0.0448	0.0889	-0.029	-0.1784	-0.0969	-0.1098	-0.0735	0.0522	0.0237	-0.2099	-0.2087	-0.1447	-0.19	-0.14	-0.1819	-0.1571	-0.0026	-0.1116	-0.298	-0.299	-0.1488			84.1	TRUE	Empty	DNA gyrase subunit A [Campylobacter jejuni subsp. jejuni]	gi|756090792 (+1)		97 kDa	TRUE			unknown	-0.1154	0.051
96.2	TRUE	Empty	phenylalanyl-tRNA synthetase subunit beta [Campylobacter jejuni subsp. jejuni]	gi|756010178		87 kDa	TRUE	< 0.0001		unknown	-0.094	-0.0662	0.1236	-0.0897	0.0018	-0.0269	-0.1203	-0.0822	-0.0075	-0.2085	-0.0481	-0.2236	0.0336	0.1529	-0.1067	0.1044	0.1242	-0.0167	0.484	0.1728	0.568	0.6168	0.624	0.717			99.2	TRUE	Empty	enolase [Campylobacter jejuni subsp. jejuni]	gi|756015733		45 kDa	TRUE			unknown	0.1779	-0.0056
222.1	TRUE	Empty	glutamylglutaminyl-tRNA ligase [Campylobacter jejuni subsp. jejuni]	gi|756014915 (+2)		50 kDa	TRUE	< 0.0001		unknown	0.0556	0.0016	-0.1042	-0.0395	-0.0176	-0.0149	-0.0602	-0.0505	-0.0338	-0.0326	-0.0107	-0.0447	0.2439	0.2414	0.3008	0.2327	0.3141	0.2397	-0.6581	-0.7979	-0.8181	-0.6828	-0.8334	-0.6701			1219	TRUE	Empty	glycosyl transferase family 2 [Campylobacter jejuni subsp. jejuni]	gi|756015505		58 kDa				unknown	0.0601	0.1629
84.1	TRUE	Empty	DNA gyrase subunit A [Campylobacter jejuni subsp. jejuni]	gi|756090792 (+1)		97 kDa	TRUE	< 0.0001		unknown	-0.0137	-0.028	0.0223	0.0869	0.0545	-0.1036	-0.0752	0.0913	0.0625	0.1196	0.0094	0.0403	-0.168	-0.2555	-0.2029	-0.107	-0.1837	-0.0525	-0.2982	-0.205	-0.2376	-0.047	-0.1555	-0.0319			537.1	TRUE	Empty	peptidylprolyl isomerase [Campylobacter jejuni subsp. jejuni]	gi|756010487		18 kDa	TRUE			unknown	-0.3426	-0.659
99.2	TRUE	Empty	enolase [Campylobacter jejuni subsp. jejuni]	gi|756015733		45 kDa	TRUE	0.00058		unknown	0.0076	-0.0126	-0.0182	-0.0472	0.2696	-0.036	0.077	-0.1065	-0.3033	0.0653	-0.2181	-0.1701	-0.1217	0.2489	0.0993	0.2071	0.0819	-0.3211	-0.2591	-0.5393	-0.5323	-0.4503	-0.6263	-0.4245			1220	TRUE	Empty	glycosyl transferase [Campylobacter jejuni subsp. jejuni]	gi|756091230 (+1)		49 kDa	TRUE			unknown	0.3557	-0.02
1219	TRUE	Empty	glycosyl transferase family 2 [Campylobacter jejuni subsp. jejuni]	gi|756015505		58 kDa		< 0.0001		unknown	0.2581	0.1338	-1.3165	0.047	-0.0238	0.5069	0.2971	0.4	0.2506	0.3093	0.1592	0.071	3.1299	4.5347	5.004	4.5826	4.3883	4.9989	0.1137	0.4062	0.2882	0.4855	0.5081	0.1594			1216	TRUE	Empty	riboflavin kinase [Campylobacter jejuni subsp. jejuni]	gi|756009909 (+2)		32 kDa	TRUE			unknown	-0.0035	0.0231
537.1	TRUE	Empty	peptidylprolyl isomerase [Campylobacter jejuni subsp. jejuni]	gi|756010487		18 kDa	TRUE	< 0.0001		unknown	0.2282	0.2918	-0.1598	-1.0652	-0.51	-0.0808	-0.2155	-0.5319	0.6067	0.2289	-0.0967	-0.3539	1.3905	1.0398	1.4193	1.635	1.867	1.8354	1.6849	1.0467	1.5551	2.558	2.1068	2.062			1218	TRUE	Empty	hypothetical protein PJ17_04395 [Campylobacter jejuni subsp. jejuni]	gi|756010192 (+3)		22 kDa				unknown	0.087	-0.0449
1220	TRUE	Empty	glycosyl transferase [Campylobacter jejuni subsp. jejuni]	gi|756091230 (+1)		49 kDa	TRUE	< 0.0001		unknown	-0.3199	-0.3348	-0.0348	0.198	0.3794	0.1515	0.297	-0.0787	-0.7237	-0.2188	0.4972	0.1142	-2.1534	-1.8816	-2.5246	-2.7766	-3.1607	-2.7284	-2.5331	-2.1051	-2.5245	-2.7389	-3.0593	-2.3351			1217	TRUE	Empty	UDP pyrophosphate synthase [Campylobacter jejuni subsp. jejuni]	gi|756010116 (+3)		26 kDa	TRUE			unknown	-0.2084	0.0402
1216	TRUE	Empty	riboflavin kinase [Campylobacter jejuni subsp. jejuni]	gi|756009909 (+2)		32 kDa	TRUE	0.052		unknown	-0.1578	0.0411	0.0583	0.0259	0.045	-0.0738	-0.0877	-0.0612	-0.1429	-0.1818	-0.023	-0.1285	-0.7864	-1.2926	-1.1012	-0.8543	-2.2274	0.074	0.3059	0.0135	-0.0269	-0.0457	0.0608	0.0166			320.2	TRUE	Empty	FAD-binding protein [Campylobacter jejuni subsp. jejuni]	gi|756010529		51 kDa	TRUE			unknown	-0.1578	0.0104
1218	TRUE	Empty	hypothetical protein PJ17_04395 [Campylobacter jejuni subsp. jejuni]	gi|756010192 (+3)		22 kDa		< 0.0001		unknown	-0.0122	0.1199	0.0784	-0.0274	0.0066	0.0197	0.1276	-0.0043	0.0378	-0.0245	0.0625	-0.0212	-0.3691	-0.053	-0.327	-0.3693	-0.1692	-0.2011	0.1174	-0.0976	0.0724	0.1295	0.131	0.1176			229.1	TRUE	Empty	highly acidic protein [Campylobacter jejuni subsp. jejuni]	gi|756015226		62 kDa	TRUE			unknown	-0.212	-0.3583
1217	TRUE	Empty	UDP pyrophosphate synthase [Campylobacter jejuni subsp. jejuni]	gi|756010116 (+3)		26 kDa	TRUE	< 0.0001		unknown	-0.1479	-0.0927	0.0837	-0.0666	-0.0154	0.2311	-0.3735	-0.1248	-0.1096	-0.1605	-0.1322	-0.1031	-0.0862	0.0641	-0.0947	-0.0961	-0.0256	0.317	-0.0641	-0.329	-0.124	-0.1311	-0.2772	-0.5685			545.1	TRUE	Empty	UDP-N-acetylmuramate--alanine ligase [Campylobacter jejuni subsp. jejuni]	gi|756090818 (+1)		48 kDa	TRUE			unknown	-0.022	0.1568
320.2	TRUE	Empty	FAD-binding protein [Campylobacter jejuni subsp. jejuni]	gi|756010529		51 kDa	TRUE	< 0.0001		unknown	0.097	0.0314	-0.0116	0.0887	-0.1597	-0.1154	-0.1342	0.0339	0.03	-0.067	0.1626	-0.2264	0.4986	0.5924	0.5843	0.2995	0.7208	0.4947	0.4159	0.543	0.6375	0.6639	0.8918	0.9138			1224	TRUE	Empty	exodeoxyribonuclease VII large subunit [Campylobacter jejuni subsp. jejuni]	gi|756009672		44 kDa	TRUE			unknown	-1.6129	0.3387
229.1	TRUE	Empty	highly acidic protein [Campylobacter jejuni subsp. jejuni]	gi|756015226		62 kDa	TRUE	< 0.0001		unknown	0.2603	0.0263	-0.0074	-0.2996	-0.004	0.1404	-0.3984	-0.5448	0.1068	0.0715	-0.5531	-0.0649	-0.0361	0.081	0.3961	0.6916	0.5079	0.0948	-0.7216	-0.6676	-1.2947	-0.6485	-0.5908	-0.509			1226	TRUE	Empty	methionine ABC transporter permease [Campylobacter jejuni subsp. jejuni]	gi|756010071		34 kDa				unknown	0.0736	0.0108
545.1	TRUE	Empty	UDP-N-acetylmuramate--alanine ligase [Campylobacter jejuni subsp. jejuni]	gi|756090818 (+1)		48 kDa	TRUE	0.00041		unknown	-0.1727	0.5758	-0.0885	-0.0232	0.1313	-0.2541	-0.0535	0.1254	-0.1669	-0.2365	-0.1835	0.2557	-0.4208	-0.4424	-0.4184	-0.4909	-0.7022	-0.3465	-0.4711	-0.6417	-0.4931	-0.6614	-1.0783	-0.2994			1223	TRUE	Empty	SWISS-PROT:P02754 Beta-lactoglobulin - Bos taurus (Bovine).	P02754		?				unknown	0.1544	0
1224	TRUE	Empty	exodeoxyribonuclease VII large subunit [Campylobacter jejuni subsp. jejuni]	gi|756009672		44 kDa	TRUE	< 0.0001		unknown	-1.025	0.1172	0.1469	-0.1558	0.039	0.0103	-1.6953	0.2563	-0.0998	-0.0223	0.0237	-0.1034	0.2689	0.1478	0.147	0.1895	0.3685	0.3431	-0.1649	-0.1506	-0.1785	0.0734	-0.0106	-0.0513			5.7	TRUE	Empty	chemotaxis protein [Campylobacter jejuni subsp. jejuni]	gi|756009509		72 kDa	TRUE			unknown	-0.4257	-0.0894
1226	TRUE	Empty	methionine ABC transporter permease [Campylobacter jejuni subsp. jejuni]	gi|756010071		34 kDa		0.0061		unknown	-0.0742	-0.0455	-0.0832	-0.0578	0.275	-0.0667	-0.0989	-0.1616	-0.256	-0.2453	-0.0768	-0.2927	-0.1468	0.0133	-0.0919	-0.2638	-0.3753	-0.1651	0.1269	-0.0986	-0.0222	-0.0421	0.1218	0.0656			426.2	TRUE	Empty	thiazole synthase [Campylobacter jejuni subsp. jejuni]	gi|756010365		28 kDa	TRUE			unknown	0.0157	0.116
1223	TRUE	Empty	SWISS-PROT:P02754 Beta-lactoglobulin - Bos taurus (Bovine).	P02754		?		< 0.0001		unknown	0	0	0	0.5032	0	-0.098	2.0954	0	0	0	0.648	0	0	0	0	1.547	0	1.1158	0	0	0	-1.6529	0	-0.2002			284.1	TRUE	Empty	cell division protein FtsA [Campylobacter jejuni subsp. jejuni]	gi|756014779		51 kDa	TRUE			unknown	-0.0114	-0.0702
5.7	TRUE	Empty	chemotaxis protein [Campylobacter jejuni subsp. jejuni]	gi|756009509		72 kDa	TRUE	< 0.0001		unknown	-0.014	-0.0599	-0.2061	-0.0562	-0.0085	0.0948	-0.697	-0.3607	-0.7036	-0.6787	-0.157	-0.2781	-0.7079	-0.4361	-0.6496	-0.4374	-0.5438	-0.7672	2.2178	2.3535	2.6954	2.4632	2.1092	2.7202			102.1	TRUE	Empty	formate dehydrogenase [Campylobacter jejuni subsp. jejuni]	gi|756015583 (+2)		82 kDa	TRUE			unknown	0.1878	0.0029
426.2	TRUE	Empty	thiazole synthase [Campylobacter jejuni subsp. jejuni]	gi|756010365		28 kDa	TRUE	< 0.0001		unknown	0.1062	0.0131	0.006	-0.2036	-0.0929	0.0528	-0.0223	0.078	0.0331	-0.0515	-0.1169	-0.3221	0.0633	-0.0549	0.0361	0.3896	0.2745	-0.1473	0.8982	1.1167	1.4861	1.516	1.6925	1.3878			121.2	TRUE	Empty	hypothetical protein PJ19_06865 [Campylobacter jejuni subsp. jejuni]	gi|756091028 (+1)		92 kDa	TRUE			unknown	-0.0795	-0.0524
284.1	TRUE	Empty	cell division protein FtsA [Campylobacter jejuni subsp. jejuni]	gi|756014779		51 kDa	TRUE	< 0.0001		unknown	-0.053	0.0347	-0.0631	0.3563	-0.0335	-0.1289	0.0357	-0.0231	0.0673	0.0909	0.0309	0.1071	0.0339	-0.0767	0.105	0.189	0.3554	0.2512	-0.0665	-0.177	-0.2283	-0.6519	-0.3098	-0.3294			789.1	TRUE	Empty	hypothetical protein PJ19_09365 (plasmid) [Campylobacter jejuni subsp. jejuni]	gi|756095551		47 kDa	TRUE			unknown	-0.5901	0.0204
102.1	TRUE	Empty	formate dehydrogenase [Campylobacter jejuni subsp. jejuni]	gi|756015583 (+2)		82 kDa	TRUE	< 0.0001		unknown	-0.1528	0.268	-0.0277	0.0203	-0.1795	-0.0252	0.1836	-0.0013	-0.0822	-0.0416	-0.0028	-0.1042	-0.4437	-0.6216	-0.4819	-0.6149	-0.3214	-0.6296	-0.9235	-0.9684	-1.0728	-1.0305	-1.0268	-1.0976			1006.1	TRUE	Empty	permease [Campylobacter jejuni subsp. jejuni]	gi|756010889 (+1)		36 kDa	TRUE			unknown	0.0046	1.2885
121.2	TRUE	Empty	hypothetical protein PJ19_06865 [Campylobacter jejuni subsp. jejuni]	gi|756091028 (+1)		92 kDa	TRUE	< 0.0001		unknown	-0.0493	0.01	-0.0151	0.0793	0.168	-0.192	0.0151	0.0421	0.0226	-0.1005	0.3156	0.3717	-0.5257	-0.4986	-0.5964	-0.8064	-0.8647	-0.4017	-0.9455	-0.9869	-0.8998	-1.47	-1.4467	-1.0385			521.1	TRUE	Empty	endoribonuclease L-PSP [Campylobacter jejuni subsp. jejuni]	gi|756015475		13 kDa	TRUE			unknown	-0.2853	0.3816
789.1	TRUE	Empty	hypothetical protein PJ19_09365 (plasmid) [Campylobacter jejuni subsp. jejuni]	gi|756095551		47 kDa	TRUE	< 0.0001		unknown	0.1297	-0.3632	0.1857	0.2611	0.1133	-0.3131	-0.4156	0.1948	0.1337	0.825	-0.2172	0.5521	-3.0002	-2.5093	-3.5807	-2.7121	-3.0848	-2.3686	-2.7898	-2.7614	-2.6825	-2.4879	-2.7657	-2.4204			1232	TRUE	Empty	hypothetical protein PJ17_07630 [Campylobacter jejuni subsp. jejuni]	gi|756010795		15 kDa	TRUE			unknown	-0.8599	0
1006.1	TRUE	Empty	permease [Campylobacter jejuni subsp. jejuni]	gi|756010889 (+1)		36 kDa	TRUE	< 0.0001		unknown	0.7985	-1.2423	0.6932	-0.9514	-0.4563	0.3338	-1.3848	-0.101	0	0.2548	0	-1.837	0.651	2.725	0.6789	1.9821	1.1107	0.9805	4.8079	6.8518	4.2857	5.825	5.9484	4.064			1231	TRUE	Empty	tRNA (guanine-N1)-methyltransferase [Campylobacter jejuni subsp. jejuni]	gi|756010021 (+3)		27 kDa				unknown	0.1146	-0.093
521.1	TRUE	Empty	endoribonuclease L-PSP [Campylobacter jejuni subsp. jejuni]	gi|756015475		13 kDa	TRUE	< 0.0001		unknown	-0.3441	-0.578	0.1723	0.5587	0.3838	0.3656	0.048	0.7149	0.8266	0.1226	-0.4569	0.239	1.9873	2.8019	2.2998	3.9109	1.8992	3.8339	-1.3273	-1.8673	-0.6118	0	0	0			1233	TRUE	Empty	hypothetical protein PJ17_07940 [Campylobacter jejuni subsp. jejuni]	gi|756010855		16 kDa				unknown	3.40282e+38	0
1232	TRUE	Empty	hypothetical protein PJ17_07630 [Campylobacter jejuni subsp. jejuni]	gi|756010795		15 kDa	TRUE	0.00039		unknown	-0.2111	-0.0171	-0.1569	0.4579	0.0304	-0.1056	-1.7123	0	-0.4575	-0.4521	-0.2464	-0.9466	-0.1201	-0.2559	-0.2291	-1.1646	-0.6351	0.067	3.8407	2.5512	3.1529	3.2028	3.2089	3.536			504.1	TRUE	Empty	threonine dehydratase [Campylobacter jejuni subsp. jejuni]	gi|756010120 (+2)		44 kDa	TRUE			unknown	0.1913	-0.0462
1231	TRUE	Empty	tRNA (guanine-N1)-methyltransferase [Campylobacter jejuni subsp. jejuni]	gi|756010021 (+3)		27 kDa		0.00037		unknown	-0.0104	0.1589	0.0743	-0.1174	-0.0035	0.0275	0.0493	-0.1584	-0.0996	-0.1963	0.0243	-0.191	-0.157	-0.1079	-0.0078	-0.6356	-0.0049	-0.4605	-0.3201	-0.59	-0.3935	-0.2492	-0.3594	-0.0532			133.2	TRUE	Empty	hypothetical protein PJ17_04800 [Campylobacter jejuni subsp. jejuni]	gi|756010262		42 kDa	TRUE			unknown	-0.0988	-0.2381
1233	TRUE	Empty	hypothetical protein PJ17_07940 [Campylobacter jejuni subsp. jejuni]	gi|756010855		16 kDa		< 0.0001		unknown	3.40282e+38	3.40282e+38	3.40282e+38	0	0	0	3.40282e+38	0	3.40282e+38	3.40282e+38	0	0	3.40282e+38	3.40282e+38	0	0	3.40282e+38	3.40282e+38	3.40282e+38	3.40282e+38	3.40282e+38	3.40282e+38	3.40282e+38	3.40282e+38			534.1	TRUE	Empty	ABC transporter ATP-binding protein [Campylobacter jejuni subsp. jejuni]	gi|756015184 (+2)		65 kDa	TRUE			unknown	0.0367	0.1509
504.1	TRUE	Empty	threonine dehydratase [Campylobacter jejuni subsp. jejuni]	gi|756010120 (+2)		44 kDa	TRUE	< 0.0001		unknown	0.0323	-0.0338	-0.0379	0.0858	-0.024	-0.1302	0.2971	0.0595	0.0796	0.0207	0.0337	0.2125	-1.3965	-1.5275	-1.5112	-1.5924	-1.4981	-0.8848	-0.0497	0.0499	-0.0341	-0.0591	-0.0439	0.0465			470.2	TRUE	Empty	nicotinate phosphoribosyltransferase [Campylobacter jejuni subsp. jejuni]	gi|756015458		17 kDa	TRUE			unknown	-0.0129	-0.0346
133.2	TRUE	Empty	hypothetical protein PJ17_04800 [Campylobacter jejuni subsp. jejuni]	gi|756010262		42 kDa	TRUE	< 0.0001		unknown	-0.2025	-0.0001	0.095	-0.2894	-0.0634	-0.0246	-0.1769	-0.3163	-0.1395	-0.1109	-0.2129	0.0954	0.6572	0.4123	0.3678	0.5185	0.1316	0.2441	1.7663	1.7523	1.6819	1.8288	1.7757	1.855			514.1	TRUE	Empty	phosphoheptose isomerase [Campylobacter jejuni subsp. jejuni]	gi|756090906 (+1)		20 kDa	TRUE			unknown	0.2892	-0.0683
534.1	TRUE	Empty	ABC transporter ATP-binding protein [Campylobacter jejuni subsp. jejuni]	gi|756015184 (+2)		65 kDa	TRUE	< 0.0001		unknown	-0.0494	-0.0137	0.0122	-0.0328	0.0326	0.094	-0.1384	-0.0242	-0.2863	-0.2403	-0.2849	-0.1763	0.4166	1.329	0.4177	0.4078	0.4153	0.3989	-0.2805	-0.6114	-0.172	-0.3755	-0.4609	-0.2446			189.1	TRUE	Empty	ferrous iron transporter A [Campylobacter jejuni subsp. jejuni]	gi|756091087 (+1)		46 kDa	TRUE			unknown	0.0649	-0.2138
470.2	TRUE	Empty	nicotinate phosphoribosyltransferase [Campylobacter jejuni subsp. jejuni]	gi|756015458		17 kDa	TRUE	0.46		unknown	0.029	-0.0283	0.2624	-0.1834	-0.3947	-0.211	0.1527	0.131	0.2042	0.0864	0.0336	-0.097	2.0476	1.6964	1.2469	2.2616	2.0397	1.5453	0.6341	0.7589	0.6829	0.7989	0.774	0.7817			763.1	TRUE	Empty	chlorohydrolase [Campylobacter jejuni subsp. jejuni]	gi|756089798 (+1)		47 kDa	TRUE			unknown	0.1641	0.1296
514.1	TRUE	Empty	phosphoheptose isomerase [Campylobacter jejuni subsp. jejuni]	gi|756090906 (+1)		20 kDa	TRUE	< 0.0001		unknown	-0.1658	0.004	-0.243	0.145	-0.0518	0.3914	0.321	-0.0365	-0.0045	-0.175	0.1522	0.1062	-2.0073	-1.9054	-1.7957	-2.0235	-1.7861	-2.1247	-1.42	-1.6322	-1.434	-1.9739	-1.9917	-2.1034			727.2	TRUE	Empty	hypothetical protein PJ17_00765 [Campylobacter jejuni subsp. jejuni]	gi|756009516		31 kDa	TRUE			unknown	0.0075	-0.2395
189.1	TRUE	Empty	ferrous iron transporter A [Campylobacter jejuni subsp. jejuni]	gi|756091087 (+1)		46 kDa	TRUE	0.00059		unknown	0.1151	-0.0643	-0.0807	0.052	-0.0621	-0.0426	0.1879	-0.0907	-0.0392	-0.0303	0.1833	0.4812	0.1214	0.3399	0.1255	-0.5325	-0.2854	-0.2555	-0.1889	-0.1747	0.0224	0.104	-0.0673	0.003			147.1	TRUE	Empty	phosphoribosylaminoimidazole-succinocarboxamide synthase [Campylobacter jejuni subsp. jejuni]	gi|756090265 (+1)		27 kDa	TRUE			unknown	-0.0277	0.0397
763.1	TRUE	Empty	chlorohydrolase [Campylobacter jejuni subsp. jejuni]	gi|756089798 (+1)		47 kDa	TRUE	< 0.0001		unknown	0.1162	0.05	-0.1008	-0.1219	0.1358	-0.2383	0.1752	0.1407	0.0872	-0.1227	-0.1296	0.0094	-1.4951	-1.3663	-0.8892	-1.6394	-2.1083	-1.6578	-0.4009	-0.548	-0.1321	-0.208	-0.269	-0.0061			1243	TRUE	Empty	hypothetical protein PJ17_05080 [Campylobacter jejuni subsp. jejuni]	gi|756010312		35 kDa				unknown	-0.4701	-0.49
727.2	TRUE	Empty	hypothetical protein PJ17_00765 [Campylobacter jejuni subsp. jejuni]	gi|756009516		31 kDa	TRUE	< 0.0001		unknown	0.0119	-0.1192	0.3101	0.0089	0.0329	-0.2137	0.2064	-0.0406	0.1856	0.2589	0.315	0.4429	-0.9154	-0.6734	-1.1535	-0.9724	-1.1221	-0.7928	-0.2743	-0.3376	-0.3734	-0.3017	-0.0677	0.6181			1246	TRUE	Empty	Clp protease ClpS [Campylobacter jejuni subsp. jejuni]	gi|756010426 (+3)		11 kDa	TRUE			unknown	-0.041	0.0111
147.1	TRUE	Empty	phosphoribosylaminoimidazole-succinocarboxamide synthase [Campylobacter jejuni subsp. jejuni]	gi|756090265 (+1)		27 kDa	TRUE	< 0.0001		unknown	-0.0271	0.0432	0.0106	0.005	0.0274	-0.0801	-0.0821	-0.0147	-0.0839	-0.0486	-0.0163	-0.0494	-0.08	0.1368	-0.1403	-0.2133	-0.0062	0.0267	0.2268	0.2461	0.2448	0.348	0.2365	0.2747			273.2	TRUE	Empty	50S ribosomal protein L10 [Campylobacter jejuni subsp. jejuni]	gi|756009817		18 kDa	TRUE			unknown	0.0898	-0.067
1243	TRUE	Empty	hypothetical protein PJ17_05080 [Campylobacter jejuni subsp. jejuni]	gi|756010312		35 kDa		< 0.0001		unknown	0.3016	0.1058	0.1825	0.1344	-0.281	-0.3749	-0.7238	-0.7437	-1.0467	-0.0867	0.0527	0.2455	0.245	0.4341	0.3976	0.4121	0.0812	0.9263	3.3572	4.5276	4.0439	4.5859	3.988	3.964			1241	TRUE	Empty	hypothetical protein PJ17_02825 [Campylobacter jejuni subsp. jejuni]	gi|756009903		21 kDa	TRUE			unknown	-0.0224	-0.0171
1246	TRUE	Empty	Clp protease ClpS [Campylobacter jejuni subsp. jejuni]	gi|756010426 (+3)		11 kDa	TRUE	< 0.0001		unknown	0.0322	0.0889	-0.1008	0	-0.0823	-0.0141	-0.0859	-0.0338	0.0737	-0.0279	-0.143	-0.0118	0.229	0.1839	0.2628	0.3749	0.3074	0.366	0.2287	0.2278	0.2945	0.2703	0.2143	0.1714			1245	TRUE	Empty	NADH-quinone oxidoreductase subunit M [Campylobacter jejuni subsp. jejuni]	gi|756010896		56 kDa				unknown	0.1013	-0.0814
273.2	TRUE	Empty	50S ribosomal protein L10 [Campylobacter jejuni subsp. jejuni]	gi|756009817		18 kDa	TRUE	0.011		unknown	-0.1607	0.3211	-0.1471	-0.2134	-0.2194	-0.022	0.2272	0.0704	0.1117	-0.0631	-0.0124	-0.1142	0.6931	0.0548	0.4727	0.6392	0.6663	0.3948	0.7487	1.1377	0.934	0.977	0.8209	0.8928			537.2	TRUE	Empty	peptidylprolyl isomerase [Campylobacter jejuni subsp. jejuni]	gi|756090927 (+1)		18 kDa	TRUE			unknown	-0.1739	0.3528
1241	TRUE	Empty	hypothetical protein PJ17_02825 [Campylobacter jejuni subsp. jejuni]	gi|756009903		21 kDa	TRUE	0.18		unknown	-0.0783	0.0663	0.0981	0.0713	-0.7994	0.1022	0.0472	0.0524	-0.0642	-0.0472	0.0739	0.8471	0.014	0.1206	0.1175	0.1584	-0.8104	0.2765	0.1101	-0.0154	-0.2515	-0.6781	0.8619	-0.8537			1242	TRUE	Empty	DNA methylase [Campylobacter jejuni subsp. jejuni]	gi|756010054		74 kDa	TRUE			unknown	0	3.40282e+38
1245	TRUE	Empty	NADH-quinone oxidoreductase subunit M [Campylobacter jejuni subsp. jejuni]	gi|756010896		56 kDa		0.0001		unknown	-0.0944	-0.0454	-0.1538	0.0067	0.2076	0.1259	-0.0381	-0.2208	-0.3732	-0.2	0.0192	-0.0399	-0.1519	-0.0108	-0.1763	-0.4353	-0.3424	-0.3979	1.2028	1.0817	1.0504	-0.0395	0.0555	-0.011			398.1	TRUE	Empty	glutamate synthase [Campylobacter jejuni subsp. jejuni]	gi|756089745 (+1)		53 kDa	TRUE			unknown	0.9686	-0.8832
537.2	TRUE	Empty	peptidylprolyl isomerase [Campylobacter jejuni subsp. jejuni]	gi|756090927 (+1)		18 kDa	TRUE	0.11		unknown	1.2429	0.852	-0.386	-0.2382	0.5247	-0.0934	0.0168	0.5435	1.1402	-0.0043	0.7037	0.8477	-2.545	-2.4454	-1.1621	-1.9616	-1.8263	-1.0745	-2.094	-2.1861	-1.5258	-1.0437	-1.4457	-0.9327			481.1	TRUE	Empty	ATPase AAA [Campylobacter jejuni subsp. jejuni]	gi|756009722 (+2)		66 kDa	TRUE			unknown	0.0966	0.0316
1242	TRUE	Empty	DNA methylase [Campylobacter jejuni subsp. jejuni]	gi|756010054		74 kDa	TRUE	< 0.0001		unknown	0.267	-0.1502	0.1694	-0.4343	0.0838	0	0	0.4959	0	0.2338	-0.6062	0	1.1973	1.7377	1.4591	2.1583	1.5657	0	3.7276	4.932	3.394	4.6452	4.95	0			104.2	TRUE	Empty	chemotaxis protein [Campylobacter jejuni subsp. jejuni]	gi|756010429		48 kDa	TRUE			unknown	-0.4086	-0.0253
398.1	TRUE	Empty	glutamate synthase [Campylobacter jejuni subsp. jejuni]	gi|756089745 (+1)		53 kDa	TRUE	< 0.0001		unknown	-0.2506	-0.0813	-0.3709	0.464	-0.0667	-0.0772	1.7374	-0.1145	0.0004	0.0796	0.4513	1.4233	-0.5674	-0.4522	0.0787	-1.1848	-0.999	-0.9886	-0.0518	-0.6331	-0.8437	-0.7456	-0.8675	-0.7706			95.1	TRUE	Empty	pyridine nucleotide-disulfide oxidoreductase [Campylobacter jejuni subsp. jejuni]	gi|756014661 (+2)		34 kDa	TRUE			unknown	-0.0719	-0.0128
481.1	TRUE	Empty	ATPase AAA [Campylobacter jejuni subsp. jejuni]	gi|756009722 (+2)		66 kDa	TRUE	< 0.0001		unknown	-0.0405	0.0114	0.044	-0.0916	0.0582	0.0523	0.0799	0.0149	-0.1253	-0.1393	0.1043	-0.0739	0.0856	0.1171	0.153	-0.1473	-0.1991	-0.236	0.3955	0.1712	0.1924	0.3726	0.4563	0.2501			594.1	TRUE	Empty	glycosyl transferase family 1 [Campylobacter jejuni subsp. jejuni]	gi|756015179 (+2)		43 kDa	TRUE			unknown	-0.0733	0.0844
104.2	TRUE	Empty	chemotaxis protein [Campylobacter jejuni subsp. jejuni]	gi|756010429		48 kDa	TRUE	< 0.0001		unknown	0.0591	0.1283	-0.0453	-0.0796	0.0601	-0.3387	-0.5733	-0.19	-0.1984	-0.0922	-0.213	-0.1763	-0.5376	-0.767	-0.3379	-0.2627	-0.628	-0.1279	0.705	1.2518	1.5224	1.3917	1.1941	1.3487			393.1	TRUE	Empty	peptide chain release factor 2 [Campylobacter jejuni subsp. jejuni]	gi|756015530 (+2)		41 kDa	TRUE			unknown	-0.0215	-0.0434
95.1	TRUE	Empty	pyridine nucleotide-disulfide oxidoreductase [Campylobacter jejuni subsp. jejuni]	gi|756014661 (+2)		34 kDa	TRUE	< 0.0001		unknown	-0.1669	0.0633	0.016	0.1014	-0.0476	-0.001	-0.1071	-0.048	-0.0427	0.0642	-0.0086	-0.0299	0.4433	0.481	0.5642	0.6081	0.8113	0.5646	0.2801	0.1925	0.0181	0.13	0.1581	0.1824			200.1	TRUE	Empty	prolyl-tRNA synthetase [Campylobacter jejuni subsp. jejuni]	gi|756015789		64 kDa	TRUE			unknown	0.0592	-0.0599
594.1	TRUE	Empty	glycosyl transferase family 1 [Campylobacter jejuni subsp. jejuni]	gi|756015179 (+2)		43 kDa	TRUE	< 0.0001		unknown	-0.112	-0.0726	-0.044	0.179	-0.016	0.1215	-0.2372	-0.0795	-0.1836	-0.175	-0.1271	-0.3298	0.1862	0.5673	0.3214	0.1854	0.1969	-0.0173	-0.9412	-1.0506	-1.0326	-1.4393	-1.6056	-1.3985			147.2	TRUE	Empty	phosphoribosylaminoimidazole-succinocarboxamide synthase [Campylobacter jejuni subsp. jejuni]	gi|756014618		27 kDa	TRUE			unknown	-0.2115	0.0635
393.1	TRUE	Empty	peptide chain release factor 2 [Campylobacter jejuni subsp. jejuni]	gi|756015530 (+2)		41 kDa	TRUE	< 0.0001		unknown	0.0478	0.043	-0.0684	-0.1068	0.3249	-0.079	0.1174	0.0955	0.0712	0.2541	0.3145	0.0275	-0.3897	-0.5056	-0.4165	-0.263	-0.5756	-0.4688	-0.8359	-0.6997	-0.7365	-0.8128	-0.5095	-0.908			1248	TRUE	Empty	hydrolase [Campylobacter jejuni subsp. jejuni]	gi|756009484 (+3)		20 kDa	TRUE			unknown	0.0876	0.0211
200.1	TRUE	Empty	prolyl-tRNA synthetase [Campylobacter jejuni subsp. jejuni]	gi|756015789		64 kDa	TRUE	< 0.0001		unknown	-0.1326	-0.1173	-0.0411	0.0733	-0.1009	0.113	0.0482	-0.0708	-0.0136	0.1146	-0.0155	-0.249	0.8802	1.0805	0.9945	0.9679	0.8203	0.9178	0.2043	0.1084	0.1679	0.1165	0.1843	0.0658			1250	TRUE	Empty	type VI secretion protein VgrG [Campylobacter jejuni subsp. jejuni]	gi|756010324		95 kDa	TRUE			unknown	-0.4215	0.1691
147.2	TRUE	Empty	phosphoribosylaminoimidazole-succinocarboxamide synthase [Campylobacter jejuni subsp. jejuni]	gi|756014618		27 kDa	TRUE	< 0.0001		unknown	-0.0225	0.0804	0.0525	-0.0285	0.0189	-0.1267	-0.2054	0.0695	0.0401	0.0356	-0.093	-0.0328	0.5498	0.7394	0.5034	0.7097	0.7602	0.7197	0.2705	0.2355	0.2852	0.4323	0.2779	0.4591			441.1	TRUE	Empty	leucine/isoleucine/valine transporter ATP-binding subunit [Campylobacter jejuni subsp. jejuni]	gi|756015070 (+2)		29 kDa	TRUE			unknown	-0.1308	0.0247
1248	TRUE	Empty	hydrolase [Campylobacter jejuni subsp. jejuni]	gi|756009484 (+3)		20 kDa	TRUE	< 0.0001		unknown	-0.0009	-0.0279	-0.0115	0.0702	-0.018	-0.0945	0.06	-0.0064	-0.0848	-0.0931	-0.0363	-0.1343	-0.724	-0.5891	-0.5936	-0.8667	-0.5867	-0.7708	-0.7565	-0.951	-0.9613	-0.8079	-0.9276	-0.9615			1249	TRUE	Empty	shikimate kinase [Campylobacter jejuni subsp. jejuni]	gi|756009731 (+2)		19 kDa	TRUE			unknown	-0.0582	0.1397
1250	TRUE	Empty	type VI secretion protein VgrG [Campylobacter jejuni subsp. jejuni]	gi|756010324		95 kDa	TRUE	< 0.0001		unknown	-0.1533	0.0737	0.0549	0.6731	-0.1137	-0.7428	-0.8723	-0.2817	0.0479	-0.258	-1.2252	-0.9377	0.4733	0.1672	0.301	-0.3921	0.2876	1.0499	3.7841	2.7634	3.4273	4.0449	4.1766	3.0534			1251	TRUE	Empty	UDP-galactose phosphate transferase [Campylobacter jejuni subsp. jejuni]	gi|756010442 (+3)		23 kDa				unknown	-0.0455	0.101
441.1	TRUE	Empty	leucine/isoleucine/valine transporter ATP-binding subunit [Campylobacter jejuni subsp. jejuni]	gi|756015070 (+2)		29 kDa	TRUE	< 0.0001		unknown	-0.0719	-0.1077	-0.101	0.0562	0.2024	0.0282	-0.1607	-0.0053	-0.0242	-0.2145	0.1662	-0.0026	0.119	0.365	0.2069	0.123	-0.0844	0.5181	0.0156	-0.1136	-0.1274	0.0405	-0.0415	0.0634			1252	TRUE	Empty	thioredoxin [Campylobacter jejuni subsp. jejuni]	gi|756015725 (+2)		18 kDa	TRUE			unknown	0.0647	-0.0328
1249	TRUE	Empty	shikimate kinase [Campylobacter jejuni subsp. jejuni]	gi|756009731 (+2)		19 kDa	TRUE	0.36		unknown	0.0069	0.1198	-0.0015	0.0482	0.0058	-0.3514	-0.1261	0.0719	-0.1028	-0.0991	-0.1018	-0.1062	-0.0654	-0.1488	-0.0434	-0.2365	0.1667	0.2624	0.0811	0.1334	0.0172	0.3486	-0.03	0.3401			1254	TRUE	Empty	proline:sodium symporter PutP [Campylobacter jejuni subsp. jejuni]	gi|756010838 (+3)		53 kDa	TRUE			unknown	-0.0405	0.0357
1251	TRUE	Empty	UDP-galactose phosphate transferase [Campylobacter jejuni subsp. jejuni]	gi|756010442 (+3)		23 kDa		0.00026		unknown	-0.2795	-0.0506	0.0089	0.1086	0.0425	0.1897	-0.1186	0.0279	-0.3416	-0.114	-0.112	-0.0162	0.3558	0.7273	0.1978	-0.1008	0.0158	0.089	-0.0639	-0.019	-0.2365	-0.0428	-0.1819	-0.3027			1078.1	TRUE	Empty	HmcD domain-containing protein (plasmid) [Campylobacter jejuni subsp. jejuni]	gi|756095502 (+1)		31 kDa	TRUE			unknown	-0.3771	-0.1152
1252	TRUE	Empty	thioredoxin [Campylobacter jejuni subsp. jejuni]	gi|756015725 (+2)		18 kDa	TRUE	< 0.0001		unknown	-0.2192	0.4151	-0.1426	-0.0265	-0.0845	0.0171	0.1551	0.0576	0.0342	0.1106	0.2194	-0.014	0.4424	-0.4496	0.3204	0.2806	0.4331	0.3348	1.8785	2.0159	1.447	1.6038	1.6862	1.2532			180.2	TRUE	Empty	ribonucleotide-diphosphate reductase subunit beta [Campylobacter jejuni subsp. jejuni]	gi|756009583		40 kDa	TRUE			unknown	-0.1279	0.0527
1254	TRUE	Empty	proline:sodium symporter PutP [Campylobacter jejuni subsp. jejuni]	gi|756010838 (+3)		53 kDa	TRUE	< 0.0001		unknown	0.0073	-0.3116	0.0279	0.0037	0.0429	0.1165	-0.2877	-0.2115	-0.6301	-0.184	-0.1953	-0.1852	-0.1496	0.1962	-0.1544	-0.1749	-0.7481	-0.4317	1.0234	0.5483	1.0485	0.8519	0.5293	0.9251			205.2	TRUE	Empty	membrane protein [Campylobacter jejuni subsp. jejuni]	gi|756009621		40 kDa	TRUE			unknown	-0.1329	-0.0885
1078.1	TRUE	Empty	HmcD domain-containing protein (plasmid) [Campylobacter jejuni subsp. jejuni]	gi|756095502 (+1)		31 kDa	TRUE	< 0.0001		unknown	-0.4607	0.052	-0.0584	0.8546	0.0096	-0.5866	-1.115	-0.8531	-0.7459	-0.8016	-0.1883	-0.699	-3.6121	-3.7464	-3.6595	-4.8747	-5.0139	-3.7242	-4.0598	-3.8859	-4.099	-4.8289	-4.174	-3.8844			233.1	TRUE	Empty	anthranilate synthase [Campylobacter jejuni subsp. jejuni]	gi|756009692 (+2)		60 kDa	TRUE			unknown	0.0236	-0.0213
180.2	TRUE	Empty	ribonucleotide-diphosphate reductase subunit beta [Campylobacter jejuni subsp. jejuni]	gi|756009583		40 kDa	TRUE	< 0.0001		unknown	0.0451	-0.0365	-0.3509	-0.0283	-0.0365	0.2622	-0.1811	-0.0005	-0.0168	-0.0041	-0.3133	0.0076	0.13	0.363	0.2196	0.2799	0.1996	-0.0009	0.5433	0.3303	0.9443	0.7857	0.6869	0.6905			40.1	TRUE	Empty	pyruvate kinase [Campylobacter jejuni subsp. jejuni]	gi|756009736		54 kDa	TRUE			unknown	-0.0665	-0.0012
205.2	TRUE	Empty	membrane protein [Campylobacter jejuni subsp. jejuni]	gi|756009621		40 kDa	TRUE	< 0.0001		unknown	-0.0543	-0.1672	-0.166	-0.0702	0.162	0.017	-0.1756	-0.1312	-0.2726	-0.2281	-0.1763	0.1766	0.1709	0.4486	0.2876	0.2655	-0.1844	0.0918	0.8612	0.9023	1.0531	0.9727	0.5831	1.0027			474.2	TRUE	Empty	SAM-dependent methlyltransferase [Campylobacter jejuni subsp. jejuni]	gi|756010660		35 kDa	TRUE			unknown	-0.1178	0.0603
233.1	TRUE	Empty	anthranilate synthase [Campylobacter jejuni subsp. jejuni]	gi|756009692 (+2)		60 kDa	TRUE	< 0.0001		unknown	-0.1007	0.0379	-0.0216	0.0563	0.0674	0.0422	0.0442	-0.0006	-0.011	-0.0286	0.1481	0.0652	-0.1371	-0.2261	-0.0415	-0.0766	0.089	-0.1218	-0.5255	-0.5372	-0.5273	-1.0802	-0.9851	-0.8132			185.1	TRUE	Empty	sodium:proton antiporter [Campylobacter jejuni subsp. jejuni]	gi|756010935 (+2)		40 kDa	TRUE			unknown	0.0798	-0.0262
40.1	TRUE	Empty	pyruvate kinase [Campylobacter jejuni subsp. jejuni]	gi|756009736		54 kDa	TRUE	< 0.0001		unknown	0.0755	-0.1147	-0.0077	-0.0915	-0.0521	0.0678	-0.1423	-0.0769	-0.1603	0.0076	-0.241	0.0374	0.0508	0.6176	0.3122	0.3352	0.1987	0.3577	0.5369	0.617	0.222	0.6276	0.5066	0.6695			307.1	TRUE	Empty	hypothetical protein PJ18_01925 [Campylobacter jejuni subsp. jejuni]	gi|756014510 (+2)		37 kDa	TRUE			unknown	-0.035	-0.0314
474.2	TRUE	Empty	SAM-dependent methlyltransferase [Campylobacter jejuni subsp. jejuni]	gi|756010660		35 kDa	TRUE	< 0.0001		unknown	0.0202	0.1416	0.0724	0.0807	-0.2158	-0.1891	-0.2713	-0.0933	-0.2083	-0.0355	-0.3532	-0.0148	-0.2383	-0.0661	0.1785	-0.4828	-0.23	-0.1607	1.328	1.7001	1.1102	1.4087	1.4864	1.6175			179.2	TRUE	Empty	hypothetical protein PJ18_07245 [Campylobacter jejuni subsp. jejuni]	gi|756015500		90 kDa	TRUE			unknown	0.1394	-0.0628
185.1	TRUE	Empty	sodium:proton antiporter [Campylobacter jejuni subsp. jejuni]	gi|756010935 (+2)		40 kDa	TRUE	< 0.0001		unknown	0.0749	0.0461	0.0228	-0.0961	0.0095	-0.0116	0.0838	-0.0222	0.0022	-0.0132	-0.0645	0.0513	-0.452	-0.6173	-0.5747	-0.5878	-0.7	-0.4633	-0.0327	-0.1021	0.0861	-0.116	-0.0552	0.0073			39.2	TRUE	Empty	peptidylprolyl isomerase [Campylobacter jejuni subsp. jejuni]	gi|756014697		31 kDa	TRUE			unknown	0.0654	-0.0843
307.1	TRUE	Empty	hypothetical protein PJ18_01925 [Campylobacter jejuni subsp. jejuni]	gi|756014510 (+2)		37 kDa	TRUE	< 0.0001		unknown	-0.0576	0.0189	-0.0282	0.0001	0.0926	0.034	-0.0348	-0.0311	-0.1999	-0.0841	0.0027	0.3459	-0.1093	0.1345	-0.0358	-0.1221	-0.2562	-0.0915	-0.7116	-1.1	-0.6958	-1.158	-1.6934	-1.1166			642.1	TRUE	Empty	ATP synthase F0F1 subunit epsilon [Campylobacter jejuni subsp. jejuni]	gi|756009473 (+1)		14 kDa	TRUE			unknown	-0.4209	-0.1897
179.2	TRUE	Empty	hypothetical protein PJ18_07245 [Campylobacter jejuni subsp. jejuni]	gi|756015500		90 kDa	TRUE	< 0.0001		unknown	-0.0054	-0.0625	-0.0121	-0.002	0.0723	-0.0844	0.1481	-0.0541	-0.1492	0.0412	0.0602	0.0111	0.8009	0.9728	0.8613	0.8825	0.7765	0.9156	-2.1367	-2.4033	-2.4225	-2.3338	-2.745	-2.5031			1256	TRUE	Empty	NADH-quinone oxidoreductase [Campylobacter jejuni subsp. jejuni]	gi|756010901 (+3)		37 kDa				unknown	0.0625	0.031
39.2	TRUE	Empty	peptidylprolyl isomerase [Campylobacter jejuni subsp. jejuni]	gi|756014697		31 kDa	TRUE	< 0.0001		unknown	0.1636	-0.0091	-0.0234	0.0672	-0.2111	-0.2084	0.065	-0.0847	0.0487	-0.0406	-0.0524	0.0495	0.4768	0.2221	0.5308	0.2721	0.3046	0.4117	0.2225	0.3388	0.1985	0.2462	0.2288	0.2362			1255	TRUE	Empty	membrane protein [Campylobacter jejuni subsp. jejuni]	gi|756009764 (+3)		37 kDa				unknown	-0.1725	-0.0426
642.1	TRUE	Empty	ATP synthase F0F1 subunit epsilon [Campylobacter jejuni subsp. jejuni]	gi|756009473 (+1)		14 kDa	TRUE	< 0.0001		unknown	-0.0674	0.3842	-0.0038	-0.6875	-1.0206	-0.487	-0.1888	0.0425	0.5228	0.0384	0.0097	0.0108	2.7067	2.3432	2.6816	2.8468	2.7037	3.0215	2.398	2.0309	2.465	2.2477	2.5129	2.7816			1257	TRUE	Empty	deoxyribonuclease [Campylobacter jejuni subsp. jejuni]	gi|756090457 (+1)		26 kDa	TRUE			unknown	0.1114	-0.0157
1256	TRUE	Empty	NADH-quinone oxidoreductase [Campylobacter jejuni subsp. jejuni]	gi|756010901 (+3)		37 kDa		< 0.0001		unknown	-0.0942	-0.0443	0.0605	-0.0927	0.0145	0.0948	-0.1291	-0.1606	-0.4264	-0.2846	-0.1349	-0.1228	-0.5364	-0.2446	-0.6673	0.5926	-0.4361	-0.6193	0.2141	0.0953	0.056	-0.083	-0.1519	-0.1429			1263	TRUE	Empty	Q02388-2|CO7A1_HUMAN-DECOY	Q02388-2|CO7A1_HUMAN-DECOY		?	TRUE			unknown	0	0.0108
1255	TRUE	Empty	membrane protein [Campylobacter jejuni subsp. jejuni]	gi|756009764 (+3)		37 kDa		< 0.0001		unknown	-0.0091	0.0777	-0.0252	-0.0205	0.058	-0.1618	0.1301	0.26	0.2615	0.1975	0.7285	0.3501	-0.2418	-0.2158	-0.1761	-0.098	-0.2196	-0.4252	-0.4585	-0.643	-0.7344	-0.4921	-0.5792	0.0026			1262	TRUE	Empty	Isoform 2 of Ryanodine receptor 3 OS=Homo sapiens GN=RYR3	Q15413-2|RYR3_HUMAN (+1)		?	TRUE			unknown	0	0
1257	TRUE	Empty	deoxyribonuclease [Campylobacter jejuni subsp. jejuni]	gi|756090457 (+1)		26 kDa	TRUE	< 0.0001		unknown	0.0579	-0.104	0.1495	0.0783	-0.1782	0.0376	0.1514	0.0243	-0.1081	0.166	0.0885	-0.1006	-2.3239	-2.3779	-2.7753	-2.7971	-2.4381	-2.5435	-2.5285	-2.1712	-2.6483	-2.3765	-2.1121	-2.9323			42.2	TRUE	Empty	cysteine desulfurase [Campylobacter jejuni subsp. jejuni]	gi|756009592		43 kDa	TRUE			unknown	-0.0856	-0.1432
1263	TRUE	Empty	Q02388-2|CO7A1_HUMAN-DECOY	Q02388-2|CO7A1_HUMAN-DECOY		?	TRUE	0.099		unknown	0.1377	0	0	0.0219	-0.1871	0	0	0.0436	0	0	0.2108	-0.463	-0.6852	0	0	0.0961	0.3692	0	1.9154	0	0	2.0167	4.1456	0			293.2	TRUE	Empty	amino acid ABC transporter substrate-binding protein [Campylobacter jejuni subsp. jejuni]	gi|756014889		29 kDa	TRUE			unknown	-0.3257	0.079
1262	TRUE	Empty	Isoform 2 of Ryanodine receptor 3 OS=Homo sapiens GN=RYR3	Q15413-2|RYR3_HUMAN (+1)		?	TRUE	0.42		unknown	0	0	0	0	-0.0034	0	0	0	0	0	0	0.1914	0	0	0	0	0.6087	0	0	0	0	0	0.2563	0			676.1	TRUE	Empty	GTPase CgtA [Campylobacter jejuni subsp. jejuni]	gi|756089825 (+1)		39 kDa	TRUE			unknown	-0.0132	0.0075
42.2	TRUE	Empty	cysteine desulfurase [Campylobacter jejuni subsp. jejuni]	gi|756009592		43 kDa	TRUE	< 0.0001		unknown	-0.0564	-0.1015	-0.0982	-0.1869	0.1952	0.2471	-0.1295	-0.1871	0.0738	-0.0444	-0.0714	0.1331	-0.0096	-0.3392	-0.0931	0.2711	-0.4053	-0.2441	0.4446	0.5446	0.2708	0.5307	-0.0163	0.3461			13.1	TRUE	Empty	chemotaxis protein CheA [Campylobacter jejuni subsp. jejuni]	gi|756089994 (+1)		85 kDa	TRUE			unknown	-0.0314	-0.0305
293.2	TRUE	Empty	amino acid ABC transporter substrate-binding protein [Campylobacter jejuni subsp. jejuni]	gi|756014889		29 kDa	TRUE	< 0.0001		unknown	-0.0796	-0.1477	-0.0447	-0.166	0.133	0.169	-0.1238	0.2809	0.4172	0.1605	0.1437	0.2047	1.5165	0.4601	0.9619	0.8607	0.6396	0.5317	-0.111	-0.1927	0.0305	0.1528	-0.0188	0.1456			405.2	TRUE	Empty	glycosyl transferase family 1 [Campylobacter jejuni subsp. jejuni]	gi|756010447		41 kDa	TRUE			unknown	0.0713	-0.5002
676.1	TRUE	Empty	GTPase CgtA [Campylobacter jejuni subsp. jejuni]	gi|756089825 (+1)		39 kDa	TRUE	< 0.0001		unknown	0.2929	-0.0073	-0.0107	0.0108	-0.2444	-0.0658	0.1843	0.205	0.1644	0.0957	-0.0912	0.5428	-0.0557	-0.1456	-0.0706	0.3923	-0.2903	-0.1427	0.1582	0.2192	0.2302	0.3004	0.4401	0.2496			508.1	TRUE	Empty	50S ribosomal protein L18 [Campylobacter jejuni subsp. jejuni]	gi|756015750 (+2)		13 kDa	TRUE			unknown	0.0771	0.0196
13.1	TRUE	Empty	chemotaxis protein CheA [Campylobacter jejuni subsp. jejuni]	gi|756089994 (+1)		85 kDa	TRUE	< 0.0001		unknown	-0.0978	0.024	0.0443	0.0476	-0.0524	0.0388	0.0318	0.0327	0.0512	0.0649	0.1665	0.118	-0.3634	-0.3549	-0.5258	-0.3739	-0.5002	-0.2857	-0.0804	-0.3907	-0.1535	-0.1377	-0.1193	-0.1626			1268	TRUE	Empty	transcriptional regulator [Campylobacter jejuni subsp. jejuni]	gi|756090473 (+1)		24 kDa	TRUE			unknown	0.2147	-0.0258
405.2	TRUE	Empty	glycosyl transferase family 1 [Campylobacter jejuni subsp. jejuni]	gi|756010447		41 kDa	TRUE	< 0.0001		unknown	-0.0654	-0.0104	0.003	0.0868	-0.13	0.0735	-0.1676	-0.7392	-0.263	-0.2252	-0.1275	-0.3085	0.3644	0.8539	0.3235	-0.4489	0.0608	0.0474	0.8177	0.4817	0.2513	0.7462	1.0593	0.3858			1271	TRUE	Empty	preprotein translocase subunit SecG [Campylobacter jejuni subsp. jejuni]	gi|756009587 (+3)		13 kDa	TRUE			unknown	0.0371	0.1925
508.1	TRUE	Empty	50S ribosomal protein L18 [Campylobacter jejuni subsp. jejuni]	gi|756015750 (+2)		13 kDa	TRUE	< 0.0001		unknown	0.0388	0.1683	0.0224	-0.0304	-0.1483	-0.1334	0.2504	0.1929	0.1815	0.0873	0.1902	0.121	0.0264	-0.4821	-0.0118	0.0766	0.2573	-0.0463	-0.4883	-0.5255	-0.6841	-0.4414	-0.58	-0.012			1266	TRUE	Empty	tRNA methyltransferase [Campylobacter jejuni subsp. jejuni]	gi|756009910 (+3)		27 kDa	TRUE			unknown	-0.058	-0.0201
1268	TRUE	Empty	transcriptional regulator [Campylobacter jejuni subsp. jejuni]	gi|756090473 (+1)		24 kDa	TRUE	< 0.0001		unknown	-0.0994	0.0053	-0.1608	0.1571	-0.0958	0.2414	0.4867	0.2463	0.1873	0.0105	0.5157	0.239	-2.6092	-2.3927	-2.2395	-3.1082	-2.4271	-2.6638	-2.3039	-2.404	-2.1856	-2.5501	-2.6089	-2.7601			1267	TRUE	Empty	acetyltransferase [Campylobacter jejuni subsp. jejuni]	gi|756015117 (+2)		17 kDa	TRUE			unknown	-0.0309	-0.0367
[truncated: 1,665 more rows]
[truncated: 92 more columns]

## Sheet: data interpreted
CJIE4strains_combined_Genbankdatabases_usingambiguouspeptides_Oct19_15	Displaying:Log2 Fold Change			Reference	Reference	Reference	Reference	Reference	Reference				Treatment 1	Treatment 1	Treatment 1	Treatment 1	Treatment 1	Treatment 1				Treatment 2	Treatment 2	Treatment 2	Treatment 2	Treatment 2	Treatment 2				Treatment 3	Treatment 3	Treatment 3	Treatment 3	Treatment 3	Treatment 3				CJIE4strains_combined_Genbankdatabases_usingambiguouspeptides_Oct19_15	Displaying:Log2 Fold Change			Reference	Reference	Reference	Reference	Reference	Reference
[truncated: 2,354 more rows]
[truncated: 133 more columns]
