# Supplementary material for: Comparison of genomes and proteomes of four whole genome-sequenced Campylobacter jejuni from different phylogenetic backgrounds
Source: PLoS One. 2018 Jan 2;13(1):e0190836. doi: 10.1371/journal.pone.0190836 (PMC5749857; doi:10.1371/journal.pone.0190836)
Supplement: S4 Spreadsheet — (XLSX) [file pone.0190836.s004.xlsx]

## Sheet: 1-Description column names
GO enrichment with inclusion of only unique peptides in the analysis
The reference isolate is on the left of each pair, treatment is on the right.
* When selection= -1: Protein abundance in Treatment is significantly lower than that in Reference
* When selection= 1: Protein abundance in Treatment is significantly higher than that in Reference
* When selection= 0: Protein abundance is not significantly different between treatment and reference.
Comparison between 00-0949 vs 01-1512 did not report significant Gene Ontology functions
Name	Description
Selection column	Column that indicates which items are taken as 'selected' for the Fisher Exact test
Selection value	Value in the 'selection' column
Category column	Categorical column tested against the 'selection'
Category value	Term from this categorical column.
Total size	Total number of items used as a basis for the enrichment test.
Selection size	Number of items in the selection.
Category size	Number of items in the current category.
Intersection size	Intersection: Number of items that are in the current category as well as in the selection.
Enrichment factor	Enrichment factor = ((Intersection size)*(Total size))/((Selection size)*(Category size)); Values < 1 indicate depletion.
P value	P value resulting from the Fisher exact test.
Benj. Hoch. FDR	Benjamini Hochberg false discovery rate.

## Sheet: 2-Comparison.allregGO.categorie
This sheet summarizes comparisons of all the GO categories enriched by an enrichment factor of >2 or <0.5 using data from the other sheets. The intent is to clearly show what GO categories are consistently and characteristically up-regulated/down-regulated in each isolate or comparison in a more comprehensive way than is possible in the Tables within the manuscript. However, data pertaining to th…
Enrichment factor >2.0; enriched in the first isolate of each pair, depleted in the second						Enrichment factor <0.5; enriched in the second isolate of each pair, depleted in the first
0949.6200up	1512.6200up	0949.1597up	1512.1597up	6200.1597up		0949.6200down	1512.6200down	0949.1597down	1512.1597down	6200.1597down
		acid-amino acid ligase activity	acid-amino acid ligase activity
		adenyl nucleotide binding	adenyl nucleotide binding			adenyl nucleotide binding	adenyl nucleotide binding	adenyl nucleotide binding	adenyl nucleotide binding	adenyl nucleotide binding
		adenyl ribonucleotide binding	adenyl ribonucleotide binding			adenyl ribonucleotide binding	adenyl ribonucleotide binding	adenyl ribonucleotide binding	adenyl ribonucleotide binding	adenyl ribonucleotide binding
alcohol biosynthetic process	alcohol biosynthetic process	alcohol biosynthetic process	alcohol biosynthetic process
alcohol metabolic process	alcohol metabolic process	alcohol metabolic process	alcohol metabolic process
		amine biosynthetic process	amine biosynthetic process					amine biosynthetic process		amine biosynthetic process
		amine metabolic process	amine metabolic process			amine metabolic process	amine metabolic process	amine metabolic process		amine metabolic process
amino acid activation		amino acid activation	amino acid activation					amino acid activation	amino acid activation
		aminoacyl-tRNA ligase activity	aminoacyl-tRNA ligase activity					aminoacyl-tRNA ligase activity	aminoacyl-tRNA ligase activity
		aminoglycan biosynthetic process	aminoglycan biosynthetic process
		aminoglycan metabolic process	aminoglycan metabolic process
		ATP binding	ATP binding			ATP binding	ATP binding	ATP binding	ATP binding	ATP binding
		binding				binding	binding	binding	binding	binding
								biological regulation
						biosynthetic process	biosynthetic process	biosynthetic process	biosynthetic process	biosynthetic process
carbohydrate biosynthetic process	carbohydrate biosynthetic process	carbohydrate biosynthetic process	carbohydrate biosynthetic process
carbohydrate metabolic process	carbohydrate metabolic process	carbohydrate metabolic process	carbohydrate metabolic process					carbohydrate metabolic process
	carboxylic acid metabolic process	carboxylic acid biosynthetic process	carboxylic acid biosynthetic process			carboxylic acid biosynthetic process	carboxylic acid biosynthetic process	carboxylic acid biosynthetic process		carboxylic acid biosynthetic process
		carboxylic acid metabolic process	carboxylic acid metabolic process			carboxylic acid metabolic process	carboxylic acid metabolic process	carboxylic acid metabolic process		carboxylic acid metabolic process
		carboxy-lyase activity
		catalytic activity	catalytic activity			catalytic activity	catalytic activity	catalytic activity	catalytic activity	catalytic activity
						cation binding	cation binding	cation binding		cation binding
		cell division	cell division
		cell wall macromolecule biosynthetic process	cell wall macromolecule biosynthetic process
		cell wall macromolecule metabolic process	cell wall macromolecule metabolic process
		cell wall organization	cell wall organization
		cell wall organization or biogenesis	cell wall organization or biogenesis
		cellular amine metabolic process	cellular amine metabolic process			cellular amine metabolic process	cellular amine metabolic process	cellular amine metabolic process		cellular amine metabolic process
		cellular amino acid biosynthetic process	cellular amino acid biosynthetic process					cellular amino acid biosynthetic process		cellular amino acid metabolic process
		cellular amino acid metabolic process	cellular amino acid metabolic process			cellular amino acid metabolic process	cellular amino acid metabolic process	cellular amino acid metabolic process
		cellular aromatic compound metabolic process	cellular aromatic compound metabolic process					cellular aromatic compound metabolic process
						cellular biosynthetic process	cellular biosynthetic process	cellular biosynthetic process	cellular biosynthetic process	cellular biosynthetic process
cellular carbohydrate biosynthetic process	cellular carbohydrate biosynthetic process	cellular carbohydrate biosynthetic process	cellular carbohydrate biosynthetic process
cellular carbohydrate metabolic process	cellular carbohydrate metabolic process	cellular carbohydrate metabolic process	cellular carbohydrate metabolic process					cellular carbohydrate metabolic process
		cellular cell wall macromolecule metabolic process	cellular cell wall macromolecule metabolic process
		cellular cell wall organization or biogenesis	cellular cell wall organization or biogenesis
		cellular component macromolecule biosynthetic process	cellular component macromolecule biosynthetic process
		cellular component organization or biogenesis	cellular component organization or biogenesis
		cellular component organization or biogenesis at cellular level	cellular component organization or biogenesis at cellular level
cellular ketone metabolic process	cellular ketone metabolic process	cellular ketone metabolic process	cellular ketone metabolic process			cellular ketone metabolic process	cellular ketone metabolic process	cellular ketone metabolic process
cellular lipid metabolic process	cellular lipid metabolic process	cellular lipid metabolic process	cellular lipid metabolic process					cellular lipid metabolic process
								cellular macromolecule biosynthetic process	cellular macromolecule biosynthetic process	cellular macromolecule metabolic process
						cellular macromolecule metabolic process	cellular macromolecule metabolic process	cellular macromolecule metabolic process	cellular macromolecule metabolic process
						cellular metabolic process	cellular metabolic process	cellular metabolic process	cellular metabolic process	cellular metabolic process
		cellular nitrogen compound biosynthetic process	cellular nitrogen compound biosynthetic process			cellular nitrogen compound biosynthetic process	cellular nitrogen compound biosynthetic process	cellular nitrogen compound biosynthetic process	cellular nitrogen compound metabolic process	cellular nitrogen compound biosynthetic process
		cellular nitrogen compound metabolic process	cellular nitrogen compound metabolic process			cellular nitrogen compound metabolic process	cellular nitrogen compound metabolic process	cellular nitrogen compound metabolic process		cellular nitrogen compound metabolic process
						cellular process	cellular process	cellular process	cellular process	cellular process
						cellular protein metabolic process	cellular protein metabolic process	cellular protein metabolic process
	coenzyme binding	coenzyme binding	coenzyme binding					coenzyme binding
		coenzyme metabolic process	coenzyme metabolic process	coenzyme metabolic process				coenzyme metabolic process
cofactor binding	cofactor binding	cofactor binding	cofactor binding	cofactor binding				cofactor binding
		cofactor biosynthetic process	cofactor biosynthetic process
		cofactor metabolic process	cofactor metabolic process	cofactor metabolic process				cofactor metabolic process
DNA binding	DNA binding							DNA binding	DNA binding
								DNA metabolic process
								establishment of localization
		FMN binding	FMN binding
		glutamine family amino acid biosynthetic process	glutamine family amino acid biosynthetic process
		glutamine family amino acid metabolic process	glutamine family amino acid metabolic process
		glycosaminoglycan biosynthetic process	glycosaminoglycan biosynthetic process
		glycosaminoglycan metabolic process	glycosaminoglycan metabolic process
		heterocycle biosynthetic process	heterocycle biosynthetic process			heterocycle biosynthetic process	heterocycle biosynthetic process	heterocycle biosynthetic process		heterocycle biosynthetic process
		heterocycle metabolic process	heterocycle metabolic process			heterocycle metabolic process	heterocycle metabolic process	heterocycle metabolic process		heterocycle metabolic process
						hydrolase activity	hydrolase activity	hydrolase activity	hydrolase activity	hydrolase activity
								hydrolase activity, acting on acid anhydrides	hydrolase activity, acting on acid anhydrides	hydrolase activity, acting on acid anhydrides
								hydrolase activity, acting on acid anhydrides, in phosphorus-containing anhydrides	hydrolase activity, acting on acid anhydrides, in phosphorus-containing anhydrides	hydrolase activity, acting on acid anhydrides, in phosphorus-containing anhydrides
						ion binding	ion binding	ion binding		ion binding
								iron-sulfur cluster binding
	isomerase activity	isomerase activity	isomerase activity
kinase activity	kinase activity	kinase activity	kinase activity
ligase activity	ligase activity	ligase activity	ligase activity					ligase activity
		ligase activity, forming aminoacyl-tRNA and related compounds	ligase activity, forming aminoacyl-tRNA and related compounds					ligase activity, forming aminoacyl-tRNA and related compounds	ligase activity, forming aminoacyl-tRNA and related compounds
		ligase activity, forming carbon-nitrogen bonds	ligase activity, forming carbon-nitrogen bonds
		ligase activity, forming carbon-oxygen bonds	ligase activity, forming carbon-oxygen bonds					ligase activity, forming carbon-oxygen bonds	ligase activity, forming carbon-oxygen bonds
lipid biosynthetic process	lipid biosynthetic process							lipid biosynthetic process
lipid metabolic process	lipid metabolic process							lipid metabolic process
		lyase activity	lyase activity					lyase activity
						macromolecule metabolic process	macromolecule biosynthetic process	macromolecule biosynthetic process	macromolecule biosynthetic process	macromolecule metabolic process
							macromolecule metabolic process	macromolecule metabolic process	macromolecule metabolic process
						metabolic process	metabolic process	metabolic process	metabolic process	metabolic process
								metal cluster binding
						metal ion binding	metal ion binding	metal ion binding		metal ion binding
		methyltransferase activity						ncRNA metabolic process
monosaccharide biosynthetic process	monosaccharide biosynthetic process	monosaccharide biosynthetic process	monosaccharide biosynthetic process
monosaccharide metabolic process	monosaccharide metabolic process	monosaccharide metabolic process	monosaccharide metabolic process
		NAD binding	NAD binding
ncRNA metabolic process	ncRNA metabolic process	ncRNA metabolic process	ncRNA metabolic process
		nitrogen compound metabolic process	nitrogen compound metabolic process			nitrogen compound metabolic process	nitrogen compound metabolic process	nitrogen compound metabolic process	nitrogen compound metabolic process	nitrogen compound metabolic process
						nucleic acid binding	nucleic acid binding	nucleic acid binding	nucleic acid binding	nucleic acid binding
nucleic acid metabolic process						nucleic acid metabolic process	nucleic acid metabolic process	nucleic acid metabolic process	nucleic acid metabolic process	nucleic acid metabolic process
	nucleotide-sugar metabolic process
		nucleobase-containing compound biosynthetic process	nucleobase-containing compound biosynthetic process					nucleobase-containing compound biosynthetic process	nucleobase-containing compound metabolic process	nucleobase-containing compound metabolic process
						nucleobase-containing compound metabolic process	nucleobase-containing compound metabolic process	nucleobase-containing compound metabolic process
		nucleobase-containing small molecule metabolic process	nucleobase-containing small molecule metabolic process				nucleobase-containing small molecule metabolic process	nucleobase-containing small molecule metabolic process
		nucleoside monophosphate biosynthetic process	nucleoside monophosphate biosynthetic process
		nucleoside monophosphate metabolic process	nucleoside monophosphate metabolic process
		nucleoside phosphate metabolic process	nucleoside phosphate metabolic process					nucleoside phosphate metabolic process
								nucleoside-triphosphatase activity	nucleoside-triphosphatase activity	nucleoside-triphosphatase activity
		nucleotide binding	nucleotide binding			nucleotide binding	nucleotide binding	nucleotide binding	nucleotide binding	nucleotide binding
		nucleotide biosynthetic process	nucleotide biosynthetic process					nucleotide biosynthetic process
		nucleotide metabolic process	nucleotide metabolic process					nucleotide metabolic process
		organic acid biosynthetic process	organic acid biosynthetic process			organic acid biosynthetic process	organic acid biosynthetic process	organic acid biosynthetic process		organic acid biosynthetic process
		organic acid metabolic process	organic acid metabolic process			organic acid metabolic process	organic acid metabolic process	organic acid metabolic process		organic acid metabolic process
organophosphate metabolic process	organophosphate metabolic process	organophosphate metabolic process	organophosphate metabolic process
		oxidoreductase activity	oxidoreductase activity				oxidoreductase activity	oxidoreductase activity
		oxidoreductase activity, acting on the CH-NH2 group of donors	oxidoreductase activity, acting on the CH-NH2 group of donors
	oxoacid metabolic process	oxoacid metabolic process	oxoacid metabolic process			oxoacid metabolic process	oxoacid metabolic process	oxoacid metabolic process		oxoacid metabolic process
		peptidoglycan biosynthetic process	peptidoglycan biosynthetic process
		peptidoglycan metabolic process	peptidoglycan metabolic process
	phospholipid biosynthetic process
polysaccharide biosynthetic process	polysaccharide biosynthetic process	polysaccharide biosynthetic process	polysaccharide biosynthetic process
polysaccharide metabolic process		polysaccharide metabolic process	polysaccharide metabolic process
						primary metabolic process	primary metabolic process	primary metabolic process	primary metabolic process	primary metabolic process
						protein metabolic process	protein metabolic process	protein metabolic process
		purine nucleoside monophosphate biosynthetic process	purine nucleoside monophosphate biosynthetic process
		purine nucleoside monophosphate metabolic process	purine nucleoside monophosphate metabolic process
		purine nucleotide binding	purine nucleotide binding			purine nucleotide binding	purine nucleotide binding	purine nucleotide binding	purine nucleotide binding	purine nucleotide binding
		purine nucleotide biosynthetic process	purine nucleotide biosynthetic process
		purine nucleotide metabolic process	purine nucleotide metabolic process
		purine ribonucleoside monophosphate biosynthetic process	purine ribonucleoside monophosphate biosynthetic process
		purine ribonucleoside monophosphate metabolic process	purine ribonucleoside monophosphate metabolic process
		purine ribonucleoside triphosphate binding	purine ribonucleoside triphosphate binding			purine ribonucleoside triphosphate binding	purine ribonucleoside triphosphate binding	purine ribonucleoside triphosphate binding	purine ribonucleoside triphosphate binding	purine ribonucleoside triphosphate binding
		purine ribonucleotide binding	purine ribonucleotide binding			purine ribonucleotide binding	purine ribonucleotide binding	purine ribonucleotide binding	purine ribonucleotide binding	purine ribonucleotide binding
		purine ribonucleotide biosynthetic process	purine ribonucleotide biosynthetic process
		purine ribonucleotide metabolic process	purine ribonucleotide metabolic process
		pyridoxal phosphate binding	pyridoxal phosphate binding
		pyrimidine nucleoside monophosphate biosynthetic process
		pyrimidine nucleoside monophosphate metabolic process
								pyrophosphatase activity	pyrophosphatase activity	pyrophosphatase activity
		regulation of anatomical structure morphogenesis	regulation of anatomical structure morphogenesis
								regulation of biological process
		regulation of cell morphogenesis	regulation of cell morphogenesis
		regulation of cell shape	regulation of cell shape
		regulation of cellular component organization	regulation of cellular component organization
								regulation of cellular process
		regulation of developmental process	regulation of developmental process
								response to stimulus
		ribonucleoside monophosphate biosynthetic process	ribonucleoside monophosphate biosynthetic process
		ribonucleoside monophosphate metabolic process	ribonucleoside monophosphate metabolic process
		ribonucleotide binding	ribonucleotide binding
		ribonucleotide biosynthetic process	ribonucleotide biosynthetic process			ribonucleotide binding	ribonucleotide binding	ribonucleotide binding	ribonucleotide binding	ribonucleotide binding
		ribonucleotide metabolic process	ribonucleotide metabolic process
		RNA metabolic process	RNA metabolic process				RNA binding	RNA binding		RNA binding
		sequence-specific DNA binding	sequence-specific DNA binding			RNA metabolic process	RNA metabolic process	RNA metabolic process		RNA metabolic process
	small molecule metabolic process	small molecule biosynthetic process	small molecule biosynthetic process
		small molecule metabolic process	small molecule metabolic process			small molecule biosynthetic process	small molecule biosynthetic process	small molecule biosynthetic process		small molecule biosynthetic process
						small molecule metabolic process	small molecule metabolic process	small molecule metabolic process		small molecule metabolic process
								structural constituent of ribosome
								structural molecule activity
		sulfur compound metabolic process	sulfur compound metabolic process
		transaminase activity	transaminase activity
		transferase activity	transferase activity			transferase activity	transferase activity	transferase activity	transferase activity	transferase activity
		transferase activity, transferring one-carbon groups
transferase activity, transferring phosphorus-containing groups	transferase activity, transferring phosphorus-containing groups							transferase activity, transferring phosphorus-containing groups	transferase activity, transferring phosphorus-containing groups
								transition metal ion binding
								translation
								transmembrane transporter activity
								transport
								transporter activity
tRNA aminoacylation		tRNA aminoacylation	tRNA aminoacylation					tRNA aminoacylation	tRNA aminoacylation
	tRNA aminoacylation for protein translation	tRNA aminoacylation for protein translation	tRNA aminoacylation for protein translation					tRNA aminoacylation for protein translation	tRNA aminoacylation for protein translation
tRNA metabolic process	tRNA metabolic process	tRNA metabolic process	tRNA metabolic process
		vitamin B6 binding	vitamin B6 binding
		vitamin binding	vitamin binding

## Sheet: 3-X0949.6200_sigTF_uni
Sorted by Benjamini Hochberg false discovery rate															Sorted by Enrichment Factor
Selection column	Selection value	Category column	Category value	Total size	Selection size	Category size	Intersection size	Enrichment factor	P value	Benj. Hoch. FDR					Selection column	Selection value	Category column	Category value	Total size	Selection size	Category size	Intersection size	Enrichment factor	P value	Benj. Hoch. FDR
#!{Description}Column that indicates which items are taken as 'selected' for the fisher exact test	Value in the 'selection' column	Categorical column tested against the 'selection'	Term from this categorical column.	Total number of items used as a basis for the enrichment test.	Number of items in the selection.	Number of items in the current category.	Intersection: Number of items that are in the current category as well as in the selection.	Enrichment factor = ((Intersection size)*(Total size))/((Selection size)*(Category size)); Values < 1 indicate depletion.	P value resulting from the Fisher exact test.	Benjamini Hochberg false discovery rate.					#!{Description}Column that indicates which items are taken as 'selected' for the fisher exact test	Value in the 'selection' column	Categorical column tested against the 'selection'	Term from this categorical column.	Total number of items used as a basis for the enrichment test.	Number of items in the selection.	Number of items in the current category.	Intersection: Number of items that are in the current category as well as in the selection.	Enrichment factor = ((Intersection size)*(Total size))/((Selection size)*(Category size)); Values < 1 indicate depletion.	P value resulting from the Fisher exact test.	Benjamini Hochberg false discovery rate.
#!{Type}C	C	C	C	N	N	N	N	N	N	N					#!{Type}C	C	C	C	N	N	N	N	N	N	N
X0949.6200_sigTF	1	GOMF name	catalytic activity	2353	235	536	7	0.13076	3.4362e-19	7.2676e-16					X0949.6200_sigTF	-1	GOBP name	monosaccharide biosynthetic process	2353	321	10	6	4.3981	0.00073004	0.029072
X0949.6200_sigTF	1	GOBP name	metabolic process	2353	235	466	4	0.085946	1.0139e-18	2.5033e-15					X0949.6200_sigTF	-1	GOBP name	alcohol biosynthetic process	2353	321	11	6	3.9983	0.0013902	0.049744
X0949.6200_sigTF	1	GOBP name	cellular process	2353	235	465	5	0.10766	1.4712e-17	1.8162e-14					X0949.6200_sigTF	-1	GOBP name	carbohydrate biosynthetic process	2353	321	33	17	3.7762	1.6819e-07	2.4427e-05
X0949.6200_sigTF	1	GOMF name	binding	2353	235	430	4	0.093142	7.6978e-17	8.1405e-14					X0949.6200_sigTF	-1	GOBP name	cellular carbohydrate biosynthetic process	2353	321	20	10	3.6651	8.7597e-05	0.0050297
X0949.6200_sigTF	1	GOBP name	cellular metabolic process	2353	235	419	4	0.095587	2.8218e-16	2.3224e-13					X0949.6200_sigTF	-1	GOBP name	alcohol metabolic process	2353	321	27	13	3.5294	1.2665e-05	0.0011582
X0949.6200_sigTF	1	GOBP name	primary metabolic process	2353	235	375	3	0.080102	3.6843e-15	2.2742e-12					X0949.6200_sigTF	-1	GOBP name	organophosphate metabolic process	2353	321	19	9	3.4722	0.00032765	0.014981
X0949.6200_sigTF	-1	GOMF name	catalytic activity	2353	321	536	129	1.7642	1.7799e-14	1.2548e-11					X0949.6200_sigTF	-1	GOBP name	monosaccharide metabolic process	2353	321	26	12	3.3832	4.5923e-05	0.0033348
X0949.6200_sigTF	1	GOBP name	nitrogen compound metabolic process	2353	235	286	2	0.070019	6.9398e-12	3.4269e-09					X0949.6200_sigTF	-1	GOBP name	tRNA aminoacylation	2353	321	20	9	3.2986	0.00051609	0.021237
X0949.6200_sigTF	-1	GOBP name	metabolic process	2353	321	466	110	1.7303	1.8161e-11	7.4732e-09					X0949.6200_sigTF	-1	GOBP name	amino acid activation	2353	321	20	9	3.2986	0.00051609	0.021597
X0949.6200_sigTF	1	GOBP name	biosynthetic process	2353	235	296	3	0.10148	2.8051e-11	9.8941e-09					X0949.6200_sigTF	-1	GOBP name	polysaccharide biosynthetic process	2353	321	23	10	3.1871	0.00035306	0.015849
X0949.6200_sigTF	1	GOBP name	cellular nitrogen compound metabolic process	2353	235	268	2	0.074722	5.1902e-11	1.6018e-08					X0949.6200_sigTF	-1	GOBP name	cellular carbohydrate metabolic process	2353	321	38	16	3.0864	1.0466e-05	0.0010336
X0949.6200_sigTF	-1	GOBP name	primary metabolic process	2353	321	375	93	1.8179	6.9541e-11	1.9077e-08					X0949.6200_sigTF	-1	GOBP name	lipid biosynthetic process	2353	321	37	15	2.9717	3.3352e-05	0.0024954
X0949.6200_sigTF	1	GOBP name	cellular biosynthetic process	2353	235	272	3	0.11043	3.7733e-10	9.3163e-08					X0949.6200_sigTF	-1	GOBP name	tRNA metabolic process	2353	321	35	14	2.9321	7.1883e-05	0.0046705
X0949.6200_sigTF	-1	GOBP name	cellular process	2353	321	465	106	1.671	5.0259e-10	1.1281e-07					X0949.6200_sigTF	-1	GOMF name	kinase activity	2353	321	30	12	2.9321	0.00023252	0.015368
X0949.6200_sigTF	-1	GOMF name	binding	2353	321	430	99	1.6877	1.3529e-09	7.1536e-07					X0949.6200_sigTF	-1	GOBP name	polysaccharide metabolic process	2353	321	25	10	2.9321	0.00075739	0.029219
X0949.6200_sigTF	1	GOBP name	small molecule metabolic process	2353	235	199	1	0.050315	7.3113e-09	1.5043e-06					X0949.6200_sigTF	-1	GOBP name	carbohydrate metabolic process	2353	321	63	25	2.9088	1.3662e-07	2.2488e-05
X0949.6200_sigTF	-1	GOBP name	cellular metabolic process	2353	321	419	94	1.6445	1.7383e-08	3.3015e-06					X0949.6200_sigTF	-1	GOBP name	lipid metabolic process	2353	321	40	15	2.7488	9.3636e-05	0.0049189
X0949.6200_sigTF	1	GOMF name	transferase activity	2353	235	167	0	0	1.1747e-08	4.9691e-06					X0949.6200_sigTF	-1	GOMF name	transferase activity, transferring phosphorus-containing groups	2353	321	57	21	2.7006	5.4882e-06	0.00096729
X0949.6200_sigTF	-1	GOBP name	small molecule metabolic process	2353	321	199	54	1.9891	5.9918e-08	1.0567e-05					X0949.6200_sigTF	-1	GOBP name	cellular lipid metabolic process	2353	321	39	14	2.6314	0.00026467	0.012567
X0949.6200_sigTF	-1	GOBP name	carbohydrate metabolic process	2353	321	63	25	2.9088	1.3662e-07	2.2488e-05					X0949.6200_sigTF	-1	GOMF name	ligase activity	2353	321	49	17	2.5431	9.8242e-05	0.009034
X0949.6200_sigTF	1	GOBP name	macromolecule metabolic process	2353	235	214	3	0.14037	1.572e-07	2.4258e-05					X0949.6200_sigTF	-1	GOBP name	ncRNA metabolic process	2353	321	41	14	2.503	0.0004651	0.020146
X0949.6200_sigTF	-1	GOBP name	carbohydrate biosynthetic process	2353	321	33	17	3.7762	1.6819e-07	2.4427e-05					X0949.6200_sigTF	-1	GOMF name	cofactor binding	2353	321	63	21	2.4434	3.0654e-05	0.0036018
X0949.6200_sigTF	1	GOMF name	nucleotide binding	2353	235	177	1	0.056569	8.0486e-08	2.8371e-05					X0949.6200_sigTF	-1	GOMF name	DNA binding	2353	321	68	21	2.2637	0.00010316	0.0090911
X0949.6200_sigTF	1	GOBP name	cellular macromolecule metabolic process	2353	235	204	3	0.14725	4.2762e-07	5.8655e-05					X0949.6200_sigTF	-1	GOBP name	cellular ketone metabolic process	2353	321	112	31	2.0289	2.8382e-05	0.0021899
X0949.6200_sigTF	1	GOBP name	nucleobase-containing compound metabolic process	2353	235	177	2	0.11314	8.53e-07	0.00011084					X0949.6200_sigTF	-1	GOBP name	nucleic acid metabolic process	2353	321	117	32	2.0048	2.7318e-05	0.0021757
X0949.6200_sigTF	-1	GOBP name	biosynthetic process	2353	321	296	68	1.684	1.0402e-06	0.00012841					X0949.6200_sigTF	-1	GOBP name	oxoacid metabolic process	2353	321	110	30	1.9992	5.0751e-05	0.0034806
X0949.6200_sigTF	1	GOBP name	cellular nitrogen compound biosynthetic process	2353	235	123	0	0	1.6591e-06	0.00019506					X0949.6200_sigTF	-1	GOBP name	carboxylic acid metabolic process	2353	321	110	30	1.9992	5.0751e-05	0.0035801
X0949.6200_sigTF	-1	GOBP name	nucleobase-containing compound metabolic process	2353	321	177	46	1.905	2.2588e-06	0.0002535					X0949.6200_sigTF	-1	GOBP name	small molecule metabolic process	2353	321	199	54	1.9891	5.9918e-08	1.0567e-05
X0949.6200_sigTF	-1	GOBP name	nitrogen compound metabolic process	2353	321	286	65	1.666	2.7425e-06	0.0002944					X0949.6200_sigTF	-1	GOBP name	organic acid metabolic process	2353	321	111	30	1.9811	6.0524e-05	0.0040388
X0949.6200_sigTF	1	GOMF name	ribonucleotide binding	2353	235	150	1	0.066752	1.4418e-06	0.00030493					X0949.6200_sigTF	-1	GOBP name	amine metabolic process	2353	321	98	26	1.9448	0.00024403	0.011814
X0949.6200_sigTF	1	GOMF name	purine ribonucleoside triphosphate binding	2353	235	149	1	0.0672	1.6023e-06	0.00030807					X0949.6200_sigTF	-1	GOBP name	cellular amine metabolic process	2353	321	87	23	1.9379	0.00055797	0.022584
X0949.6200_sigTF	1	GOMF name	hydrolase activity	2353	235	153	1	0.065443	1.0498e-06	0.0003172					X0949.6200_sigTF	-1	GOMF name	ATP binding	2353	321	129	34	1.932	3.493e-05	0.0038883
X0949.6200_sigTF	1	GOMF name	purine ribonucleotide binding	2353	235	150	1	0.066752	1.4418e-06	0.00033881					X0949.6200_sigTF	-1	GOBP name	cellular amino acid metabolic process	2353	321	84	22	1.9198	0.00081841	0.031087
X0949.6200_sigTF	1	GOMF name	purine nucleotide binding	2353	235	151	1	0.06631	1.2972e-06	0.00034295					X0949.6200_sigTF	-1	GOMF name	adenyl ribonucleotide binding	2353	321	130	34	1.9171	4.1197e-05	0.0043566
X0949.6200_sigTF	-1	GOBP name	macromolecule metabolic process	2353	321	214	51	1.7469	8.9933e-06	0.00092519					X0949.6200_sigTF	-1	GOBP name	nucleobase-containing compound metabolic process	2353	321	177	46	1.905	2.2588e-06	0.0002535
X0949.6200_sigTF	-1	GOMF name	transferase activity, transferring phosphorus-containing groups	2353	321	57	21	2.7006	5.4882e-06	0.00096729					X0949.6200_sigTF	-1	GOMF name	adenyl nucleotide binding	2353	321	131	34	1.9025	4.8454e-05	0.0046582
X0949.6200_sigTF	-1	GOMF name	transferase activity	2353	321	167	43	1.8874	6.2657e-06	0.0010194					X0949.6200_sigTF	-1	GOMF name	transferase activity	2353	321	167	43	1.8874	6.2657e-06	0.0010194
X0949.6200_sigTF	-1	GOBP name	cellular carbohydrate metabolic process	2353	321	38	16	3.0864	1.0466e-05	0.0010336					X0949.6200_sigTF	-1	GOBP name	primary metabolic process	2353	321	375	93	1.8179	6.9541e-11	1.9077e-08
X0949.6200_sigTF	-1	GOBP name	cellular nitrogen compound metabolic process	2353	321	268	60	1.6411	1.1183e-05	0.0010619					X0949.6200_sigTF	-1	GOMF name	nucleotide binding	2353	321	177	43	1.7808	2.8223e-05	0.0035113
X0949.6200_sigTF	-1	GOBP name	alcohol metabolic process	2353	321	27	13	3.5294	1.2665e-05	0.0011582					X0949.6200_sigTF	-1	GOMF name	purine ribonucleoside triphosphate binding	2353	321	149	36	1.7711	0.0001365	0.011548
X0949.6200_sigTF	1	GOMF name	adenyl nucleotide binding	2353	235	131	1	0.076433	1.0526e-05	0.0015901					X0949.6200_sigTF	-1	GOMF name	catalytic activity	2353	321	536	129	1.7642	1.7799e-14	1.2548e-11
X0949.6200_sigTF	1	GOMF name	adenyl ribonucleotide binding	2353	235	130	1	0.077021	1.1674e-05	0.0016461					X0949.6200_sigTF	-1	GOMF name	ribonucleotide binding	2353	321	150	36	1.7593	0.00015638	0.011025
X0949.6200_sigTF	1	GOMF name	ATP binding	2353	235	129	1	0.077618	1.2947e-05	0.0017114					X0949.6200_sigTF	-1	GOMF name	purine ribonucleotide binding	2353	321	150	36	1.7593	0.00015638	0.011405
X0949.6200_sigTF	1	GOBP name	heterocycle metabolic process	2353	235	100	0	0	2.1179e-05	0.0018676					X0949.6200_sigTF	-1	GOMF name	purine nucleotide binding	2353	321	151	36	1.7476	0.00017877	0.012197
X0949.6200_sigTF	-1	GOBP name	cellular macromolecule metabolic process	2353	321	204	48	1.7248	2.3422e-05	0.0019941					X0949.6200_sigTF	-1	GOBP name	macromolecule metabolic process	2353	321	214	51	1.7469	8.9933e-06	0.00092519
X0949.6200_sigTF	1	GOBP name	amine metabolic process	2353	235	98	0	0	2.6395e-05	0.0021723					X0949.6200_sigTF	-1	GOBP name	metabolic process	2353	321	466	110	1.7303	1.8161e-11	7.4732e-09
X0949.6200_sigTF	-1	GOBP name	nucleic acid metabolic process	2353	321	117	32	2.0048	2.7318e-05	0.0021757					X0949.6200_sigTF	-1	GOBP name	cellular macromolecule metabolic process	2353	321	204	48	1.7248	2.3422e-05	0.0019941
X0949.6200_sigTF	-1	GOBP name	cellular ketone metabolic process	2353	321	112	31	2.0289	2.8382e-05	0.0021899					X0949.6200_sigTF	-1	GOMF name	binding	2353	321	430	99	1.6877	1.3529e-09	7.1536e-07
X0949.6200_sigTF	-1	GOBP name	lipid biosynthetic process	2353	321	37	15	2.9717	3.3352e-05	0.0024954					X0949.6200_sigTF	-1	GOBP name	biosynthetic process	2353	321	296	68	1.684	1.0402e-06	0.00012841
X0949.6200_sigTF	-1	GOBP name	monosaccharide metabolic process	2353	321	26	12	3.3832	4.5923e-05	0.0033348					X0949.6200_sigTF	-1	GOBP name	cellular process	2353	321	465	106	1.671	5.0259e-10	1.1281e-07
X0949.6200_sigTF	-1	GOBP name	oxoacid metabolic process	2353	321	110	30	1.9992	5.0751e-05	0.0034806					X0949.6200_sigTF	-1	GOBP name	nitrogen compound metabolic process	2353	321	286	65	1.666	2.7425e-06	0.0002944
X0949.6200_sigTF	-1	GOMF name	nucleotide binding	2353	321	177	43	1.7808	2.8223e-05	0.0035113					X0949.6200_sigTF	-1	GOBP name	cellular metabolic process	2353	321	419	94	1.6445	1.7383e-08	3.3015e-06
X0949.6200_sigTF	-1	GOBP name	carboxylic acid metabolic process	2353	321	110	30	1.9992	5.0751e-05	0.0035801					X0949.6200_sigTF	-1	GOBP name	cellular nitrogen compound metabolic process	2353	321	268	60	1.6411	1.1183e-05	0.0010619
X0949.6200_sigTF	-1	GOMF name	cofactor binding	2353	321	63	21	2.4434	3.0654e-05	0.0036018					X0949.6200_sigTF	-1	GOBP name	cellular biosynthetic process	2353	321	272	56	1.5092	0.00022392	0.011057
X0949.6200_sigTF	-1	GOMF name	ATP binding	2353	321	129	34	1.932	3.493e-05	0.0038883					X0949.6200_sigTF	0	GOBP name	carbohydrate metabolic process	2353	1797	63	37	0.76902	0.00074944	0.029371
X0949.6200_sigTF	-1	GOBP name	organic acid metabolic process	2353	321	111	30	1.9811	6.0524e-05	0.0040388					X0949.6200_sigTF	0	GOBP name	carbohydrate biosynthetic process	2353	1797	33	15	0.59518	8.5816e-05	0.0050447
X0949.6200_sigTF	-1	GOMF name	adenyl ribonucleotide binding	2353	321	130	34	1.9171	4.1197e-05	0.0043566					X0949.6200_sigTF	1	GOBP name	nucleic acid metabolic process	2353	235	117	2	0.17116	0.00030083	0.014014
X0949.6200_sigTF	1	GOMF name	nucleic acid binding	2353	235	137	2	0.14617	4.5268e-05	0.0045592					X0949.6200_sigTF	1	GOMF name	metal ion binding	2353	235	124	2	0.1615	0.00015631	0.011807
X0949.6200_sigTF	-1	GOMF name	adenyl nucleotide binding	2353	321	131	34	1.9025	4.8454e-05	0.0046582					X0949.6200_sigTF	1	GOMF name	ion binding	2353	235	124	2	0.1615	0.00015631	0.012244
X0949.6200_sigTF	-1	GOBP name	tRNA metabolic process	2353	321	35	14	2.9321	7.1883e-05	0.0046705					X0949.6200_sigTF	1	GOMF name	cation binding	2353	235	124	2	0.1615	0.00015631	0.012715
X0949.6200_sigTF	1	GOBP name	cellular ketone metabolic process	2353	235	112	1	0.0894	7.3805e-05	0.0046724					X0949.6200_sigTF	1	GOBP name	cellular macromolecule metabolic process	2353	235	204	3	0.14725	4.2762e-07	5.8655e-05
X0949.6200_sigTF	1	GOBP name	oxoacid metabolic process	2353	235	110	1	0.091025	9.0361e-05	0.00485					X0949.6200_sigTF	1	GOMF name	nucleic acid binding	2353	235	137	2	0.14617	4.5268e-05	0.0045592
X0949.6200_sigTF	1	GOBP name	small molecule biosynthetic process	2353	235	88	0	0	7.9113e-05	0.0048833					X0949.6200_sigTF	1	GOBP name	macromolecule metabolic process	2353	235	214	3	0.14037	1.572e-07	2.4258e-05
X0949.6200_sigTF	1	GOBP name	organic acid metabolic process	2353	235	111	1	0.090205	8.1669e-05	0.0049181					X0949.6200_sigTF	1	GOMF name	catalytic activity	2353	235	536	7	0.13076	3.4362e-19	7.2676e-16
X0949.6200_sigTF	-1	GOBP name	lipid metabolic process	2353	321	40	15	2.7488	9.3636e-05	0.0049189					X0949.6200_sigTF	1	GOBP name	nucleobase-containing compound metabolic process	2353	235	177	2	0.11314	8.53e-07	0.00011084
X0949.6200_sigTF	1	GOBP name	cellular amine metabolic process	2353	235	87	0	0	8.8267e-05	0.004953					X0949.6200_sigTF	1	GOBP name	cellular biosynthetic process	2353	235	272	3	0.11043	3.7733e-10	9.3163e-08
X0949.6200_sigTF	1	GOBP name	carboxylic acid metabolic process	2353	235	110	1	0.091025	9.0361e-05	0.0049578					X0949.6200_sigTF	1	GOBP name	cellular process	2353	235	465	5	0.10766	1.4712e-17	1.8162e-14
X0949.6200_sigTF	-1	GOBP name	cellular carbohydrate biosynthetic process	2353	321	20	10	3.6651	8.7597e-05	0.0050297					X0949.6200_sigTF	1	GOBP name	biosynthetic process	2353	235	296	3	0.10148	2.8051e-11	9.8941e-09
X0949.6200_sigTF	0	GOBP name	carbohydrate biosynthetic process	2353	1797	33	15	0.59518	8.5816e-05	0.0050447					X0949.6200_sigTF	1	GOBP name	cellular metabolic process	2353	235	419	4	0.095587	2.8218e-16	2.3224e-13
X0949.6200_sigTF	1	GOBP name	cellular amino acid metabolic process	2353	235	84	0	0	0.00012255	0.0063037					X0949.6200_sigTF	1	GOMF name	binding	2353	235	430	4	0.093142	7.6978e-17	8.1405e-14
X0949.6200_sigTF	1	GOBP name	heterocycle biosynthetic process	2353	235	81	0	0	0.00017007	0.0085696					X0949.6200_sigTF	1	GOBP name	oxoacid metabolic process	2353	235	110	1	0.091025	9.0361e-05	0.00485
X0949.6200_sigTF	-1	GOMF name	ligase activity	2353	321	49	17	2.5431	9.8242e-05	0.009034					X0949.6200_sigTF	1	GOBP name	carboxylic acid metabolic process	2353	235	110	1	0.091025	9.0361e-05	0.0049578
X0949.6200_sigTF	-1	GOMF name	DNA binding	2353	321	68	21	2.2637	0.00010316	0.0090911					X0949.6200_sigTF	1	GOBP name	organic acid metabolic process	2353	235	111	1	0.090205	8.1669e-05	0.0049181
X0949.6200_sigTF	-1	GOMF name	ribonucleotide binding	2353	321	150	36	1.7593	0.00015638	0.011025					X0949.6200_sigTF	1	GOBP name	cellular ketone metabolic process	2353	235	112	1	0.0894	7.3805e-05	0.0046724
X0949.6200_sigTF	-1	GOBP name	cellular biosynthetic process	2353	321	272	56	1.5092	0.00022392	0.011057					X0949.6200_sigTF	1	GOBP name	metabolic process	2353	235	466	4	0.085946	1.0139e-18	2.5033e-15
X0949.6200_sigTF	-1	GOMF name	purine ribonucleotide binding	2353	321	150	36	1.7593	0.00015638	0.011405					X0949.6200_sigTF	1	GOBP name	primary metabolic process	2353	235	375	3	0.080102	3.6843e-15	2.2742e-12
X0949.6200_sigTF	-1	GOMF name	purine ribonucleoside triphosphate binding	2353	321	149	36	1.7711	0.0001365	0.011548					X0949.6200_sigTF	1	GOMF name	ATP binding	2353	235	129	1	0.077618	1.2947e-05	0.0017114
X0949.6200_sigTF	1	GOMF name	metal ion binding	2353	235	124	2	0.1615	0.00015631	0.011807					X0949.6200_sigTF	1	GOMF name	adenyl ribonucleotide binding	2353	235	130	1	0.077021	1.1674e-05	0.0016461
X0949.6200_sigTF	-1	GOBP name	amine metabolic process	2353	321	98	26	1.9448	0.00024403	0.011814					X0949.6200_sigTF	1	GOMF name	adenyl nucleotide binding	2353	235	131	1	0.076433	1.0526e-05	0.0015901
X0949.6200_sigTF	-1	GOMF name	purine nucleotide binding	2353	321	151	36	1.7476	0.00017877	0.012197					X0949.6200_sigTF	1	GOBP name	cellular nitrogen compound metabolic process	2353	235	268	2	0.074722	5.1902e-11	1.6018e-08
X0949.6200_sigTF	1	GOMF name	ion binding	2353	235	124	2	0.1615	0.00015631	0.012244					X0949.6200_sigTF	1	GOBP name	nitrogen compound metabolic process	2353	235	286	2	0.070019	6.9398e-12	3.4269e-09
X0949.6200_sigTF	-1	GOBP name	cellular lipid metabolic process	2353	321	39	14	2.6314	0.00026467	0.012567					X0949.6200_sigTF	1	GOMF name	purine ribonucleoside triphosphate binding	2353	235	149	1	0.0672	1.6023e-06	0.00030807
X0949.6200_sigTF	1	GOMF name	cation binding	2353	235	124	2	0.1615	0.00015631	0.012715					X0949.6200_sigTF	1	GOMF name	ribonucleotide binding	2353	235	150	1	0.066752	1.4418e-06	0.00030493
X0949.6200_sigTF	1	GOBP name	nucleic acid metabolic process	2353	235	117	2	0.17116	0.00030083	0.014014					X0949.6200_sigTF	1	GOMF name	purine ribonucleotide binding	2353	235	150	1	0.066752	1.4418e-06	0.00033881
X0949.6200_sigTF	-1	GOBP name	organophosphate metabolic process	2353	321	19	9	3.4722	0.00032765	0.014981					X0949.6200_sigTF	1	GOMF name	purine nucleotide binding	2353	235	151	1	0.06631	1.2972e-06	0.00034295
X0949.6200_sigTF	-1	GOMF name	kinase activity	2353	321	30	12	2.9321	0.00023252	0.015368					X0949.6200_sigTF	1	GOMF name	hydrolase activity	2353	235	153	1	0.065443	1.0498e-06	0.0003172
X0949.6200_sigTF	-1	GOBP name	polysaccharide biosynthetic process	2353	321	23	10	3.1871	0.00035306	0.015849					X0949.6200_sigTF	1	GOMF name	nucleotide binding	2353	235	177	1	0.056569	8.0486e-08	2.8371e-05
X0949.6200_sigTF	1	GOBP name	RNA metabolic process	2353	235	73	0	0	0.00040661	0.017927					X0949.6200_sigTF	1	GOBP name	small molecule metabolic process	2353	235	199	1	0.050315	7.3113e-09	1.5043e-06
X0949.6200_sigTF	-1	GOBP name	ncRNA metabolic process	2353	321	41	14	2.503	0.0004651	0.020146					X0949.6200_sigTF	1	GOMF name	transferase activity	2353	235	167	0	0	1.1747e-08	4.9691e-06
X0949.6200_sigTF	-1	GOBP name	tRNA aminoacylation	2353	321	20	9	3.2986	0.00051609	0.021237					X0949.6200_sigTF	1	GOBP name	cellular nitrogen compound biosynthetic process	2353	235	123	0	0	1.6591e-06	0.00019506
X0949.6200_sigTF	1	GOBP name	protein metabolic process	2353	235	71	0	0	0.00050536	0.021512					X0949.6200_sigTF	1	GOBP name	heterocycle metabolic process	2353	235	100	0	0	2.1179e-05	0.0018676
X0949.6200_sigTF	-1	GOBP name	amino acid activation	2353	321	20	9	3.2986	0.00051609	0.021597					X0949.6200_sigTF	1	GOBP name	amine metabolic process	2353	235	98	0	0	2.6395e-05	0.0021723
X0949.6200_sigTF	-1	GOBP name	cellular amine metabolic process	2353	321	87	23	1.9379	0.00055797	0.022584					X0949.6200_sigTF	1	GOBP name	small molecule biosynthetic process	2353	235	88	0	0	7.9113e-05	0.0048833
X0949.6200_sigTF	-1	GOBP name	monosaccharide biosynthetic process	2353	321	10	6	4.3981	0.00073004	0.029072					X0949.6200_sigTF	1	GOBP name	cellular amine metabolic process	2353	235	87	0	0	8.8267e-05	0.004953
X0949.6200_sigTF	-1	GOBP name	polysaccharide metabolic process	2353	321	25	10	2.9321	0.00075739	0.029219					X0949.6200_sigTF	1	GOBP name	cellular amino acid metabolic process	2353	235	84	0	0	0.00012255	0.0063037
X0949.6200_sigTF	0	GOBP name	carbohydrate metabolic process	2353	1797	63	37	0.76902	0.00074944	0.029371					X0949.6200_sigTF	1	GOBP name	heterocycle biosynthetic process	2353	235	81	0	0	0.00017007	0.0085696
X0949.6200_sigTF	-1	GOBP name	cellular amino acid metabolic process	2353	321	84	22	1.9198	0.00081841	0.031087					X0949.6200_sigTF	1	GOBP name	RNA metabolic process	2353	235	73	0	0	0.00040661	0.017927
X0949.6200_sigTF	1	GOBP name	cellular protein metabolic process	2353	235	66	0	0	0.00086948	0.032526					X0949.6200_sigTF	1	GOBP name	protein metabolic process	2353	235	71	0	0	0.00050536	0.021512
X0949.6200_sigTF	1	GOBP name	organic acid biosynthetic process	2353	235	63	0	0	0.0012034	0.043693					X0949.6200_sigTF	1	GOBP name	cellular protein metabolic process	2353	235	66	0	0	0.00086948	0.032526
X0949.6200_sigTF	1	GOBP name	carboxylic acid biosynthetic process	2353	235	63	0	0	0.0012034	0.044345					X0949.6200_sigTF	1	GOBP name	organic acid biosynthetic process	2353	235	63	0	0	0.0012034	0.043693
X0949.6200_sigTF	-1	GOBP name	alcohol biosynthetic process	2353	321	11	6	3.9983	0.0013902	0.049744					X0949.6200_sigTF	1	GOBP name	carboxylic acid biosynthetic process	2353	235	63	0	0	0.0012034	0.044345

## Sheet: 4-X1512.6200_sigTF_uni
Sorted by Benjamini Hochberg false discovery rate															Sorted by Enrichment Factor
Selection column	Selection value	Category column	Category value	Total size	Selection size	Category size	Intersection size	Enrichment factor	P value	Benj. Hoch. FDR					Selection column	Selection value	Category column	Category value	Total size	Selection size	Category size	Intersection size	Enrichment factor	P value	Benj. Hoch. FDR
#!{Description}Column that indicates which items are taken as 'selected' for the fisher exact test	Value in the 'selection' column	Categorical column tested against the 'selection'	Term from this categorical column.	Total number of items used as a basis for the enrichment test.	Number of items in the selection.	Number of items in the current category.	Intersection: Number of items that are in the current category as well as in the selection.	Enrichment factor = ((Intersection size)*(Total size))/((Selection size)*(Category size)); Values < 1 indicate depletion.	P value resulting from the Fisher exact test.	Benjamini Hochberg false discovery rate.					#!{Description}Column that indicates which items are taken as 'selected' for the fisher exact test	Value in the 'selection' column	Categorical column tested against the 'selection'	Term from this categorical column.	Total number of items used as a basis for the enrichment test.	Number of items in the selection.	Number of items in the current category.	Intersection: Number of items that are in the current category as well as in the selection.	Enrichment factor = ((Intersection size)*(Total size))/((Selection size)*(Category size)); Values < 1 indicate depletion.	P value resulting from the Fisher exact test.	Benjamini Hochberg false discovery rate.
#!{Type}C	C	C	C	N	N	N	N	N	N	N					#!{Type}C	C	C	C	N	N	N	N	N	N	N
X1512.6200_sigTF	1	GOMF name	catalytic activity	2353	265	536	7	0.11596	1.3543e-22	2.8643e-19					X1512.6200_sigTF	-1	GOBP name	nucleotide-sugar metabolic process	2353	308	8	5	4.7748	0.0013817	0.048734
X1512.6200_sigTF	1	GOBP name	metabolic process	2353	265	466	4	0.076217	9.657e-22	2.3843e-18					X1512.6200_sigTF	-1	GOBP name	monosaccharide biosynthetic process	2353	308	10	6	4.5838	0.00058323	0.024407
X1512.6200_sigTF	1	GOBP name	cellular process	2353	265	465	5	0.095476	1.6422e-20	2.0273e-17					X1512.6200_sigTF	-1	GOBP name	alcohol biosynthetic process	2353	308	11	6	4.1671	0.0011177	0.043804
X1512.6200_sigTF	1	GOMF name	binding	2353	265	430	4	0.082598	1.4057e-19	1.4865e-16					X1512.6200_sigTF	-1	GOBP name	cellular carbohydrate biosynthetic process	2353	308	20	10	3.8198	6.1387e-05	0.0034447
X1512.6200_sigTF	1	GOBP name	cellular metabolic process	2353	265	419	4	0.084766	6.2691e-19	5.1595e-16					X1512.6200_sigTF	-1	GOBP name	carbohydrate biosynthetic process	2353	308	33	16	3.7041	6.2936e-07	7.7694e-05
X1512.6200_sigTF	1	GOBP name	primary metabolic process	2353	265	375	3	0.071034	1.5412e-17	9.5134e-15					X1512.6200_sigTF	-1	GOBP name	alcohol metabolic process	2353	308	27	13	3.6783	8.008e-06	0.00073229
X1512.6200_sigTF	-1	GOMF name	catalytic activity	2353	308	536	125	1.7816	2.1159e-14	1.4917e-11					X1512.6200_sigTF	-1	GOBP name	organophosphate metabolic process	2353	308	19	9	3.6188	0.0002396	0.011162
X1512.6200_sigTF	1	GOBP name	nitrogen compound metabolic process	2353	265	286	2	0.062093	1.1381e-13	5.6197e-11					X1512.6200_sigTF	-1	GOBP name	phospholipid biosynthetic process	2353	308	15	7	3.5652	0.0013282	0.048226
X1512.6200_sigTF	1	GOBP name	biosynthetic process	2353	265	296	3	0.089992	4.4747e-13	1.8413e-10					X1512.6200_sigTF	-1	GOBP name	monosaccharide metabolic process	2353	308	26	12	3.526	3.0312e-05	0.0020227
X1512.6200_sigTF	1	GOBP name	cellular nitrogen compound metabolic process	2353	265	268	2	0.066263	1.1436e-12	4.0335e-10					X1512.6200_sigTF	-1	GOBP name	cellular carbohydrate metabolic process	2353	308	38	16	3.2167	6.1188e-06	0.00060429
X1512.6200_sigTF	-1	GOBP name	metabolic process	2353	308	466	108	1.7706	5.5473e-12	1.712e-09					X1512.6200_sigTF	-1	GOBP name	tRNA aminoacylation for protein translation	2353	308	19	8	3.2167	0.0013298	0.047582
X1512.6200_sigTF	1	GOBP name	cellular biosynthetic process	2353	265	272	3	0.097933	8.9353e-12	2.4513e-09					X1512.6200_sigTF	-1	GOBP name	lipid biosynthetic process	2353	308	37	15	3.0971	2.0364e-05	0.0016219
X1512.6200_sigTF	-1	GOBP name	primary metabolic process	2353	308	375	90	1.8335	9.2638e-11	2.2872e-08					X1512.6200_sigTF	-1	GOMF name	kinase activity	2353	308	30	12	3.0558	0.00015747	0.011485
X1512.6200_sigTF	1	GOBP name	small molecule metabolic process	2353	265	199	1	0.044619	4.2476e-10	9.5339e-08					X1512.6200_sigTF	-1	GOBP name	polysaccharide biosynthetic process	2353	308	23	9	2.9894	0.0012244	0.04512
X1512.6200_sigTF	-1	GOBP name	cellular process	2353	308	465	102	1.6758	9.6618e-10	1.9879e-07					X1512.6200_sigTF	-1	GOBP name	carbohydrate metabolic process	2353	308	63	24	2.9103	2.6971e-07	3.6995e-05
X1512.6200_sigTF	1	GOMF name	transferase activity	2353	265	167	0	0	9.8213e-10	5.193e-07					X1512.6200_sigTF	-1	GOBP name	lipid metabolic process	2353	308	40	15	2.8649	5.829e-05	0.0035102
X1512.6200_sigTF	-1	GOMF name	binding	2353	308	430	96	1.7056	1.3662e-09	5.779e-07					X1512.6200_sigTF	-1	GOBP name	tRNA metabolic process	2353	308	35	13	2.8376	0.00019882	0.0094401
X1512.6200_sigTF	1	GOBP name	macromolecule metabolic process	2353	265	214	3	0.12448	9.4711e-09	1.7988e-06					X1512.6200_sigTF	-1	GOBP name	cellular lipid metabolic process	2353	308	39	14	2.7424	0.00017204	0.0084955
X1512.6200_sigTF	1	GOMF name	nucleotide binding	2353	265	177	1	0.050165	6.5984e-09	2.3259e-06					X1512.6200_sigTF	-1	GOMF name	isomerase activity	2353	308	34	12	2.6963	0.00057855	0.03708
X1512.6200_sigTF	-1	GOBP name	cellular metabolic process	2353	308	419	91	1.6592	1.92e-08	3.3861e-06					X1512.6200_sigTF	-1	GOMF name	transferase activity, transferring phosphorus-containing groups	2353	308	57	20	2.6806	1.1169e-05	0.0013896
X1512.6200_sigTF	1	GOBP name	cellular macromolecule metabolic process	2353	265	204	3	0.13058	3.0176e-08	4.967e-06					X1512.6200_sigTF	-1	GOMF name	cofactor binding	2353	308	63	21	2.5465	1.6384e-05	0.0019251
X1512.6200_sigTF	-1	GOBP name	small molecule metabolic process	2353	308	199	53	2.0347	3.736e-08	5.7651e-06					X1512.6200_sigTF	-1	GOMF name	coenzyme binding	2353	308	39	13	2.5465	0.00063434	0.03946
X1512.6200_sigTF	1	GOBP name	nucleobase-containing compound metabolic process	2353	265	177	2	0.10033	8.0132e-08	1.1638e-05					X1512.6200_sigTF	-1	GOMF name	ligase activity	2353	308	49	16	2.4946	0.00020832	0.014213
X1512.6200_sigTF	1	GOBP name	cellular nitrogen compound biosynthetic process	2353	265	123	0	0	2.7216e-07	3.5367e-05					X1512.6200_sigTF	-1	GOBP name	ncRNA metabolic process	2353	308	41	13	2.4223	0.0010475	0.041715
X1512.6200_sigTF	-1	GOBP name	carbohydrate metabolic process	2353	308	63	24	2.9103	2.6971e-07	3.6995e-05					X1512.6200_sigTF	-1	GOMF name	DNA binding	2353	308	68	19	2.1346	0.00048763	0.03223
X1512.6200_sigTF	1	GOMF name	hydrolase activity	2353	265	153	1	0.058034	1.2475e-07	3.7694e-05					X1512.6200_sigTF	-1	GOBP name	cellular ketone metabolic process	2353	308	112	30	2.0463	3.3385e-05	0.0021692
X1512.6200_sigTF	1	GOMF name	ribonucleotide binding	2353	265	150	1	0.059195	1.7941e-07	3.7945e-05					X1512.6200_sigTF	-1	GOBP name	small molecule metabolic process	2353	308	199	53	2.0347	3.736e-08	5.7651e-06
X1512.6200_sigTF	1	GOMF name	purine ribonucleoside triphosphate binding	2353	265	149	1	0.059592	2.0247e-07	3.8929e-05					X1512.6200_sigTF	-1	GOBP name	oxoacid metabolic process	2353	308	110	29	2.0141	6.0628e-05	0.0034812
X1512.6200_sigTF	1	GOMF name	purine nucleotide binding	2353	265	151	1	0.058803	1.5896e-07	4.2026e-05					X1512.6200_sigTF	-1	GOBP name	carboxylic acid metabolic process	2353	308	110	29	2.0141	6.0628e-05	0.003564
X1512.6200_sigTF	1	GOMF name	purine ribonucleotide binding	2353	265	150	1	0.059195	1.7941e-07	4.2161e-05					X1512.6200_sigTF	-1	GOBP name	organic acid metabolic process	2353	308	111	29	1.9959	7.1861e-05	0.0038571
X1512.6200_sigTF	-1	GOBP name	carbohydrate biosynthetic process	2353	308	33	16	3.7041	6.2936e-07	7.7694e-05					X1512.6200_sigTF	-1	GOBP name	nucleic acid metabolic process	2353	308	117	30	1.9589	7.802e-05	0.0040132
X1512.6200_sigTF	-1	GOBP name	biosynthetic process	2353	308	296	66	1.7034	1.007e-06	0.00011839					X1512.6200_sigTF	-1	GOMF name	ATP binding	2353	308	129	33	1.9543	3.6943e-05	0.0033971
X1512.6200_sigTF	1	GOMF name	adenyl nucleotide binding	2353	265	131	1	0.06778	1.7509e-06	0.00030859					X1512.6200_sigTF	-1	GOMF name	adenyl ribonucleotide binding	2353	308	130	33	1.9393	4.3389e-05	0.0038236
X1512.6200_sigTF	1	GOMF name	adenyl ribonucleotide binding	2353	265	130	1	0.068302	1.9717e-06	0.00032077					X1512.6200_sigTF	-1	GOBP name	cellular amine metabolic process	2353	308	87	22	1.9319	0.00077246	0.031265
X1512.6200_sigTF	1	GOMF name	ATP binding	2353	265	129	1	0.068831	2.22e-06	0.00033538					X1512.6200_sigTF	-1	GOMF name	adenyl nucleotide binding	2353	308	131	33	1.9245	5.0824e-05	0.0042997
X1512.6200_sigTF	-1	GOBP name	nucleobase-containing compound metabolic process	2353	308	177	44	1.8991	4.2759e-06	0.00047988					X1512.6200_sigTF	-1	GOMF name	transferase activity	2353	308	167	42	1.9213	5.2195e-06	0.00073595
X1512.6200_sigTF	1	GOBP name	heterocycle metabolic process	2353	265	100	0	0	4.9125e-06	0.00052735					X1512.6200_sigTF	-1	GOBP name	cellular amino acid metabolic process	2353	308	84	21	1.9099	0.0011508	0.043714
X1512.6200_sigTF	1	GOBP name	amine metabolic process	2353	265	98	0	0	6.3084e-06	0.00059905					X1512.6200_sigTF	-1	GOBP name	nucleobase-containing compound metabolic process	2353	308	177	44	1.8991	4.2759e-06	0.00047988
X1512.6200_sigTF	-1	GOBP name	cellular carbohydrate metabolic process	2353	308	38	16	3.2167	6.1188e-06	0.00060429					X1512.6200_sigTF	-1	GOBP name	amine metabolic process	2353	308	98	24	1.8709	0.00074003	0.030452
X1512.6200_sigTF	-1	GOBP name	nitrogen compound metabolic process	2353	308	286	62	1.6561	5.8775e-06	0.00060465					X1512.6200_sigTF	-1	GOBP name	primary metabolic process	2353	308	375	90	1.8335	9.2638e-11	2.2872e-08
X1512.6200_sigTF	-1	GOBP name	alcohol metabolic process	2353	308	27	13	3.6783	8.008e-06	0.00073229					X1512.6200_sigTF	-1	GOMF name	nucleotide binding	2353	308	177	42	1.8128	2.3181e-05	0.0025804
X1512.6200_sigTF	-1	GOMF name	transferase activity	2353	308	167	42	1.9213	5.2195e-06	0.00073595					X1512.6200_sigTF	-1	GOMF name	purine ribonucleoside triphosphate binding	2353	308	149	35	1.7945	0.00013212	0.010748
X1512.6200_sigTF	1	GOMF name	nucleic acid binding	2353	265	137	2	0.12962	7.8728e-06	0.0010407					X1512.6200_sigTF	-1	GOMF name	ribonucleotide binding	2353	308	150	35	1.7826	0.00015099	0.011405
X1512.6200_sigTF	-1	GOBP name	cellular nitrogen compound metabolic process	2353	308	268	58	1.6533	1.2685e-05	0.0011185					X1512.6200_sigTF	-1	GOMF name	purine ribonucleotide binding	2353	308	150	35	1.7826	0.00015099	0.011827
X1512.6200_sigTF	-1	GOMF name	transferase activity, transferring phosphorus-containing groups	2353	308	57	20	2.6806	1.1169e-05	0.0013896					X1512.6200_sigTF	-1	GOMF name	catalytic activity	2353	308	536	125	1.7816	2.1159e-14	1.4917e-11
X1512.6200_sigTF	1	GOBP name	cellular ketone metabolic process	2353	265	112	1	0.079279	1.6365e-05	0.0013933					X1512.6200_sigTF	-1	GOMF name	purine nucleotide binding	2353	308	151	35	1.7708	0.00017219	0.012139
X1512.6200_sigTF	1	GOBP name	organic acid metabolic process	2353	265	111	1	0.079993	1.8384e-05	0.001513					X1512.6200_sigTF	-1	GOBP name	metabolic process	2353	308	466	108	1.7706	5.5473e-12	1.712e-09
X1512.6200_sigTF	1	GOBP name	oxoacid metabolic process	2353	265	110	1	0.08072	2.0649e-05	0.0015449					X1512.6200_sigTF	-1	GOBP name	macromolecule metabolic process	2353	308	214	48	1.7136	2.848e-05	0.0019532
X1512.6200_sigTF	1	GOBP name	carboxylic acid metabolic process	2353	265	110	1	0.08072	2.0649e-05	0.0015932					X1512.6200_sigTF	-1	GOMF name	binding	2353	308	430	96	1.7056	1.3662e-09	5.779e-07
X1512.6200_sigTF	1	GOBP name	small molecule biosynthetic process	2353	265	88	0	0	2.1951e-05	0.001594					X1512.6200_sigTF	-1	GOBP name	biosynthetic process	2353	308	296	66	1.7034	1.007e-06	0.00011839
X1512.6200_sigTF	-1	GOBP name	lipid biosynthetic process	2353	308	37	15	3.0971	2.0364e-05	0.0016219					X1512.6200_sigTF	-1	GOBP name	cellular macromolecule metabolic process	2353	308	204	45	1.6852	7.563e-05	0.003973
X1512.6200_sigTF	1	GOBP name	cellular amine metabolic process	2353	265	87	0	0	2.4858e-05	0.0017535					X1512.6200_sigTF	-1	GOBP name	cellular process	2353	308	465	102	1.6758	9.6618e-10	1.9879e-07
X1512.6200_sigTF	-1	GOMF name	cofactor binding	2353	308	63	21	2.5465	1.6384e-05	0.0019251					X1512.6200_sigTF	-1	GOBP name	cellular metabolic process	2353	308	419	91	1.6592	1.92e-08	3.3861e-06
X1512.6200_sigTF	-1	GOBP name	macromolecule metabolic process	2353	308	214	48	1.7136	2.848e-05	0.0019532					X1512.6200_sigTF	-1	GOBP name	nitrogen compound metabolic process	2353	308	286	62	1.6561	5.8775e-06	0.00060465
X1512.6200_sigTF	-1	GOBP name	monosaccharide metabolic process	2353	308	26	12	3.526	3.0312e-05	0.0020227					X1512.6200_sigTF	-1	GOBP name	cellular nitrogen compound metabolic process	2353	308	268	58	1.6533	1.2685e-05	0.0011185
X1512.6200_sigTF	-1	GOBP name	cellular ketone metabolic process	2353	308	112	30	2.0463	3.3385e-05	0.0021692					X1512.6200_sigTF	-1	GOBP name	cellular biosynthetic process	2353	308	272	53	1.4886	0.00045079	0.020236
X1512.6200_sigTF	1	GOBP name	cellular amino acid metabolic process	2353	265	84	0	0	3.6087e-05	0.0022846					X1512.6200_sigTF	0	GOBP name	carbohydrate biosynthetic process	2353	1780	33	16	0.64093	0.00046055	0.020306
X1512.6200_sigTF	-1	GOMF name	nucleotide binding	2353	308	177	42	1.8128	2.3181e-05	0.0025804					X1512.6200_sigTF	1	GOBP name	macromolecule biosynthetic process	2353	265	105	3	0.25369	0.0011581	0.043325
X1512.6200_sigTF	1	GOMF name	metal ion binding	2353	265	124	2	0.14321	3.312e-05	0.003184					X1512.6200_sigTF	1	GOMF name	oxidoreductase activity	2353	265	95	2	0.18693	0.00072052	0.042331
X1512.6200_sigTF	1	GOBP name	heterocycle biosynthetic process	2353	265	81	0	0	5.2361e-05	0.003232					X1512.6200_sigTF	1	GOBP name	nucleic acid metabolic process	2353	265	117	2	0.15178	7.0853e-05	0.0038875
X1512.6200_sigTF	1	GOMF name	ion binding	2353	265	124	2	0.14321	3.312e-05	0.0033356					X1512.6200_sigTF	1	GOMF name	metal ion binding	2353	265	124	2	0.14321	3.312e-05	0.003184
X1512.6200_sigTF	-1	GOMF name	ATP binding	2353	308	129	33	1.9543	3.6943e-05	0.0033971					X1512.6200_sigTF	1	GOMF name	ion binding	2353	265	124	2	0.14321	3.312e-05	0.0033356
X1512.6200_sigTF	-1	GOBP name	cellular carbohydrate biosynthetic process	2353	308	20	10	3.8198	6.1387e-05	0.0034447					X1512.6200_sigTF	1	GOMF name	cation binding	2353	265	124	2	0.14321	3.312e-05	0.0035024
X1512.6200_sigTF	-1	GOBP name	oxoacid metabolic process	2353	308	110	29	2.0141	6.0628e-05	0.0034812					X1512.6200_sigTF	1	GOBP name	cellular macromolecule metabolic process	2353	265	204	3	0.13058	3.0176e-08	4.967e-06
X1512.6200_sigTF	1	GOMF name	cation binding	2353	265	124	2	0.14321	3.312e-05	0.0035024					X1512.6200_sigTF	1	GOMF name	nucleic acid binding	2353	265	137	2	0.12962	7.8728e-06	0.0010407
X1512.6200_sigTF	-1	GOBP name	lipid metabolic process	2353	308	40	15	2.8649	5.829e-05	0.0035102					X1512.6200_sigTF	1	GOBP name	macromolecule metabolic process	2353	265	214	3	0.12448	9.4711e-09	1.7988e-06
X1512.6200_sigTF	-1	GOBP name	carboxylic acid metabolic process	2353	308	110	29	2.0141	6.0628e-05	0.003564					X1512.6200_sigTF	1	GOMF name	catalytic activity	2353	265	536	7	0.11596	1.3543e-22	2.8643e-19
X1512.6200_sigTF	-1	GOMF name	adenyl ribonucleotide binding	2353	308	130	33	1.9393	4.3389e-05	0.0038236					X1512.6200_sigTF	1	GOBP name	nucleobase-containing compound metabolic process	2353	265	177	2	0.10033	8.0132e-08	1.1638e-05
X1512.6200_sigTF	-1	GOBP name	organic acid metabolic process	2353	308	111	29	1.9959	7.1861e-05	0.0038571					X1512.6200_sigTF	1	GOBP name	cellular biosynthetic process	2353	265	272	3	0.097933	8.9353e-12	2.4513e-09
X1512.6200_sigTF	1	GOBP name	nucleic acid metabolic process	2353	265	117	2	0.15178	7.0853e-05	0.0038875					X1512.6200_sigTF	1	GOBP name	cellular process	2353	265	465	5	0.095476	1.6422e-20	2.0273e-17
X1512.6200_sigTF	-1	GOBP name	cellular macromolecule metabolic process	2353	308	204	45	1.6852	7.563e-05	0.003973					X1512.6200_sigTF	1	GOBP name	biosynthetic process	2353	265	296	3	0.089992	4.4747e-13	1.8413e-10
X1512.6200_sigTF	-1	GOBP name	nucleic acid metabolic process	2353	308	117	30	1.9589	7.802e-05	0.0040132					X1512.6200_sigTF	1	GOBP name	cellular metabolic process	2353	265	419	4	0.084766	6.2691e-19	5.1595e-16
X1512.6200_sigTF	-1	GOMF name	adenyl nucleotide binding	2353	308	131	33	1.9245	5.0824e-05	0.0042997					X1512.6200_sigTF	1	GOMF name	binding	2353	265	430	4	0.082598	1.4057e-19	1.4865e-16
X1512.6200_sigTF	1	GOBP name	RNA metabolic process	2353	265	73	0	0	0.00014092	0.0071009					X1512.6200_sigTF	1	GOBP name	oxoacid metabolic process	2353	265	110	1	0.08072	2.0649e-05	0.0015449
X1512.6200_sigTF	-1	GOBP name	cellular lipid metabolic process	2353	308	39	14	2.7424	0.00017204	0.0084955					X1512.6200_sigTF	1	GOBP name	carboxylic acid metabolic process	2353	265	110	1	0.08072	2.0649e-05	0.0015932
X1512.6200_sigTF	1	GOBP name	protein metabolic process	2353	265	71	0	0	0.0001804	0.0087334					X1512.6200_sigTF	1	GOBP name	organic acid metabolic process	2353	265	111	1	0.079993	1.8384e-05	0.001513
X1512.6200_sigTF	-1	GOBP name	tRNA metabolic process	2353	308	35	13	2.8376	0.00019882	0.0094401					X1512.6200_sigTF	1	GOBP name	cellular ketone metabolic process	2353	265	112	1	0.079279	1.6365e-05	0.0013933
X1512.6200_sigTF	-1	GOMF name	purine ribonucleoside triphosphate binding	2353	308	149	35	1.7945	0.00013212	0.010748					X1512.6200_sigTF	1	GOBP name	metabolic process	2353	265	466	4	0.076217	9.657e-22	2.3843e-18
X1512.6200_sigTF	-1	GOBP name	organophosphate metabolic process	2353	308	19	9	3.6188	0.0002396	0.011162					X1512.6200_sigTF	1	GOBP name	primary metabolic process	2353	265	375	3	0.071034	1.5412e-17	9.5134e-15
X1512.6200_sigTF	-1	GOMF name	ribonucleotide binding	2353	308	150	35	1.7826	0.00015099	0.011405					X1512.6200_sigTF	1	GOMF name	ATP binding	2353	265	129	1	0.068831	2.22e-06	0.00033538
X1512.6200_sigTF	-1	GOMF name	kinase activity	2353	308	30	12	3.0558	0.00015747	0.011485					X1512.6200_sigTF	1	GOMF name	adenyl ribonucleotide binding	2353	265	130	1	0.068302	1.9717e-06	0.00032077
X1512.6200_sigTF	-1	GOMF name	purine ribonucleotide binding	2353	308	150	35	1.7826	0.00015099	0.011827					X1512.6200_sigTF	1	GOMF name	adenyl nucleotide binding	2353	265	131	1	0.06778	1.7509e-06	0.00030859
X1512.6200_sigTF	-1	GOMF name	purine nucleotide binding	2353	308	151	35	1.7708	0.00017219	0.012139					X1512.6200_sigTF	1	GOBP name	cellular nitrogen compound metabolic process	2353	265	268	2	0.066263	1.1436e-12	4.0335e-10
X1512.6200_sigTF	-1	GOMF name	ligase activity	2353	308	49	16	2.4946	0.00020832	0.014213					X1512.6200_sigTF	1	GOBP name	nitrogen compound metabolic process	2353	265	286	2	0.062093	1.1381e-13	5.6197e-11
X1512.6200_sigTF	1	GOBP name	cellular protein metabolic process	2353	265	66	0	0	0.00033412	0.015277					X1512.6200_sigTF	1	GOMF name	purine ribonucleoside triphosphate binding	2353	265	149	1	0.059592	2.0247e-07	3.8929e-05
X1512.6200_sigTF	-1	GOBP name	cellular biosynthetic process	2353	308	272	53	1.4886	0.00045079	0.020236					X1512.6200_sigTF	1	GOMF name	ribonucleotide binding	2353	265	150	1	0.059195	1.7941e-07	3.7945e-05
X1512.6200_sigTF	0	GOBP name	carbohydrate biosynthetic process	2353	1780	33	16	0.64093	0.00046055	0.020306					X1512.6200_sigTF	1	GOMF name	purine ribonucleotide binding	2353	265	150	1	0.059195	1.7941e-07	4.2161e-05
X1512.6200_sigTF	1	GOBP name	organic acid biosynthetic process	2353	265	63	0	0	0.00048329	0.020573					X1512.6200_sigTF	1	GOMF name	purine nucleotide binding	2353	265	151	1	0.058803	1.5896e-07	4.2026e-05
X1512.6200_sigTF	1	GOBP name	carboxylic acid biosynthetic process	2353	265	63	0	0	0.00048329	0.020934					X1512.6200_sigTF	1	GOMF name	hydrolase activity	2353	265	153	1	0.058034	1.2475e-07	3.7694e-05
X1512.6200_sigTF	-1	GOBP name	monosaccharide biosynthetic process	2353	308	10	6	4.5838	0.00058323	0.024407					X1512.6200_sigTF	1	GOMF name	nucleotide binding	2353	265	177	1	0.050165	6.5984e-09	2.3259e-06
X1512.6200_sigTF	-1	GOBP name	amine metabolic process	2353	308	98	24	1.8709	0.00074003	0.030452					X1512.6200_sigTF	1	GOBP name	small molecule metabolic process	2353	265	199	1	0.044619	4.2476e-10	9.5339e-08
X1512.6200_sigTF	-1	GOBP name	cellular amine metabolic process	2353	308	87	22	1.9319	0.00077246	0.031265					X1512.6200_sigTF	1	GOMF name	transferase activity	2353	265	167	0	0	9.8213e-10	5.193e-07
X1512.6200_sigTF	-1	GOMF name	DNA binding	2353	308	68	19	2.1346	0.00048763	0.03223					X1512.6200_sigTF	1	GOBP name	cellular nitrogen compound biosynthetic process	2353	265	123	0	0	2.7216e-07	3.5367e-05
X1512.6200_sigTF	-1	GOMF name	isomerase activity	2353	308	34	12	2.6963	0.00057855	0.03708					X1512.6200_sigTF	1	GOBP name	heterocycle metabolic process	2353	265	100	0	0	4.9125e-06	0.00052735
X1512.6200_sigTF	-1	GOMF name	coenzyme binding	2353	308	39	13	2.5465	0.00063434	0.03946					X1512.6200_sigTF	1	GOBP name	amine metabolic process	2353	265	98	0	0	6.3084e-06	0.00059905
X1512.6200_sigTF	-1	GOBP name	ncRNA metabolic process	2353	308	41	13	2.4223	0.0010475	0.041715					X1512.6200_sigTF	1	GOBP name	small molecule biosynthetic process	2353	265	88	0	0	2.1951e-05	0.001594
X1512.6200_sigTF	1	GOMF name	RNA binding	2353	265	60	0	0	0.0006987	0.042222					X1512.6200_sigTF	1	GOBP name	cellular amine metabolic process	2353	265	87	0	0	2.4858e-05	0.0017535
X1512.6200_sigTF	1	GOMF name	oxidoreductase activity	2353	265	95	2	0.18693	0.00072052	0.042331					X1512.6200_sigTF	1	GOBP name	cellular amino acid metabolic process	2353	265	84	0	0	3.6087e-05	0.0022846
X1512.6200_sigTF	1	GOBP name	macromolecule biosynthetic process	2353	265	105	3	0.25369	0.0011581	0.043325					X1512.6200_sigTF	1	GOBP name	heterocycle biosynthetic process	2353	265	81	0	0	5.2361e-05	0.003232
X1512.6200_sigTF	-1	GOBP name	cellular amino acid metabolic process	2353	308	84	21	1.9099	0.0011508	0.043714					X1512.6200_sigTF	1	GOBP name	RNA metabolic process	2353	265	73	0	0	0.00014092	0.0071009
X1512.6200_sigTF	-1	GOBP name	alcohol biosynthetic process	2353	308	11	6	4.1671	0.0011177	0.043804					X1512.6200_sigTF	1	GOBP name	protein metabolic process	2353	265	71	0	0	0.0001804	0.0087334
X1512.6200_sigTF	1	GOBP name	nucleobase-containing small molecule metabolic process	2353	265	56	0	0	0.0011413	0.044028					X1512.6200_sigTF	1	GOBP name	cellular protein metabolic process	2353	265	66	0	0	0.00033412	0.015277
X1512.6200_sigTF	-1	GOBP name	polysaccharide biosynthetic process	2353	308	23	9	2.9894	0.0012244	0.04512					X1512.6200_sigTF	1	GOBP name	organic acid biosynthetic process	2353	265	63	0	0	0.00048329	0.020573
X1512.6200_sigTF	-1	GOBP name	tRNA aminoacylation for protein translation	2353	308	19	8	3.2167	0.0013298	0.047582					X1512.6200_sigTF	1	GOBP name	carboxylic acid biosynthetic process	2353	265	63	0	0	0.00048329	0.020934
X1512.6200_sigTF	-1	GOBP name	phospholipid biosynthetic process	2353	308	15	7	3.5652	0.0013282	0.048226					X1512.6200_sigTF	1	GOMF name	RNA binding	2353	265	60	0	0	0.0006987	0.042222
X1512.6200_sigTF	-1	GOBP name	nucleotide-sugar metabolic process	2353	308	8	5	4.7748	0.0013817	0.048734					X1512.6200_sigTF	1	GOBP name	nucleobase-containing small molecule metabolic process	2353	265	56	0	0	0.0011413	0.044028

## Sheet: X0949.1597_sigTF_uni
Sorted by Benjamini Hochberg false discovery rate															Sorted by Enrichment Factor
Selection column	Selection value	Category column	Category value	Total size	Selection size	Category size	Intersection size	Enrichment factor	P value	Benj. Hoch. FDR					Selection column	Selection value	Category column	Category value	Total size	Selection size	Category size	Intersection size	Enrichment factor	P value	Benj. Hoch. FDR
#!{Description}Column that indicates which items are taken as 'selected' for the fisher exact test	Value in the 'selection' column	Categorical column tested against the 'selection'	Term from this categorical column.	Total number of items used as a basis for the enrichment test.	Number of items in the selection.	Number of items in the current category.	Intersection: Number of items that are in the current category as well as in the selection.	Enrichment factor = ((Intersection size)*(Total size))/((Selection size)*(Category size)); Values < 1 indicate depletion.	P value resulting from the Fisher exact test.	Benjamini Hochberg false discovery rate.					#!{Description}Column that indicates which items are taken as 'selected' for the fisher exact test	Value in the 'selection' column	Categorical column tested against the 'selection'	Term from this categorical column.	Total number of items used as a basis for the enrichment test.	Number of items in the selection.	Number of items in the current category.	Intersection: Number of items that are in the current category as well as in the selection.	Enrichment factor = ((Intersection size)*(Total size))/((Selection size)*(Category size)); Values < 1 indicate depletion.	P value resulting from the Fisher exact test.	Benjamini Hochberg false discovery rate.
#!{Type}C	C	C	C	N	N	N	N	N	N	N					#!{Type}C	C	C	C	N	N	N	N	N	N	N
X0949.1597_sigTF	-1	GOMF name	catalytic activity	2353	448	536	223	2.1852	6.1689e-46	1.3047e-42					X0949.1597_sigTF	-1	GOMF name	oxidoreductase activity, acting on the CH-NH2 group of donors	2353	448	4	4	5.2522	0.0012999	0.035704
X0949.1597_sigTF	1	GOMF name	catalytic activity	2353	347	536	1	0.012651	2.8453e-41	3.0089e-38					X0949.1597_sigTF	-1	GOMF name	FMN binding	2353	448	4	4	5.2522	0.0012999	0.036174
X0949.1597_sigTF	1	GOBP name	cellular process	2353	347	465	0	0	5.582e-37	6.891e-34					X0949.1597_sigTF	-1	GOMF name	acid-amino acid ligase activity	2353	448	8	7	4.5957	5.6712e-05	0.0024479
X0949.1597_sigTF	1	GOBP name	metabolic process	2353	347	466	0	0	4.5561e-37	1.1249e-33					X0949.1597_sigTF	-1	GOMF name	transaminase activity	2353	448	6	5	4.3769	0.001196	0.034184
X0949.1597_sigTF	1	GOBP name	cellular metabolic process	2353	347	419	0	0	5.6101e-33	4.6171e-30					X0949.1597_sigTF	-1	GOMF name	sequence-specific DNA binding	2353	448	6	5	4.3769	0.001196	0.034653
X0949.1597_sigTF	1	GOMF name	binding	2353	347	430	1	0.01577	5.9917e-32	4.2242e-29					X0949.1597_sigTF	-1	GOBP name	peptidoglycan biosynthetic process	2353	448	9	7	4.0851	0.00020721	0.005116
X0949.1597_sigTF	1	GOBP name	primary metabolic process	2353	347	375	0	0	3.0191e-29	1.8635e-26					X0949.1597_sigTF	-1	GOBP name	glycosaminoglycan biosynthetic process	2353	448	9	7	4.0851	0.00020721	0.0051677
X0949.1597_sigTF	-1	GOBP name	metabolic process	2353	448	466	176	1.9837	2.3207e-27	1.146e-24					X0949.1597_sigTF	-1	GOBP name	glutamine family amino acid biosynthetic process	2353	448	9	7	4.0851	0.00020721	0.0052204
X0949.1597_sigTF	-1	GOMF name	binding	2353	448	430	165	2.0154	2.9554e-26	1.5627e-23					X0949.1597_sigTF	-1	GOBP name	cellular component macromolecule biosynthetic process	2353	448	9	7	4.0851	0.00020721	0.0052742
X0949.1597_sigTF	1	GOBP name	biosynthetic process	2353	347	296	0	0	9.0055e-23	3.7058e-20					X0949.1597_sigTF	-1	GOBP name	cellular cell wall organization or biogenesis	2353	448	9	7	4.0851	0.00020721	0.0053292
X0949.1597_sigTF	1	GOBP name	nitrogen compound metabolic process	2353	347	286	0	0	5.6826e-22	2.0043e-19					X0949.1597_sigTF	-1	GOBP name	cellular cell wall macromolecule metabolic process	2353	448	9	7	4.0851	0.00020721	0.0053853
X0949.1597_sigTF	-1	GOBP name	small molecule metabolic process	2353	448	199	94	2.481	1.2286e-21	3.7917e-19					X0949.1597_sigTF	-1	GOBP name	cell wall organization or biogenesis	2353	448	9	7	4.0851	0.00020721	0.0054425
X0949.1597_sigTF	-1	GOBP name	cellular metabolic process	2353	448	419	153	1.9179	2.3965e-21	6.5745e-19					X0949.1597_sigTF	-1	GOBP name	cell wall macromolecule metabolic process	2353	448	9	7	4.0851	0.00020721	0.0055011
X0949.1597_sigTF	1	GOBP name	cellular biosynthetic process	2353	347	272	0	0	7.3703e-21	1.8197e-18					X0949.1597_sigTF	-1	GOBP name	cell wall macromolecule biosynthetic process	2353	448	9	7	4.0851	0.00020721	0.0055609
X0949.1597_sigTF	-1	GOBP name	cellular process	2353	448	465	163	1.8411	9.8105e-21	2.202e-18					X0949.1597_sigTF	-1	GOBP name	aminoglycan biosynthetic process	2353	448	9	7	4.0851	0.00020721	0.005622
X0949.1597_sigTF	-1	GOBP name	nitrogen compound metabolic process	2353	448	286	117	2.1486	1.592e-20	3.0236e-18					X0949.1597_sigTF	-1	GOBP name	tRNA aminoacylation	2353	448	20	15	3.9392	7.1884e-08	3.944e-06
X0949.1597_sigTF	1	GOBP name	cellular nitrogen compound metabolic process	2353	347	268	0	0	1.5274e-20	3.1427e-18					X0949.1597_sigTF	-1	GOBP name	amino acid activation	2353	448	20	15	3.9392	7.1884e-08	4.0337e-06
X0949.1597_sigTF	-1	GOBP name	primary metabolic process	2353	448	375	139	1.9468	7.6141e-20	1.3428e-17					X0949.1597_sigTF	-1	GOBP name	cell wall organization	2353	448	8	6	3.9392	0.00085504	0.015638
X0949.1597_sigTF	-1	GOBP name	cellular nitrogen compound metabolic process	2353	448	268	105	2.0578	1.1172e-16	1.8389e-14					X0949.1597_sigTF	-1	GOBP name	tRNA aminoacylation for protein translation	2353	448	19	14	3.8701	2.8994e-07	1.4914e-05
X0949.1597_sigTF	-1	GOBP name	biosynthetic process	2353	448	296	112	1.9873	1.73e-16	2.6696e-14					X0949.1597_sigTF	-1	GOMF name	ligase activity, forming carbon-oxygen bonds	2353	448	19	14	3.8701	2.8994e-07	1.8036e-05
X0949.1597_sigTF	1	GOBP name	macromolecule metabolic process	2353	347	214	0	0	2.4683e-16	3.5849e-14					X0949.1597_sigTF	-1	GOMF name	ligase activity, forming aminoacyl-tRNA and related compounds	2353	448	19	14	3.8701	2.8994e-07	1.8582e-05
X0949.1597_sigTF	-1	GOMF name	nucleotide binding	2353	448	177	79	2.3442	2.4589e-16	1.0401e-13					X0949.1597_sigTF	-1	GOMF name	aminoacyl-tRNA ligase activity	2353	448	19	14	3.8701	2.8994e-07	1.9163e-05
X0949.1597_sigTF	1	GOBP name	cellular macromolecule metabolic process	2353	347	204	0	0	1.442e-15	1.978e-13					X0949.1597_sigTF	-1	GOBP name	peptidoglycan metabolic process	2353	448	11	8	3.8198	0.00014512	0.004317
X0949.1597_sigTF	-1	GOBP name	amine metabolic process	2353	448	98	53	2.8405	1.7004e-15	2.2096e-13					X0949.1597_sigTF	-1	GOBP name	glycosaminoglycan metabolic process	2353	448	11	8	3.8198	0.00014512	0.0043696
X0949.1597_sigTF	1	GOBP name	small molecule metabolic process	2353	347	199	0	0	3.4738e-15	4.2884e-13					X0949.1597_sigTF	-1	GOBP name	aminoglycan metabolic process	2353	448	11	8	3.8198	0.00014512	0.0044236
X0949.1597_sigTF	1	GOBP name	nucleobase-containing compound metabolic process	2353	347	177	0	0	1.6196e-13	1.9042e-11					X0949.1597_sigTF	-1	GOBP name	pyrimidine nucleoside monophosphate metabolic process	2353	448	7	5	3.7516	0.003396	0.049322
X0949.1597_sigTF	-1	GOBP name	organic acid metabolic process	2353	448	111	54	2.5551	3.0168e-13	3.2384e-11					X0949.1597_sigTF	-1	GOBP name	pyrimidine nucleoside monophosphate biosynthetic process	2353	448	7	5	3.7516	0.003396	0.049614
X0949.1597_sigTF	-1	GOBP name	cellular biosynthetic process	2353	448	272	99	1.9117	2.8925e-13	3.2462e-11					X0949.1597_sigTF	-1	GOBP name	regulation of developmental process	2353	448	10	7	3.6766	0.00056075	0.011348
X0949.1597_sigTF	-1	GOBP name	cellular ketone metabolic process	2353	448	112	54	2.5323	4.8017e-13	4.9398e-11					X0949.1597_sigTF	-1	GOBP name	regulation of cell shape	2353	448	10	7	3.6766	0.00056075	0.011442
X0949.1597_sigTF	-1	GOBP name	oxoacid metabolic process	2353	448	110	53	2.5306	8.3338e-13	7.9139e-11					X0949.1597_sigTF	-1	GOBP name	regulation of cell morphogenesis	2353	448	10	7	3.6766	0.00056075	0.011537
X0949.1597_sigTF	-1	GOBP name	carboxylic acid metabolic process	2353	448	110	53	2.5306	8.3338e-13	8.2305e-11					X0949.1597_sigTF	-1	GOBP name	regulation of anatomical structure morphogenesis	2353	448	10	7	3.6766	0.00056075	0.011634
X0949.1597_sigTF	-1	GOMF name	adenyl ribonucleotide binding	2353	448	130	60	2.4241	2.4702e-13	8.7075e-11					X0949.1597_sigTF	-1	GOBP name	monosaccharide biosynthetic process	2353	448	10	7	3.6766	0.00056075	0.011733
X0949.1597_sigTF	-1	GOMF name	adenyl nucleotide binding	2353	448	131	60	2.4056	3.7622e-13	1.1367e-10					X0949.1597_sigTF	-1	GOBP name	regulation of cellular component organization	2353	448	12	8	3.5015	0.00035358	0.0081587
X0949.1597_sigTF	1	GOMF name	transferase activity	2353	347	167	0	0	9.1576e-13	1.614e-10					X0949.1597_sigTF	-1	GOBP name	cell division	2353	448	9	6	3.5015	0.0020816	0.032946
X0949.1597_sigTF	-1	GOMF name	ribonucleotide binding	2353	448	150	65	2.276	8.5579e-13	1.6455e-10					X0949.1597_sigTF	-1	GOMF name	carboxy-lyase activity	2353	448	9	6	3.5015	0.0020816	0.049468
X0949.1597_sigTF	-1	GOMF name	ATP binding	2353	448	129	59	2.4022	6.5182e-13	1.7233e-10					X0949.1597_sigTF	-1	GOMF name	ligase activity	2353	448	49	32	3.43	7.897e-13	1.8558e-10
X0949.1597_sigTF	-1	GOMF name	purine ribonucleotide binding	2353	448	150	65	2.276	8.5579e-13	1.81e-10					X0949.1597_sigTF	-1	GOMF name	vitamin B6 binding	2353	448	20	13	3.414	6.8691e-06	0.00033786
X0949.1597_sigTF	-1	GOMF name	ligase activity	2353	448	49	32	3.43	7.897e-13	1.8558e-10					X0949.1597_sigTF	-1	GOMF name	pyridoxal phosphate binding	2353	448	20	13	3.414	6.8691e-06	0.00034591
X0949.1597_sigTF	-1	GOBP name	cellular amine metabolic process	2353	448	87	45	2.7167	2.1803e-12	1.9938e-10					X0949.1597_sigTF	-1	GOBP name	alcohol biosynthetic process	2353	448	11	7	3.3423	0.0012518	0.02192
X0949.1597_sigTF	-1	GOMF name	purine nucleotide binding	2353	448	151	65	2.2609	1.2414e-12	2.0196e-10					X0949.1597_sigTF	-1	GOMF name	NAD binding	2353	448	11	7	3.3423	0.0012518	0.035301
X0949.1597_sigTF	-1	GOMF name	purine ribonucleoside triphosphate binding	2353	448	149	64	2.256	2.1285e-12	3.2155e-10					X0949.1597_sigTF	-1	GOBP name	tRNA metabolic process	2353	448	35	22	3.3014	9.8652e-09	6.9592e-07
X0949.1597_sigTF	-1	GOMF name	transferase activity	2353	448	167	69	2.1701	2.4828e-12	3.5008e-10					X0949.1597_sigTF	-1	GOBP name	glutamine family amino acid metabolic process	2353	448	16	10	3.2826	0.00013322	0.0041114
X0949.1597_sigTF	1	GOMF name	nucleotide binding	2353	347	177	1	0.038311	5.4357e-12	7.1853e-10					X0949.1597_sigTF	-1	GOMF name	ligase activity, forming carbon-nitrogen bonds	2353	448	21	13	3.2514	1.4669e-05	0.00068946
X0949.1597_sigTF	-1	GOBP name	cellular amino acid metabolic process	2353	448	84	43	2.6886	1.0906e-11	9.6164e-10					X0949.1597_sigTF	-1	GOMF name	vitamin binding	2353	448	23	14	3.197	8.9429e-06	0.00042987
X0949.1597_sigTF	-1	GOMF name	cofactor binding	2353	448	63	36	3.0013	8.6395e-12	1.0749e-09					X0949.1597_sigTF	-1	GOBP name	nucleoside monophosphate metabolic process	2353	448	20	12	3.1513	4.8592e-05	0.0015996
X0949.1597_sigTF	-1	GOBP name	cellular nitrogen compound biosynthetic process	2353	448	123	54	2.3059	4.8111e-11	4.0961e-09					X0949.1597_sigTF	-1	GOBP name	nucleoside monophosphate biosynthetic process	2353	448	20	12	3.1513	4.8592e-05	0.0016213
X0949.1597_sigTF	1	GOMF name	nucleic acid binding	2353	347	137	0	0	1.5725e-10	1.8476e-08					X0949.1597_sigTF	-1	GOBP name	purine ribonucleoside monophosphate metabolic process	2353	448	12	7	3.0638	0.0024386	0.036939
X0949.1597_sigTF	1	GOMF name	hydrolase activity	2353	347	153	1	0.04432	2.9224e-10	3.253e-08					X0949.1597_sigTF	-1	GOBP name	purine ribonucleoside monophosphate biosynthetic process	2353	448	12	7	3.0638	0.0024386	0.037167
X0949.1597_sigTF	1	GOMF name	purine nucleotide binding	2353	347	151	1	0.044907	4.0601e-10	4.2935e-08					X0949.1597_sigTF	-1	GOBP name	purine nucleoside monophosphate metabolic process	2353	448	12	7	3.0638	0.0024386	0.037397
X0949.1597_sigTF	1	GOMF name	ribonucleotide binding	2353	347	150	1	0.045207	4.7847e-10	4.5998e-08					X0949.1597_sigTF	-1	GOBP name	purine nucleoside monophosphate biosynthetic process	2353	448	12	7	3.0638	0.0024386	0.037631
X0949.1597_sigTF	1	GOMF name	purine ribonucleotide binding	2353	347	150	1	0.045207	4.7847e-10	4.8188e-08					X0949.1597_sigTF	-1	GOBP name	carbohydrate biosynthetic process	2353	448	33	19	3.024	7.1037e-07	3.248e-05
X0949.1597_sigTF	1	GOMF name	purine ribonucleoside triphosphate binding	2353	347	149	1	0.04551	5.6378e-10	5.1843e-08					X0949.1597_sigTF	-1	GOMF name	cofactor binding	2353	448	63	36	3.0013	8.6395e-12	1.0749e-09
X0949.1597_sigTF	-1	GOBP name	small molecule biosynthetic process	2353	448	88	41	2.4471	1.358e-09	1.1177e-07					X0949.1597_sigTF	-1	GOMF name	coenzyme binding	2353	448	39	22	2.9628	1.5123e-07	1.0662e-05
X0949.1597_sigTF	-1	GOBP name	carbohydrate metabolic process	2353	448	63	33	2.7512	1.416e-09	1.1278e-07					X0949.1597_sigTF	-1	GOBP name	ribonucleoside monophosphate metabolic process	2353	448	18	10	2.9179	0.0004806	0.010409
X0949.1597_sigTF	1	GOMF name	metal ion binding	2353	347	124	0	0	1.4281e-09	1.1617e-07					X0949.1597_sigTF	-1	GOBP name	ribonucleoside monophosphate biosynthetic process	2353	448	18	10	2.9179	0.0004806	0.010501
X0949.1597_sigTF	-1	GOBP name	nucleobase-containing compound metabolic process	2353	448	177	66	1.9585	1.5106e-09	1.1655e-07					X0949.1597_sigTF	-1	GOBP name	amine metabolic process	2353	448	98	53	2.8405	1.7004e-15	2.2096e-13
X0949.1597_sigTF	1	GOMF name	ion binding	2353	347	124	0	0	1.4281e-09	1.2082e-07					X0949.1597_sigTF	-1	GOBP name	ncRNA metabolic process	2353	448	41	22	2.8183	4.8272e-07	2.4323e-05
X0949.1597_sigTF	1	GOMF name	cation binding	2353	347	124	0	0	1.4281e-09	1.2585e-07					X0949.1597_sigTF	-1	GOBP name	organophosphate metabolic process	2353	448	19	10	2.7643	0.00082428	0.015418
X0949.1597_sigTF	1	GOBP name	cellular nitrogen compound biosynthetic process	2353	347	123	0	0	1.6913e-09	1.2654e-07					X0949.1597_sigTF	-1	GOBP name	carbohydrate metabolic process	2353	448	63	33	2.7512	1.416e-09	1.1278e-07
X0949.1597_sigTF	1	GOBP name	nucleic acid metabolic process	2353	347	117	0	0	4.658e-09	3.3825e-07					X0949.1597_sigTF	-1	GOBP name	polysaccharide biosynthetic process	2353	448	23	12	2.7403	0.0002803	0.0067191
X0949.1597_sigTF	-1	GOBP name	tRNA metabolic process	2353	448	35	22	3.3014	9.8652e-09	6.9592e-07					X0949.1597_sigTF	-1	GOBP name	polysaccharide metabolic process	2353	448	25	13	2.7312	0.00016406	0.00471
X0949.1597_sigTF	1	GOBP name	cellular ketone metabolic process	2353	347	112	0	0	1.0811e-08	7.4145e-07					X0949.1597_sigTF	-1	GOBP name	cellular amine metabolic process	2353	448	87	45	2.7167	2.1803e-12	1.9938e-10
X0949.1597_sigTF	1	GOMF name	adenyl nucleotide binding	2353	347	131	1	0.051763	1.0567e-08	8.2774e-07					X0949.1597_sigTF	-1	GOBP name	cellular amino acid metabolic process	2353	448	84	43	2.6886	1.0906e-11	9.6164e-10
X0949.1597_sigTF	1	GOBP name	organic acid metabolic process	2353	347	111	0	0	1.2791e-08	8.5351e-07					X0949.1597_sigTF	-1	GOBP name	nucleotide biosynthetic process	2353	448	36	18	2.6261	1.8714e-05	0.00067949
X0949.1597_sigTF	1	GOMF name	adenyl ribonucleotide binding	2353	347	130	1	0.052161	1.2419e-08	9.3809e-07					X0949.1597_sigTF	-1	GOMF name	isomerase activity	2353	448	34	17	2.6261	3.1789e-05	0.0014305
X0949.1597_sigTF	1	GOBP name	oxoacid metabolic process	2353	347	110	0	0	1.5131e-08	9.5793e-07					X0949.1597_sigTF	-1	GOBP name	sulfur compound metabolic process	2353	448	22	11	2.6261	0.00078008	0.014702
X0949.1597_sigTF	1	GOBP name	carboxylic acid metabolic process	2353	347	110	0	0	1.5131e-08	9.8314e-07					X0949.1597_sigTF	-1	GOBP name	purine ribonucleotide metabolic process	2353	448	20	10	2.6261	0.0013392	0.022803
X0949.1597_sigTF	1	GOMF name	ATP binding	2353	347	129	1	0.052566	1.4594e-08	1.0644e-06					X0949.1597_sigTF	-1	GOBP name	purine ribonucleotide biosynthetic process	2353	448	20	10	2.6261	0.0013392	0.022962
X0949.1597_sigTF	1	GOBP name	macromolecule biosynthetic process	2353	347	105	0	0	3.5019e-08	2.1615e-06					X0949.1597_sigTF	-1	GOBP name	cellular component organization or biogenesis at cellular level	2353	448	20	10	2.6261	0.0013392	0.023122
X0949.1597_sigTF	-1	GOBP name	heterocycle metabolic process	2353	448	100	42	2.2059	3.6386e-08	2.1912e-06					X0949.1597_sigTF	-1	GOBP name	cellular carbohydrate biosynthetic process	2353	448	20	10	2.6261	0.0013392	0.023285
X0949.1597_sigTF	1	GOBP name	cellular macromolecule biosynthetic process	2353	347	102	0	0	5.7881e-08	3.4026e-06					X0949.1597_sigTF	-1	GOBP name	organic acid metabolic process	2353	448	111	54	2.5551	3.0168e-13	3.2384e-11
X0949.1597_sigTF	-1	GOBP name	heterocycle biosynthetic process	2353	448	81	36	2.3343	6.3785e-08	3.6624e-06					X0949.1597_sigTF	-1	GOBP name	cellular ketone metabolic process	2353	448	112	54	2.5323	4.8017e-13	4.9398e-11
X0949.1597_sigTF	-1	GOBP name	tRNA aminoacylation	2353	448	20	15	3.9392	7.1884e-08	3.944e-06					X0949.1597_sigTF	-1	GOBP name	oxoacid metabolic process	2353	448	110	53	2.5306	8.3338e-13	7.9139e-11
X0949.1597_sigTF	-1	GOBP name	amino acid activation	2353	448	20	15	3.9392	7.1884e-08	4.0337e-06					X0949.1597_sigTF	-1	GOBP name	carboxylic acid metabolic process	2353	448	110	53	2.5306	8.3338e-13	8.2305e-11
X0949.1597_sigTF	1	GOBP name	heterocycle metabolic process	2353	347	100	0	0	8.0881e-08	4.3412e-06					X0949.1597_sigTF	-1	GOBP name	alcohol metabolic process	2353	448	27	13	2.5289	0.00041836	0.0093057
X0949.1597_sigTF	1	GOBP name	amine metabolic process	2353	347	98	0	0	1.1298e-07	5.9353e-06					X0949.1597_sigTF	-1	GOBP name	nucleotide metabolic process	2353	448	46	22	2.5119	5.6179e-06	0.00023509
X0949.1597_sigTF	-1	GOMF name	coenzyme binding	2353	448	39	22	2.9628	1.5123e-07	1.0662e-05					X0949.1597_sigTF	-1	GOBP name	nucleoside phosphate metabolic process	2353	448	46	22	2.5119	5.6179e-06	0.00023915
X0949.1597_sigTF	1	GOMF name	oxidoreductase activity	2353	347	95	0	0	1.8643e-07	1.2719e-05					X0949.1597_sigTF	-1	GOBP name	purine nucleotide biosynthetic process	2353	448	21	10	2.5011	0.0020767	0.033079
X0949.1597_sigTF	-1	GOBP name	tRNA aminoacylation for protein translation	2353	448	19	14	3.8701	2.8994e-07	1.4914e-05					X0949.1597_sigTF	-1	GOBP name	cellular component organization or biogenesis	2353	448	21	10	2.5011	0.0020767	0.033294
X0949.1597_sigTF	-1	GOMF name	ligase activity, forming carbon-oxygen bonds	2353	448	19	14	3.8701	2.8994e-07	1.8036e-05					X0949.1597_sigTF	-1	GOBP name	small molecule metabolic process	2353	448	199	94	2.481	1.2286e-21	3.7917e-19
X0949.1597_sigTF	-1	GOMF name	ligase activity, forming aminoacyl-tRNA and related compounds	2353	448	19	14	3.8701	2.8994e-07	1.8582e-05					X0949.1597_sigTF	-1	GOMF name	kinase activity	2353	448	30	14	2.451	0.0003752	0.013226
X0949.1597_sigTF	-1	GOMF name	aminoacyl-tRNA ligase activity	2353	448	19	14	3.8701	2.8994e-07	1.9163e-05					X0949.1597_sigTF	-1	GOBP name	small molecule biosynthetic process	2353	448	88	41	2.4471	1.358e-09	1.1177e-07
X0949.1597_sigTF	-1	GOBP name	ncRNA metabolic process	2353	448	41	22	2.8183	4.8272e-07	2.4323e-05					X0949.1597_sigTF	-1	GOBP name	ribonucleotide metabolic process	2353	448	28	13	2.4385	0.00063489	0.012152
X0949.1597_sigTF	-1	GOBP name	organic acid biosynthetic process	2353	448	63	29	2.4177	5.0663e-07	2.4527e-05					X0949.1597_sigTF	-1	GOBP name	ribonucleotide biosynthetic process	2353	448	28	13	2.4385	0.00063489	0.012247
X0949.1597_sigTF	-1	GOBP name	carboxylic acid biosynthetic process	2353	448	63	29	2.4177	5.0663e-07	2.5017e-05					X0949.1597_sigTF	-1	GOMF name	adenyl ribonucleotide binding	2353	448	130	60	2.4241	2.4702e-13	8.7075e-11
X0949.1597_sigTF	1	GOBP name	small molecule biosynthetic process	2353	347	88	0	0	5.9811e-07	2.8399e-05					X0949.1597_sigTF	-1	GOBP name	monosaccharide metabolic process	2353	448	26	12	2.4241	0.0010751	0.019096
X0949.1597_sigTF	-1	GOBP name	carbohydrate biosynthetic process	2353	448	33	19	3.024	7.1037e-07	3.248e-05					X0949.1597_sigTF	-1	GOBP name	organic acid biosynthetic process	2353	448	63	29	2.4177	5.0663e-07	2.4527e-05
X0949.1597_sigTF	1	GOBP name	cellular amine metabolic process	2353	347	87	0	0	7.0626e-07	3.2901e-05					X0949.1597_sigTF	-1	GOBP name	carboxylic acid biosynthetic process	2353	448	63	29	2.4177	5.0663e-07	2.5017e-05
X0949.1597_sigTF	-1	GOMF name	oxidoreductase activity	2353	448	95	38	2.1009	7.1261e-07	4.3062e-05					X0949.1597_sigTF	-1	GOMF name	methyltransferase activity	2353	448	24	11	2.4073	0.0018222	0.048174
X0949.1597_sigTF	1	GOBP name	cellular amino acid metabolic process	2353	347	84	0	0	1.1623e-06	5.2176e-05					X0949.1597_sigTF	-1	GOMF name	adenyl nucleotide binding	2353	448	131	60	2.4056	3.7622e-13	1.1367e-10
X0949.1597_sigTF	-1	GOMF name	hydrolase activity	2353	448	153	53	1.8194	1.0109e-06	5.9389e-05					X0949.1597_sigTF	-1	GOMF name	ATP binding	2353	448	129	59	2.4022	6.5182e-13	1.7233e-10
X0949.1597_sigTF	1	GOBP name	heterocycle biosynthetic process	2353	347	81	0	0	1.9114e-06	8.4272e-05					X0949.1597_sigTF	-1	GOBP name	purine nucleotide metabolic process	2353	448	22	10	2.3874	0.0030921	0.045443
X0949.1597_sigTF	0	GOMF name	catalytic activity	2353	1558	536	312	0.87911	2.4357e-06	0.00013923					X0949.1597_sigTF	-1	GOBP name	amine biosynthetic process	2353	448	53	24	2.3784	6.8267e-06	0.00028092
X0949.1597_sigTF	-1	GOBP name	macromolecule metabolic process	2353	448	214	66	1.6198	4.7503e-06	0.00020576					X0949.1597_sigTF	-1	GOBP name	nucleobase-containing compound biosynthetic process	2353	448	40	18	2.3635	0.0001028	0.0032539
X0949.1597_sigTF	-1	GOMF name	metal ion binding	2353	448	124	44	1.8637	4.1607e-06	0.00021463					X0949.1597_sigTF	-1	GOBP name	cellular amino acid biosynthetic process	2353	448	49	22	2.3581	1.9175e-05	0.00068612
X0949.1597_sigTF	0	GOMF name	ligase activity	2353	1558	49	17	0.52397	3.9327e-06	0.00021889					X0949.1597_sigTF	-1	GOBP name	cellular carbohydrate metabolic process	2353	448	38	17	2.3497	0.00017215	0.0048855
X0949.1597_sigTF	-1	GOMF name	ion binding	2353	448	124	44	1.8637	4.1607e-06	0.00022					X0949.1597_sigTF	-1	GOMF name	nucleotide binding	2353	448	177	79	2.3442	2.4589e-16	1.0401e-13
X0949.1597_sigTF	-1	GOMF name	cation binding	2353	448	124	44	1.8637	4.1607e-06	0.00022564					X0949.1597_sigTF	-1	GOBP name	heterocycle biosynthetic process	2353	448	81	36	2.3343	6.3785e-08	3.6624e-06
X0949.1597_sigTF	-1	GOBP name	nucleotide metabolic process	2353	448	46	22	2.5119	5.6179e-06	0.00023509					X0949.1597_sigTF	-1	GOBP name	cellular nitrogen compound biosynthetic process	2353	448	123	54	2.3059	4.8111e-11	4.0961e-09
X0949.1597_sigTF	-1	GOBP name	nucleoside phosphate metabolic process	2353	448	46	22	2.5119	5.6179e-06	0.00023915					X0949.1597_sigTF	-1	GOMF name	transferase activity, transferring one-carbon groups	2353	448	32	14	2.2979	0.00080422	0.024299
X0949.1597_sigTF	-1	GOBP name	amine biosynthetic process	2353	448	53	24	2.3784	6.8267e-06	0.00028092					X0949.1597_sigTF	-1	GOBP name	coenzyme metabolic process	2353	448	39	17	2.2894	0.00024836	0.0060713
X0949.1597_sigTF	1	GOBP name	RNA metabolic process	2353	347	73	0	0	7.1768e-06	0.00029048					X0949.1597_sigTF	-1	GOMF name	ribonucleotide binding	2353	448	150	65	2.276	8.5579e-13	1.6455e-10
X0949.1597_sigTF	-1	GOMF name	vitamin B6 binding	2353	448	20	13	3.414	6.8691e-06	0.00033786					X0949.1597_sigTF	-1	GOMF name	purine ribonucleotide binding	2353	448	150	65	2.276	8.5579e-13	1.81e-10
X0949.1597_sigTF	-1	GOMF name	pyridoxal phosphate binding	2353	448	20	13	3.414	6.8691e-06	0.00034591					X0949.1597_sigTF	-1	GOMF name	purine nucleotide binding	2353	448	151	65	2.2609	1.2414e-12	2.0196e-10
X0949.1597_sigTF	1	GOBP name	protein metabolic process	2353	347	71	0	0	9.9824e-06	0.00039752					X0949.1597_sigTF	-1	GOMF name	purine ribonucleoside triphosphate binding	2353	448	149	64	2.256	2.1285e-12	3.2155e-10
X0949.1597_sigTF	-1	GOMF name	vitamin binding	2353	448	23	14	3.197	8.9429e-06	0.00042987					X0949.1597_sigTF	-1	GOBP name	heterocycle metabolic process	2353	448	100	42	2.2059	3.6386e-08	2.1912e-06
X0949.1597_sigTF	0	GOBP name	amine metabolic process	2353	1558	98	45	0.69349	1.1824e-05	0.00046339					X0949.1597_sigTF	-1	GOMF name	catalytic activity	2353	448	536	223	2.1852	6.1689e-46	1.3047e-42
X0949.1597_sigTF	-1	GOBP name	nucleic acid metabolic process	2353	448	117	41	1.8405	1.2268e-05	0.00047327					X0949.1597_sigTF	-1	GOBP name	cofactor metabolic process	2353	448	53	22	2.1802	7.8723e-05	0.0025243
X0949.1597_sigTF	0	GOBP name	small molecule metabolic process	2353	1558	199	105	0.79688	1.3345e-05	0.0005069					X0949.1597_sigTF	-1	GOMF name	transferase activity	2353	448	167	69	2.1701	2.4828e-12	3.5008e-10
X0949.1597_sigTF	-1	GOBP name	cellular macromolecule metabolic process	2353	448	204	62	1.5963	1.514e-05	0.00056638					X0949.1597_sigTF	-1	GOBP name	cofactor biosynthetic process	2353	448	34	14	2.1627	0.0015694	0.026182
X0949.1597_sigTF	-1	GOBP name	RNA metabolic process	2353	448	73	29	2.0865	1.6742e-05	0.00061695					X0949.1597_sigTF	-1	GOBP name	nucleobase-containing small molecule metabolic process	2353	448	56	23	2.1572	6.6337e-05	0.0021551
X0949.1597_sigTF	-1	GOBP name	nucleotide biosynthetic process	2353	448	36	18	2.6261	1.8714e-05	0.00067949					X0949.1597_sigTF	-1	GOBP name	nitrogen compound metabolic process	2353	448	286	117	2.1486	1.592e-20	3.0236e-18
X0949.1597_sigTF	-1	GOBP name	cellular amino acid biosynthetic process	2353	448	49	22	2.3581	1.9175e-05	0.00068612					X0949.1597_sigTF	-1	GOBP name	cellular aromatic compound metabolic process	2353	448	44	18	2.1486	0.00040975	0.0091971
X0949.1597_sigTF	-1	GOMF name	ligase activity, forming carbon-nitrogen bonds	2353	448	21	13	3.2514	1.4669e-05	0.00068946					X0949.1597_sigTF	-1	GOMF name	oxidoreductase activity	2353	448	95	38	2.1009	7.1261e-07	4.3062e-05
X0949.1597_sigTF	1	GOMF name	DNA binding	2353	347	68	0	0	1.6366e-05	0.00075247					X0949.1597_sigTF	-1	GOBP name	RNA metabolic process	2353	448	73	29	2.0865	1.6742e-05	0.00061695
X0949.1597_sigTF	1	GOBP name	cellular protein metabolic process	2353	347	66	0	0	2.2746e-05	0.00080227					X0949.1597_sigTF	-1	GOBP name	cellular nitrogen compound metabolic process	2353	448	268	105	2.0578	1.1172e-16	1.8389e-14
X0949.1597_sigTF	1	GOBP name	organic acid biosynthetic process	2353	347	63	0	0	3.7247e-05	0.0012598					X0949.1597_sigTF	-1	GOMF name	lyase activity	2353	448	41	16	2.0497	0.0014465	0.038727
X0949.1597_sigTF	1	GOBP name	carboxylic acid biosynthetic process	2353	347	63	0	0	3.7247e-05	0.0012772					X0949.1597_sigTF	-1	GOBP name	cellular lipid metabolic process	2353	448	39	15	2.0201	0.0023185	0.036002
X0949.1597_sigTF	1	GOBP name	carbohydrate metabolic process	2353	347	63	0	0	3.7247e-05	0.0012952					X0949.1597_sigTF	-1	GOMF name	binding	2353	448	430	165	2.0154	2.9554e-26	1.5627e-23
X0949.1597_sigTF	-1	GOMF name	isomerase activity	2353	448	34	17	2.6261	3.1789e-05	0.0014305					X0949.1597_sigTF	-1	GOBP name	biosynthetic process	2353	448	296	112	1.9873	1.73e-16	2.6696e-14
X0949.1597_sigTF	-1	GOBP name	nucleoside monophosphate metabolic process	2353	448	20	12	3.1513	4.8592e-05	0.0015996					X0949.1597_sigTF	-1	GOBP name	metabolic process	2353	448	466	176	1.9837	2.3207e-27	1.146e-24
X0949.1597_sigTF	-1	GOBP name	nucleoside monophosphate biosynthetic process	2353	448	20	12	3.1513	4.8592e-05	0.0016213					X0949.1597_sigTF	-1	GOBP name	lipid metabolic process	2353	448	40	15	1.9696	0.0030155	0.04485
X0949.1597_sigTF	1	GOMF name	cofactor binding	2353	347	63	0	0	3.7247e-05	0.0016412					X0949.1597_sigTF	-1	GOBP name	nucleobase-containing compound metabolic process	2353	448	177	66	1.9585	1.5106e-09	1.1655e-07
X0949.1597_sigTF	-1	GOBP name	nucleobase-containing small molecule metabolic process	2353	448	56	23	2.1572	6.6337e-05	0.0021551					X0949.1597_sigTF	-1	GOBP name	primary metabolic process	2353	448	375	139	1.9468	7.6141e-20	1.3428e-17
X0949.1597_sigTF	-1	GOMF name	acid-amino acid ligase activity	2353	448	8	7	4.5957	5.6712e-05	0.0024479					X0949.1597_sigTF	-1	GOMF name	transferase activity, transferring phosphorus-containing groups	2353	448	57	21	1.935	0.00070009	0.021459
X0949.1597_sigTF	-1	GOBP name	cofactor metabolic process	2353	448	53	22	2.1802	7.8723e-05	0.0025243					X0949.1597_sigTF	-1	GOBP name	cellular metabolic process	2353	448	419	153	1.9179	2.3965e-21	6.5745e-19
X0949.1597_sigTF	1	GOMF name	RNA binding	2353	347	60	0	0	6.095e-05	0.0025782					X0949.1597_sigTF	-1	GOBP name	cellular biosynthetic process	2353	448	272	99	1.9117	2.8925e-13	3.2462e-11
X0949.1597_sigTF	0	GOMF name	cofactor binding	2353	1558	63	27	0.64726	6.397e-05	0.0026529					X0949.1597_sigTF	-1	GOMF name	metal ion binding	2353	448	124	44	1.8637	4.1607e-06	0.00021463
X0949.1597_sigTF	-1	GOBP name	nucleobase-containing compound biosynthetic process	2353	448	40	18	2.3635	0.0001028	0.0032539					X0949.1597_sigTF	-1	GOMF name	ion binding	2353	448	124	44	1.8637	4.1607e-06	0.00022
X0949.1597_sigTF	1	GOBP name	nucleobase-containing small molecule metabolic process	2353	347	56	0	0	0.0001174	0.0036692					X0949.1597_sigTF	-1	GOMF name	cation binding	2353	448	124	44	1.8637	4.1607e-06	0.00022564
X0949.1597_sigTF	1	GOMF name	transferase activity, transferring phosphorus-containing groups	2353	347	57	0	0	9.9667e-05	0.0040538					X0949.1597_sigTF	-1	GOBP name	cellular process	2353	448	465	163	1.8411	9.8105e-21	2.202e-18
X0949.1597_sigTF	-1	GOBP name	glutamine family amino acid metabolic process	2353	448	16	10	3.2826	0.00013322	0.0041114					X0949.1597_sigTF	-1	GOBP name	nucleic acid metabolic process	2353	448	117	41	1.8405	1.2268e-05	0.00047327
X0949.1597_sigTF	-1	GOBP name	peptidoglycan metabolic process	2353	448	11	8	3.8198	0.00014512	0.004317					X0949.1597_sigTF	-1	GOMF name	hydrolase activity	2353	448	153	53	1.8194	1.0109e-06	5.9389e-05
X0949.1597_sigTF	-1	GOBP name	glycosaminoglycan metabolic process	2353	448	11	8	3.8198	0.00014512	0.0043696					X0949.1597_sigTF	-1	GOBP name	macromolecule metabolic process	2353	448	214	66	1.6198	4.7503e-06	0.00020576
X0949.1597_sigTF	-1	GOBP name	aminoglycan metabolic process	2353	448	11	8	3.8198	0.00014512	0.0044236					X0949.1597_sigTF	-1	GOBP name	cellular macromolecule metabolic process	2353	448	204	62	1.5963	1.514e-05	0.00056638
X0949.1597_sigTF	0	GOBP name	tRNA aminoacylation	2353	1558	20	5	0.37757	0.00015886	0.0046144					X0949.1597_sigTF	-1	GOMF name	nucleic acid binding	2353	448	137	40	1.5335	0.00097386	0.028607
X0949.1597_sigTF	0	GOBP name	amino acid activation	2353	1558	20	5	0.37757	0.00015886	0.0046693					X0949.1597_sigTF	0	GOBP name	translation	2353	1558	50	43	1.2988	0.00091947	0.01645
X0949.1597_sigTF	1	GOMF name	transporter activity	2353	347	56	0	0	0.0001174	0.004685					X0949.1597_sigTF	0	GOBP name	response to stimulus	2353	1558	47	40	1.2853	0.0020309	0.032773
X0949.1597_sigTF	-1	GOBP name	polysaccharide metabolic process	2353	448	25	13	2.7312	0.00016406	0.00471					X0949.1597_sigTF	0	GOMF name	structural constituent of ribosome	2353	1558	47	40	1.2853	0.0020309	0.048811
X0949.1597_sigTF	-1	GOBP name	cellular carbohydrate metabolic process	2353	448	38	17	2.3497	0.00017215	0.0048855					X0949.1597_sigTF	0	GOBP name	cellular protein metabolic process	2353	1558	66	55	1.2586	0.0008909	0.016174
X0949.1597_sigTF	-1	GOBP name	peptidoglycan biosynthetic process	2353	448	9	7	4.0851	0.00020721	0.005116					X0949.1597_sigTF	0	GOBP name	protein metabolic process	2353	1558	71	59	1.255	0.00067933	0.012902
X0949.1597_sigTF	-1	GOBP name	glycosaminoglycan biosynthetic process	2353	448	9	7	4.0851	0.00020721	0.0051677					X0949.1597_sigTF	0	GOBP name	nitrogen compound metabolic process	2353	1558	286	169	0.89243	0.0014102	0.023685
X0949.1597_sigTF	-1	GOBP name	glutamine family amino acid biosynthetic process	2353	448	9	7	4.0851	0.00020721	0.0052204					X0949.1597_sigTF	0	GOMF name	catalytic activity	2353	1558	536	312	0.87911	2.4357e-06	0.00013923
X0949.1597_sigTF	1	GOBP name	cofactor metabolic process	2353	347	53	0	0	0.0001918	0.0052618					X0949.1597_sigTF	0	GOMF name	ribonucleotide binding	2353	1558	150	84	0.84575	0.0018622	0.047452
X0949.1597_sigTF	-1	GOBP name	cellular component macromolecule biosynthetic process	2353	448	9	7	4.0851	0.00020721	0.0052742					X0949.1597_sigTF	0	GOMF name	purine ribonucleotide binding	2353	1558	150	84	0.84575	0.0018622	0.048031
X0949.1597_sigTF	0	GOBP name	cellular amine metabolic process	2353	1558	87	42	0.7291	0.00018937	0.0053131					X0949.1597_sigTF	0	GOMF name	nucleotide binding	2353	1558	177	97	0.82766	0.0002986	0.011482
X0949.1597_sigTF	1	GOBP name	amine biosynthetic process	2353	347	53	0	0	0.0001918	0.0053209					X0949.1597_sigTF	0	GOMF name	ATP binding	2353	1558	129	69	0.80782	0.00064539	0.020373
X0949.1597_sigTF	-1	GOBP name	cellular cell wall organization or biogenesis	2353	448	9	7	4.0851	0.00020721	0.0053292					X0949.1597_sigTF	0	GOMF name	adenyl nucleotide binding	2353	1558	131	70	0.80701	0.00056979	0.018259
X0949.1597_sigTF	-1	GOBP name	cellular cell wall macromolecule metabolic process	2353	448	9	7	4.0851	0.00020721	0.0053853					X0949.1597_sigTF	0	GOMF name	adenyl ribonucleotide binding	2353	1558	130	69	0.8016	0.00045455	0.01526
X0949.1597_sigTF	-1	GOBP name	cell wall organization or biogenesis	2353	448	9	7	4.0851	0.00020721	0.0054425					X0949.1597_sigTF	0	GOBP name	small molecule metabolic process	2353	1558	199	105	0.79688	1.3345e-05	0.0005069
X0949.1597_sigTF	-1	GOBP name	cell wall macromolecule metabolic process	2353	448	9	7	4.0851	0.00020721	0.0055011					X0949.1597_sigTF	0	GOBP name	oxoacid metabolic process	2353	1558	110	57	0.78259	0.00048243	0.010268
X0949.1597_sigTF	-1	GOBP name	cell wall macromolecule biosynthetic process	2353	448	9	7	4.0851	0.00020721	0.0055609					X0949.1597_sigTF	0	GOBP name	carboxylic acid metabolic process	2353	1558	110	57	0.78259	0.00048243	0.010358
X0949.1597_sigTF	-1	GOBP name	aminoglycan biosynthetic process	2353	448	9	7	4.0851	0.00020721	0.005622					X0949.1597_sigTF	0	GOBP name	cellular ketone metabolic process	2353	1558	112	58	0.7821	0.0004241	0.0093492
X0949.1597_sigTF	-1	GOBP name	coenzyme metabolic process	2353	448	39	17	2.2894	0.00024836	0.0060713					X0949.1597_sigTF	0	GOBP name	organic acid metabolic process	2353	1558	111	57	0.77554	0.00032805	0.0077138
X0949.1597_sigTF	0	GOBP name	tRNA metabolic process	2353	1558	35	13	0.56096	0.00027232	0.0065919					X0949.1597_sigTF	0	GOBP name	cellular amino acid metabolic process	2353	1558	84	41	0.73716	0.00033719	0.0078539
X0949.1597_sigTF	-1	GOBP name	polysaccharide biosynthetic process	2353	448	23	12	2.7403	0.0002803	0.0067191					X0949.1597_sigTF	0	GOBP name	cellular amine metabolic process	2353	1558	87	42	0.7291	0.00018937	0.0053131
X0949.1597_sigTF	1	GOBP name	translation	2353	347	50	0	0	0.00031314	0.007434					X0949.1597_sigTF	0	GOBP name	carbohydrate metabolic process	2353	1558	63	30	0.71918	0.00091426	0.016477
X0949.1597_sigTF	0	GOBP name	organic acid metabolic process	2353	1558	111	57	0.77554	0.00032805	0.0077138					X0949.1597_sigTF	0	GOBP name	amine metabolic process	2353	1558	98	45	0.69349	1.1824e-05	0.00046339
X0949.1597_sigTF	0	GOBP name	cellular amino acid metabolic process	2353	1558	84	41	0.73716	0.00033719	0.0078539					X0949.1597_sigTF	0	GOMF name	coenzyme binding	2353	1558	39	17	0.65832	0.001855	0.048437
X0949.1597_sigTF	0	GOBP name	tRNA aminoacylation for protein translation	2353	1558	19	5	0.39744	0.00035606	0.0081399					X0949.1597_sigTF	0	GOMF name	cofactor binding	2353	1558	63	27	0.64726	6.397e-05	0.0026529
X0949.1597_sigTF	-1	GOBP name	regulation of cellular component organization	2353	448	12	8	3.5015	0.00035358	0.0081587					X0949.1597_sigTF	0	GOBP name	carbohydrate biosynthetic process	2353	1558	33	14	0.64072	0.0026971	0.040358
X0949.1597_sigTF	1	GOBP name	cellular amino acid biosynthetic process	2353	347	49	0	0	0.00036866	0.0083506					X0949.1597_sigTF	0	GOBP name	tRNA metabolic process	2353	1558	35	13	0.56096	0.00027232	0.0065919
X0949.1597_sigTF	1	GOMF name	structural molecule activity	2353	347	52	0	0	0.00022587	0.0088464					X0949.1597_sigTF	0	GOMF name	ligase activity	2353	1558	49	17	0.52397	3.9327e-06	0.00021889
X0949.1597_sigTF	-1	GOBP name	cellular aromatic compound metabolic process	2353	448	44	18	2.1486	0.00040975	0.0091971					X0949.1597_sigTF	0	GOBP name	tRNA aminoacylation for protein translation	2353	1558	19	5	0.39744	0.00035606	0.0081399
X0949.1597_sigTF	-1	GOBP name	alcohol metabolic process	2353	448	27	13	2.5289	0.00041836	0.0093057					X0949.1597_sigTF	0	GOMF name	ligase activity, forming carbon-oxygen bonds	2353	1558	19	5	0.39744	0.00035606	0.012984
X0949.1597_sigTF	0	GOBP name	cellular ketone metabolic process	2353	1558	112	58	0.7821	0.0004241	0.0093492					X0949.1597_sigTF	0	GOMF name	ligase activity, forming aminoacyl-tRNA and related compounds	2353	1558	19	5	0.39744	0.00035606	0.013212
X0949.1597_sigTF	0	GOBP name	oxoacid metabolic process	2353	1558	110	57	0.78259	0.00048243	0.010268					X0949.1597_sigTF	0	GOMF name	aminoacyl-tRNA ligase activity	2353	1558	19	5	0.39744	0.00035606	0.013448
X0949.1597_sigTF	0	GOBP name	carboxylic acid metabolic process	2353	1558	110	57	0.78259	0.00048243	0.010358					X0949.1597_sigTF	0	GOBP name	tRNA aminoacylation	2353	1558	20	5	0.37757	0.00015886	0.0046144
X0949.1597_sigTF	-1	GOBP name	ribonucleoside monophosphate metabolic process	2353	448	18	10	2.9179	0.0004806	0.010409					X0949.1597_sigTF	0	GOBP name	amino acid activation	2353	1558	20	5	0.37757	0.00015886	0.0046693
X0949.1597_sigTF	-1	GOBP name	ribonucleoside monophosphate biosynthetic process	2353	448	18	10	2.9179	0.0004806	0.010501					X0949.1597_sigTF	1	GOMF name	nucleoside-triphosphatase activity	2353	347	60	1	0.11302	0.00065176	0.020272
X0949.1597_sigTF	1	GOBP name	response to stimulus	2353	347	47	0	0	0.00051087	0.010781					X0949.1597_sigTF	1	GOMF name	pyrophosphatase activity	2353	347	62	1	0.10937	0.00048553	0.016045
X0949.1597_sigTF	-1	GOBP name	regulation of developmental process	2353	448	10	7	3.6766	0.00056075	0.011348					X0949.1597_sigTF	1	GOMF name	hydrolase activity, acting on acid anhydrides, in phosphorus-containing anhydrides	2353	347	63	1	0.10763	0.00041885	0.014288
X0949.1597_sigTF	-1	GOBP name	regulation of cell shape	2353	448	10	7	3.6766	0.00056075	0.011442					X0949.1597_sigTF	1	GOMF name	hydrolase activity, acting on acid anhydrides	2353	347	63	1	0.10763	0.00041885	0.014522
X0949.1597_sigTF	0	GOMF name	nucleotide binding	2353	1558	177	97	0.82766	0.0002986	0.011482					X0949.1597_sigTF	1	GOMF name	ATP binding	2353	347	129	1	0.052566	1.4594e-08	1.0644e-06
X0949.1597_sigTF	-1	GOBP name	regulation of cell morphogenesis	2353	448	10	7	3.6766	0.00056075	0.011537					X0949.1597_sigTF	1	GOMF name	adenyl ribonucleotide binding	2353	347	130	1	0.052161	1.2419e-08	9.3809e-07
X0949.1597_sigTF	-1	GOBP name	regulation of anatomical structure morphogenesis	2353	448	10	7	3.6766	0.00056075	0.011634					X0949.1597_sigTF	1	GOMF name	adenyl nucleotide binding	2353	347	131	1	0.051763	1.0567e-08	8.2774e-07
X0949.1597_sigTF	1	GOBP name	transport	2353	347	46	0	0	0.00060131	0.01169					X0949.1597_sigTF	1	GOMF name	purine ribonucleoside triphosphate binding	2353	347	149	1	0.04551	5.6378e-10	5.1843e-08
X0949.1597_sigTF	-1	GOBP name	monosaccharide biosynthetic process	2353	448	10	7	3.6766	0.00056075	0.011733					X0949.1597_sigTF	1	GOMF name	ribonucleotide binding	2353	347	150	1	0.045207	4.7847e-10	4.5998e-08
X0949.1597_sigTF	1	GOBP name	nucleotide metabolic process	2353	347	46	0	0	0.00060131	0.011783					X0949.1597_sigTF	1	GOMF name	purine ribonucleotide binding	2353	347	150	1	0.045207	4.7847e-10	4.8188e-08
X0949.1597_sigTF	1	GOBP name	nucleoside phosphate metabolic process	2353	347	46	0	0	0.00060131	0.011877					X0949.1597_sigTF	1	GOMF name	purine nucleotide binding	2353	347	151	1	0.044907	4.0601e-10	4.2935e-08
X0949.1597_sigTF	1	GOBP name	establishment of localization	2353	347	46	0	0	0.00060131	0.011973					X0949.1597_sigTF	1	GOMF name	hydrolase activity	2353	347	153	1	0.04432	2.9224e-10	3.253e-08
X0949.1597_sigTF	1	GOBP name	biological regulation	2353	347	46	0	0	0.00060131	0.01207					X0949.1597_sigTF	1	GOMF name	nucleotide binding	2353	347	177	1	0.038311	5.4357e-12	7.1853e-10
X0949.1597_sigTF	-1	GOBP name	ribonucleotide metabolic process	2353	448	28	13	2.4385	0.00063489	0.012152					X0949.1597_sigTF	1	GOMF name	binding	2353	347	430	1	0.01577	5.9917e-32	4.2242e-29
X0949.1597_sigTF	-1	GOBP name	ribonucleotide biosynthetic process	2353	448	28	13	2.4385	0.00063489	0.012247					X0949.1597_sigTF	1	GOMF name	catalytic activity	2353	347	536	1	0.012651	2.8453e-41	3.0089e-38
X0949.1597_sigTF	0	GOBP name	protein metabolic process	2353	1558	71	59	1.255	0.00067933	0.012902					X0949.1597_sigTF	1	GOBP name	cellular process	2353	347	465	0	0	5.582e-37	6.891e-34
X0949.1597_sigTF	0	GOMF name	ligase activity, forming carbon-oxygen bonds	2353	1558	19	5	0.39744	0.00035606	0.012984					X0949.1597_sigTF	1	GOBP name	metabolic process	2353	347	466	0	0	4.5561e-37	1.1249e-33
X0949.1597_sigTF	0	GOMF name	ligase activity, forming aminoacyl-tRNA and related compounds	2353	1558	19	5	0.39744	0.00035606	0.013212					X0949.1597_sigTF	1	GOBP name	cellular metabolic process	2353	347	419	0	0	5.6101e-33	4.6171e-30
X0949.1597_sigTF	1	GOMF name	ligase activity	2353	347	49	0	0	0.00036866	0.013215					X0949.1597_sigTF	1	GOBP name	primary metabolic process	2353	347	375	0	0	3.0191e-29	1.8635e-26
X0949.1597_sigTF	-1	GOMF name	kinase activity	2353	448	30	14	2.451	0.0003752	0.013226					X0949.1597_sigTF	1	GOBP name	biosynthetic process	2353	347	296	0	0	9.0055e-23	3.7058e-20
X0949.1597_sigTF	0	GOMF name	aminoacyl-tRNA ligase activity	2353	1558	19	5	0.39744	0.00035606	0.013448					X0949.1597_sigTF	1	GOBP name	nitrogen compound metabolic process	2353	347	286	0	0	5.6826e-22	2.0043e-19
X0949.1597_sigTF	1	GOMF name	hydrolase activity, acting on acid anhydrides, in phosphorus-containing anhydrides	2353	347	63	1	0.10763	0.00041885	0.014288					X0949.1597_sigTF	1	GOBP name	cellular biosynthetic process	2353	347	272	0	0	7.3703e-21	1.8197e-18
X0949.1597_sigTF	1	GOMF name	hydrolase activity, acting on acid anhydrides	2353	347	63	1	0.10763	0.00041885	0.014522					X0949.1597_sigTF	1	GOBP name	cellular nitrogen compound metabolic process	2353	347	268	0	0	1.5274e-20	3.1427e-18
X0949.1597_sigTF	-1	GOBP name	sulfur compound metabolic process	2353	448	22	11	2.6261	0.00078008	0.014702					X0949.1597_sigTF	1	GOBP name	macromolecule metabolic process	2353	347	214	0	0	2.4683e-16	3.5849e-14
X0949.1597_sigTF	0	GOMF name	adenyl ribonucleotide binding	2353	1558	130	69	0.8016	0.00045455	0.01526					X0949.1597_sigTF	1	GOBP name	cellular macromolecule metabolic process	2353	347	204	0	0	1.442e-15	1.978e-13
X0949.1597_sigTF	1	GOBP name	DNA metabolic process	2353	347	44	0	0	0.00083288	0.015346					X0949.1597_sigTF	1	GOBP name	small molecule metabolic process	2353	347	199	0	0	3.4738e-15	4.2884e-13
X0949.1597_sigTF	-1	GOBP name	organophosphate metabolic process	2353	448	19	10	2.7643	0.00082428	0.015418					X0949.1597_sigTF	1	GOBP name	nucleobase-containing compound metabolic process	2353	347	177	0	0	1.6196e-13	1.9042e-11
X0949.1597_sigTF	1	GOBP name	cellular aromatic compound metabolic process	2353	347	44	0	0	0.00083288	0.015462					X0949.1597_sigTF	1	GOMF name	transferase activity	2353	347	167	0	0	9.1576e-13	1.614e-10
X0949.1597_sigTF	-1	GOBP name	cell wall organization	2353	448	8	6	3.9392	0.00085504	0.015638					X0949.1597_sigTF	1	GOMF name	nucleic acid binding	2353	347	137	0	0	1.5725e-10	1.8476e-08
X0949.1597_sigTF	1	GOMF name	pyrophosphatase activity	2353	347	62	1	0.10937	0.00048553	0.016045					X0949.1597_sigTF	1	GOMF name	metal ion binding	2353	347	124	0	0	1.4281e-09	1.1617e-07
X0949.1597_sigTF	0	GOBP name	cellular protein metabolic process	2353	1558	66	55	1.2586	0.0008909	0.016174					X0949.1597_sigTF	1	GOMF name	ion binding	2353	347	124	0	0	1.4281e-09	1.2082e-07
X0949.1597_sigTF	0	GOBP name	translation	2353	1558	50	43	1.2988	0.00091947	0.01645					X0949.1597_sigTF	1	GOMF name	cation binding	2353	347	124	0	0	1.4281e-09	1.2585e-07
X0949.1597_sigTF	0	GOBP name	carbohydrate metabolic process	2353	1558	63	30	0.71918	0.00091426	0.016477					X0949.1597_sigTF	1	GOBP name	cellular nitrogen compound biosynthetic process	2353	347	123	0	0	1.6913e-09	1.2654e-07
X0949.1597_sigTF	1	GOMF name	structural constituent of ribosome	2353	347	47	0	0	0.00051087	0.016623					X0949.1597_sigTF	1	GOBP name	nucleic acid metabolic process	2353	347	117	0	0	4.658e-09	3.3825e-07
X0949.1597_sigTF	0	GOMF name	adenyl nucleotide binding	2353	1558	131	70	0.80701	0.00056979	0.018259					X0949.1597_sigTF	1	GOBP name	cellular ketone metabolic process	2353	347	112	0	0	1.0811e-08	7.4145e-07
X0949.1597_sigTF	-1	GOBP name	monosaccharide metabolic process	2353	448	26	12	2.4241	0.0010751	0.019096					X0949.1597_sigTF	1	GOBP name	organic acid metabolic process	2353	347	111	0	0	1.2791e-08	8.5351e-07
X0949.1597_sigTF	1	GOMF name	nucleoside-triphosphatase activity	2353	347	60	1	0.11302	0.00065176	0.020272					X0949.1597_sigTF	1	GOBP name	oxoacid metabolic process	2353	347	110	0	0	1.5131e-08	9.5793e-07
X0949.1597_sigTF	1	GOBP name	regulation of biological process	2353	347	42	0	0	0.0011533	0.020339					X0949.1597_sigTF	1	GOBP name	carboxylic acid metabolic process	2353	347	110	0	0	1.5131e-08	9.8314e-07
X0949.1597_sigTF	0	GOMF name	ATP binding	2353	1558	129	69	0.80782	0.00064539	0.020373					X0949.1597_sigTF	1	GOBP name	macromolecule biosynthetic process	2353	347	105	0	0	3.5019e-08	2.1615e-06
X0949.1597_sigTF	-1	GOMF name	transferase activity, transferring phosphorus-containing groups	2353	448	57	21	1.935	0.00070009	0.021459					X0949.1597_sigTF	1	GOBP name	cellular macromolecule biosynthetic process	2353	347	102	0	0	5.7881e-08	3.4026e-06
X0949.1597_sigTF	-1	GOBP name	alcohol biosynthetic process	2353	448	11	7	3.3423	0.0012518	0.02192					X0949.1597_sigTF	1	GOBP name	heterocycle metabolic process	2353	347	100	0	0	8.0881e-08	4.3412e-06
X0949.1597_sigTF	-1	GOBP name	purine ribonucleotide metabolic process	2353	448	20	10	2.6261	0.0013392	0.022803					X0949.1597_sigTF	1	GOBP name	amine metabolic process	2353	347	98	0	0	1.1298e-07	5.9353e-06
X0949.1597_sigTF	1	GOBP name	ncRNA metabolic process	2353	347	41	0	0	0.0013569	0.022947					X0949.1597_sigTF	1	GOMF name	oxidoreductase activity	2353	347	95	0	0	1.8643e-07	1.2719e-05
X0949.1597_sigTF	-1	GOBP name	purine ribonucleotide biosynthetic process	2353	448	20	10	2.6261	0.0013392	0.022962					X0949.1597_sigTF	1	GOBP name	small molecule biosynthetic process	2353	347	88	0	0	5.9811e-07	2.8399e-05
X0949.1597_sigTF	-1	GOBP name	cellular component organization or biogenesis at cellular level	2353	448	20	10	2.6261	0.0013392	0.023122					X0949.1597_sigTF	1	GOBP name	cellular amine metabolic process	2353	347	87	0	0	7.0626e-07	3.2901e-05
X0949.1597_sigTF	-1	GOBP name	cellular carbohydrate biosynthetic process	2353	448	20	10	2.6261	0.0013392	0.023285					X0949.1597_sigTF	1	GOBP name	cellular amino acid metabolic process	2353	347	84	0	0	1.1623e-06	5.2176e-05
X0949.1597_sigTF	0	GOBP name	nitrogen compound metabolic process	2353	1558	286	169	0.89243	0.0014102	0.023685					X0949.1597_sigTF	1	GOBP name	heterocycle biosynthetic process	2353	347	81	0	0	1.9114e-06	8.4272e-05
X0949.1597_sigTF	-1	GOMF name	transferase activity, transferring one-carbon groups	2353	448	32	14	2.2979	0.00080422	0.024299					X0949.1597_sigTF	1	GOBP name	RNA metabolic process	2353	347	73	0	0	7.1768e-06	0.00029048
X0949.1597_sigTF	1	GOMF name	transition metal ion binding	2353	347	44	0	0	0.00083288	0.02481					X0949.1597_sigTF	1	GOBP name	protein metabolic process	2353	347	71	0	0	9.9824e-06	0.00039752
X0949.1597_sigTF	-1	GOBP name	cofactor biosynthetic process	2353	448	34	14	2.1627	0.0015694	0.026182					X0949.1597_sigTF	1	GOMF name	DNA binding	2353	347	68	0	0	1.6366e-05	0.00075247
X0949.1597_sigTF	1	GOBP name	nucleobase-containing compound biosynthetic process	2353	347	40	0	0	0.0015964	0.026277					X0949.1597_sigTF	1	GOBP name	cellular protein metabolic process	2353	347	66	0	0	2.2746e-05	0.00080227
X0949.1597_sigTF	1	GOBP name	lipid metabolic process	2353	347	40	0	0	0.0015964	0.026454					X0949.1597_sigTF	1	GOBP name	organic acid biosynthetic process	2353	347	63	0	0	3.7247e-05	0.0012598
X0949.1597_sigTF	-1	GOMF name	nucleic acid binding	2353	448	137	40	1.5335	0.00097386	0.028607					X0949.1597_sigTF	1	GOBP name	carboxylic acid biosynthetic process	2353	347	63	0	0	3.7247e-05	0.0012772
X0949.1597_sigTF	1	GOBP name	coenzyme metabolic process	2353	347	39	0	0	0.0018781	0.030506					X0949.1597_sigTF	1	GOBP name	carbohydrate metabolic process	2353	347	63	0	0	3.7247e-05	0.0012952
X0949.1597_sigTF	1	GOBP name	cellular lipid metabolic process	2353	347	39	0	0	0.0018781	0.030708					X0949.1597_sigTF	1	GOMF name	cofactor binding	2353	347	63	0	0	3.7247e-05	0.0016412
X0949.1597_sigTF	0	GOBP name	response to stimulus	2353	1558	47	40	1.2853	0.0020309	0.032773					X0949.1597_sigTF	1	GOMF name	RNA binding	2353	347	60	0	0	6.095e-05	0.0025782
X0949.1597_sigTF	-1	GOBP name	cell division	2353	448	9	6	3.5015	0.0020816	0.032946					X0949.1597_sigTF	1	GOBP name	nucleobase-containing small molecule metabolic process	2353	347	56	0	0	0.0001174	0.0036692
X0949.1597_sigTF	-1	GOBP name	purine nucleotide biosynthetic process	2353	448	21	10	2.5011	0.0020767	0.033079					X0949.1597_sigTF	1	GOMF name	transferase activity, transferring phosphorus-containing groups	2353	347	57	0	0	9.9667e-05	0.0040538
X0949.1597_sigTF	-1	GOBP name	cellular component organization or biogenesis	2353	448	21	10	2.5011	0.0020767	0.033294					X0949.1597_sigTF	1	GOMF name	transporter activity	2353	347	56	0	0	0.0001174	0.004685
X0949.1597_sigTF	-1	GOMF name	transaminase activity	2353	448	6	5	4.3769	0.001196	0.034184					X0949.1597_sigTF	1	GOBP name	cofactor metabolic process	2353	347	53	0	0	0.0001918	0.0052618
X0949.1597_sigTF	1	GOBP name	regulation of cellular process	2353	347	38	0	0	0.0022092	0.034522					X0949.1597_sigTF	1	GOBP name	amine biosynthetic process	2353	347	53	0	0	0.0001918	0.0053209
X0949.1597_sigTF	-1	GOMF name	sequence-specific DNA binding	2353	448	6	5	4.3769	0.001196	0.034653					X0949.1597_sigTF	1	GOBP name	translation	2353	347	50	0	0	0.00031314	0.007434
X0949.1597_sigTF	1	GOBP name	cellular carbohydrate metabolic process	2353	347	38	0	0	0.0022092	0.034742					X0949.1597_sigTF	1	GOBP name	cellular amino acid biosynthetic process	2353	347	49	0	0	0.00036866	0.0083506
X0949.1597_sigTF	-1	GOMF name	NAD binding	2353	448	11	7	3.3423	0.0012518	0.035301					X0949.1597_sigTF	1	GOMF name	structural molecule activity	2353	347	52	0	0	0.00022587	0.0088464
X0949.1597_sigTF	-1	GOMF name	oxidoreductase activity, acting on the CH-NH2 group of donors	2353	448	4	4	5.2522	0.0012999	0.035704					X0949.1597_sigTF	1	GOBP name	response to stimulus	2353	347	47	0	0	0.00051087	0.010781
X0949.1597_sigTF	-1	GOBP name	cellular lipid metabolic process	2353	448	39	15	2.0201	0.0023185	0.036002					X0949.1597_sigTF	1	GOBP name	transport	2353	347	46	0	0	0.00060131	0.01169
X0949.1597_sigTF	-1	GOMF name	FMN binding	2353	448	4	4	5.2522	0.0012999	0.036174					X0949.1597_sigTF	1	GOBP name	nucleotide metabolic process	2353	347	46	0	0	0.00060131	0.011783
X0949.1597_sigTF	1	GOMF name	lyase activity	2353	347	41	0	0	0.0013569	0.036794					X0949.1597_sigTF	1	GOBP name	nucleoside phosphate metabolic process	2353	347	46	0	0	0.00060131	0.011877
X0949.1597_sigTF	-1	GOBP name	purine ribonucleoside monophosphate metabolic process	2353	448	12	7	3.0638	0.0024386	0.036939					X0949.1597_sigTF	1	GOBP name	establishment of localization	2353	347	46	0	0	0.00060131	0.011973
X0949.1597_sigTF	-1	GOBP name	purine ribonucleoside monophosphate biosynthetic process	2353	448	12	7	3.0638	0.0024386	0.037167					X0949.1597_sigTF	1	GOBP name	biological regulation	2353	347	46	0	0	0.00060131	0.01207
X0949.1597_sigTF	-1	GOBP name	purine nucleoside monophosphate metabolic process	2353	448	12	7	3.0638	0.0024386	0.037397					X0949.1597_sigTF	1	GOMF name	ligase activity	2353	347	49	0	0	0.00036866	0.013215
X0949.1597_sigTF	-1	GOBP name	purine nucleoside monophosphate biosynthetic process	2353	448	12	7	3.0638	0.0024386	0.037631					X0949.1597_sigTF	1	GOBP name	DNA metabolic process	2353	347	44	0	0	0.00083288	0.015346
X0949.1597_sigTF	-1	GOMF name	lyase activity	2353	448	41	16	2.0497	0.0014465	0.038727					X0949.1597_sigTF	1	GOBP name	cellular aromatic compound metabolic process	2353	347	44	0	0	0.00083288	0.015462
X0949.1597_sigTF	1	GOBP name	lipid biosynthetic process	2353	347	37	0	0	0.0025985	0.039121					X0949.1597_sigTF	1	GOMF name	structural constituent of ribosome	2353	347	47	0	0	0.00051087	0.016623
X0949.1597_sigTF	0	GOBP name	carbohydrate biosynthetic process	2353	1558	33	14	0.64072	0.0026971	0.040358					X0949.1597_sigTF	1	GOBP name	regulation of biological process	2353	347	42	0	0	0.0011533	0.020339
X0949.1597_sigTF	-1	GOBP name	lipid metabolic process	2353	448	40	15	1.9696	0.0030155	0.04485					X0949.1597_sigTF	1	GOBP name	ncRNA metabolic process	2353	347	41	0	0	0.0013569	0.022947
X0949.1597_sigTF	1	GOBP name	nucleotide biosynthetic process	2353	347	36	0	0	0.0030562	0.045185					X0949.1597_sigTF	1	GOMF name	transition metal ion binding	2353	347	44	0	0	0.00083288	0.02481
X0949.1597_sigTF	-1	GOBP name	purine nucleotide metabolic process	2353	448	22	10	2.3874	0.0030921	0.045443					X0949.1597_sigTF	1	GOBP name	nucleobase-containing compound biosynthetic process	2353	347	40	0	0	0.0015964	0.026277
X0949.1597_sigTF	1	GOMF name	transmembrane transporter activity	2353	347	39	0	0	0.0018781	0.045656					X0949.1597_sigTF	1	GOBP name	lipid metabolic process	2353	347	40	0	0	0.0015964	0.026454
X0949.1597_sigTF	1	GOMF name	metal cluster binding	2353	347	39	0	0	0.0018781	0.046187					X0949.1597_sigTF	1	GOBP name	coenzyme metabolic process	2353	347	39	0	0	0.0018781	0.030506
X0949.1597_sigTF	1	GOMF name	iron-sulfur cluster binding	2353	347	39	0	0	0.0018781	0.04673					X0949.1597_sigTF	1	GOBP name	cellular lipid metabolic process	2353	347	39	0	0	0.0018781	0.030708
X0949.1597_sigTF	1	GOMF name	coenzyme binding	2353	347	39	0	0	0.0018781	0.047287					X0949.1597_sigTF	1	GOBP name	regulation of cellular process	2353	347	38	0	0	0.0022092	0.034522
X0949.1597_sigTF	0	GOMF name	ribonucleotide binding	2353	1558	150	84	0.84575	0.0018622	0.047452					X0949.1597_sigTF	1	GOBP name	cellular carbohydrate metabolic process	2353	347	38	0	0	0.0022092	0.034742
X0949.1597_sigTF	0	GOMF name	purine ribonucleotide binding	2353	1558	150	84	0.84575	0.0018622	0.048031					X0949.1597_sigTF	1	GOMF name	lyase activity	2353	347	41	0	0	0.0013569	0.036794
X0949.1597_sigTF	-1	GOMF name	methyltransferase activity	2353	448	24	11	2.4073	0.0018222	0.048174					X0949.1597_sigTF	1	GOBP name	lipid biosynthetic process	2353	347	37	0	0	0.0025985	0.039121
X0949.1597_sigTF	0	GOMF name	coenzyme binding	2353	1558	39	17	0.65832	0.001855	0.048437					X0949.1597_sigTF	1	GOBP name	nucleotide biosynthetic process	2353	347	36	0	0	0.0030562	0.045185
X0949.1597_sigTF	0	GOMF name	structural constituent of ribosome	2353	1558	47	40	1.2853	0.0020309	0.048811					X0949.1597_sigTF	1	GOMF name	transmembrane transporter activity	2353	347	39	0	0	0.0018781	0.045656
X0949.1597_sigTF	-1	GOBP name	pyrimidine nucleoside monophosphate metabolic process	2353	448	7	5	3.7516	0.003396	0.049322					X0949.1597_sigTF	1	GOMF name	metal cluster binding	2353	347	39	0	0	0.0018781	0.046187
X0949.1597_sigTF	-1	GOMF name	carboxy-lyase activity	2353	448	9	6	3.5015	0.0020816	0.049468					X0949.1597_sigTF	1	GOMF name	iron-sulfur cluster binding	2353	347	39	0	0	0.0018781	0.04673
X0949.1597_sigTF	-1	GOBP name	pyrimidine nucleoside monophosphate biosynthetic process	2353	448	7	5	3.7516	0.003396	0.049614					X0949.1597_sigTF	1	GOMF name	coenzyme binding	2353	347	39	0	0	0.0018781	0.047287

## Sheet: 5-X1512.1597_sigTF_uni
Sorted by Benjamini Hochberg false discovery rate															Sorted by Enrichment Factor
Selection column	Selection value	Category column	Category value	Total size	Selection size	Category size	Intersection size	Enrichment factor	P value	Benj. Hoch. FDR					Selection column	Selection value	Category column	Category value	Total size	Selection size	Category size	Intersection size	Enrichment factor	P value	Benj. Hoch. FDR
#!{Description}Column that indicates which items are taken as 'selected' for the fisher exact test	Value in the 'selection' column	Categorical column tested against the 'selection'	Term from this categorical column.	Total number of items used as a basis for the enrichment test.	Number of items in the selection.	Number of items in the current category.	Intersection: Number of items that are in the current category as well as in the selection.	Enrichment factor = ((Intersection size)*(Total size))/((Selection size)*(Category size)); Values < 1 indicate depletion.	P value resulting from the Fisher exact test.	Benjamini Hochberg false discovery rate.					#!{Description}Column that indicates which items are taken as 'selected' for the fisher exact test	Value in the 'selection' column	Categorical column tested against the 'selection'	Term from this categorical column.	Total number of items used as a basis for the enrichment test.	Number of items in the selection.	Number of items in the current category.	Intersection: Number of items that are in the current category as well as in the selection.	Enrichment factor = ((Intersection size)*(Total size))/((Selection size)*(Category size)); Values < 1 indicate depletion.	P value resulting from the Fisher exact test.	Benjamini Hochberg false discovery rate.
#!{Type}C	C	C	C	N	N	N	N	N	N	N					#!{Type}C	C	C	C	N	N	N	N	N	N	N
X1512.1597_sigTF	-1	GOMF name	catalytic activity	2353	447	536	216	2.1213	2.3059e-41	4.877e-38					X1512.1597_sigTF	-1	GOMF name	oxidoreductase activity, acting on the CH-NH2 group of donors	2353	447	4	4	5.264	0.0012883	0.038924
X1512.1597_sigTF	1	GOMF name	catalytic activity	2353	348	536	2	0.025229	1.3204e-39	1.3963e-36					X1512.1597_sigTF	-1	GOMF name	FMN binding	2353	447	4	4	5.264	0.0012883	0.039488
X1512.1597_sigTF	1	GOBP name	cellular process	2353	348	465	1	0.014541	4.5029e-35	5.5588e-32					X1512.1597_sigTF	-1	GOMF name	acid-amino acid ligase activity	2353	447	8	7	4.606	5.5855e-05	0.0024611
X1512.1597_sigTF	1	GOBP name	metabolic process	2353	348	466	1	0.01451	3.6832e-35	9.0938e-32					X1512.1597_sigTF	-1	GOMF name	transaminase activity	2353	447	6	5	4.3867	0.0011833	0.037354
X1512.1597_sigTF	1	GOBP name	cellular metabolic process	2353	348	419	1	0.016137	4.0779e-31	3.3561e-28					X1512.1597_sigTF	-1	GOMF name	sequence-specific DNA binding	2353	447	6	5	4.3867	0.0011833	0.03792
X1512.1597_sigTF	1	GOMF name	binding	2353	348	430	3	0.047173	6.9746e-29	4.9171e-26					X1512.1597_sigTF	-1	GOBP name	peptidoglycan biosynthetic process	2353	447	9	7	4.0942	0.00020419	0.0053631
X1512.1597_sigTF	1	GOBP name	primary metabolic process	2353	348	375	1	0.018031	1.9641e-27	1.2123e-24					X1512.1597_sigTF	-1	GOBP name	glycosaminoglycan biosynthetic process	2353	447	9	7	4.0942	0.00020419	0.0054208
X1512.1597_sigTF	-1	GOBP name	metabolic process	2353	447	466	174	1.9655	2.1171e-26	1.0454e-23					X1512.1597_sigTF	-1	GOBP name	glutamine family amino acid biosynthetic process	2353	447	9	7	4.0942	0.00020419	0.0054797
X1512.1597_sigTF	-1	GOMF name	binding	2353	447	430	162	1.9832	9.6764e-25	5.1164e-22					X1512.1597_sigTF	-1	GOBP name	cellular component macromolecule biosynthetic process	2353	447	9	7	4.0942	0.00020419	0.0055399
X1512.1597_sigTF	1	GOBP name	biosynthetic process	2353	348	296	1	0.022843	4.6243e-21	1.9029e-18					X1512.1597_sigTF	-1	GOBP name	cellular cell wall organization or biogenesis	2353	447	9	7	4.0942	0.00020419	0.0056015
X1512.1597_sigTF	-1	GOBP name	cellular metabolic process	2353	447	419	151	1.897	1.8349e-20	6.4718e-18					X1512.1597_sigTF	-1	GOBP name	cellular cell wall macromolecule metabolic process	2353	447	9	7	4.0942	0.00020419	0.0056644
X1512.1597_sigTF	1	GOBP name	nitrogen compound metabolic process	2353	348	286	1	0.023642	2.8194e-20	8.7014e-18					X1512.1597_sigTF	-1	GOBP name	cell wall organization or biogenesis	2353	447	9	7	4.0942	0.00020419	0.0057288
X1512.1597_sigTF	-1	GOBP name	cellular process	2353	447	465	161	1.8226	6.7064e-20	1.8398e-17					X1512.1597_sigTF	-1	GOBP name	cell wall macromolecule metabolic process	2353	447	9	7	4.0942	0.00020419	0.0057947
X1512.1597_sigTF	-1	GOBP name	small molecule metabolic process	2353	447	199	91	2.4071	8.7934e-20	2.1711e-17					X1512.1597_sigTF	-1	GOBP name	cell wall macromolecule biosynthetic process	2353	447	9	7	4.0942	0.00020419	0.005862
X1512.1597_sigTF	1	GOBP name	cellular biosynthetic process	2353	348	272	1	0.024858	3.4778e-19	7.806e-17					X1512.1597_sigTF	-1	GOBP name	aminoglycan biosynthetic process	2353	447	9	7	4.0942	0.00020419	0.005931
X1512.1597_sigTF	-1	GOBP name	primary metabolic process	2353	447	375	137	1.9231	5.931e-19	1.1264e-16					X1512.1597_sigTF	-1	GOBP name	cell wall organization	2353	447	8	6	3.948	0.00084447	0.017375
X1512.1597_sigTF	-1	GOBP name	nitrogen compound metabolic process	2353	447	286	114	2.0982	5.7601e-19	1.1851e-16					X1512.1597_sigTF	-1	GOBP name	peptidoglycan metabolic process	2353	447	11	8	3.8284	0.00014276	0.0044616
X1512.1597_sigTF	1	GOBP name	cellular nitrogen compound metabolic process	2353	348	268	1	0.025229	7.1014e-19	1.2524e-16					X1512.1597_sigTF	-1	GOBP name	glycosaminoglycan metabolic process	2353	447	11	8	3.8284	0.00014276	0.0045188
X1512.1597_sigTF	-1	GOBP name	biosynthetic process	2353	447	296	111	1.974	4.456e-16	7.3345e-14					X1512.1597_sigTF	-1	GOBP name	aminoglycan metabolic process	2353	447	11	8	3.8284	0.00014276	0.0045775
X1512.1597_sigTF	1	GOBP name	small molecule metabolic process	2353	348	199	0	0	3.1292e-15	4.5446e-13					X1512.1597_sigTF	-1	GOBP name	tRNA aminoacylation	2353	447	20	14	3.6848	7.6457e-07	3.7014e-05
X1512.1597_sigTF	-1	GOBP name	cellular nitrogen compound metabolic process	2353	447	268	102	2.0035	3.0413e-15	4.6931e-13					X1512.1597_sigTF	-1	GOBP name	amino acid activation	2353	447	20	14	3.6848	7.6457e-07	3.7754e-05
X1512.1597_sigTF	1	GOBP name	macromolecule metabolic process	2353	348	214	1	0.031596	9.1635e-15	1.2569e-12					X1512.1597_sigTF	-1	GOBP name	regulation of developmental process	2353	447	10	7	3.6848	0.00055286	0.012523
X1512.1597_sigTF	-1	GOMF name	nucleotide binding	2353	447	177	77	2.29	3.18e-15	1.3452e-12					X1512.1597_sigTF	-1	GOBP name	regulation of cell shape	2353	447	10	7	3.6848	0.00055286	0.012639
X1512.1597_sigTF	-1	GOBP name	amine metabolic process	2353	447	98	51	2.7394	4.3314e-14	5.6285e-12					X1512.1597_sigTF	-1	GOBP name	regulation of cell morphogenesis	2353	447	10	7	3.6848	0.00055286	0.012757
X1512.1597_sigTF	1	GOBP name	cellular macromolecule metabolic process	2353	348	204	1	0.033145	5.1033e-14	6.3e-12					X1512.1597_sigTF	-1	GOBP name	regulation of anatomical structure morphogenesis	2353	447	10	7	3.6848	0.00055286	0.012877
X1512.1597_sigTF	-1	GOBP name	cellular biosynthetic process	2353	447	272	98	1.8966	7.0017e-13	8.232e-11					X1512.1597_sigTF	-1	GOBP name	monosaccharide biosynthetic process	2353	447	10	7	3.6848	0.00055286	0.013
X1512.1597_sigTF	-1	GOMF name	adenyl nucleotide binding	2353	447	131	59	2.3708	1.3339e-12	4.7018e-10					X1512.1597_sigTF	-1	GOBP name	tRNA aminoacylation for protein translation	2353	447	19	13	3.6017	2.8782e-06	0.0001269
X1512.1597_sigTF	-1	GOBP name	organic acid metabolic process	2353	447	111	52	2.466	5.0221e-12	5.3911e-10					X1512.1597_sigTF	-1	GOMF name	ligase activity, forming carbon-oxygen bonds	2353	447	19	13	3.6017	2.8782e-06	0.0001691
X1512.1597_sigTF	1	GOBP name	nucleobase-containing compound metabolic process	2353	348	177	1	0.038201	4.9731e-12	5.5812e-10					X1512.1597_sigTF	-1	GOMF name	ligase activity, forming aminoacyl-tRNA and related compounds	2353	447	19	13	3.6017	2.8782e-06	0.00017393
X1512.1597_sigTF	-1	GOBP name	cellular ketone metabolic process	2353	447	112	52	2.444	7.7229e-12	7.9449e-10					X1512.1597_sigTF	-1	GOMF name	aminoacyl-tRNA ligase activity	2353	447	19	13	3.6017	2.8782e-06	0.00017904
X1512.1597_sigTF	-1	GOMF name	adenyl ribonucleotide binding	2353	447	130	58	2.3485	3.433e-12	1.0373e-09					X1512.1597_sigTF	-1	GOBP name	regulation of cellular component organization	2353	447	12	8	3.5093	0.00034799	0.0085069
X1512.1597_sigTF	-1	GOBP name	oxoacid metabolic process	2353	447	110	51	2.4406	1.3326e-11	1.2654e-09					X1512.1597_sigTF	-1	GOBP name	cell division	2353	447	9	6	3.5093	0.002057	0.034549
X1512.1597_sigTF	1	GOMF name	nucleotide binding	2353	348	177	1	0.038201	4.9731e-12	1.3148e-09					X1512.1597_sigTF	-1	GOBP name	alcohol biosynthetic process	2353	447	11	7	3.3498	0.0012348	0.024007
X1512.1597_sigTF	-1	GOBP name	carboxylic acid metabolic process	2353	447	110	51	2.4406	1.3326e-11	1.3161e-09					X1512.1597_sigTF	-1	GOMF name	NAD binding	2353	447	11	7	3.3498	0.0012348	0.038407
X1512.1597_sigTF	-1	GOMF name	ligase activity	2353	447	49	31	3.3303	5.9729e-12	1.4036e-09					X1512.1597_sigTF	-1	GOMF name	ligase activity	2353	447	49	31	3.3303	5.9729e-12	1.4036e-09
X1512.1597_sigTF	-1	GOMF name	ATP binding	2353	447	129	57	2.3259	8.7344e-12	1.8473e-09					X1512.1597_sigTF	-1	GOBP name	glutamine family amino acid metabolic process	2353	447	16	10	3.29	0.00013066	0.0042446
X1512.1597_sigTF	-1	GOMF name	purine nucleotide binding	2353	447	151	63	2.1962	1.3594e-11	2.6137e-09					X1512.1597_sigTF	-1	GOMF name	ligase activity, forming carbon-nitrogen bonds	2353	447	21	13	3.2587	1.4304e-05	0.00073786
X1512.1597_sigTF	-1	GOBP name	cellular amine metabolic process	2353	447	87	43	2.6017	4.4766e-11	4.0936e-09					X1512.1597_sigTF	-1	GOBP name	tRNA metabolic process	2353	447	35	21	3.1584	6.5954e-08	4.2853e-06
X1512.1597_sigTF	1	GOMF name	transferase activity	2353	348	167	1	0.040488	2.6531e-11	4.676e-09					X1512.1597_sigTF	-1	GOMF name	vitamin B6 binding	2353	447	20	12	3.1584	4.749e-05	0.0021835
X1512.1597_sigTF	-1	GOMF name	ribonucleotide binding	2353	447	150	62	2.1758	3.2453e-11	4.9028e-09					X1512.1597_sigTF	-1	GOMF name	pyridoxal phosphate binding	2353	447	20	12	3.1584	4.749e-05	0.002232
X1512.1597_sigTF	-1	GOMF name	purine ribonucleotide binding	2353	447	150	62	2.1758	3.2453e-11	5.2799e-09					X1512.1597_sigTF	-1	GOBP name	purine ribonucleoside monophosphate metabolic process	2353	447	12	7	3.0707	0.0024068	0.037611
X1512.1597_sigTF	-1	GOMF name	cofactor binding	2353	447	63	35	2.9244	4.7258e-11	6.6634e-09					X1512.1597_sigTF	-1	GOBP name	purine ribonucleoside monophosphate biosynthetic process	2353	447	12	7	3.0707	0.0024068	0.03785
X1512.1597_sigTF	-1	GOMF name	purine ribonucleoside triphosphate binding	2353	447	149	61	2.1551	7.6592e-11	9.5289e-09					X1512.1597_sigTF	-1	GOBP name	purine nucleoside monophosphate metabolic process	2353	447	12	7	3.0707	0.0024068	0.038093
X1512.1597_sigTF	-1	GOMF name	transferase activity	2353	447	167	66	2.0804	7.4857e-11	9.8952e-09					X1512.1597_sigTF	-1	GOBP name	purine nucleoside monophosphate biosynthetic process	2353	447	12	7	3.0707	0.0024068	0.038339
X1512.1597_sigTF	-1	GOBP name	cellular nitrogen compound biosynthetic process	2353	447	123	53	2.2682	1.579e-10	1.3923e-08					X1512.1597_sigTF	-1	GOBP name	carbohydrate biosynthetic process	2353	447	33	19	3.0308	6.8527e-07	3.4529e-05
X1512.1597_sigTF	-1	GOBP name	cellular amino acid metabolic process	2353	447	84	41	2.5693	2.1302e-10	1.8136e-08					X1512.1597_sigTF	-1	GOMF name	vitamin binding	2353	447	23	13	2.9753	5.3266e-05	0.002397
X1512.1597_sigTF	1	GOMF name	purine nucleotide binding	2353	348	151	1	0.044778	3.7673e-10	4.4266e-08					X1512.1597_sigTF	-1	GOMF name	coenzyme binding	2353	447	39	22	2.9694	1.451e-07	1.023e-05
X1512.1597_sigTF	1	GOMF name	ribonucleotide binding	2353	348	150	1	0.045077	4.442e-10	4.6974e-08					X1512.1597_sigTF	-1	GOMF name	cofactor binding	2353	447	63	35	2.9244	4.7258e-11	6.6634e-09
X1512.1597_sigTF	1	GOMF name	purine ribonucleotide binding	2353	348	150	1	0.045077	4.442e-10	4.9447e-08					X1512.1597_sigTF	-1	GOBP name	nucleoside monophosphate metabolic process	2353	447	20	11	2.8952	0.00027564	0.0069445
X1512.1597_sigTF	1	GOMF name	purine ribonucleoside triphosphate binding	2353	348	149	1	0.045379	5.2369e-10	5.2743e-08					X1512.1597_sigTF	-1	GOBP name	nucleoside monophosphate biosynthetic process	2353	447	20	11	2.8952	0.00027564	0.0070161
X1512.1597_sigTF	-1	GOBP name	small molecule biosynthetic process	2353	447	88	41	2.4525	1.265e-09	1.0411e-07					X1512.1597_sigTF	-1	GOBP name	organophosphate metabolic process	2353	447	19	10	2.7705	0.00080971	0.016942
X1512.1597_sigTF	-1	GOBP name	carbohydrate metabolic process	2353	447	63	33	2.7573	1.3326e-09	1.0614e-07					X1512.1597_sigTF	-1	GOBP name	carbohydrate metabolic process	2353	447	63	33	2.7573	1.3326e-09	1.0614e-07
X1512.1597_sigTF	1	GOMF name	metal ion binding	2353	348	124	0	0	1.3398e-09	1.1807e-07					X1512.1597_sigTF	-1	GOBP name	polysaccharide biosynthetic process	2353	447	23	12	2.7464	0.00027438	0.0070567
X1512.1597_sigTF	1	GOBP name	cellular nitrogen compound biosynthetic process	2353	348	123	0	0	1.5876e-09	1.2249e-07					X1512.1597_sigTF	-1	GOBP name	amine metabolic process	2353	447	98	51	2.7394	4.3314e-14	5.6285e-12
X1512.1597_sigTF	1	GOMF name	ion binding	2353	348	124	0	0	1.3398e-09	1.2321e-07					X1512.1597_sigTF	-1	GOBP name	polysaccharide metabolic process	2353	447	25	13	2.7373	0.00016031	0.0049474
X1512.1597_sigTF	1	GOMF name	cation binding	2353	348	124	0	0	1.3398e-09	1.2881e-07					X1512.1597_sigTF	-1	GOBP name	ncRNA metabolic process	2353	447	41	21	2.6962	2.2591e-06	0.00010141
X1512.1597_sigTF	1	GOMF name	hydrolase activity	2353	348	153	2	0.088386	3.853e-09	3.2596e-07					X1512.1597_sigTF	-1	GOMF name	isomerase activity	2353	447	34	17	2.632	3.0858e-05	0.0015178
X1512.1597_sigTF	1	GOBP name	cellular ketone metabolic process	2353	348	112	0	0	1.0207e-08	7.4123e-07					X1512.1597_sigTF	-1	GOBP name	sulfur compound metabolic process	2353	447	22	11	2.632	0.00076535	0.016576
X1512.1597_sigTF	-1	GOBP name	nucleobase-containing compound metabolic process	2353	447	177	64	1.9034	1.0204e-08	7.6344e-07					X1512.1597_sigTF	-1	GOBP name	purine ribonucleotide metabolic process	2353	447	20	10	2.632	0.0013162	0.024807
X1512.1597_sigTF	1	GOMF name	adenyl nucleotide binding	2353	348	131	1	0.051614	9.9105e-09	8.0618e-07					X1512.1597_sigTF	-1	GOBP name	purine ribonucleotide biosynthetic process	2353	447	20	10	2.632	0.0013162	0.024998
X1512.1597_sigTF	1	GOBP name	organic acid metabolic process	2353	348	111	0	0	1.2083e-08	8.5235e-07					X1512.1597_sigTF	-1	GOBP name	cellular component organization or biogenesis at cellular level	2353	447	20	10	2.632	0.0013162	0.025192
X1512.1597_sigTF	1	GOMF name	adenyl ribonucleotide binding	2353	348	130	1	0.052011	1.1654e-08	9.129e-07					X1512.1597_sigTF	-1	GOBP name	cellular carbohydrate biosynthetic process	2353	447	20	10	2.632	0.0013162	0.025388
X1512.1597_sigTF	1	GOBP name	oxoacid metabolic process	2353	348	110	0	0	1.4302e-08	9.5435e-07					X1512.1597_sigTF	-1	GOBP name	ribonucleoside monophosphate metabolic process	2353	447	18	9	2.632	0.0022719	0.036424
X1512.1597_sigTF	1	GOBP name	carboxylic acid metabolic process	2353	348	110	0	0	1.4302e-08	9.8086e-07					X1512.1597_sigTF	-1	GOBP name	ribonucleoside monophosphate biosynthetic process	2353	447	18	9	2.632	0.0022719	0.036662
X1512.1597_sigTF	1	GOMF name	ATP binding	2353	348	129	1	0.052415	1.3702e-08	1.035e-06					X1512.1597_sigTF	-1	GOBP name	cellular amine metabolic process	2353	447	87	43	2.6017	4.4766e-11	4.0936e-09
X1512.1597_sigTF	1	GOMF name	nucleic acid binding	2353	348	137	2	0.098708	4.7157e-08	3.4392e-06					X1512.1597_sigTF	-1	GOBP name	cellular amino acid metabolic process	2353	447	84	41	2.5693	2.1302e-10	1.8136e-08
X1512.1597_sigTF	-1	GOBP name	tRNA metabolic process	2353	447	35	21	3.1584	6.5954e-08	4.2853e-06					X1512.1597_sigTF	-1	GOBP name	alcohol metabolic process	2353	447	27	13	2.5345	0.00040923	0.0098096
X1512.1597_sigTF	1	GOBP name	heterocycle metabolic process	2353	348	100	0	0	7.6849e-08	4.8651e-06					X1512.1597_sigTF	-1	GOBP name	purine nucleotide biosynthetic process	2353	447	21	10	2.5067	0.0020421	0.034534
X1512.1597_sigTF	1	GOBP name	nucleic acid metabolic process	2353	348	117	1	0.057791	9.4543e-08	5.8357e-06					X1512.1597_sigTF	-1	GOBP name	cellular component organization or biogenesis	2353	447	21	10	2.5067	0.0020421	0.034772
X1512.1597_sigTF	1	GOBP name	amine metabolic process	2353	348	98	0	0	1.0746e-07	6.4715e-06					X1512.1597_sigTF	-1	GOBP name	nucleotide biosynthetic process	2353	447	36	17	2.4858	7.5428e-05	0.0025866
X1512.1597_sigTF	-1	GOBP name	heterocycle metabolic process	2353	447	100	41	2.1582	1.102e-07	6.4782e-06					X1512.1597_sigTF	-1	GOBP name	organic acid metabolic process	2353	447	111	52	2.466	5.0221e-12	5.3911e-10
X1512.1597_sigTF	-1	GOMF name	coenzyme binding	2353	447	39	22	2.9694	1.451e-07	1.023e-05					X1512.1597_sigTF	-1	GOMF name	kinase activity	2353	447	30	14	2.4565	0.00036655	0.014357
X1512.1597_sigTF	1	GOMF name	oxidoreductase activity	2353	348	95	0	0	1.776e-07	1.2117e-05					X1512.1597_sigTF	-1	GOBP name	small molecule biosynthetic process	2353	447	88	41	2.4525	1.265e-09	1.0411e-07
X1512.1597_sigTF	-1	GOBP name	heterocycle biosynthetic process	2353	447	81	35	2.2746	2.1238e-07	1.2194e-05					X1512.1597_sigTF	-1	GOBP name	cellular ketone metabolic process	2353	447	112	52	2.444	7.7229e-12	7.9449e-10
X1512.1597_sigTF	-1	GOBP name	organic acid biosynthetic process	2353	447	63	29	2.4231	4.8244e-07	2.647e-05					X1512.1597_sigTF	-1	GOBP name	oxoacid metabolic process	2353	447	110	51	2.4406	1.3326e-11	1.2654e-09
X1512.1597_sigTF	-1	GOBP name	carboxylic acid biosynthetic process	2353	447	63	29	2.4231	4.8244e-07	2.7072e-05					X1512.1597_sigTF	-1	GOBP name	carboxylic acid metabolic process	2353	447	110	51	2.4406	1.3326e-11	1.3161e-09
X1512.1597_sigTF	1	GOBP name	small molecule biosynthetic process	2353	348	88	0	0	5.7187e-07	3.0694e-05					X1512.1597_sigTF	-1	GOBP name	monosaccharide metabolic process	2353	447	26	12	2.4295	0.001054	0.020987
X1512.1597_sigTF	1	GOBP name	macromolecule biosynthetic process	2353	348	105	1	0.064395	6.3788e-07	3.3509e-05					X1512.1597_sigTF	-1	GOBP name	organic acid biosynthetic process	2353	447	63	29	2.4231	4.8244e-07	2.647e-05
X1512.1597_sigTF	-1	GOBP name	carbohydrate biosynthetic process	2353	447	33	19	3.0308	6.8527e-07	3.4529e-05					X1512.1597_sigTF	-1	GOBP name	carboxylic acid biosynthetic process	2353	447	63	29	2.4231	4.8244e-07	2.7072e-05
X1512.1597_sigTF	1	GOBP name	cellular amine metabolic process	2353	348	87	0	0	6.7563e-07	3.4753e-05					X1512.1597_sigTF	-1	GOBP name	small molecule metabolic process	2353	447	199	91	2.4071	8.7934e-20	2.1711e-17
X1512.1597_sigTF	-1	GOBP name	tRNA aminoacylation	2353	447	20	14	3.6848	7.6457e-07	3.7014e-05					X1512.1597_sigTF	-1	GOBP name	nucleotide metabolic process	2353	447	46	21	2.4031	2.1033e-05	0.00081141
X1512.1597_sigTF	-1	GOBP name	amino acid activation	2353	447	20	14	3.6848	7.6457e-07	3.7754e-05					X1512.1597_sigTF	-1	GOBP name	nucleoside phosphate metabolic process	2353	447	46	21	2.4031	2.1033e-05	0.00082429
X1512.1597_sigTF	1	GOBP name	cellular macromolecule biosynthetic process	2353	348	102	1	0.066289	1.0242e-06	4.863e-05					X1512.1597_sigTF	-1	GOBP name	purine nucleotide metabolic process	2353	447	22	10	2.3927	0.0030423	0.045801
X1512.1597_sigTF	1	GOBP name	cellular amino acid metabolic process	2353	348	84	0	0	1.1136e-06	5.1878e-05					X1512.1597_sigTF	-1	GOBP name	amine biosynthetic process	2353	447	53	24	2.3837	6.5608e-06	0.00027929
X1512.1597_sigTF	-1	GOMF name	hydrolase activity	2353	447	153	53	1.8235	9.4063e-07	6.217e-05					X1512.1597_sigTF	-1	GOMF name	adenyl nucleotide binding	2353	447	131	59	2.3708	1.3339e-12	4.7018e-10
X1512.1597_sigTF	1	GOBP name	heterocycle biosynthetic process	2353	348	81	0	0	1.8342e-06	8.3864e-05					X1512.1597_sigTF	-1	GOBP name	cellular amino acid biosynthetic process	2353	447	49	22	2.3634	1.8495e-05	0.00073652
X1512.1597_sigTF	-1	GOBP name	ncRNA metabolic process	2353	447	41	21	2.6962	2.2591e-06	0.00010141					X1512.1597_sigTF	-1	GOBP name	cellular carbohydrate metabolic process	2353	447	38	17	2.3549	0.00016746	0.0051045
X1512.1597_sigTF	-1	GOBP name	tRNA aminoacylation for protein translation	2353	447	19	13	3.6017	2.8782e-06	0.0001269					X1512.1597_sigTF	-1	GOMF name	adenyl ribonucleotide binding	2353	447	130	58	2.3485	3.433e-12	1.0373e-09
X1512.1597_sigTF	-1	GOMF name	oxidoreductase activity	2353	447	95	37	2.0502	1.9863e-06	0.00012731					X1512.1597_sigTF	-1	GOMF name	ATP binding	2353	447	129	57	2.3259	8.7344e-12	1.8473e-09
X1512.1597_sigTF	-1	GOMF name	ligase activity, forming carbon-oxygen bonds	2353	447	19	13	3.6017	2.8782e-06	0.0001691					X1512.1597_sigTF	-1	GOBP name	coenzyme metabolic process	2353	447	39	17	2.2946	0.00024172	0.0062823
X1512.1597_sigTF	-1	GOMF name	ligase activity, forming aminoacyl-tRNA and related compounds	2353	447	19	13	3.6017	2.8782e-06	0.00017393					X1512.1597_sigTF	-1	GOMF name	nucleotide binding	2353	447	177	77	2.29	3.18e-15	1.3452e-12
X1512.1597_sigTF	-1	GOMF name	aminoacyl-tRNA ligase activity	2353	447	19	13	3.6017	2.8782e-06	0.00017904					X1512.1597_sigTF	-1	GOBP name	heterocycle biosynthetic process	2353	447	81	35	2.2746	2.1238e-07	1.2194e-05
X1512.1597_sigTF	-1	GOBP name	macromolecule metabolic process	2353	447	214	66	1.6235	4.3915e-06	0.00019022					X1512.1597_sigTF	-1	GOBP name	cellular nitrogen compound biosynthetic process	2353	447	123	53	2.2682	1.579e-10	1.3923e-08
X1512.1597_sigTF	-1	GOMF name	metal ion binding	2353	447	124	44	1.8679	3.9164e-06	0.00021239					X1512.1597_sigTF	-1	GOBP name	ribonucleotide metabolic process	2353	447	28	12	2.256	0.0021947	0.035885
X1512.1597_sigTF	-1	GOMF name	ion binding	2353	447	124	44	1.8679	3.9164e-06	0.00021798					X1512.1597_sigTF	-1	GOBP name	ribonucleotide biosynthetic process	2353	447	28	12	2.256	0.0021947	0.036124
X1512.1597_sigTF	-1	GOMF name	cation binding	2353	447	124	44	1.8679	3.9164e-06	0.00022387					X1512.1597_sigTF	-1	GOBP name	nucleobase-containing compound biosynthetic process	2353	447	40	17	2.2372	0.00034227	0.0084507
X1512.1597_sigTF	-1	GOBP name	amine biosynthetic process	2353	447	53	24	2.3837	6.5608e-06	0.00027929					X1512.1597_sigTF	-1	GOMF name	purine nucleotide binding	2353	447	151	63	2.1962	1.3594e-11	2.6137e-09
X1512.1597_sigTF	1	GOBP name	RNA metabolic process	2353	348	73	0	0	6.9156e-06	0.0002894					X1512.1597_sigTF	-1	GOBP name	cofactor metabolic process	2353	447	53	22	2.185	7.6095e-05	0.0025737
X1512.1597_sigTF	1	GOBP name	protein metabolic process	2353	348	71	0	0	9.6291e-06	0.00039624					X1512.1597_sigTF	-1	GOMF name	ribonucleotide binding	2353	447	150	62	2.1758	3.2453e-11	4.9028e-09
X1512.1597_sigTF	-1	GOBP name	cellular macromolecule metabolic process	2353	447	204	62	1.5998	1.4095e-05	0.0005705					X1512.1597_sigTF	-1	GOMF name	purine ribonucleotide binding	2353	447	150	62	2.1758	3.2453e-11	5.2799e-09
X1512.1597_sigTF	-1	GOBP name	cellular amino acid biosynthetic process	2353	447	49	22	2.3634	1.8495e-05	0.00073652					X1512.1597_sigTF	-1	GOBP name	cofactor biosynthetic process	2353	447	34	14	2.1675	0.0015365	0.028101
X1512.1597_sigTF	-1	GOMF name	ligase activity, forming carbon-nitrogen bonds	2353	447	21	13	3.2587	1.4304e-05	0.00073786					X1512.1597_sigTF	-1	GOBP name	heterocycle metabolic process	2353	447	100	41	2.1582	1.102e-07	6.4782e-06
X1512.1597_sigTF	0	GOMF name	ligase activity	2353	1558	49	18	0.55479	1.4102e-05	0.00074564					X1512.1597_sigTF	-1	GOMF name	purine ribonucleoside triphosphate binding	2353	447	149	61	2.1551	7.6592e-11	9.5289e-09
X1512.1597_sigTF	-1	GOBP name	nucleotide metabolic process	2353	447	46	21	2.4031	2.1033e-05	0.00081141					X1512.1597_sigTF	-1	GOMF name	catalytic activity	2353	447	536	216	2.1213	2.3059e-41	4.877e-38
X1512.1597_sigTF	-1	GOBP name	nucleoside phosphate metabolic process	2353	447	46	21	2.4031	2.1033e-05	0.00082429					X1512.1597_sigTF	-1	GOBP name	nitrogen compound metabolic process	2353	447	286	114	2.0982	5.7601e-19	1.1851e-16
X1512.1597_sigTF	1	GOBP name	cellular protein metabolic process	2353	348	66	0	0	2.1997e-05	0.00083556					X1512.1597_sigTF	-1	GOMF name	transferase activity	2353	447	167	66	2.0804	7.4857e-11	9.8952e-09
X1512.1597_sigTF	-1	GOBP name	nucleic acid metabolic process	2353	447	117	40	1.7997	2.7791e-05	0.0010397					X1512.1597_sigTF	-1	GOBP name	nucleobase-containing small molecule metabolic process	2353	447	56	22	2.068	0.00019092	0.0056117
X1512.1597_sigTF	1	GOBP name	organic acid biosynthetic process	2353	348	63	0	0	3.6077e-05	0.0012909					X1512.1597_sigTF	-1	GOMF name	lyase activity	2353	447	41	16	2.0542	0.0014134	0.04095
X1512.1597_sigTF	1	GOBP name	carboxylic acid biosynthetic process	2353	348	63	0	0	3.6077e-05	0.0013099					X1512.1597_sigTF	-1	GOMF name	oxidoreductase activity	2353	447	95	37	2.0502	1.9863e-06	0.00012731
X1512.1597_sigTF	1	GOBP name	carbohydrate metabolic process	2353	348	63	0	0	3.6077e-05	0.0013295					X1512.1597_sigTF	-1	GOBP name	cellular aromatic compound metabolic process	2353	447	44	17	2.0338	0.0011622	0.022773
X1512.1597_sigTF	0	GOMF name	catalytic activity	2353	1558	536	318	0.89602	2.999e-05	0.0015102					X1512.1597_sigTF	-1	GOBP name	cellular lipid metabolic process	2353	447	39	15	2.0246	0.0022694	0.036864
X1512.1597_sigTF	-1	GOMF name	isomerase activity	2353	447	34	17	2.632	3.0858e-05	0.0015178					X1512.1597_sigTF	-1	GOBP name	RNA metabolic process	2353	447	73	28	2.0191	4.5902e-05	0.001619
X1512.1597_sigTF	-1	GOBP name	RNA metabolic process	2353	447	73	28	2.0191	4.5902e-05	0.001619					X1512.1597_sigTF	-1	GOBP name	cellular nitrogen compound metabolic process	2353	447	268	102	2.0035	3.0413e-15	4.6931e-13
X1512.1597_sigTF	1	GOMF name	cofactor binding	2353	348	63	0	0	3.6077e-05	0.0017341					X1512.1597_sigTF	-1	GOMF name	binding	2353	447	430	162	1.9832	9.6764e-25	5.1164e-22
X1512.1597_sigTF	0	GOBP name	amine metabolic process	2353	1558	98	47	0.72431	6.2376e-05	0.0021691					X1512.1597_sigTF	-1	GOBP name	biosynthetic process	2353	447	296	111	1.974	4.456e-16	7.3345e-14
X1512.1597_sigTF	-1	GOMF name	vitamin B6 binding	2353	447	20	12	3.1584	4.749e-05	0.0021835					X1512.1597_sigTF	-1	GOBP name	lipid metabolic process	2353	447	40	15	1.974	0.0029532	0.045009
X1512.1597_sigTF	-1	GOMF name	pyridoxal phosphate binding	2353	447	20	12	3.1584	4.749e-05	0.002232					X1512.1597_sigTF	-1	GOBP name	metabolic process	2353	447	466	174	1.9655	2.1171e-26	1.0454e-23
X1512.1597_sigTF	-1	GOMF name	vitamin binding	2353	447	23	13	2.9753	5.3266e-05	0.002397					X1512.1597_sigTF	-1	GOMF name	transferase activity, transferring phosphorus-containing groups	2353	447	57	21	1.9394	0.00068012	0.023974
X1512.1597_sigTF	-1	GOMF name	acid-amino acid ligase activity	2353	447	8	7	4.606	5.5855e-05	0.0024611					X1512.1597_sigTF	-1	GOBP name	primary metabolic process	2353	447	375	137	1.9231	5.931e-19	1.1264e-16
X1512.1597_sigTF	1	GOMF name	RNA binding	2353	348	60	0	0	5.9127e-05	0.0025521					X1512.1597_sigTF	-1	GOBP name	nucleobase-containing compound metabolic process	2353	447	177	64	1.9034	1.0204e-08	7.6344e-07
X1512.1597_sigTF	-1	GOBP name	cofactor metabolic process	2353	447	53	22	2.185	7.6095e-05	0.0025737					X1512.1597_sigTF	-1	GOBP name	cellular metabolic process	2353	447	419	151	1.897	1.8349e-20	6.4718e-18
X1512.1597_sigTF	0	GOBP name	small molecule metabolic process	2353	1558	199	108	0.81964	7.7202e-05	0.0025758					X1512.1597_sigTF	-1	GOBP name	cellular biosynthetic process	2353	447	272	98	1.8966	7.0017e-13	8.232e-11
X1512.1597_sigTF	-1	GOBP name	nucleotide biosynthetic process	2353	447	36	17	2.4858	7.5428e-05	0.0025866					X1512.1597_sigTF	-1	GOMF name	metal ion binding	2353	447	124	44	1.8679	3.9164e-06	0.00021239
X1512.1597_sigTF	1	GOBP name	nucleobase-containing small molecule metabolic process	2353	348	56	0	0	0.00011413	0.003757					X1512.1597_sigTF	-1	GOMF name	ion binding	2353	447	124	44	1.8679	3.9164e-06	0.00021798
X1512.1597_sigTF	-1	GOBP name	glutamine family amino acid metabolic process	2353	447	16	10	3.29	0.00013066	0.0042446					X1512.1597_sigTF	-1	GOMF name	cation binding	2353	447	124	44	1.8679	3.9164e-06	0.00022387
X1512.1597_sigTF	-1	GOBP name	peptidoglycan metabolic process	2353	447	11	8	3.8284	0.00014276	0.0044616					X1512.1597_sigTF	-1	GOMF name	hydrolase activity	2353	447	153	53	1.8235	9.4063e-07	6.217e-05
X1512.1597_sigTF	-1	GOBP name	glycosaminoglycan metabolic process	2353	447	11	8	3.8284	0.00014276	0.0045188					X1512.1597_sigTF	-1	GOBP name	cellular process	2353	447	465	161	1.8226	6.7064e-20	1.8398e-17
X1512.1597_sigTF	-1	GOBP name	aminoglycan metabolic process	2353	447	11	8	3.8284	0.00014276	0.0045775					X1512.1597_sigTF	-1	GOBP name	nucleic acid metabolic process	2353	447	117	40	1.7997	2.7791e-05	0.0010397
X1512.1597_sigTF	1	GOMF name	transporter activity	2353	348	56	0	0	0.00011413	0.0048275					X1512.1597_sigTF	-1	GOBP name	macromolecule metabolic process	2353	447	214	66	1.6235	4.3915e-06	0.00019022
X1512.1597_sigTF	-1	GOBP name	polysaccharide metabolic process	2353	447	25	13	2.7373	0.00016031	0.0049474					X1512.1597_sigTF	-1	GOBP name	cellular macromolecule metabolic process	2353	447	204	62	1.5998	1.4095e-05	0.0005705
X1512.1597_sigTF	-1	GOBP name	cellular carbohydrate metabolic process	2353	447	38	17	2.3549	0.00016746	0.0051045					X1512.1597_sigTF	-1	GOMF name	nucleic acid binding	2353	447	137	39	1.4985	0.0016911	0.046451
X1512.1597_sigTF	-1	GOBP name	peptidoglycan biosynthetic process	2353	447	9	7	4.0942	0.00020419	0.0053631					X1512.1597_sigTF	0	GOBP name	translation	2353	1558	50	43	1.2988	0.00091947	0.018457
X1512.1597_sigTF	-1	GOBP name	glycosaminoglycan biosynthetic process	2353	447	9	7	4.0942	0.00020419	0.0054208					X1512.1597_sigTF	0	GOBP name	response to stimulus	2353	1558	47	40	1.2853	0.0020309	0.034821
X1512.1597_sigTF	-1	GOBP name	glutamine family amino acid biosynthetic process	2353	447	9	7	4.0942	0.00020419	0.0054797					X1512.1597_sigTF	0	GOBP name	cellular protein metabolic process	2353	1558	66	54	1.2357	0.0021285	0.035509
X1512.1597_sigTF	-1	GOBP name	cellular component macromolecule biosynthetic process	2353	447	9	7	4.0942	0.00020419	0.0055399					X1512.1597_sigTF	0	GOBP name	protein metabolic process	2353	1558	71	58	1.2337	0.0016094	0.028383
X1512.1597_sigTF	1	GOBP name	cofactor metabolic process	2353	348	53	0	0	0.00018674	0.0055548					X1512.1597_sigTF	0	GOBP name	nitrogen compound metabolic process	2353	1558	286	171	0.90299	0.0027491	0.042158
X1512.1597_sigTF	-1	GOBP name	cellular cell wall organization or biogenesis	2353	447	9	7	4.0942	0.00020419	0.0056015					X1512.1597_sigTF	0	GOMF name	catalytic activity	2353	1558	536	318	0.89602	2.999e-05	0.0015102
X1512.1597_sigTF	-1	GOBP name	nucleobase-containing small molecule metabolic process	2353	447	56	22	2.068	0.00019092	0.0056117					X1512.1597_sigTF	0	GOMF name	nucleotide binding	2353	1558	177	99	0.84473	0.00080819	0.028022
X1512.1597_sigTF	1	GOBP name	amine biosynthetic process	2353	348	53	0	0	0.00018674	0.0056226					X1512.1597_sigTF	0	GOMF name	ATP binding	2353	1558	129	71	0.83123	0.0018777	0.047847
X1512.1597_sigTF	-1	GOBP name	cellular cell wall macromolecule metabolic process	2353	447	9	7	4.0942	0.00020419	0.0056644					X1512.1597_sigTF	0	GOMF name	adenyl ribonucleotide binding	2353	1558	130	71	0.82484	0.001371	0.040274
X1512.1597_sigTF	-1	GOBP name	cell wall organization or biogenesis	2353	447	9	7	4.0942	0.00020419	0.0057288					X1512.1597_sigTF	0	GOBP name	small molecule metabolic process	2353	1558	199	108	0.81964	7.7202e-05	0.0025758
X1512.1597_sigTF	-1	GOBP name	cell wall macromolecule metabolic process	2353	447	9	7	4.0942	0.00020419	0.0057947					X1512.1597_sigTF	0	GOMF name	adenyl nucleotide binding	2353	1558	131	71	0.81854	0.00099106	0.032752
X1512.1597_sigTF	-1	GOBP name	cell wall macromolecule biosynthetic process	2353	447	9	7	4.0942	0.00020419	0.005862					X1512.1597_sigTF	0	GOBP name	oxoacid metabolic process	2353	1558	110	59	0.81005	0.0015825	0.028109
X1512.1597_sigTF	-1	GOBP name	aminoglycan biosynthetic process	2353	447	9	7	4.0942	0.00020419	0.005931					X1512.1597_sigTF	0	GOBP name	carboxylic acid metabolic process	2353	1558	110	59	0.81005	0.0015825	0.028313
X1512.1597_sigTF	-1	GOBP name	coenzyme metabolic process	2353	447	39	17	2.2946	0.00024172	0.0062823					X1512.1597_sigTF	0	GOBP name	cellular ketone metabolic process	2353	1558	112	60	0.80907	0.0013984	0.025767
X1512.1597_sigTF	0	GOMF name	cofactor binding	2353	1558	63	28	0.67123	0.00016568	0.0068711					X1512.1597_sigTF	0	GOBP name	organic acid metabolic process	2353	1558	111	59	0.80276	0.0011205	0.022132
X1512.1597_sigTF	-1	GOBP name	nucleoside monophosphate metabolic process	2353	447	20	11	2.8952	0.00027564	0.0069445					X1512.1597_sigTF	0	GOBP name	cellular amino acid metabolic process	2353	1558	84	43	0.77311	0.0013658	0.025355
X1512.1597_sigTF	-1	GOBP name	nucleoside monophosphate biosynthetic process	2353	447	20	11	2.8952	0.00027564	0.0070161					X1512.1597_sigTF	0	GOBP name	cellular amine metabolic process	2353	1558	87	44	0.76381	0.00080595	0.017008
X1512.1597_sigTF	-1	GOBP name	polysaccharide biosynthetic process	2353	447	23	12	2.7464	0.00027438	0.0070567					X1512.1597_sigTF	0	GOBP name	amine metabolic process	2353	1558	98	47	0.72431	6.2376e-05	0.0021691
X1512.1597_sigTF	1	GOBP name	translation	2353	348	50	0	0	0.00030533	0.0076148					X1512.1597_sigTF	0	GOBP name	carbohydrate metabolic process	2353	1558	63	30	0.71918	0.00091426	0.018503
X1512.1597_sigTF	-1	GOBP name	nucleobase-containing compound biosynthetic process	2353	447	40	17	2.2372	0.00034227	0.0084507					X1512.1597_sigTF	0	GOMF name	cofactor binding	2353	1558	63	28	0.67123	0.00016568	0.0068711
X1512.1597_sigTF	-1	GOBP name	regulation of cellular component organization	2353	447	12	8	3.5093	0.00034799	0.0085069					X1512.1597_sigTF	0	GOMF name	coenzyme binding	2353	1558	39	17	0.65832	0.001855	0.047846
X1512.1597_sigTF	1	GOBP name	cellular amino acid biosynthetic process	2353	348	49	0	0	0.00035965	0.0087057					X1512.1597_sigTF	0	GOBP name	carbohydrate biosynthetic process	2353	1558	33	14	0.64072	0.0026971	0.04162
X1512.1597_sigTF	1	GOMF name	structural molecule activity	2353	348	52	0	0	0.00022001	0.0089485					X1512.1597_sigTF	0	GOBP name	tRNA metabolic process	2353	1558	35	14	0.60411	0.00085422	0.01743
X1512.1597_sigTF	-1	GOBP name	alcohol metabolic process	2353	447	27	13	2.5345	0.00040923	0.0098096					X1512.1597_sigTF	0	GOMF name	ligase activity	2353	1558	49	18	0.55479	1.4102e-05	0.00074564
X1512.1597_sigTF	1	GOBP name	response to stimulus	2353	348	47	0	0	0.0004989	0.011844					X1512.1597_sigTF	0	GOBP name	tRNA aminoacylation for protein translation	2353	1558	19	6	0.47693	0.0016499	0.028891
X1512.1597_sigTF	-1	GOBP name	regulation of developmental process	2353	447	10	7	3.6848	0.00055286	0.012523					X1512.1597_sigTF	0	GOMF name	ligase activity, forming carbon-oxygen bonds	2353	1558	19	6	0.47693	0.0016499	0.045916
X1512.1597_sigTF	-1	GOBP name	regulation of cell shape	2353	447	10	7	3.6848	0.00055286	0.012639					X1512.1597_sigTF	0	GOMF name	ligase activity, forming aminoacyl-tRNA and related compounds	2353	1558	19	6	0.47693	0.0016499	0.046528
X1512.1597_sigTF	-1	GOBP name	regulation of cell morphogenesis	2353	447	10	7	3.6848	0.00055286	0.012757					X1512.1597_sigTF	0	GOMF name	aminoacyl-tRNA ligase activity	2353	1558	19	6	0.47693	0.0016499	0.047157
X1512.1597_sigTF	1	GOBP name	transport	2353	348	46	0	0	0.00058752	0.012837					X1512.1597_sigTF	0	GOBP name	tRNA aminoacylation	2353	1558	20	6	0.45308	0.00078972	0.016809
X1512.1597_sigTF	-1	GOBP name	regulation of anatomical structure morphogenesis	2353	447	10	7	3.6848	0.00055286	0.012877					X1512.1597_sigTF	0	GOBP name	amino acid activation	2353	1558	20	6	0.45308	0.00078972	0.016955
X1512.1597_sigTF	1	GOBP name	nucleotide metabolic process	2353	348	46	0	0	0.00058752	0.012952					X1512.1597_sigTF	1	GOMF name	DNA binding	2353	348	68	2	0.19887	0.0011574	0.03766
X1512.1597_sigTF	-1	GOBP name	monosaccharide biosynthetic process	2353	447	10	7	3.6848	0.00055286	0.013					X1512.1597_sigTF	1	GOMF name	transferase activity, transferring phosphorus-containing groups	2353	348	57	1	0.11862	0.00098554	0.033086
X1512.1597_sigTF	1	GOBP name	nucleoside phosphate metabolic process	2353	348	46	0	0	0.00058752	0.013068					X1512.1597_sigTF	1	GOMF name	nucleoside-triphosphatase activity	2353	348	60	1	0.11269	0.00063441	0.022742
X1512.1597_sigTF	1	GOBP name	establishment of localization	2353	348	46	0	0	0.00058752	0.013187					X1512.1597_sigTF	1	GOMF name	pyrophosphatase activity	2353	348	62	1	0.10906	0.00047212	0.017518
X1512.1597_sigTF	1	GOMF name	ligase activity	2353	348	49	0	0	0.00035965	0.014352					X1512.1597_sigTF	1	GOMF name	hydrolase activity, acting on acid anhydrides, in phosphorus-containing anhydrides	2353	348	63	1	0.10733	0.00040708	0.015374
X1512.1597_sigTF	-1	GOMF name	kinase activity	2353	447	30	14	2.4565	0.00036655	0.014357					X1512.1597_sigTF	1	GOMF name	hydrolase activity, acting on acid anhydrides	2353	348	63	1	0.10733	0.00040708	0.015654
X1512.1597_sigTF	1	GOMF name	hydrolase activity, acting on acid anhydrides, in phosphorus-containing anhydrides	2353	348	63	1	0.10733	0.00040708	0.015374					X1512.1597_sigTF	1	GOMF name	nucleic acid binding	2353	348	137	2	0.098708	4.7157e-08	3.4392e-06
X1512.1597_sigTF	1	GOMF name	hydrolase activity, acting on acid anhydrides	2353	348	63	1	0.10733	0.00040708	0.015654					X1512.1597_sigTF	1	GOMF name	hydrolase activity	2353	348	153	2	0.088386	3.853e-09	3.2596e-07
X1512.1597_sigTF	-1	GOBP name	sulfur compound metabolic process	2353	447	22	11	2.632	0.00076535	0.016576					X1512.1597_sigTF	1	GOBP name	cellular macromolecule biosynthetic process	2353	348	102	1	0.066289	1.0242e-06	4.863e-05
X1512.1597_sigTF	0	GOBP name	tRNA aminoacylation	2353	1558	20	6	0.45308	0.00078972	0.016809					X1512.1597_sigTF	1	GOBP name	macromolecule biosynthetic process	2353	348	105	1	0.064395	6.3788e-07	3.3509e-05
X1512.1597_sigTF	1	GOBP name	cellular aromatic compound metabolic process	2353	348	44	0	0	0.00081461	0.016901					X1512.1597_sigTF	1	GOBP name	nucleic acid metabolic process	2353	348	117	1	0.057791	9.4543e-08	5.8357e-06
X1512.1597_sigTF	-1	GOBP name	organophosphate metabolic process	2353	447	19	10	2.7705	0.00080971	0.016942					X1512.1597_sigTF	1	GOMF name	ATP binding	2353	348	129	1	0.052415	1.3702e-08	1.035e-06
X1512.1597_sigTF	0	GOBP name	amino acid activation	2353	1558	20	6	0.45308	0.00078972	0.016955					X1512.1597_sigTF	1	GOMF name	adenyl ribonucleotide binding	2353	348	130	1	0.052011	1.1654e-08	9.129e-07
X1512.1597_sigTF	0	GOBP name	cellular amine metabolic process	2353	1558	87	44	0.76381	0.00080595	0.017008					X1512.1597_sigTF	1	GOMF name	adenyl nucleotide binding	2353	348	131	1	0.051614	9.9105e-09	8.0618e-07
X1512.1597_sigTF	-1	GOBP name	cell wall organization	2353	447	8	6	3.948	0.00084447	0.017375					X1512.1597_sigTF	1	GOMF name	binding	2353	348	430	3	0.047173	6.9746e-29	4.9171e-26
X1512.1597_sigTF	0	GOBP name	tRNA metabolic process	2353	1558	35	14	0.60411	0.00085422	0.01743					X1512.1597_sigTF	1	GOMF name	purine ribonucleoside triphosphate binding	2353	348	149	1	0.045379	5.2369e-10	5.2743e-08
X1512.1597_sigTF	1	GOMF name	pyrophosphatase activity	2353	348	62	1	0.10906	0.00047212	0.017518					X1512.1597_sigTF	1	GOMF name	ribonucleotide binding	2353	348	150	1	0.045077	4.442e-10	4.6974e-08
X1512.1597_sigTF	1	GOMF name	structural constituent of ribosome	2353	348	47	0	0	0.0004989	0.018193					X1512.1597_sigTF	1	GOMF name	purine ribonucleotide binding	2353	348	150	1	0.045077	4.442e-10	4.9447e-08
X1512.1597_sigTF	0	GOBP name	translation	2353	1558	50	43	1.2988	0.00091947	0.018457					X1512.1597_sigTF	1	GOMF name	purine nucleotide binding	2353	348	151	1	0.044778	3.7673e-10	4.4266e-08
X1512.1597_sigTF	0	GOBP name	carbohydrate metabolic process	2353	1558	63	30	0.71918	0.00091426	0.018503					X1512.1597_sigTF	1	GOMF name	transferase activity	2353	348	167	1	0.040488	2.6531e-11	4.676e-09
X1512.1597_sigTF	-1	GOBP name	monosaccharide metabolic process	2353	447	26	12	2.4295	0.001054	0.020987					X1512.1597_sigTF	1	GOBP name	nucleobase-containing compound metabolic process	2353	348	177	1	0.038201	4.9731e-12	5.5812e-10
X1512.1597_sigTF	0	GOBP name	organic acid metabolic process	2353	1558	111	59	0.80276	0.0011205	0.022132					X1512.1597_sigTF	1	GOMF name	nucleotide binding	2353	348	177	1	0.038201	4.9731e-12	1.3148e-09
X1512.1597_sigTF	1	GOMF name	nucleoside-triphosphatase activity	2353	348	60	1	0.11269	0.00063441	0.022742					X1512.1597_sigTF	1	GOBP name	cellular macromolecule metabolic process	2353	348	204	1	0.033145	5.1033e-14	6.3e-12
X1512.1597_sigTF	-1	GOBP name	cellular aromatic compound metabolic process	2353	447	44	17	2.0338	0.0011622	0.022773					X1512.1597_sigTF	1	GOBP name	macromolecule metabolic process	2353	348	214	1	0.031596	9.1635e-15	1.2569e-12
X1512.1597_sigTF	-1	GOMF name	transferase activity, transferring phosphorus-containing groups	2353	447	57	21	1.9394	0.00068012	0.023974					X1512.1597_sigTF	1	GOMF name	catalytic activity	2353	348	536	2	0.025229	1.3204e-39	1.3963e-36
X1512.1597_sigTF	-1	GOBP name	alcohol biosynthetic process	2353	447	11	7	3.3498	0.0012348	0.024007					X1512.1597_sigTF	1	GOBP name	cellular nitrogen compound metabolic process	2353	348	268	1	0.025229	7.1014e-19	1.2524e-16
X1512.1597_sigTF	-1	GOBP name	purine ribonucleotide metabolic process	2353	447	20	10	2.632	0.0013162	0.024807					X1512.1597_sigTF	1	GOBP name	cellular biosynthetic process	2353	348	272	1	0.024858	3.4778e-19	7.806e-17
X1512.1597_sigTF	1	GOBP name	ncRNA metabolic process	2353	348	41	0	0	0.0013292	0.024862					X1512.1597_sigTF	1	GOBP name	nitrogen compound metabolic process	2353	348	286	1	0.023642	2.8194e-20	8.7014e-18
X1512.1597_sigTF	-1	GOBP name	purine ribonucleotide biosynthetic process	2353	447	20	10	2.632	0.0013162	0.024998					X1512.1597_sigTF	1	GOBP name	biosynthetic process	2353	348	296	1	0.022843	4.6243e-21	1.9029e-18
X1512.1597_sigTF	-1	GOBP name	cellular component organization or biogenesis at cellular level	2353	447	20	10	2.632	0.0013162	0.025192					X1512.1597_sigTF	1	GOBP name	primary metabolic process	2353	348	375	1	0.018031	1.9641e-27	1.2123e-24
X1512.1597_sigTF	0	GOBP name	cellular amino acid metabolic process	2353	1558	84	43	0.77311	0.0013658	0.025355					X1512.1597_sigTF	1	GOBP name	cellular metabolic process	2353	348	419	1	0.016137	4.0779e-31	3.3561e-28
X1512.1597_sigTF	-1	GOBP name	cellular carbohydrate biosynthetic process	2353	447	20	10	2.632	0.0013162	0.025388					X1512.1597_sigTF	1	GOBP name	cellular process	2353	348	465	1	0.014541	4.5029e-35	5.5588e-32
X1512.1597_sigTF	0	GOBP name	cellular ketone metabolic process	2353	1558	112	60	0.80907	0.0013984	0.025767					X1512.1597_sigTF	1	GOBP name	metabolic process	2353	348	466	1	0.01451	3.6832e-35	9.0938e-32
X1512.1597_sigTF	1	GOMF name	transition metal ion binding	2353	348	44	0	0	0.00081461	0.027789					X1512.1597_sigTF	1	GOBP name	small molecule metabolic process	2353	348	199	0	0	3.1292e-15	4.5446e-13
X1512.1597_sigTF	0	GOMF name	nucleotide binding	2353	1558	177	99	0.84473	0.00080819	0.028022					X1512.1597_sigTF	1	GOMF name	metal ion binding	2353	348	124	0	0	1.3398e-09	1.1807e-07
X1512.1597_sigTF	-1	GOBP name	cofactor biosynthetic process	2353	447	34	14	2.1675	0.0015365	0.028101					X1512.1597_sigTF	1	GOBP name	cellular nitrogen compound biosynthetic process	2353	348	123	0	0	1.5876e-09	1.2249e-07
X1512.1597_sigTF	0	GOBP name	oxoacid metabolic process	2353	1558	110	59	0.81005	0.0015825	0.028109					X1512.1597_sigTF	1	GOMF name	ion binding	2353	348	124	0	0	1.3398e-09	1.2321e-07
X1512.1597_sigTF	1	GOBP name	nucleobase-containing compound biosynthetic process	2353	348	40	0	0	0.0015646	0.028197					X1512.1597_sigTF	1	GOMF name	cation binding	2353	348	124	0	0	1.3398e-09	1.2881e-07
X1512.1597_sigTF	0	GOBP name	carboxylic acid metabolic process	2353	1558	110	59	0.81005	0.0015825	0.028313					X1512.1597_sigTF	1	GOBP name	cellular ketone metabolic process	2353	348	112	0	0	1.0207e-08	7.4123e-07
X1512.1597_sigTF	0	GOBP name	protein metabolic process	2353	1558	71	58	1.2337	0.0016094	0.028383					X1512.1597_sigTF	1	GOBP name	organic acid metabolic process	2353	348	111	0	0	1.2083e-08	8.5235e-07
X1512.1597_sigTF	1	GOBP name	lipid metabolic process	2353	348	40	0	0	0.0015646	0.028404					X1512.1597_sigTF	1	GOBP name	oxoacid metabolic process	2353	348	110	0	0	1.4302e-08	9.5435e-07
X1512.1597_sigTF	0	GOBP name	tRNA aminoacylation for protein translation	2353	1558	19	6	0.47693	0.0016499	0.028891					X1512.1597_sigTF	1	GOBP name	carboxylic acid metabolic process	2353	348	110	0	0	1.4302e-08	9.8086e-07
X1512.1597_sigTF	1	GOBP name	coenzyme metabolic process	2353	348	39	0	0	0.0018415	0.031796					X1512.1597_sigTF	1	GOBP name	heterocycle metabolic process	2353	348	100	0	0	7.6849e-08	4.8651e-06
X1512.1597_sigTF	1	GOBP name	cellular lipid metabolic process	2353	348	39	0	0	0.0018415	0.03202					X1512.1597_sigTF	1	GOBP name	amine metabolic process	2353	348	98	0	0	1.0746e-07	6.4715e-06
X1512.1597_sigTF	0	GOMF name	adenyl nucleotide binding	2353	1558	131	71	0.81854	0.00099106	0.032752					X1512.1597_sigTF	1	GOMF name	oxidoreductase activity	2353	348	95	0	0	1.776e-07	1.2117e-05
X1512.1597_sigTF	1	GOMF name	transferase activity, transferring phosphorus-containing groups	2353	348	57	1	0.11862	0.00098554	0.033086					X1512.1597_sigTF	1	GOBP name	small molecule biosynthetic process	2353	348	88	0	0	5.7187e-07	3.0694e-05
X1512.1597_sigTF	-1	GOBP name	purine nucleotide biosynthetic process	2353	447	21	10	2.5067	0.0020421	0.034534					X1512.1597_sigTF	1	GOBP name	cellular amine metabolic process	2353	348	87	0	0	6.7563e-07	3.4753e-05
X1512.1597_sigTF	-1	GOBP name	cell division	2353	447	9	6	3.5093	0.002057	0.034549					X1512.1597_sigTF	1	GOBP name	cellular amino acid metabolic process	2353	348	84	0	0	1.1136e-06	5.1878e-05
X1512.1597_sigTF	-1	GOBP name	cellular component organization or biogenesis	2353	447	21	10	2.5067	0.0020421	0.034772					X1512.1597_sigTF	1	GOBP name	heterocycle biosynthetic process	2353	348	81	0	0	1.8342e-06	8.3864e-05
X1512.1597_sigTF	0	GOBP name	response to stimulus	2353	1558	47	40	1.2853	0.0020309	0.034821					X1512.1597_sigTF	1	GOBP name	RNA metabolic process	2353	348	73	0	0	6.9156e-06	0.0002894
X1512.1597_sigTF	0	GOBP name	cellular protein metabolic process	2353	1558	66	54	1.2357	0.0021285	0.035509					X1512.1597_sigTF	1	GOBP name	protein metabolic process	2353	348	71	0	0	9.6291e-06	0.00039624
X1512.1597_sigTF	-1	GOBP name	ribonucleotide metabolic process	2353	447	28	12	2.256	0.0021947	0.035885					X1512.1597_sigTF	1	GOBP name	cellular protein metabolic process	2353	348	66	0	0	2.1997e-05	0.00083556
X1512.1597_sigTF	1	GOBP name	cellular carbohydrate metabolic process	2353	348	38	0	0	0.0021673	0.035914					X1512.1597_sigTF	1	GOBP name	organic acid biosynthetic process	2353	348	63	0	0	3.6077e-05	0.0012909
X1512.1597_sigTF	-1	GOBP name	ribonucleotide biosynthetic process	2353	447	28	12	2.256	0.0021947	0.036124					X1512.1597_sigTF	1	GOBP name	carboxylic acid biosynthetic process	2353	348	63	0	0	3.6077e-05	0.0013099
X1512.1597_sigTF	-1	GOBP name	ribonucleoside monophosphate metabolic process	2353	447	18	9	2.632	0.0022719	0.036424					X1512.1597_sigTF	1	GOBP name	carbohydrate metabolic process	2353	348	63	0	0	3.6077e-05	0.0013295
X1512.1597_sigTF	-1	GOBP name	ribonucleoside monophosphate biosynthetic process	2353	447	18	9	2.632	0.0022719	0.036662					X1512.1597_sigTF	1	GOMF name	cofactor binding	2353	348	63	0	0	3.6077e-05	0.0017341
X1512.1597_sigTF	-1	GOBP name	cellular lipid metabolic process	2353	447	39	15	2.0246	0.0022694	0.036864					X1512.1597_sigTF	1	GOMF name	RNA binding	2353	348	60	0	0	5.9127e-05	0.0025521
X1512.1597_sigTF	-1	GOMF name	transaminase activity	2353	447	6	5	4.3867	0.0011833	0.037354					X1512.1597_sigTF	1	GOBP name	nucleobase-containing small molecule metabolic process	2353	348	56	0	0	0.00011413	0.003757
X1512.1597_sigTF	-1	GOBP name	purine ribonucleoside monophosphate metabolic process	2353	447	12	7	3.0707	0.0024068	0.037611					X1512.1597_sigTF	1	GOMF name	transporter activity	2353	348	56	0	0	0.00011413	0.0048275
X1512.1597_sigTF	1	GOMF name	DNA binding	2353	348	68	2	0.19887	0.0011574	0.03766					X1512.1597_sigTF	1	GOBP name	cofactor metabolic process	2353	348	53	0	0	0.00018674	0.0055548
X1512.1597_sigTF	-1	GOBP name	purine ribonucleoside monophosphate biosynthetic process	2353	447	12	7	3.0707	0.0024068	0.03785					X1512.1597_sigTF	1	GOBP name	amine biosynthetic process	2353	348	53	0	0	0.00018674	0.0056226
X1512.1597_sigTF	-1	GOMF name	sequence-specific DNA binding	2353	447	6	5	4.3867	0.0011833	0.03792					X1512.1597_sigTF	1	GOBP name	translation	2353	348	50	0	0	0.00030533	0.0076148
X1512.1597_sigTF	-1	GOBP name	purine nucleoside monophosphate metabolic process	2353	447	12	7	3.0707	0.0024068	0.038093					X1512.1597_sigTF	1	GOBP name	cellular amino acid biosynthetic process	2353	348	49	0	0	0.00035965	0.0087057
X1512.1597_sigTF	-1	GOBP name	purine nucleoside monophosphate biosynthetic process	2353	447	12	7	3.0707	0.0024068	0.038339					X1512.1597_sigTF	1	GOMF name	structural molecule activity	2353	348	52	0	0	0.00022001	0.0089485
X1512.1597_sigTF	-1	GOMF name	NAD binding	2353	447	11	7	3.3498	0.0012348	0.038407					X1512.1597_sigTF	1	GOBP name	response to stimulus	2353	348	47	0	0	0.0004989	0.011844
X1512.1597_sigTF	-1	GOMF name	oxidoreductase activity, acting on the CH-NH2 group of donors	2353	447	4	4	5.264	0.0012883	0.038924					X1512.1597_sigTF	1	GOBP name	transport	2353	348	46	0	0	0.00058752	0.012837
X1512.1597_sigTF	-1	GOMF name	FMN binding	2353	447	4	4	5.264	0.0012883	0.039488					X1512.1597_sigTF	1	GOBP name	nucleotide metabolic process	2353	348	46	0	0	0.00058752	0.012952
X1512.1597_sigTF	1	GOMF name	lyase activity	2353	348	41	0	0	0.0013292	0.039595					X1512.1597_sigTF	1	GOBP name	nucleoside phosphate metabolic process	2353	348	46	0	0	0.00058752	0.013068
X1512.1597_sigTF	1	GOBP name	lipid biosynthetic process	2353	348	37	0	0	0.0025506	0.039606					X1512.1597_sigTF	1	GOBP name	establishment of localization	2353	348	46	0	0	0.00058752	0.013187
X1512.1597_sigTF	0	GOMF name	adenyl ribonucleotide binding	2353	1558	130	71	0.82484	0.001371	0.040274					X1512.1597_sigTF	1	GOMF name	ligase activity	2353	348	49	0	0	0.00035965	0.014352
X1512.1597_sigTF	-1	GOMF name	lyase activity	2353	447	41	16	2.0542	0.0014134	0.04095					X1512.1597_sigTF	1	GOBP name	cellular aromatic compound metabolic process	2353	348	44	0	0	0.00081461	0.016901
X1512.1597_sigTF	0	GOBP name	carbohydrate biosynthetic process	2353	1558	33	14	0.64072	0.0026971	0.04162					X1512.1597_sigTF	1	GOMF name	structural constituent of ribosome	2353	348	47	0	0	0.0004989	0.018193
X1512.1597_sigTF	0	GOBP name	nitrogen compound metabolic process	2353	1558	286	171	0.90299	0.0027491	0.042158					X1512.1597_sigTF	1	GOBP name	ncRNA metabolic process	2353	348	41	0	0	0.0013292	0.024862
X1512.1597_sigTF	-1	GOBP name	lipid metabolic process	2353	447	40	15	1.974	0.0029532	0.045009					X1512.1597_sigTF	1	GOMF name	transition metal ion binding	2353	348	44	0	0	0.00081461	0.027789
X1512.1597_sigTF	1	GOBP name	nucleotide biosynthetic process	2353	348	36	0	0	0.0030014	0.045463					X1512.1597_sigTF	1	GOBP name	nucleobase-containing compound biosynthetic process	2353	348	40	0	0	0.0015646	0.028197
X1512.1597_sigTF	-1	GOBP name	purine nucleotide metabolic process	2353	447	22	10	2.3927	0.0030423	0.045801					X1512.1597_sigTF	1	GOBP name	lipid metabolic process	2353	348	40	0	0	0.0015646	0.028404
X1512.1597_sigTF	0	GOMF name	ligase activity, forming carbon-oxygen bonds	2353	1558	19	6	0.47693	0.0016499	0.045916					X1512.1597_sigTF	1	GOBP name	coenzyme metabolic process	2353	348	39	0	0	0.0018415	0.031796
X1512.1597_sigTF	-1	GOMF name	nucleic acid binding	2353	447	137	39	1.4985	0.0016911	0.046451					X1512.1597_sigTF	1	GOBP name	cellular lipid metabolic process	2353	348	39	0	0	0.0018415	0.03202
X1512.1597_sigTF	0	GOMF name	ligase activity, forming aminoacyl-tRNA and related compounds	2353	1558	19	6	0.47693	0.0016499	0.046528					X1512.1597_sigTF	1	GOBP name	cellular carbohydrate metabolic process	2353	348	38	0	0	0.0021673	0.035914
X1512.1597_sigTF	0	GOMF name	aminoacyl-tRNA ligase activity	2353	1558	19	6	0.47693	0.0016499	0.047157					X1512.1597_sigTF	1	GOMF name	lyase activity	2353	348	41	0	0	0.0013292	0.039595
X1512.1597_sigTF	0	GOMF name	coenzyme binding	2353	1558	39	17	0.65832	0.001855	0.047846					X1512.1597_sigTF	1	GOBP name	lipid biosynthetic process	2353	348	37	0	0	0.0025506	0.039606
X1512.1597_sigTF	0	GOMF name	ATP binding	2353	1558	129	71	0.83123	0.0018777	0.047847					X1512.1597_sigTF	1	GOBP name	nucleotide biosynthetic process	2353	348	36	0	0	0.0030014	0.045463
X1512.1597_sigTF	1	GOMF name	transmembrane transporter activity	2353	348	39	0	0	0.0018415	0.048085					X1512.1597_sigTF	1	GOMF name	transmembrane transporter activity	2353	348	39	0	0	0.0018415	0.048085
X1512.1597_sigTF	1	GOMF name	metal cluster binding	2353	348	39	0	0	0.0018415	0.048686					X1512.1597_sigTF	1	GOMF name	metal cluster binding	2353	348	39	0	0	0.0018415	0.048686
X1512.1597_sigTF	1	GOMF name	iron-sulfur cluster binding	2353	348	39	0	0	0.0018415	0.049302					X1512.1597_sigTF	1	GOMF name	iron-sulfur cluster binding	2353	348	39	0	0	0.0018415	0.049302
X1512.1597_sigTF	1	GOMF name	coenzyme binding	2353	348	39	0	0	0.0018415	0.049934					X1512.1597_sigTF	1	GOMF name	coenzyme binding	2353	348	39	0	0	0.0018415	0.049934

## Sheet: 6-X6200.1597_sigTF_uni
Sorted by Benjamini Hochberg false discovery rate															Sorted by Enrichment Factor
Selection column	Selection value	Category column	Category value	Total size	Selection size	Category size	Intersection size	Enrichment factor	P value	Benj. Hoch. FDR					Selection column	Selection value	Category column	Category value	Total size	Selection size	Category size	Intersection size	Enrichment factor	P value	Benj. Hoch. FDR
#!{Description}Column that indicates which items are taken as 'selected' for the fisher exact test	Value in the 'selection' column	Categorical column tested against the 'selection'	Term from this categorical column.	Total number of items used as a basis for the enrichment test.	Number of items in the selection.	Number of items in the current category.	Intersection: Number of items that are in the current category as well as in the selection.	Enrichment factor = ((Intersection size)*(Total size))/((Selection size)*(Category size)); Values < 1 indicate depletion.	P value resulting from the Fisher exact test.	Benjamini Hochberg false discovery rate.					#!{Type}C	C	C	C	N	N	N	N	N	N	N
#!{Type}C	C	C	C	N	N	N	N	N	N	N					X6200.1597_sigTF	1	GOBP name	coenzyme metabolic process	2353	418	39	16	2.3094	0.0003715	0.028664
X6200.1597_sigTF	-1	GOMF name	catalytic activity	2353	398	536	33	0.36399	1.1715e-16	2.4777e-13					X6200.1597_sigTF	1	GOMF name	cofactor binding	2353	418	63	24	2.1445	5.964e-05	0.0078837
X6200.1597_sigTF	-1	GOMF name	binding	2353	398	430	28	0.38497	2.3552e-12	2.4907e-09					X6200.1597_sigTF	1	GOBP name	cofactor metabolic process	2353	418	53	20	2.1242	0.00026957	0.024651
X6200.1597_sigTF	-1	GOBP name	metabolic process	2353	398	466	32	0.40598	1.4719e-12	3.634e-09					X6200.1597_sigTF	1	GOBP name	cellular nitrogen compound biosynthetic process	2353	418	123	38	1.7391	0.00010526	0.012375
X6200.1597_sigTF	-1	GOBP name	cellular metabolic process	2353	398	419	28	0.39508	1.1582e-11	1.4298e-08					X6200.1597_sigTF	1	GOBP name	small molecule metabolic process	2353	418	199	55	1.5558	9.9998e-05	0.012345
X6200.1597_sigTF	-1	GOBP name	primary metabolic process	2353	398	375	24	0.37837	5.359e-11	3.3079e-08					X6200.1597_sigTF	1	GOMF name	catalytic activity	2353	418	536	132	1.3863	1.2603e-06	0.00066637
X6200.1597_sigTF	-1	GOBP name	cellular process	2353	398	465	35	0.44499	4.7959e-11	3.947e-08					X6200.1597_sigTF	0	GOMF name	structural molecule activity	2353	1537	52	46	1.3543	9.6541e-05	0.010747
X6200.1597_sigTF	-1	GOBP name	nitrogen compound metabolic process	2353	398	286	15	0.31007	2.4095e-10	1.1898e-07					X6200.1597_sigTF	0	GOBP name	translation	2353	1537	50	44	1.3472	0.00017934	0.01845
X6200.1597_sigTF	-1	GOBP name	cellular nitrogen compound metabolic process	2353	398	268	15	0.3309	3.4771e-09	1.4308e-06					X6200.1597_sigTF	0	GOMF name	structural constituent of ribosome	2353	1537	47	41	1.3355	0.00044415	0.03613
X6200.1597_sigTF	-1	GOBP name	cellular biosynthetic process	2353	398	272	17	0.3695	2.3751e-08	8.3773e-06					X6200.1597_sigTF	0	GOBP name	protein metabolic process	2353	1537	71	61	1.3153	4.9947e-05	0.006851
X6200.1597_sigTF	-1	GOBP name	biosynthetic process	2353	398	296	20	0.39946	2.8811e-08	8.8918e-06					X6200.1597_sigTF	0	GOBP name	cellular protein metabolic process	2353	1537	66	56	1.2989	0.00020088	0.019076
X6200.1597_sigTF	0	GOBP name	macromolecule metabolic process	2353	1537	214	172	1.2304	1.9202e-07	5.2678e-05					X6200.1597_sigTF	0	GOMF name	nucleic acid binding	2353	1537	137	112	1.2515	6.2151e-06	0.0021908
X6200.1597_sigTF	0	GOBP name	cellular macromolecule metabolic process	2353	1537	204	163	1.2232	8.2407e-07	0.00020346					X6200.1597_sigTF	0	GOBP name	macromolecule biosynthetic process	2353	1537	105	85	1.2393	0.00014865	0.015957
X6200.1597_sigTF	-1	GOBP name	cellular nitrogen compound biosynthetic process	2353	398	123	4	0.19226	1.2743e-06	0.00028603					X6200.1597_sigTF	0	GOBP name	cellular macromolecule biosynthetic process	2353	1537	102	82	1.2307	0.00029022	0.024709
X6200.1597_sigTF	-1	GOBP name	macromolecule metabolic process	2353	398	214	14	0.38677	1.8093e-06	0.00037227					X6200.1597_sigTF	0	GOBP name	macromolecule metabolic process	2353	1537	214	172	1.2304	1.9202e-07	5.2678e-05
X6200.1597_sigTF	-1	GOMF name	nucleotide binding	2353	398	177	9	0.30061	6.5686e-07	0.00046309					X6200.1597_sigTF	0	GOBP name	cellular macromolecule metabolic process	2353	1537	204	163	1.2232	8.2407e-07	0.00020346
X6200.1597_sigTF	1	GOMF name	catalytic activity	2353	418	536	132	1.3863	1.2603e-06	0.00066637					X6200.1597_sigTF	0	GOBP name	nucleobase-containing compound metabolic process	2353	1537	177	134	1.159	0.00058879	0.037275
X6200.1597_sigTF	-1	GOBP name	small molecule metabolic process	2353	398	199	13	0.38621	4.2067e-06	0.00079894					X6200.1597_sigTF	0	GOBP name	primary metabolic process	2353	1537	375	279	1.139	1.0842e-05	0.0015747
X6200.1597_sigTF	-1	GOBP name	cellular macromolecule metabolic process	2353	398	204	14	0.40573	6.5161e-06	0.0011492					X6200.1597_sigTF	0	GOBP name	cellular process	2353	1537	465	335	1.1029	0.00012017	0.013487
X6200.1597_sigTF	-1	GOBP name	nucleobase-containing compound metabolic process	2353	398	177	11	0.36742	7.9052e-06	0.0013012					X6200.1597_sigTF	0	GOBP name	cellular metabolic process	2353	1537	419	301	1.0998	0.00034962	0.027845
X6200.1597_sigTF	-1	GOBP name	heterocycle metabolic process	2353	398	100	3	0.17736	9.1021e-06	0.0014046					X6200.1597_sigTF	0	GOBP name	metabolic process	2353	1537	466	332	1.0907	0.00045107	0.033748
X6200.1597_sigTF	0	GOBP name	primary metabolic process	2353	1537	375	279	1.139	1.0842e-05	0.0015747					X6200.1597_sigTF	-1	GOBP name	cellular process	2353	398	465	35	0.44499	4.7959e-11	3.947e-08
X6200.1597_sigTF	-1	GOMF name	ribonucleotide binding	2353	398	150	8	0.31531	8.2555e-06	0.00194					X6200.1597_sigTF	-1	GOBP name	metabolic process	2353	398	466	32	0.40598	1.4719e-12	3.634e-09
X6200.1597_sigTF	-1	GOMF name	purine ribonucleoside triphosphate binding	2353	398	149	8	0.31743	9.4954e-06	0.0020083					X6200.1597_sigTF	-1	GOBP name	cellular macromolecule metabolic process	2353	398	204	14	0.40573	6.5161e-06	0.0011492
X6200.1597_sigTF	-1	GOMF name	purine nucleotide binding	2353	398	151	8	0.31322	7.1741e-06	0.0021676					X6200.1597_sigTF	-1	GOBP name	nucleic acid metabolic process	2353	398	117	8	0.40424	0.00062885	0.036108
X6200.1597_sigTF	-1	GOMF name	purine ribonucleotide binding	2353	398	150	8	0.31531	8.2555e-06	0.0021825					X6200.1597_sigTF	-1	GOBP name	biosynthetic process	2353	398	296	20	0.39946	2.8811e-08	8.8918e-06
X6200.1597_sigTF	0	GOMF name	nucleic acid binding	2353	1537	137	112	1.2515	6.2151e-06	0.0021908					X6200.1597_sigTF	-1	GOBP name	cellular metabolic process	2353	398	419	28	0.39508	1.1582e-11	1.4298e-08
X6200.1597_sigTF	-1	GOMF name	hydrolase activity	2353	398	153	8	0.30913	5.4102e-06	0.0022885					X6200.1597_sigTF	-1	GOMF name	transferase activity	2353	398	167	11	0.38942	2.8826e-05	0.0050805
X6200.1597_sigTF	-1	GOMF name	nucleic acid binding	2353	398	137	7	0.30208	1.4075e-05	0.0027063					X6200.1597_sigTF	-1	GOBP name	macromolecule metabolic process	2353	398	214	14	0.38677	1.8093e-06	0.00037227
X6200.1597_sigTF	-1	GOMF name	transferase activity	2353	398	167	11	0.38942	2.8826e-05	0.0050805					X6200.1597_sigTF	-1	GOBP name	small molecule metabolic process	2353	398	199	13	0.38621	4.2067e-06	0.00079894
X6200.1597_sigTF	-1	GOMF name	adenyl nucleotide binding	2353	398	131	7	0.31591	3.2667e-05	0.0053147					X6200.1597_sigTF	-1	GOMF name	binding	2353	398	430	28	0.38497	2.3552e-12	2.4907e-09
X6200.1597_sigTF	-1	GOMF name	adenyl ribonucleotide binding	2353	398	130	7	0.31834	3.7521e-05	0.0056684					X6200.1597_sigTF	-1	GOMF name	metal ion binding	2353	398	124	8	0.38142	0.00026486	0.022407
X6200.1597_sigTF	-1	GOMF name	ATP binding	2353	398	129	7	0.32081	4.3074e-05	0.0060734					X6200.1597_sigTF	-1	GOMF name	ion binding	2353	398	124	8	0.38142	0.00026486	0.023341
X6200.1597_sigTF	0	GOBP name	protein metabolic process	2353	1537	71	61	1.3153	4.9947e-05	0.006851					X6200.1597_sigTF	-1	GOMF name	cation binding	2353	398	124	8	0.38142	0.00026486	0.024355
X6200.1597_sigTF	1	GOMF name	cofactor binding	2353	418	63	24	2.1445	5.964e-05	0.0078837					X6200.1597_sigTF	-1	GOBP name	primary metabolic process	2353	398	375	24	0.37837	5.359e-11	3.3079e-08
X6200.1597_sigTF	-1	GOBP name	amine metabolic process	2353	398	98	4	0.24131	6.3441e-05	0.0082441					X6200.1597_sigTF	-1	GOBP name	oxoacid metabolic process	2353	398	110	7	0.37622	0.0005306	0.035407
X6200.1597_sigTF	0	GOMF name	structural molecule activity	2353	1537	52	46	1.3543	9.6541e-05	0.010747					X6200.1597_sigTF	-1	GOBP name	carboxylic acid metabolic process	2353	398	110	7	0.37622	0.0005306	0.03639
X6200.1597_sigTF	-1	GOMF name	hydrolase activity, acting on acid anhydrides, in phosphorus-containing anhydrides	2353	398	63	1	0.093842	9.4905e-05	0.011151					X6200.1597_sigTF	-1	GOBP name	organic acid metabolic process	2353	398	111	7	0.37283	0.0004676	0.033956
X6200.1597_sigTF	-1	GOMF name	hydrolase activity, acting on acid anhydrides	2353	398	63	1	0.093842	9.4905e-05	0.011807					X6200.1597_sigTF	-1	GOBP name	cellular biosynthetic process	2353	398	272	17	0.3695	2.3751e-08	8.3773e-06
X6200.1597_sigTF	-1	GOMF name	pyrophosphatase activity	2353	398	62	1	0.095356	0.00011298	0.011947					X6200.1597_sigTF	-1	GOBP name	nucleobase-containing compound metabolic process	2353	398	177	11	0.36742	7.9052e-06	0.0013012
X6200.1597_sigTF	1	GOBP name	small molecule metabolic process	2353	418	199	55	1.5558	9.9998e-05	0.012345					X6200.1597_sigTF	-1	GOMF name	catalytic activity	2353	398	536	33	0.36399	1.1715e-16	2.4777e-13
X6200.1597_sigTF	1	GOBP name	cellular nitrogen compound biosynthetic process	2353	418	123	38	1.7391	0.00010526	0.012375					X6200.1597_sigTF	-1	GOBP name	cellular nitrogen compound metabolic process	2353	398	268	15	0.3309	3.4771e-09	1.4308e-06
X6200.1597_sigTF	0	GOBP name	cellular process	2353	1537	465	335	1.1029	0.00012017	0.013487					X6200.1597_sigTF	-1	GOMF name	ATP binding	2353	398	129	7	0.32081	4.3074e-05	0.0060734
X6200.1597_sigTF	-1	GOMF name	RNA binding	2353	398	60	1	0.098534	0.00015993	0.015375					X6200.1597_sigTF	-1	GOMF name	adenyl ribonucleotide binding	2353	398	130	7	0.31834	3.7521e-05	0.0056684
X6200.1597_sigTF	0	GOBP name	macromolecule biosynthetic process	2353	1537	105	85	1.2393	0.00014865	0.015957					X6200.1597_sigTF	-1	GOMF name	purine ribonucleoside triphosphate binding	2353	398	149	8	0.31743	9.4954e-06	0.0020083
X6200.1597_sigTF	-1	GOMF name	nucleoside-triphosphatase activity	2353	398	60	1	0.098534	0.00015993	0.016107					X6200.1597_sigTF	-1	GOMF name	adenyl nucleotide binding	2353	398	131	7	0.31591	3.2667e-05	0.0053147
X6200.1597_sigTF	-1	GOBP name	heterocycle biosynthetic process	2353	398	81	3	0.21897	0.0001838	0.018152					X6200.1597_sigTF	-1	GOMF name	ribonucleotide binding	2353	398	150	8	0.31531	8.2555e-06	0.00194
X6200.1597_sigTF	0	GOBP name	translation	2353	1537	50	44	1.3472	0.00017934	0.01845					X6200.1597_sigTF	-1	GOMF name	purine ribonucleotide binding	2353	398	150	8	0.31531	8.2555e-06	0.0021825
X6200.1597_sigTF	0	GOBP name	cellular protein metabolic process	2353	1537	66	56	1.2989	0.00020088	0.019076					X6200.1597_sigTF	-1	GOMF name	purine nucleotide binding	2353	398	151	8	0.31322	7.1741e-06	0.0021676
X6200.1597_sigTF	-1	GOMF name	metal ion binding	2353	398	124	8	0.38142	0.00026486	0.022407					X6200.1597_sigTF	-1	GOBP name	nitrogen compound metabolic process	2353	398	286	15	0.31007	2.4095e-10	1.1898e-07
X6200.1597_sigTF	-1	GOMF name	ion binding	2353	398	124	8	0.38142	0.00026486	0.023341					X6200.1597_sigTF	-1	GOMF name	hydrolase activity	2353	398	153	8	0.30913	5.4102e-06	0.0022885
X6200.1597_sigTF	-1	GOMF name	cation binding	2353	398	124	8	0.38142	0.00026486	0.024355					X6200.1597_sigTF	-1	GOMF name	nucleic acid binding	2353	398	137	7	0.30208	1.4075e-05	0.0027063
X6200.1597_sigTF	-1	GOBP name	small molecule biosynthetic process	2353	398	88	4	0.26873	0.00027801	0.024515					X6200.1597_sigTF	-1	GOMF name	nucleotide binding	2353	398	177	9	0.30061	6.5686e-07	0.00046309
X6200.1597_sigTF	1	GOBP name	cofactor metabolic process	2353	418	53	20	2.1242	0.00026957	0.024651					X6200.1597_sigTF	-1	GOBP name	cellular amino acid metabolic process	2353	398	84	4	0.28153	0.0004936	0.03482
X6200.1597_sigTF	0	GOBP name	cellular macromolecule biosynthetic process	2353	1537	102	82	1.2307	0.00029022	0.024709					X6200.1597_sigTF	-1	GOBP name	cellular amine metabolic process	2353	398	87	4	0.27182	0.00032123	0.026437
X6200.1597_sigTF	-1	GOBP name	cellular amine metabolic process	2353	398	87	4	0.27182	0.00032123	0.026437					X6200.1597_sigTF	-1	GOBP name	small molecule biosynthetic process	2353	398	88	4	0.26873	0.00027801	0.024515
X6200.1597_sigTF	0	GOBP name	cellular metabolic process	2353	1537	419	301	1.0998	0.00034962	0.027845					X6200.1597_sigTF	-1	GOBP name	RNA metabolic process	2353	398	73	3	0.24296	0.00061541	0.037986
X6200.1597_sigTF	1	GOBP name	coenzyme metabolic process	2353	418	39	16	2.3094	0.0003715	0.028664					X6200.1597_sigTF	-1	GOBP name	amine metabolic process	2353	398	98	4	0.24131	6.3441e-05	0.0082441
X6200.1597_sigTF	0	GOBP name	metabolic process	2353	1537	466	332	1.0907	0.00045107	0.033748					X6200.1597_sigTF	-1	GOBP name	heterocycle biosynthetic process	2353	398	81	3	0.21897	0.0001838	0.018152
X6200.1597_sigTF	-1	GOBP name	organic acid metabolic process	2353	398	111	7	0.37283	0.0004676	0.033956					X6200.1597_sigTF	-1	GOBP name	cellular nitrogen compound biosynthetic process	2353	398	123	4	0.19226	1.2743e-06	0.00028603
X6200.1597_sigTF	-1	GOBP name	amine biosynthetic process	2353	398	53	1	0.11155	0.0005332	0.034644					X6200.1597_sigTF	-1	GOBP name	organic acid biosynthetic process	2353	398	63	2	0.18768	0.00061668	0.036252
X6200.1597_sigTF	-1	GOBP name	cellular amino acid metabolic process	2353	398	84	4	0.28153	0.0004936	0.03482					X6200.1597_sigTF	-1	GOBP name	carboxylic acid biosynthetic process	2353	398	63	2	0.18768	0.00061668	0.037136
X6200.1597_sigTF	-1	GOBP name	oxoacid metabolic process	2353	398	110	7	0.37622	0.0005306	0.035407					X6200.1597_sigTF	-1	GOBP name	heterocycle metabolic process	2353	398	100	3	0.17736	9.1021e-06	0.0014046
X6200.1597_sigTF	-1	GOBP name	nucleic acid metabolic process	2353	398	117	8	0.40424	0.00062885	0.036108					X6200.1597_sigTF	-1	GOBP name	amine biosynthetic process	2353	398	53	1	0.11155	0.0005332	0.034644
X6200.1597_sigTF	0	GOMF name	structural constituent of ribosome	2353	1537	47	41	1.3355	0.00044415	0.03613					X6200.1597_sigTF	-1	GOMF name	RNA binding	2353	398	60	1	0.098534	0.00015993	0.015375
X6200.1597_sigTF	-1	GOBP name	organic acid biosynthetic process	2353	398	63	2	0.18768	0.00061668	0.036252					X6200.1597_sigTF	-1	GOMF name	nucleoside-triphosphatase activity	2353	398	60	1	0.098534	0.00015993	0.016107
X6200.1597_sigTF	-1	GOBP name	carboxylic acid metabolic process	2353	398	110	7	0.37622	0.0005306	0.03639					X6200.1597_sigTF	-1	GOMF name	pyrophosphatase activity	2353	398	62	1	0.095356	0.00011298	0.011947
X6200.1597_sigTF	-1	GOBP name	carboxylic acid biosynthetic process	2353	398	63	2	0.18768	0.00061668	0.037136					X6200.1597_sigTF	-1	GOMF name	hydrolase activity, acting on acid anhydrides, in phosphorus-containing anhydrides	2353	398	63	1	0.093842	9.4905e-05	0.011151
X6200.1597_sigTF	0	GOBP name	nucleobase-containing compound metabolic process	2353	1537	177	134	1.159	0.00058879	0.037275					X6200.1597_sigTF	-1	GOMF name	hydrolase activity, acting on acid anhydrides	2353	398	63	1	0.093842	9.4905e-05	0.011807
X6200.1597_sigTF	-1	GOBP name	RNA metabolic process	2353	398	73	3	0.24296	0.00061541	0.037986

## Sheet: Sheet2
0949,6200 sorted by Category value													1512.6200 sorted by Enrichment Factor													0949.1597 Sorted by category value
Selection column	Selection value	Category column	Category value	Total size	Selection size	Category size	Intersection size	Enrichment factor	P value	Benj. Hoch. FDR			Selection column	Selection value	Category column	Category value	Total size	Selection size	Category size	Intersection size	Enrichment factor	P value	Benj. Hoch. FDR			Selection column	Selection value	Category column	Category value	Total size	Selection size	Category size	Intersection size	Enrichment factor	P value	Benj. Hoch. FDR
#!{Description}Column that indicates which items are taken as 'selected' for the fisher exact test	Value in the 'selection' column	Categorical column tested against the 'selection'	Term from this categorical column.	Total number of items used as a basis for the enrichment test.	Number of items in the selection.	Number of items in the current category.	Intersection: Number of items that are in the current category as well as in the selection.	Enrichment factor = ((Intersection size)*(Total size))/((Selection size)*(Category size)); Values < 1 indicate depletion.	P value resulting from the Fisher exact test.	Benjamini Hochberg false discovery rate.			#!{Description}Column that indicates which items are taken as 'selected' for the fisher exact test	Value in the 'selection' column	Categorical column tested against the 'selection'	Term from this categorical column.	Total number of items used as a basis for the enrichment test.	Number of items in the selection.	Number of items in the current category.	Intersection: Number of items that are in the current category as well as in the selection.	Enrichment factor = ((Intersection size)*(Total size))/((Selection size)*(Category size)); Values < 1 indicate depletion.	P value resulting from the Fisher exact test.	Benjamini Hochberg false discovery rate.			#!{Description}Column that indicates which items are taken as 'selected' for the fisher exact test	Value in the 'selection' column	Categorical column tested against the 'selection'	Term from this categorical column.	Total number of items used as a basis for the enrichment test.	Number of items in the selection.	Number of items in the current category.	Intersection: Number of items that are in the current category as well as in the selection.	Enrichment factor = ((Intersection size)*(Total size))/((Selection size)*(Category size)); Values < 1 indicate depletion.	P value resulting from the Fisher exact test.	Benjamini Hochberg false discovery rate.
#!{Type}C	C	C	C	N	N	N	N	N	N	N			#!{Type}C	C	C	C	N	N	N	N	N	N	N			#!{Type}C	C	C	C	N	N	N	N	N	N	N
X0949.6200_sigTF	-1	GOMF name	adenyl nucleotide binding	2353	321	131	34	1.9025	4.8454e-05	0.0046582			X1512.6200_sigTF	-1	GOMF name	adenyl nucleotide binding	2353	308	131	33	1.9245	5.0824e-05	0.0042997			X0949.1597_sigTF	-1	GOMF name	acid-amino acid ligase activity	2353	448	8	7	4.5957	5.6712e-05	0.0024479
X0949.6200_sigTF	1	GOMF name	adenyl nucleotide binding	2353	235	131	1	0.076433	1.0526e-05	0.0015901			X1512.6200_sigTF	1	GOMF name	adenyl nucleotide binding	2353	265	131	1	0.06778	1.7509e-06	0.00030859			X0949.1597_sigTF	-1	GOMF name	adenyl nucleotide binding	2353	448	131	60	2.4056	3.7622e-13	1.1367e-10
X0949.6200_sigTF	-1	GOMF name	adenyl ribonucleotide binding	2353	321	130	34	1.9171	4.1197e-05	0.0043566			X1512.6200_sigTF	-1	GOMF name	adenyl ribonucleotide binding	2353	308	130	33	1.9393	4.3389e-05	0.0038236			X0949.1597_sigTF	0	GOMF name	adenyl nucleotide binding	2353	1558	131	70	0.80701	0.00056979	0.018259
X0949.6200_sigTF	1	GOMF name	adenyl ribonucleotide binding	2353	235	130	1	0.077021	1.1674e-05	0.0016461			X1512.6200_sigTF	1	GOMF name	adenyl ribonucleotide binding	2353	265	130	1	0.068302	1.9717e-06	0.00032077			X0949.1597_sigTF	1	GOMF name	adenyl nucleotide binding	2353	347	131	1	0.051763	1.0567e-08	8.2774e-07
X0949.6200_sigTF	-1	GOBP name	alcohol biosynthetic process	2353	321	11	6	3.9983	0.0013902	0.049744			X1512.6200_sigTF	-1	GOBP name	alcohol biosynthetic process	2353	308	11	6	4.1671	0.0011177	0.043804			X0949.1597_sigTF	-1	GOMF name	adenyl ribonucleotide binding	2353	448	130	60	2.4241	2.4702e-13	8.7075e-11
X0949.6200_sigTF	-1	GOBP name	alcohol metabolic process	2353	321	27	13	3.5294	1.2665e-05	0.0011582			X1512.6200_sigTF	-1	GOBP name	alcohol metabolic process	2353	308	27	13	3.6783	8.008e-06	0.00073229			X0949.1597_sigTF	0	GOMF name	adenyl ribonucleotide binding	2353	1558	130	69	0.8016	0.00045455	0.01526
X0949.6200_sigTF	-1	GOBP name	amine metabolic process	2353	321	98	26	1.9448	0.00024403	0.011814			X1512.6200_sigTF	-1	GOBP name	amine metabolic process	2353	308	98	24	1.8709	0.00074003	0.030452			X0949.1597_sigTF	1	GOMF name	adenyl ribonucleotide binding	2353	347	130	1	0.052161	1.2419e-08	9.3809e-07
X0949.6200_sigTF	1	GOBP name	amine metabolic process	2353	235	98	0	0	2.6395e-05	0.0021723			X1512.6200_sigTF	1	GOBP name	amine metabolic process	2353	265	98	0	0	6.3084e-06	0.00059905			X0949.1597_sigTF	-1	GOBP name	alcohol biosynthetic process	2353	448	11	7	3.3423	0.0012518	0.02192
X0949.6200_sigTF	-1	GOBP name	amino acid activation	2353	321	20	9	3.2986	0.00051609	0.021597																X0949.1597_sigTF	-1	GOBP name	alcohol metabolic process	2353	448	27	13	2.5289	0.00041836	0.0093057
X0949.6200_sigTF	-1	GOMF name	ATP binding	2353	321	129	34	1.932	3.493e-05	0.0038883			X1512.6200_sigTF	-1	GOMF name	ATP binding	2353	308	129	33	1.9543	3.6943e-05	0.0033971			X0949.1597_sigTF	-1	GOBP name	amine biosynthetic process	2353	448	53	24	2.3784	6.8267e-06	0.00028092
X0949.6200_sigTF	1	GOMF name	ATP binding	2353	235	129	1	0.077618	1.2947e-05	0.0017114			X1512.6200_sigTF	1	GOMF name	ATP binding	2353	265	129	1	0.068831	2.22e-06	0.00033538			X0949.1597_sigTF	1	GOBP name	amine biosynthetic process	2353	347	53	0	0	0.0001918	0.0053209
X0949.6200_sigTF	-1	GOMF name	binding	2353	321	430	99	1.6877	1.3529e-09	7.1536e-07			X1512.6200_sigTF	-1	GOMF name	binding	2353	308	430	96	1.7056	1.3662e-09	5.779e-07			X0949.1597_sigTF	-1	GOBP name	amine metabolic process	2353	448	98	53	2.8405	1.7004e-15	2.2096e-13
X0949.6200_sigTF	1	GOMF name	binding	2353	235	430	4	0.093142	7.6978e-17	8.1405e-14			X1512.6200_sigTF	1	GOMF name	binding	2353	265	430	4	0.082598	1.4057e-19	1.4865e-16			X0949.1597_sigTF	0	GOBP name	amine metabolic process	2353	1558	98	45	0.69349	1.1824e-05	0.00046339
X0949.6200_sigTF	-1	GOBP name	biosynthetic process	2353	321	296	68	1.684	1.0402e-06	0.00012841			X1512.6200_sigTF	-1	GOBP name	biosynthetic process	2353	308	296	66	1.7034	1.007e-06	0.00011839			X0949.1597_sigTF	1	GOBP name	amine metabolic process	2353	347	98	0	0	1.1298e-07	5.9353e-06
X0949.6200_sigTF	1	GOBP name	biosynthetic process	2353	235	296	3	0.10148	2.8051e-11	9.8941e-09			X1512.6200_sigTF	1	GOBP name	biosynthetic process	2353	265	296	3	0.089992	4.4747e-13	1.8413e-10			X0949.1597_sigTF	-1	GOBP name	amino acid activation	2353	448	20	15	3.9392	7.1884e-08	4.0337e-06
X0949.6200_sigTF	-1	GOBP name	carbohydrate biosynthetic process	2353	321	33	17	3.7762	1.6819e-07	2.4427e-05			X1512.6200_sigTF	-1	GOBP name	carbohydrate biosynthetic process	2353	308	33	16	3.7041	6.2936e-07	7.7694e-05			X0949.1597_sigTF	0	GOBP name	amino acid activation	2353	1558	20	5	0.37757	0.00015886	0.0046693
X0949.6200_sigTF	0	GOBP name	carbohydrate biosynthetic process	2353	1797	33	15	0.59518	8.5816e-05	0.0050447			X1512.6200_sigTF	0	GOBP name	carbohydrate biosynthetic process	2353	1780	33	16	0.64093	0.00046055	0.020306			X0949.1597_sigTF	-1	GOMF name	aminoacyl-tRNA ligase activity	2353	448	19	14	3.8701	2.8994e-07	1.9163e-05
X0949.6200_sigTF	-1	GOBP name	carbohydrate metabolic process	2353	321	63	25	2.9088	1.3662e-07	2.2488e-05			X1512.6200_sigTF	-1	GOBP name	carbohydrate metabolic process	2353	308	63	24	2.9103	2.6971e-07	3.6995e-05			X0949.1597_sigTF	0	GOMF name	aminoacyl-tRNA ligase activity	2353	1558	19	5	0.39744	0.00035606	0.013448
X0949.6200_sigTF	0	GOBP name	carbohydrate metabolic process	2353	1797	63	37	0.76902	0.00074944	0.029371																X0949.1597_sigTF	-1	GOBP name	aminoglycan biosynthetic process	2353	448	9	7	4.0851	0.00020721	0.005622
X0949.6200_sigTF	1	GOBP name	carboxylic acid biosynthetic process	2353	235	63	0	0	0.0012034	0.044345			X1512.6200_sigTF	1	GOBP name	carboxylic acid biosynthetic process	2353	265	63	0	0	0.00048329	0.020934			X0949.1597_sigTF	-1	GOBP name	aminoglycan metabolic process	2353	448	11	8	3.8198	0.00014512	0.0044236
X0949.6200_sigTF	-1	GOBP name	carboxylic acid metabolic process	2353	321	110	30	1.9992	5.0751e-05	0.0035801			X1512.6200_sigTF	-1	GOBP name	carboxylic acid metabolic process	2353	308	110	29	2.0141	6.0628e-05	0.003564			X0949.1597_sigTF	-1	GOMF name	ATP binding	2353	448	129	59	2.4022	6.5182e-13	1.7233e-10
X0949.6200_sigTF	1	GOBP name	carboxylic acid metabolic process	2353	235	110	1	0.091025	9.0361e-05	0.0049578			X1512.6200_sigTF	1	GOBP name	carboxylic acid metabolic process	2353	265	110	1	0.08072	2.0649e-05	0.0015932			X0949.1597_sigTF	0	GOMF name	ATP binding	2353	1558	129	69	0.80782	0.00064539	0.020373
X0949.6200_sigTF	-1	GOMF name	catalytic activity	2353	321	536	129	1.7642	1.7799e-14	1.2548e-11			X1512.6200_sigTF	-1	GOMF name	catalytic activity	2353	308	536	125	1.7816	2.1159e-14	1.4917e-11			X0949.1597_sigTF	1	GOMF name	ATP binding	2353	347	129	1	0.052566	1.4594e-08	1.0644e-06
X0949.6200_sigTF	1	GOMF name	catalytic activity	2353	235	536	7	0.13076	3.4362e-19	7.2676e-16			X1512.6200_sigTF	1	GOMF name	catalytic activity	2353	265	536	7	0.11596	1.3543e-22	2.8643e-19			X0949.1597_sigTF	-1	GOMF name	binding	2353	448	430	165	2.0154	2.9554e-26	1.5627e-23
X0949.6200_sigTF	1	GOMF name	cation binding	2353	235	124	2	0.1615	0.00015631	0.012715			X1512.6200_sigTF	1	GOMF name	cation binding	2353	265	124	2	0.14321	3.312e-05	0.0035024			X0949.1597_sigTF	1	GOMF name	binding	2353	347	430	1	0.01577	5.9917e-32	4.2242e-29
X0949.6200_sigTF	-1	GOBP name	cellular amine metabolic process	2353	321	87	23	1.9379	0.00055797	0.022584			X1512.6200_sigTF	-1	GOBP name	cellular amine metabolic process	2353	308	87	22	1.9319	0.00077246	0.031265			X0949.1597_sigTF	1	GOBP name	biological regulation	2353	347	46	0	0	0.00060131	0.01207
X0949.6200_sigTF	1	GOBP name	cellular amine metabolic process	2353	235	87	0	0	8.8267e-05	0.004953			X1512.6200_sigTF	1	GOBP name	cellular amine metabolic process	2353	265	87	0	0	2.4858e-05	0.0017535			X0949.1597_sigTF	-1	GOBP name	biosynthetic process	2353	448	296	112	1.9873	1.73e-16	2.6696e-14
X0949.6200_sigTF	-1	GOBP name	cellular amino acid metabolic process	2353	321	84	22	1.9198	0.00081841	0.031087			X1512.6200_sigTF	-1	GOBP name	cellular amino acid metabolic process	2353	308	84	21	1.9099	0.0011508	0.043714			X0949.1597_sigTF	1	GOBP name	biosynthetic process	2353	347	296	0	0	9.0055e-23	3.7058e-20
X0949.6200_sigTF	1	GOBP name	cellular amino acid metabolic process	2353	235	84	0	0	0.00012255	0.0063037			X1512.6200_sigTF	1	GOBP name	cellular amino acid metabolic process	2353	265	84	0	0	3.6087e-05	0.0022846			X0949.1597_sigTF	-1	GOBP name	carbohydrate biosynthetic process	2353	448	33	19	3.024	7.1037e-07	3.248e-05
X0949.6200_sigTF	-1	GOBP name	cellular biosynthetic process	2353	321	272	56	1.5092	0.00022392	0.011057			X1512.6200_sigTF	-1	GOBP name	cellular biosynthetic process	2353	308	272	53	1.4886	0.00045079	0.020236			X0949.1597_sigTF	0	GOBP name	carbohydrate biosynthetic process	2353	1558	33	14	0.64072	0.0026971	0.040358
X0949.6200_sigTF	1	GOBP name	cellular biosynthetic process	2353	235	272	3	0.11043	3.7733e-10	9.3163e-08			X1512.6200_sigTF	1	GOBP name	cellular biosynthetic process	2353	265	272	3	0.097933	8.9353e-12	2.4513e-09			X0949.1597_sigTF	-1	GOBP name	carbohydrate metabolic process	2353	448	63	33	2.7512	1.416e-09	1.1278e-07
X0949.6200_sigTF	-1	GOBP name	cellular carbohydrate biosynthetic process	2353	321	20	10	3.6651	8.7597e-05	0.0050297			X1512.6200_sigTF	-1	GOBP name	cellular carbohydrate biosynthetic process	2353	308	20	10	3.8198	6.1387e-05	0.0034447			X0949.1597_sigTF	0	GOBP name	carbohydrate metabolic process	2353	1558	63	30	0.71918	0.00091426	0.016477
X0949.6200_sigTF	-1	GOBP name	cellular carbohydrate metabolic process	2353	321	38	16	3.0864	1.0466e-05	0.0010336			X1512.6200_sigTF	-1	GOBP name	cellular carbohydrate metabolic process	2353	308	38	16	3.2167	6.1188e-06	0.00060429			X0949.1597_sigTF	1	GOBP name	carbohydrate metabolic process	2353	347	63	0	0	3.7247e-05	0.0012952
X0949.6200_sigTF	-1	GOBP name	cellular ketone metabolic process	2353	321	112	31	2.0289	2.8382e-05	0.0021899			X1512.6200_sigTF	-1	GOBP name	cellular ketone metabolic process	2353	308	112	30	2.0463	3.3385e-05	0.0021692			X0949.1597_sigTF	-1	GOBP name	carboxylic acid biosynthetic process	2353	448	63	29	2.4177	5.0663e-07	2.5017e-05
X0949.6200_sigTF	1	GOBP name	cellular ketone metabolic process	2353	235	112	1	0.0894	7.3805e-05	0.0046724			X1512.6200_sigTF	1	GOBP name	cellular ketone metabolic process	2353	265	112	1	0.079279	1.6365e-05	0.0013933			X0949.1597_sigTF	1	GOBP name	carboxylic acid biosynthetic process	2353	347	63	0	0	3.7247e-05	0.0012772
X0949.6200_sigTF	-1	GOBP name	cellular lipid metabolic process	2353	321	39	14	2.6314	0.00026467	0.012567			X1512.6200_sigTF	-1	GOBP name	cellular lipid metabolic process	2353	308	39	14	2.7424	0.00017204	0.0084955			X0949.1597_sigTF	-1	GOBP name	carboxylic acid metabolic process	2353	448	110	53	2.5306	8.3338e-13	8.2305e-11
X0949.6200_sigTF	-1	GOBP name	cellular macromolecule metabolic process	2353	321	204	48	1.7248	2.3422e-05	0.0019941			X1512.6200_sigTF	-1	GOBP name	cellular macromolecule metabolic process	2353	308	204	45	1.6852	7.563e-05	0.003973			X0949.1597_sigTF	0	GOBP name	carboxylic acid metabolic process	2353	1558	110	57	0.78259	0.00048243	0.010358
X0949.6200_sigTF	1	GOBP name	cellular macromolecule metabolic process	2353	235	204	3	0.14725	4.2762e-07	5.8655e-05			X1512.6200_sigTF	1	GOBP name	cellular macromolecule metabolic process	2353	265	204	3	0.13058	3.0176e-08	4.967e-06			X0949.1597_sigTF	1	GOBP name	carboxylic acid metabolic process	2353	347	110	0	0	1.5131e-08	9.8314e-07
X0949.6200_sigTF	-1	GOBP name	cellular metabolic process	2353	321	419	94	1.6445	1.7383e-08	3.3015e-06			X1512.6200_sigTF	-1	GOBP name	cellular metabolic process	2353	308	419	91	1.6592	1.92e-08	3.3861e-06			X0949.1597_sigTF	-1	GOMF name	carboxy-lyase activity	2353	448	9	6	3.5015	0.0020816	0.049468
X0949.6200_sigTF	1	GOBP name	cellular metabolic process	2353	235	419	4	0.095587	2.8218e-16	2.3224e-13			X1512.6200_sigTF	1	GOBP name	cellular metabolic process	2353	265	419	4	0.084766	6.2691e-19	5.1595e-16			X0949.1597_sigTF	-1	GOMF name	catalytic activity	2353	448	536	223	2.1852	6.1689e-46	1.3047e-42
X0949.6200_sigTF	1	GOBP name	cellular nitrogen compound biosynthetic process	2353	235	123	0	0	1.6591e-06	0.00019506			X1512.6200_sigTF	1	GOBP name	cellular nitrogen compound biosynthetic process	2353	265	123	0	0	2.7216e-07	3.5367e-05			X0949.1597_sigTF	0	GOMF name	catalytic activity	2353	1558	536	312	0.87911	2.4357e-06	0.00013923
X0949.6200_sigTF	-1	GOBP name	cellular nitrogen compound metabolic process	2353	321	268	60	1.6411	1.1183e-05	0.0010619			X1512.6200_sigTF	-1	GOBP name	cellular nitrogen compound metabolic process	2353	308	268	58	1.6533	1.2685e-05	0.0011185			X0949.1597_sigTF	1	GOMF name	catalytic activity	2353	347	536	1	0.012651	2.8453e-41	3.0089e-38
X0949.6200_sigTF	1	GOBP name	cellular nitrogen compound metabolic process	2353	235	268	2	0.074722	5.1902e-11	1.6018e-08			X1512.6200_sigTF	1	GOBP name	cellular nitrogen compound metabolic process	2353	265	268	2	0.066263	1.1436e-12	4.0335e-10			X0949.1597_sigTF	-1	GOMF name	cation binding	2353	448	124	44	1.8637	4.1607e-06	0.00022564
X0949.6200_sigTF	-1	GOBP name	cellular process	2353	321	465	106	1.671	5.0259e-10	1.1281e-07			X1512.6200_sigTF	-1	GOBP name	cellular process	2353	308	465	102	1.6758	9.6618e-10	1.9879e-07			X0949.1597_sigTF	1	GOMF name	cation binding	2353	347	124	0	0	1.4281e-09	1.2585e-07
X0949.6200_sigTF	1	GOBP name	cellular process	2353	235	465	5	0.10766	1.4712e-17	1.8162e-14			X1512.6200_sigTF	1	GOBP name	cellular process	2353	265	465	5	0.095476	1.6422e-20	2.0273e-17			X0949.1597_sigTF	-1	GOBP name	cell division	2353	448	9	6	3.5015	0.0020816	0.032946
X0949.6200_sigTF	1	GOBP name	cellular protein metabolic process	2353	235	66	0	0	0.00086948	0.032526			X1512.6200_sigTF	1	GOBP name	cellular protein metabolic process	2353	265	66	0	0	0.00033412	0.015277			X0949.1597_sigTF	-1	GOBP name	cell wall macromolecule biosynthetic process	2353	448	9	7	4.0851	0.00020721	0.0055609
X0949.6200_sigTF	-1	GOMF name	cofactor binding	2353	321	63	21	2.4434	3.0654e-05	0.0036018			X1512.6200_sigTF	-1	GOMF name	coenzyme binding	2353	308	39	13	2.5465	0.00063434	0.03946			X0949.1597_sigTF	-1	GOBP name	cell wall macromolecule metabolic process	2353	448	9	7	4.0851	0.00020721	0.0055011
X0949.6200_sigTF	-1	GOMF name	DNA binding	2353	321	68	21	2.2637	0.00010316	0.0090911			X1512.6200_sigTF	-1	GOMF name	cofactor binding	2353	308	63	21	2.5465	1.6384e-05	0.0019251			X0949.1597_sigTF	-1	GOBP name	cell wall organization	2353	448	8	6	3.9392	0.00085504	0.015638
X0949.6200_sigTF	1	GOBP name	heterocycle biosynthetic process	2353	235	81	0	0	0.00017007	0.0085696			X1512.6200_sigTF	-1	GOMF name	DNA binding	2353	308	68	19	2.1346	0.00048763	0.03223			X0949.1597_sigTF	-1	GOBP name	cell wall organization or biogenesis	2353	448	9	7	4.0851	0.00020721	0.0054425
X0949.6200_sigTF	1	GOBP name	heterocycle metabolic process	2353	235	100	0	0	2.1179e-05	0.0018676			X1512.6200_sigTF	1	GOBP name	heterocycle biosynthetic process	2353	265	81	0	0	5.2361e-05	0.003232			X0949.1597_sigTF	-1	GOBP name	cellular amine metabolic process	2353	448	87	45	2.7167	2.1803e-12	1.9938e-10
X0949.6200_sigTF	1	GOMF name	hydrolase activity	2353	235	153	1	0.065443	1.0498e-06	0.0003172			X1512.6200_sigTF	1	GOBP name	heterocycle metabolic process	2353	265	100	0	0	4.9125e-06	0.00052735			X0949.1597_sigTF	0	GOBP name	cellular amine metabolic process	2353	1558	87	42	0.7291	0.00018937	0.0053131
X0949.6200_sigTF	1	GOMF name	ion binding	2353	235	124	2	0.1615	0.00015631	0.012244			X1512.6200_sigTF	1	GOMF name	hydrolase activity	2353	265	153	1	0.058034	1.2475e-07	3.7694e-05			X0949.1597_sigTF	1	GOBP name	cellular amine metabolic process	2353	347	87	0	0	7.0626e-07	3.2901e-05
X0949.6200_sigTF	-1	GOMF name	kinase activity	2353	321	30	12	2.9321	0.00023252	0.015368			X1512.6200_sigTF	1	GOMF name	ion binding	2353	265	124	2	0.14321	3.312e-05	0.0033356			X0949.1597_sigTF	-1	GOBP name	cellular amino acid biosynthetic process	2353	448	49	22	2.3581	1.9175e-05	0.00068612
X0949.6200_sigTF	-1	GOMF name	ligase activity	2353	321	49	17	2.5431	9.8242e-05	0.009034			X1512.6200_sigTF	-1	GOMF name	isomerase activity	2353	308	34	12	2.6963	0.00057855	0.03708			X0949.1597_sigTF	1	GOBP name	cellular amino acid biosynthetic process	2353	347	49	0	0	0.00036866	0.0083506
X0949.6200_sigTF	-1	GOBP name	lipid biosynthetic process	2353	321	37	15	2.9717	3.3352e-05	0.0024954			X1512.6200_sigTF	-1	GOMF name	kinase activity	2353	308	30	12	3.0558	0.00015747	0.011485			X0949.1597_sigTF	-1	GOBP name	cellular amino acid metabolic process	2353	448	84	43	2.6886	1.0906e-11	9.6164e-10
X0949.6200_sigTF	-1	GOBP name	lipid metabolic process	2353	321	40	15	2.7488	9.3636e-05	0.0049189			X1512.6200_sigTF	-1	GOMF name	ligase activity	2353	308	49	16	2.4946	0.00020832	0.014213			X0949.1597_sigTF	0	GOBP name	cellular amino acid metabolic process	2353	1558	84	41	0.73716	0.00033719	0.0078539
X0949.6200_sigTF	-1	GOBP name	macromolecule metabolic process	2353	321	214	51	1.7469	8.9933e-06	0.00092519			X1512.6200_sigTF	-1	GOBP name	lipid biosynthetic process	2353	308	37	15	3.0971	2.0364e-05	0.0016219			X0949.1597_sigTF	1	GOBP name	cellular amino acid metabolic process	2353	347	84	0	0	1.1623e-06	5.2176e-05
X0949.6200_sigTF	1	GOBP name	macromolecule metabolic process	2353	235	214	3	0.14037	1.572e-07	2.4258e-05			X1512.6200_sigTF	-1	GOBP name	lipid metabolic process	2353	308	40	15	2.8649	5.829e-05	0.0035102			X0949.1597_sigTF	-1	GOBP name	cellular aromatic compound metabolic process	2353	448	44	18	2.1486	0.00040975	0.0091971
X0949.6200_sigTF	-1	GOBP name	metabolic process	2353	321	466	110	1.7303	1.8161e-11	7.4732e-09			X1512.6200_sigTF	1	GOBP name	macromolecule biosynthetic process	2353	265	105	3	0.25369	0.0011581	0.043325			X0949.1597_sigTF	1	GOBP name	cellular aromatic compound metabolic process	2353	347	44	0	0	0.00083288	0.015462
X0949.6200_sigTF	1	GOBP name	metabolic process	2353	235	466	4	0.085946	1.0139e-18	2.5033e-15			X1512.6200_sigTF	-1	GOBP name	macromolecule metabolic process	2353	308	214	48	1.7136	2.848e-05	0.0019532			X0949.1597_sigTF	-1	GOBP name	cellular biosynthetic process	2353	448	272	99	1.9117	2.8925e-13	3.2462e-11
X0949.6200_sigTF	1	GOMF name	metal ion binding	2353	235	124	2	0.1615	0.00015631	0.011807			X1512.6200_sigTF	1	GOBP name	macromolecule metabolic process	2353	265	214	3	0.12448	9.4711e-09	1.7988e-06			X0949.1597_sigTF	1	GOBP name	cellular biosynthetic process	2353	347	272	0	0	7.3703e-21	1.8197e-18
X0949.6200_sigTF	-1	GOBP name	monosaccharide biosynthetic process	2353	321	10	6	4.3981	0.00073004	0.029072			X1512.6200_sigTF	-1	GOBP name	metabolic process	2353	308	466	108	1.7706	5.5473e-12	1.712e-09			X0949.1597_sigTF	-1	GOBP name	cellular carbohydrate biosynthetic process	2353	448	20	10	2.6261	0.0013392	0.023285
X0949.6200_sigTF	-1	GOBP name	monosaccharide metabolic process	2353	321	26	12	3.3832	4.5923e-05	0.0033348			X1512.6200_sigTF	1	GOBP name	metabolic process	2353	265	466	4	0.076217	9.657e-22	2.3843e-18			X0949.1597_sigTF	-1	GOBP name	cellular carbohydrate metabolic process	2353	448	38	17	2.3497	0.00017215	0.0048855
X0949.6200_sigTF	-1	GOBP name	ncRNA metabolic process	2353	321	41	14	2.503	0.0004651	0.020146			X1512.6200_sigTF	1	GOMF name	metal ion binding	2353	265	124	2	0.14321	3.312e-05	0.003184			X0949.1597_sigTF	1	GOBP name	cellular carbohydrate metabolic process	2353	347	38	0	0	0.0022092	0.034742
X0949.6200_sigTF	-1	GOBP name	nitrogen compound metabolic process	2353	321	286	65	1.666	2.7425e-06	0.0002944			X1512.6200_sigTF	-1	GOBP name	monosaccharide biosynthetic process	2353	308	10	6	4.5838	0.00058323	0.024407			X0949.1597_sigTF	-1	GOBP name	cellular cell wall macromolecule metabolic process	2353	448	9	7	4.0851	0.00020721	0.0053853
X0949.6200_sigTF	1	GOBP name	nitrogen compound metabolic process	2353	235	286	2	0.070019	6.9398e-12	3.4269e-09			X1512.6200_sigTF	-1	GOBP name	monosaccharide metabolic process	2353	308	26	12	3.526	3.0312e-05	0.0020227			X0949.1597_sigTF	-1	GOBP name	cellular cell wall organization or biogenesis	2353	448	9	7	4.0851	0.00020721	0.0053292
X0949.6200_sigTF	1	GOMF name	nucleic acid binding	2353	235	137	2	0.14617	4.5268e-05	0.0045592			X1512.6200_sigTF	-1	GOBP name	ncRNA metabolic process	2353	308	41	13	2.4223	0.0010475	0.041715			X0949.1597_sigTF	-1	GOBP name	cellular component macromolecule biosynthetic process	2353	448	9	7	4.0851	0.00020721	0.0052742
X0949.6200_sigTF	-1	GOBP name	nucleic acid metabolic process	2353	321	117	32	2.0048	2.7318e-05	0.0021757			X1512.6200_sigTF	-1	GOBP name	nitrogen compound metabolic process	2353	308	286	62	1.6561	5.8775e-06	0.00060465			X0949.1597_sigTF	-1	GOBP name	cellular component organization or biogenesis	2353	448	21	10	2.5011	0.0020767	0.033294
X0949.6200_sigTF	1	GOBP name	nucleic acid metabolic process	2353	235	117	2	0.17116	0.00030083	0.014014			X1512.6200_sigTF	1	GOBP name	nitrogen compound metabolic process	2353	265	286	2	0.062093	1.1381e-13	5.6197e-11			X0949.1597_sigTF	-1	GOBP name	cellular component organization or biogenesis at cellular level	2353	448	20	10	2.6261	0.0013392	0.023122
X0949.6200_sigTF	-1	GOBP name	nucleobase-containing compound metabolic process	2353	321	177	46	1.905	2.2588e-06	0.0002535			X1512.6200_sigTF	1	GOMF name	nucleic acid binding	2353	265	137	2	0.12962	7.8728e-06	0.0010407			X0949.1597_sigTF	-1	GOBP name	cellular ketone metabolic process	2353	448	112	54	2.5323	4.8017e-13	4.9398e-11
X0949.6200_sigTF	1	GOBP name	nucleobase-containing compound metabolic process	2353	235	177	2	0.11314	8.53e-07	0.00011084			X1512.6200_sigTF	-1	GOBP name	nucleic acid metabolic process	2353	308	117	30	1.9589	7.802e-05	0.0040132			X0949.1597_sigTF	0	GOBP name	cellular ketone metabolic process	2353	1558	112	58	0.7821	0.0004241	0.0093492
X0949.6200_sigTF	-1	GOMF name	nucleotide binding	2353	321	177	43	1.7808	2.8223e-05	0.0035113			X1512.6200_sigTF	1	GOBP name	nucleic acid metabolic process	2353	265	117	2	0.15178	7.0853e-05	0.0038875			X0949.1597_sigTF	1	GOBP name	cellular ketone metabolic process	2353	347	112	0	0	1.0811e-08	7.4145e-07
X0949.6200_sigTF	1	GOMF name	nucleotide binding	2353	235	177	1	0.056569	8.0486e-08	2.8371e-05			X1512.6200_sigTF	-1	GOBP name	nucleobase-containing compound metabolic process	2353	308	177	44	1.8991	4.2759e-06	0.00047988			X0949.1597_sigTF	-1	GOBP name	cellular lipid metabolic process	2353	448	39	15	2.0201	0.0023185	0.036002
X0949.6200_sigTF	1	GOBP name	organic acid biosynthetic process	2353	235	63	0	0	0.0012034	0.043693			X1512.6200_sigTF	1	GOBP name	nucleobase-containing compound metabolic process	2353	265	177	2	0.10033	8.0132e-08	1.1638e-05			X0949.1597_sigTF	1	GOBP name	cellular lipid metabolic process	2353	347	39	0	0	0.0018781	0.030708
X0949.6200_sigTF	-1	GOBP name	organic acid metabolic process	2353	321	111	30	1.9811	6.0524e-05	0.0040388			X1512.6200_sigTF	1	GOBP name	nucleobase-containing small molecule metabolic process	2353	265	56	0	0	0.0011413	0.044028			X0949.1597_sigTF	1	GOBP name	cellular macromolecule biosynthetic process	2353	347	102	0	0	5.7881e-08	3.4026e-06
X0949.6200_sigTF	1	GOBP name	organic acid metabolic process	2353	235	111	1	0.090205	8.1669e-05	0.0049181			X1512.6200_sigTF	-1	GOMF name	nucleotide binding	2353	308	177	42	1.8128	2.3181e-05	0.0025804			X0949.1597_sigTF	-1	GOBP name	cellular macromolecule metabolic process	2353	448	204	62	1.5963	1.514e-05	0.00056638
X0949.6200_sigTF	-1	GOBP name	organophosphate metabolic process	2353	321	19	9	3.4722	0.00032765	0.014981			X1512.6200_sigTF	1	GOMF name	nucleotide binding	2353	265	177	1	0.050165	6.5984e-09	2.3259e-06			X0949.1597_sigTF	1	GOBP name	cellular macromolecule metabolic process	2353	347	204	0	0	1.442e-15	1.978e-13
X0949.6200_sigTF	-1	GOBP name	oxoacid metabolic process	2353	321	110	30	1.9992	5.0751e-05	0.0034806			X1512.6200_sigTF	-1	GOBP name	nucleotide-sugar metabolic process	2353	308	8	5	4.7748	0.0013817	0.048734			X0949.1597_sigTF	-1	GOBP name	cellular metabolic process	2353	448	419	153	1.9179	2.3965e-21	6.5745e-19
X0949.6200_sigTF	1	GOBP name	oxoacid metabolic process	2353	235	110	1	0.091025	9.0361e-05	0.00485			X1512.6200_sigTF	1	GOBP name	organic acid biosynthetic process	2353	265	63	0	0	0.00048329	0.020573			X0949.1597_sigTF	1	GOBP name	cellular metabolic process	2353	347	419	0	0	5.6101e-33	4.6171e-30
X0949.6200_sigTF	-1	GOBP name	polysaccharide biosynthetic process	2353	321	23	10	3.1871	0.00035306	0.015849			X1512.6200_sigTF	-1	GOBP name	organic acid metabolic process	2353	308	111	29	1.9959	7.1861e-05	0.0038571			X0949.1597_sigTF	-1	GOBP name	cellular nitrogen compound biosynthetic process	2353	448	123	54	2.3059	4.8111e-11	4.0961e-09
X0949.6200_sigTF	-1	GOBP name	polysaccharide metabolic process	2353	321	25	10	2.9321	0.00075739	0.029219			X1512.6200_sigTF	1	GOBP name	organic acid metabolic process	2353	265	111	1	0.079993	1.8384e-05	0.001513			X0949.1597_sigTF	1	GOBP name	cellular nitrogen compound biosynthetic process	2353	347	123	0	0	1.6913e-09	1.2654e-07
X0949.6200_sigTF	-1	GOBP name	primary metabolic process	2353	321	375	93	1.8179	6.9541e-11	1.9077e-08			X1512.6200_sigTF	-1	GOBP name	organophosphate metabolic process	2353	308	19	9	3.6188	0.0002396	0.011162			X0949.1597_sigTF	-1	GOBP name	cellular nitrogen compound metabolic process	2353	448	268	105	2.0578	1.1172e-16	1.8389e-14
X0949.6200_sigTF	1	GOBP name	primary metabolic process	2353	235	375	3	0.080102	3.6843e-15	2.2742e-12			X1512.6200_sigTF	1	GOMF name	oxidoreductase activity	2353	265	95	2	0.18693	0.00072052	0.042331			X0949.1597_sigTF	1	GOBP name	cellular nitrogen compound metabolic process	2353	347	268	0	0	1.5274e-20	3.1427e-18
X0949.6200_sigTF	1	GOBP name	protein metabolic process	2353	235	71	0	0	0.00050536	0.021512			X1512.6200_sigTF	-1	GOBP name	oxoacid metabolic process	2353	308	110	29	2.0141	6.0628e-05	0.0034812			X0949.1597_sigTF	-1	GOBP name	cellular process	2353	448	465	163	1.8411	9.8105e-21	2.202e-18
X0949.6200_sigTF	-1	GOMF name	purine nucleotide binding	2353	321	151	36	1.7476	0.00017877	0.012197			X1512.6200_sigTF	1	GOBP name	oxoacid metabolic process	2353	265	110	1	0.08072	2.0649e-05	0.0015449			X0949.1597_sigTF	1	GOBP name	cellular process	2353	347	465	0	0	5.582e-37	6.891e-34
X0949.6200_sigTF	1	GOMF name	purine nucleotide binding	2353	235	151	1	0.06631	1.2972e-06	0.00034295			X1512.6200_sigTF	-1	GOBP name	phospholipid biosynthetic process	2353	308	15	7	3.5652	0.0013282	0.048226			X0949.1597_sigTF	0	GOBP name	cellular protein metabolic process	2353	1558	66	55	1.2586	0.0008909	0.016174
X0949.6200_sigTF	-1	GOMF name	purine ribonucleoside triphosphate binding	2353	321	149	36	1.7711	0.0001365	0.011548			X1512.6200_sigTF	-1	GOBP name	polysaccharide biosynthetic process	2353	308	23	9	2.9894	0.0012244	0.04512			X0949.1597_sigTF	1	GOBP name	cellular protein metabolic process	2353	347	66	0	0	2.2746e-05	0.00080227
X0949.6200_sigTF	1	GOMF name	purine ribonucleoside triphosphate binding	2353	235	149	1	0.0672	1.6023e-06	0.00030807			X1512.6200_sigTF	-1	GOBP name	primary metabolic process	2353	308	375	90	1.8335	9.2638e-11	2.2872e-08			X0949.1597_sigTF	-1	GOMF name	coenzyme binding	2353	448	39	22	2.9628	1.5123e-07	1.0662e-05
X0949.6200_sigTF	-1	GOMF name	purine ribonucleotide binding	2353	321	150	36	1.7593	0.00015638	0.011405			X1512.6200_sigTF	1	GOBP name	primary metabolic process	2353	265	375	3	0.071034	1.5412e-17	9.5134e-15			X0949.1597_sigTF	0	GOMF name	coenzyme binding	2353	1558	39	17	0.65832	0.001855	0.048437
X0949.6200_sigTF	1	GOMF name	purine ribonucleotide binding	2353	235	150	1	0.066752	1.4418e-06	0.00033881			X1512.6200_sigTF	1	GOBP name	protein metabolic process	2353	265	71	0	0	0.0001804	0.0087334			X0949.1597_sigTF	1	GOMF name	coenzyme binding	2353	347	39	0	0	0.0018781	0.047287
X0949.6200_sigTF	-1	GOMF name	ribonucleotide binding	2353	321	150	36	1.7593	0.00015638	0.011025			X1512.6200_sigTF	-1	GOMF name	purine nucleotide binding	2353	308	151	35	1.7708	0.00017219	0.012139			X0949.1597_sigTF	-1	GOBP name	coenzyme metabolic process	2353	448	39	17	2.2894	0.00024836	0.0060713
X0949.6200_sigTF	1	GOMF name	ribonucleotide binding	2353	235	150	1	0.066752	1.4418e-06	0.00030493			X1512.6200_sigTF	1	GOMF name	purine nucleotide binding	2353	265	151	1	0.058803	1.5896e-07	4.2026e-05			X0949.1597_sigTF	1	GOBP name	coenzyme metabolic process	2353	347	39	0	0	0.0018781	0.030506
X0949.6200_sigTF	1	GOBP name	RNA metabolic process	2353	235	73	0	0	0.00040661	0.017927			X1512.6200_sigTF	-1	GOMF name	purine ribonucleoside triphosphate binding	2353	308	149	35	1.7945	0.00013212	0.010748			X0949.1597_sigTF	-1	GOMF name	cofactor binding	2353	448	63	36	3.0013	8.6395e-12	1.0749e-09
X0949.6200_sigTF	1	GOBP name	small molecule biosynthetic process	2353	235	88	0	0	7.9113e-05	0.0048833			X1512.6200_sigTF	1	GOMF name	purine ribonucleoside triphosphate binding	2353	265	149	1	0.059592	2.0247e-07	3.8929e-05			X0949.1597_sigTF	0	GOMF name	cofactor binding	2353	1558	63	27	0.64726	6.397e-05	0.0026529
X0949.6200_sigTF	-1	GOBP name	small molecule metabolic process	2353	321	199	54	1.9891	5.9918e-08	1.0567e-05			X1512.6200_sigTF	-1	GOMF name	purine ribonucleotide binding	2353	308	150	35	1.7826	0.00015099	0.011827			X0949.1597_sigTF	1	GOMF name	cofactor binding	2353	347	63	0	0	3.7247e-05	0.0016412
X0949.6200_sigTF	1	GOBP name	small molecule metabolic process	2353	235	199	1	0.050315	7.3113e-09	1.5043e-06			X1512.6200_sigTF	1	GOMF name	purine ribonucleotide binding	2353	265	150	1	0.059195	1.7941e-07	4.2161e-05			X0949.1597_sigTF	-1	GOBP name	cofactor biosynthetic process	2353	448	34	14	2.1627	0.0015694	0.026182
X0949.6200_sigTF	-1	GOMF name	transferase activity	2353	321	167	43	1.8874	6.2657e-06	0.0010194			X1512.6200_sigTF	-1	GOMF name	ribonucleotide binding	2353	308	150	35	1.7826	0.00015099	0.011405			X0949.1597_sigTF	-1	GOBP name	cofactor metabolic process	2353	448	53	22	2.1802	7.8723e-05	0.0025243
X0949.6200_sigTF	1	GOMF name	transferase activity	2353	235	167	0	0	1.1747e-08	4.9691e-06			X1512.6200_sigTF	1	GOMF name	ribonucleotide binding	2353	265	150	1	0.059195	1.7941e-07	3.7945e-05			X0949.1597_sigTF	1	GOBP name	cofactor metabolic process	2353	347	53	0	0	0.0001918	0.0052618
X0949.6200_sigTF	-1	GOMF name	transferase activity, transferring phosphorus-containing groups	2353	321	57	21	2.7006	5.4882e-06	0.00096729			X1512.6200_sigTF	1	GOMF name	RNA binding	2353	265	60	0	0	0.0006987	0.042222			X0949.1597_sigTF	1	GOMF name	DNA binding	2353	347	68	0	0	1.6366e-05	0.00075247
X0949.6200_sigTF	-1	GOBP name	tRNA aminoacylation	2353	321	20	9	3.2986	0.00051609	0.021237			X1512.6200_sigTF	1	GOBP name	RNA metabolic process	2353	265	73	0	0	0.00014092	0.0071009			X0949.1597_sigTF	1	GOBP name	DNA metabolic process	2353	347	44	0	0	0.00083288	0.015346
X0949.6200_sigTF	-1	GOBP name	tRNA metabolic process	2353	321	35	14	2.9321	7.1883e-05	0.0046705			X1512.6200_sigTF	1	GOBP name	small molecule biosynthetic process	2353	265	88	0	0	2.1951e-05	0.001594			X0949.1597_sigTF	1	GOBP name	establishment of localization	2353	347	46	0	0	0.00060131	0.011973
													X1512.6200_sigTF	-1	GOBP name	small molecule metabolic process	2353	308	199	53	2.0347	3.736e-08	5.7651e-06			X0949.1597_sigTF	-1	GOMF name	FMN binding	2353	448	4	4	5.2522	0.0012999	0.036174
													X1512.6200_sigTF	1	GOBP name	small molecule metabolic process	2353	265	199	1	0.044619	4.2476e-10	9.5339e-08			X0949.1597_sigTF	-1	GOBP name	glutamine family amino acid biosynthetic process	2353	448	9	7	4.0851	0.00020721	0.0052204
																										X0949.1597_sigTF	-1	GOBP name	glutamine family amino acid metabolic process	2353	448	16	10	3.2826	0.00013322	0.0041114
													X1512.6200_sigTF	-1	GOMF name	transferase activity	2353	308	167	42	1.9213	5.2195e-06	0.00073595			X0949.1597_sigTF	-1	GOBP name	glycosaminoglycan biosynthetic process	2353	448	9	7	4.0851	0.00020721	0.0051677
													X1512.6200_sigTF	1	GOMF name	transferase activity	2353	265	167	0	0	9.8213e-10	5.193e-07			X0949.1597_sigTF	-1	GOBP name	glycosaminoglycan metabolic process	2353	448	11	8	3.8198	0.00014512	0.0043696
													X1512.6200_sigTF	-1	GOMF name	transferase activity, transferring phosphorus-containing groups	2353	308	57	20	2.6806	1.1169e-05	0.0013896			X0949.1597_sigTF	-1	GOBP name	heterocycle biosynthetic process	2353	448	81	36	2.3343	6.3785e-08	3.6624e-06
													X1512.6200_sigTF	-1	GOBP name	tRNA aminoacylation for protein translation	2353	308	19	8	3.2167	0.0013298	0.047582			X0949.1597_sigTF	1	GOBP name	heterocycle biosynthetic process	2353	347	81	0	0	1.9114e-06	8.4272e-05
													X1512.6200_sigTF	-1	GOBP name	tRNA metabolic process	2353	308	35	13	2.8376	0.00019882	0.0094401			X0949.1597_sigTF	-1	GOBP name	heterocycle metabolic process	2353	448	100	42	2.2059	3.6386e-08	2.1912e-06
																										X0949.1597_sigTF	1	GOBP name	heterocycle metabolic process	2353	347	100	0	0	8.0881e-08	4.3412e-06
																										X0949.1597_sigTF	-1	GOMF name	hydrolase activity	2353	448	153	53	1.8194	1.0109e-06	5.9389e-05
																										X0949.1597_sigTF	1	GOMF name	hydrolase activity	2353	347	153	1	0.04432	2.9224e-10	3.253e-08
																										X0949.1597_sigTF	1	GOMF name	hydrolase activity, acting on acid anhydrides	2353	347	63	1	0.10763	0.00041885	0.014522
																										X0949.1597_sigTF	1	GOMF name	hydrolase activity, acting on acid anhydrides, in phosphorus-containing anhydrides	2353	347	63	1	0.10763	0.00041885	0.014288
																										X0949.1597_sigTF	-1	GOMF name	ion binding	2353	448	124	44	1.8637	4.1607e-06	0.00022
																										X0949.1597_sigTF	1	GOMF name	ion binding	2353	347	124	0	0	1.4281e-09	1.2082e-07
																										X0949.1597_sigTF	1	GOMF name	iron-sulfur cluster binding	2353	347	39	0	0	0.0018781	0.04673
																										X0949.1597_sigTF	-1	GOMF name	isomerase activity	2353	448	34	17	2.6261	3.1789e-05	0.0014305
																										X0949.1597_sigTF	-1	GOMF name	kinase activity	2353	448	30	14	2.451	0.0003752	0.013226
																										X0949.1597_sigTF	-1	GOMF name	ligase activity	2353	448	49	32	3.43	7.897e-13	1.8558e-10
																										X0949.1597_sigTF	0	GOMF name	ligase activity	2353	1558	49	17	0.52397	3.9327e-06	0.00021889
																										X0949.1597_sigTF	1	GOMF name	ligase activity	2353	347	49	0	0	0.00036866	0.013215
																										X0949.1597_sigTF	-1	GOMF name	ligase activity, forming aminoacyl-tRNA and related compounds	2353	448	19	14	3.8701	2.8994e-07	1.8582e-05
																										X0949.1597_sigTF	0	GOMF name	ligase activity, forming aminoacyl-tRNA and related compounds	2353	1558	19	5	0.39744	0.00035606	0.013212
																										X0949.1597_sigTF	-1	GOMF name	ligase activity, forming carbon-nitrogen bonds	2353	448	21	13	3.2514	1.4669e-05	0.00068946
																										X0949.1597_sigTF	-1	GOMF name	ligase activity, forming carbon-oxygen bonds	2353	448	19	14	3.8701	2.8994e-07	1.8036e-05
																										X0949.1597_sigTF	0	GOMF name	ligase activity, forming carbon-oxygen bonds	2353	1558	19	5	0.39744	0.00035606	0.012984
																										X0949.1597_sigTF	1	GOBP name	lipid biosynthetic process	2353	347	37	0	0	0.0025985	0.039121
																										X0949.1597_sigTF	-1	GOBP name	lipid metabolic process	2353	448	40	15	1.9696	0.0030155	0.04485
																										X0949.1597_sigTF	1	GOBP name	lipid metabolic process	2353	347	40	0	0	0.0015964	0.026454
																										X0949.1597_sigTF	-1	GOMF name	lyase activity	2353	448	41	16	2.0497	0.0014465	0.038727
																										X0949.1597_sigTF	1	GOMF name	lyase activity	2353	347	41	0	0	0.0013569	0.036794
																										X0949.1597_sigTF	1	GOBP name	macromolecule biosynthetic process	2353	347	105	0	0	3.5019e-08	2.1615e-06
																										X0949.1597_sigTF	-1	GOBP name	macromolecule metabolic process	2353	448	214	66	1.6198	4.7503e-06	0.00020576
																										X0949.1597_sigTF	1	GOBP name	macromolecule metabolic process	2353	347	214	0	0	2.4683e-16	3.5849e-14
																										X0949.1597_sigTF	-1	GOBP name	metabolic process	2353	448	466	176	1.9837	2.3207e-27	1.146e-24
																										X0949.1597_sigTF	1	GOBP name	metabolic process	2353	347	466	0	0	4.5561e-37	1.1249e-33
																										X0949.1597_sigTF	1	GOMF name	metal cluster binding	2353	347	39	0	0	0.0018781	0.046187
																										X0949.1597_sigTF	-1	GOMF name	metal ion binding	2353	448	124	44	1.8637	4.1607e-06	0.00021463
																										X0949.1597_sigTF	1	GOMF name	metal ion binding	2353	347	124	0	0	1.4281e-09	1.1617e-07
																										X0949.1597_sigTF	-1	GOMF name	methyltransferase activity	2353	448	24	11	2.4073	0.0018222	0.048174
																										X0949.1597_sigTF	-1	GOBP name	monosaccharide biosynthetic process	2353	448	10	7	3.6766	0.00056075	0.011733
																										X0949.1597_sigTF	-1	GOBP name	monosaccharide metabolic process	2353	448	26	12	2.4241	0.0010751	0.019096
																										X0949.1597_sigTF	-1	GOMF name	NAD binding	2353	448	11	7	3.3423	0.0012518	0.035301
																										X0949.1597_sigTF	-1	GOBP name	ncRNA metabolic process	2353	448	41	22	2.8183	4.8272e-07	2.4323e-05
																										X0949.1597_sigTF	1	GOBP name	ncRNA metabolic process	2353	347	41	0	0	0.0013569	0.022947
																										X0949.1597_sigTF	-1	GOBP name	nitrogen compound metabolic process	2353	448	286	117	2.1486	1.592e-20	3.0236e-18
																										X0949.1597_sigTF	0	GOBP name	nitrogen compound metabolic process	2353	1558	286	169	0.89243	0.0014102	0.023685
																										X0949.1597_sigTF	1	GOBP name	nitrogen compound metabolic process	2353	347	286	0	0	5.6826e-22	2.0043e-19
																										X0949.1597_sigTF	-1	GOMF name	nucleic acid binding	2353	448	137	40	1.5335	0.00097386	0.028607
																										X0949.1597_sigTF	1	GOMF name	nucleic acid binding	2353	347	137	0	0	1.5725e-10	1.8476e-08
																										X0949.1597_sigTF	-1	GOBP name	nucleic acid metabolic process	2353	448	117	41	1.8405	1.2268e-05	0.00047327
																										X0949.1597_sigTF	1	GOBP name	nucleic acid metabolic process	2353	347	117	0	0	4.658e-09	3.3825e-07
																										X0949.1597_sigTF	-1	GOBP name	nucleobase-containing compound biosynthetic process	2353	448	40	18	2.3635	0.0001028	0.0032539
																										X0949.1597_sigTF	1	GOBP name	nucleobase-containing compound biosynthetic process	2353	347	40	0	0	0.0015964	0.026277
																										X0949.1597_sigTF	-1	GOBP name	nucleobase-containing compound metabolic process	2353	448	177	66	1.9585	1.5106e-09	1.1655e-07
																										X0949.1597_sigTF	1	GOBP name	nucleobase-containing compound metabolic process	2353	347	177	0	0	1.6196e-13	1.9042e-11
																										X0949.1597_sigTF	-1	GOBP name	nucleobase-containing small molecule metabolic process	2353	448	56	23	2.1572	6.6337e-05	0.0021551
																										X0949.1597_sigTF	1	GOBP name	nucleobase-containing small molecule metabolic process	2353	347	56	0	0	0.0001174	0.0036692
																										X0949.1597_sigTF	-1	GOBP name	nucleoside monophosphate biosynthetic process	2353	448	20	12	3.1513	4.8592e-05	0.0016213
																										X0949.1597_sigTF	-1	GOBP name	nucleoside monophosphate metabolic process	2353	448	20	12	3.1513	4.8592e-05	0.0015996
																										X0949.1597_sigTF	-1	GOBP name	nucleoside phosphate metabolic process	2353	448	46	22	2.5119	5.6179e-06	0.00023915
																										X0949.1597_sigTF	1	GOBP name	nucleoside phosphate metabolic process	2353	347	46	0	0	0.00060131	0.011877
																										X0949.1597_sigTF	1	GOMF name	nucleoside-triphosphatase activity	2353	347	60	1	0.11302	0.00065176	0.020272
																										X0949.1597_sigTF	-1	GOMF name	nucleotide binding	2353	448	177	79	2.3442	2.4589e-16	1.0401e-13
																										X0949.1597_sigTF	0	GOMF name	nucleotide binding	2353	1558	177	97	0.82766	0.0002986	0.011482
																										X0949.1597_sigTF	1	GOMF name	nucleotide binding	2353	347	177	1	0.038311	5.4357e-12	7.1853e-10
																										X0949.1597_sigTF	-1	GOBP name	nucleotide biosynthetic process	2353	448	36	18	2.6261	1.8714e-05	0.00067949
																										X0949.1597_sigTF	1	GOBP name	nucleotide biosynthetic process	2353	347	36	0	0	0.0030562	0.045185
																										X0949.1597_sigTF	-1	GOBP name	nucleotide metabolic process	2353	448	46	22	2.5119	5.6179e-06	0.00023509
																										X0949.1597_sigTF	1	GOBP name	nucleotide metabolic process	2353	347	46	0	0	0.00060131	0.011783
																										X0949.1597_sigTF	-1	GOBP name	organic acid biosynthetic process	2353	448	63	29	2.4177	5.0663e-07	2.4527e-05
																										X0949.1597_sigTF	1	GOBP name	organic acid biosynthetic process	2353	347	63	0	0	3.7247e-05	0.0012598
																										X0949.1597_sigTF	-1	GOBP name	organic acid metabolic process	2353	448	111	54	2.5551	3.0168e-13	3.2384e-11
																										X0949.1597_sigTF	0	GOBP name	organic acid metabolic process	2353	1558	111	57	0.77554	0.00032805	0.0077138
																										X0949.1597_sigTF	1	GOBP name	organic acid metabolic process	2353	347	111	0	0	1.2791e-08	8.5351e-07
																										X0949.1597_sigTF	-1	GOBP name	organophosphate metabolic process	2353	448	19	10	2.7643	0.00082428	0.015418
																										X0949.1597_sigTF	-1	GOMF name	oxidoreductase activity	2353	448	95	38	2.1009	7.1261e-07	4.3062e-05
																										X0949.1597_sigTF	1	GOMF name	oxidoreductase activity	2353	347	95	0	0	1.8643e-07	1.2719e-05
																										X0949.1597_sigTF	-1	GOMF name	oxidoreductase activity, acting on the CH-NH2 group of donors	2353	448	4	4	5.2522	0.0012999	0.035704
																										X0949.1597_sigTF	-1	GOBP name	oxoacid metabolic process	2353	448	110	53	2.5306	8.3338e-13	7.9139e-11
																										X0949.1597_sigTF	0	GOBP name	oxoacid metabolic process	2353	1558	110	57	0.78259	0.00048243	0.010268
																										X0949.1597_sigTF	1	GOBP name	oxoacid metabolic process	2353	347	110	0	0	1.5131e-08	9.5793e-07
																										X0949.1597_sigTF	-1	GOBP name	peptidoglycan biosynthetic process	2353	448	9	7	4.0851	0.00020721	0.005116
																										X0949.1597_sigTF	-1	GOBP name	peptidoglycan metabolic process	2353	448	11	8	3.8198	0.00014512	0.004317
																										X0949.1597_sigTF	-1	GOBP name	polysaccharide biosynthetic process	2353	448	23	12	2.7403	0.0002803	0.0067191
																										X0949.1597_sigTF	-1	GOBP name	polysaccharide metabolic process	2353	448	25	13	2.7312	0.00016406	0.00471
																										X0949.1597_sigTF	-1	GOBP name	primary metabolic process	2353	448	375	139	1.9468	7.6141e-20	1.3428e-17
																										X0949.1597_sigTF	1	GOBP name	primary metabolic process	2353	347	375	0	0	3.0191e-29	1.8635e-26
																										X0949.1597_sigTF	0	GOBP name	protein metabolic process	2353	1558	71	59	1.255	0.00067933	0.012902
																										X0949.1597_sigTF	1	GOBP name	protein metabolic process	2353	347	71	0	0	9.9824e-06	0.00039752
																										X0949.1597_sigTF	-1	GOBP name	purine nucleoside monophosphate biosynthetic process	2353	448	12	7	3.0638	0.0024386	0.037631
																										X0949.1597_sigTF	-1	GOBP name	purine nucleoside monophosphate metabolic process	2353	448	12	7	3.0638	0.0024386	0.037397
																										X0949.1597_sigTF	-1	GOMF name	purine nucleotide binding	2353	448	151	65	2.2609	1.2414e-12	2.0196e-10
																										X0949.1597_sigTF	1	GOMF name	purine nucleotide binding	2353	347	151	1	0.044907	4.0601e-10	4.2935e-08
																										X0949.1597_sigTF	-1	GOBP name	purine nucleotide biosynthetic process	2353	448	21	10	2.5011	0.0020767	0.033079
																										X0949.1597_sigTF	-1	GOBP name	purine nucleotide metabolic process	2353	448	22	10	2.3874	0.0030921	0.045443
																										X0949.1597_sigTF	-1	GOBP name	purine ribonucleoside monophosphate biosynthetic process	2353	448	12	7	3.0638	0.0024386	0.037167
																										X0949.1597_sigTF	-1	GOBP name	purine ribonucleoside monophosphate metabolic process	2353	448	12	7	3.0638	0.0024386	0.036939
																										X0949.1597_sigTF	-1	GOMF name	purine ribonucleoside triphosphate binding	2353	448	149	64	2.256	2.1285e-12	3.2155e-10
																										X0949.1597_sigTF	1	GOMF name	purine ribonucleoside triphosphate binding	2353	347	149	1	0.04551	5.6378e-10	5.1843e-08
																										X0949.1597_sigTF	-1	GOMF name	purine ribonucleotide binding	2353	448	150	65	2.276	8.5579e-13	1.81e-10
																										X0949.1597_sigTF	0	GOMF name	purine ribonucleotide binding	2353	1558	150	84	0.84575	0.0018622	0.048031
																										X0949.1597_sigTF	1	GOMF name	purine ribonucleotide binding	2353	347	150	1	0.045207	4.7847e-10	4.8188e-08
																										X0949.1597_sigTF	-1	GOBP name	purine ribonucleotide biosynthetic process	2353	448	20	10	2.6261	0.0013392	0.022962
																										X0949.1597_sigTF	-1	GOBP name	purine ribonucleotide metabolic process	2353	448	20	10	2.6261	0.0013392	0.022803
																										X0949.1597_sigTF	-1	GOMF name	pyridoxal phosphate binding	2353	448	20	13	3.414	6.8691e-06	0.00034591
																										X0949.1597_sigTF	-1	GOBP name	pyrimidine nucleoside monophosphate biosynthetic process	2353	448	7	5	3.7516	0.003396	0.049614
																										X0949.1597_sigTF	-1	GOBP name	pyrimidine nucleoside monophosphate metabolic process	2353	448	7	5	3.7516	0.003396	0.049322
																										X0949.1597_sigTF	1	GOMF name	pyrophosphatase activity	2353	347	62	1	0.10937	0.00048553	0.016045
																										X0949.1597_sigTF	-1	GOBP name	regulation of anatomical structure morphogenesis	2353	448	10	7	3.6766	0.00056075	0.011634
																										X0949.1597_sigTF	1	GOBP name	regulation of biological process	2353	347	42	0	0	0.0011533	0.020339
																										X0949.1597_sigTF	-1	GOBP name	regulation of cell morphogenesis	2353	448	10	7	3.6766	0.00056075	0.011537
																										X0949.1597_sigTF	-1	GOBP name	regulation of cell shape	2353	448	10	7	3.6766	0.00056075	0.011442
																										X0949.1597_sigTF	-1	GOBP name	regulation of cellular component organization	2353	448	12	8	3.5015	0.00035358	0.0081587
																										X0949.1597_sigTF	1	GOBP name	regulation of cellular process	2353	347	38	0	0	0.0022092	0.034522
																										X0949.1597_sigTF	-1	GOBP name	regulation of developmental process	2353	448	10	7	3.6766	0.00056075	0.011348
																										X0949.1597_sigTF	0	GOBP name	response to stimulus	2353	1558	47	40	1.2853	0.0020309	0.032773
																										X0949.1597_sigTF	1	GOBP name	response to stimulus	2353	347	47	0	0	0.00051087	0.010781
																										X0949.1597_sigTF	-1	GOBP name	ribonucleoside monophosphate biosynthetic process	2353	448	18	10	2.9179	0.0004806	0.010501
																										X0949.1597_sigTF	-1	GOBP name	ribonucleoside monophosphate metabolic process	2353	448	18	10	2.9179	0.0004806	0.010409
																										X0949.1597_sigTF	-1	GOMF name	ribonucleotide binding	2353	448	150	65	2.276	8.5579e-13	1.6455e-10
																										X0949.1597_sigTF	0	GOMF name	ribonucleotide binding	2353	1558	150	84	0.84575	0.0018622	0.047452
																										X0949.1597_sigTF	1	GOMF name	ribonucleotide binding	2353	347	150	1	0.045207	4.7847e-10	4.5998e-08
																										X0949.1597_sigTF	-1	GOBP name	ribonucleotide biosynthetic process	2353	448	28	13	2.4385	0.00063489	0.012247
																										X0949.1597_sigTF	-1	GOBP name	ribonucleotide metabolic process	2353	448	28	13	2.4385	0.00063489	0.012152
																										X0949.1597_sigTF	1	GOMF name	RNA binding	2353	347	60	0	0	6.095e-05	0.0025782
																										X0949.1597_sigTF	-1	GOBP name	RNA metabolic process	2353	448	73	29	2.0865	1.6742e-05	0.00061695
																										X0949.1597_sigTF	1	GOBP name	RNA metabolic process	2353	347	73	0	0	7.1768e-06	0.00029048
																										X0949.1597_sigTF	-1	GOMF name	sequence-specific DNA binding	2353	448	6	5	4.3769	0.001196	0.034653
																										X0949.1597_sigTF	-1	GOBP name	small molecule biosynthetic process	2353	448	88	41	2.4471	1.358e-09	1.1177e-07
																										X0949.1597_sigTF	1	GOBP name	small molecule biosynthetic process	2353	347	88	0	0	5.9811e-07	2.8399e-05
																										X0949.1597_sigTF	-1	GOBP name	small molecule metabolic process	2353	448	199	94	2.481	1.2286e-21	3.7917e-19
																										X0949.1597_sigTF	0	GOBP name	small molecule metabolic process	2353	1558	199	105	0.79688	1.3345e-05	0.0005069
																										X0949.1597_sigTF	1	GOBP name	small molecule metabolic process	2353	347	199	0	0	3.4738e-15	4.2884e-13
																										X0949.1597_sigTF	0	GOMF name	structural constituent of ribosome	2353	1558	47	40	1.2853	0.0020309	0.048811
																										X0949.1597_sigTF	1	GOMF name	structural constituent of ribosome	2353	347	47	0	0	0.00051087	0.016623
																										X0949.1597_sigTF	1	GOMF name	structural molecule activity	2353	347	52	0	0	0.00022587	0.0088464
																										X0949.1597_sigTF	-1	GOBP name	sulfur compound metabolic process	2353	448	22	11	2.6261	0.00078008	0.014702
																										X0949.1597_sigTF	-1	GOMF name	transaminase activity	2353	448	6	5	4.3769	0.001196	0.034184
																										X0949.1597_sigTF	-1	GOMF name	transferase activity	2353	448	167	69	2.1701	2.4828e-12	3.5008e-10
																										X0949.1597_sigTF	1	GOMF name	transferase activity	2353	347	167	0	0	9.1576e-13	1.614e-10
																										X0949.1597_sigTF	-1	GOMF name	transferase activity, transferring one-carbon groups	2353	448	32	14	2.2979	0.00080422	0.024299
																										X0949.1597_sigTF	-1	GOMF name	transferase activity, transferring phosphorus-containing groups	2353	448	57	21	1.935	0.00070009	0.021459
																										X0949.1597_sigTF	1	GOMF name	transferase activity, transferring phosphorus-containing groups	2353	347	57	0	0	9.9667e-05	0.0040538
																										X0949.1597_sigTF	1	GOMF name	transition metal ion binding	2353	347	44	0	0	0.00083288	0.02481
																										X0949.1597_sigTF	0	GOBP name	translation	2353	1558	50	43	1.2988	0.00091947	0.01645
																										X0949.1597_sigTF	1	GOBP name	translation	2353	347	50	0	0	0.00031314	0.007434
																										X0949.1597_sigTF	1	GOMF name	transmembrane transporter activity	2353	347	39	0	0	0.0018781	0.045656
																										X0949.1597_sigTF	1	GOBP name	transport	2353	347	46	0	0	0.00060131	0.01169
																										X0949.1597_sigTF	1	GOMF name	transporter activity	2353	347	56	0	0	0.0001174	0.004685
																										X0949.1597_sigTF	-1	GOBP name	tRNA aminoacylation	2353	448	20	15	3.9392	7.1884e-08	3.944e-06
																										X0949.1597_sigTF	0	GOBP name	tRNA aminoacylation	2353	1558	20	5	0.37757	0.00015886	0.0046144
																										X0949.1597_sigTF	-1	GOBP name	tRNA aminoacylation for protein translation	2353	448	19	14	3.8701	2.8994e-07	1.4914e-05
																										X0949.1597_sigTF	0	GOBP name	tRNA aminoacylation for protein translation	2353	1558	19	5	0.39744	0.00035606	0.0081399
																										X0949.1597_sigTF	-1	GOBP name	tRNA metabolic process	2353	448	35	22	3.3014	9.8652e-09	6.9592e-07
																										X0949.1597_sigTF	0	GOBP name	tRNA metabolic process	2353	1558	35	13	0.56096	0.00027232	0.0065919
																										X0949.1597_sigTF	-1	GOMF name	vitamin B6 binding	2353	448	20	13	3.414	6.8691e-06	0.00033786
																										X0949.1597_sigTF	-1	GOMF name	vitamin binding	2353	448	23	14	3.197	8.9429e-06	0.00042987
