# Supplementary material for: Comparison of genomes and proteomes of four whole genome-sequenced Campylobacter jejuni from different phylogenetic backgrounds
Source: PLoS One. 2018 Jan 2;13(1):e0190836. doi: 10.1371/journal.pone.0190836 (PMC5749857; doi:10.1371/journal.pone.0190836)
Supplement: S5 Spreadsheet — (XLSX) [file pone.0190836.s005.xlsx]

## Sheet: Sheet1
GO enrichment with inclusion of non-exclusive peptides in the analysis
The reference isolate is on the left of each pair, treatment is on the right.
* When selection= -1: Protein abundance in Treatment is significantly lower than that in Reference
* When selection= 1: Protein abundance in Treatment is significantly higher than that in Reference
* When selection= 0: Protein abundance is not significantly different between treatment and reference.
Comparison between 00-0949 vs 01-1512 did not report significant Gene Ontology functions
Name	Description
Selection column	Column that indicates which items are taken as 'selected' for the Fisher Exact test
Selection value	Value in the 'selection' column
Category column	Categorical column tested against the 'selection'
Category value	Term from this categorical column.
Total size	Total number of items used as a basis for the enrichment test.
Selection size	Number of items in the selection.
Category size	Number of items in the current category.
Intersection size	Intersection: Number of items that are in the current category as well as in the selection.
Enrichment factor	Enrichment factor = ((Intersection size)*(Total size))/((Selection size)*(Category size)); Values < 1 indicate depletion.
P value	P value resulting from the Fisher exact test.
Benj. Hoch. FDR	Benjamini Hochberg false discovery rate.

## Sheet: X0949.6200_sigTF_nonuni
Sorted by Benjamini Hochberg false discovery rate															Sorted by Enrichment Factor
Selection column	Selection value	Category column	Category value	Total size	Selection size	Category size	Intersection size	Enrichment factor	P value	Benj. Hoch. FDR					Selection column	Selection value	Category column	Category value	Total size	Selection size	Category size	Intersection size	Enrichment factor	P value	Benj. Hoch. FDR
#!{Description}Column that indicates which items are taken as 'selected' for the fisher exact test	Value in the 'selection' column	Categorical column tested against the 'selection'	Term from this categorical column.	Total number of items used as a basis for the enrichment test.	Number of items in the selection.	Number of items in the current category.	Intersection: Number of items that are in the current category as well as in the selection.	Enrichment factor = ((Intersection size)*(Total size))/((Selection size)*(Category size)); Values < 1 indicate depletion.	P value resulting from the Fisher exact test.	Benjamini Hochberg false discovery rate.					#!{Description}Column that indicates which items are taken as 'selected' for the fisher exact test	Value in the 'selection' column	Categorical column tested against the 'selection'	Term from this categorical column.	Total number of items used as a basis for the enrichment test.	Number of items in the selection.	Number of items in the current category.	Intersection: Number of items that are in the current category as well as in the selection.	Enrichment factor = ((Intersection size)*(Total size))/((Selection size)*(Category size)); Values < 1 indicate depletion.	P value resulting from the Fisher exact test.	Benjamini Hochberg false discovery rate.
#!{Type}C	C	C	C	N	N	N	N	N	N	N					#!{Type}C	C	C	C	N	N	N	N	N	N	N
X0949.6200_sigTF	0	GOBP name	cellular metabolic process	2353	2126	419	404	1.0672	1.9503e-07	0.00048154					X0949.6200_sigTF	0	GOBP name	cellular ketone metabolic process	2353	2126	112	111	1.0969	0.00010956	0.024592
X0949.6200_sigTF	0	GOBP name	cellular process	2353	2126	465	446	1.0616	4.6013e-07	0.00056803					X0949.6200_sigTF	0	GOBP name	organic acid metabolic process	2353	2126	111	110	1.0968	0.00012076	0.024846
X0949.6200_sigTF	0	GOBP name	metabolic process	2353	2126	466	446	1.0593	1.1811e-06	0.00097207					X0949.6200_sigTF	0	GOBP name	oxoacid metabolic process	2353	2126	110	109	1.0967	0.00013308	0.021905
X0949.6200_sigTF	1	GOBP name	metabolic process	2353	80	466	2	0.12623	3.1996e-06	0.001975					X0949.6200_sigTF	0	GOBP name	carboxylic acid metabolic process	2353	2126	110	109	1.0967	0.00013308	0.023469
X0949.6200_sigTF	1	GOBP name	cellular metabolic process	2353	80	419	2	0.14039	1.8336e-05	0.0075454					X0949.6200_sigTF	0	GOBP name	cellular nitrogen compound biosynthetic process	2353	2126	123	121	1.0888	0.00025624	0.037214
X0949.6200_sigTF	1	GOBP name	cellular process	2353	80	465	3	0.18976	2.209e-05	0.0077914					X0949.6200_sigTF	0	GOBP name	small molecule metabolic process	2353	2126	199	193	1.0734	0.00013043	0.024771
X0949.6200_sigTF	0	GOBP name	cellular biosynthetic process	2353	2126	272	263	1.0702	1.6949e-05	0.0083695					X0949.6200_sigTF	0	GOBP name	cellular biosynthetic process	2353	2126	272	263	1.0702	1.6949e-05	0.0083695
X0949.6200_sigTF	0	GOBP name	primary metabolic process	2353	2126	375	358	1.0566	3.7906e-05	0.011699					X0949.6200_sigTF	0	GOBP name	cellular metabolic process	2353	2126	419	404	1.0672	1.9503e-07	0.00048154
X0949.6200_sigTF	0	GOBP name	nitrogen compound metabolic process	2353	2126	286	275	1.0642	5.4383e-05	0.014919					X0949.6200_sigTF	0	GOBP name	nitrogen compound metabolic process	2353	2126	286	275	1.0642	5.4383e-05	0.014919
X0949.6200_sigTF	1	GOBP name	primary metabolic process	2353	80	375	2	0.15687	8.7959e-05	0.021717					X0949.6200_sigTF	0	GOBP name	cellular process	2353	2126	465	446	1.0616	4.6013e-07	0.00056803
X0949.6200_sigTF	0	GOBP name	oxoacid metabolic process	2353	2126	110	109	1.0967	0.00013308	0.021905					X0949.6200_sigTF	0	GOBP name	cellular nitrogen compound metabolic process	2353	2126	268	257	1.0613	0.00018959	0.029256
X0949.6200_sigTF	0	GOBP name	carboxylic acid metabolic process	2353	2126	110	109	1.0967	0.00013308	0.023469					X0949.6200_sigTF	0	GOBP name	metabolic process	2353	2126	466	446	1.0593	1.1811e-06	0.00097207
X0949.6200_sigTF	0	GOBP name	cellular ketone metabolic process	2353	2126	112	111	1.0969	0.00010956	0.024592					X0949.6200_sigTF	0	GOBP name	primary metabolic process	2353	2126	375	358	1.0566	3.7906e-05	0.011699
X0949.6200_sigTF	0	GOBP name	small molecule metabolic process	2353	2126	199	193	1.0734	0.00013043	0.024771					X0949.6200_sigTF	1	GOBP name	cellular process	2353	80	465	3	0.18976	2.209e-05	0.0077914
X0949.6200_sigTF	0	GOBP name	organic acid metabolic process	2353	2126	111	110	1.0968	0.00012076	0.024846					X0949.6200_sigTF	1	GOBP name	primary metabolic process	2353	80	375	2	0.15687	8.7959e-05	0.021717
X0949.6200_sigTF	0	GOBP name	cellular nitrogen compound metabolic process	2353	2126	268	257	1.0613	0.00018959	0.029256					X0949.6200_sigTF	1	GOBP name	cellular metabolic process	2353	80	419	2	0.14039	1.8336e-05	0.0075454
X0949.6200_sigTF	0	GOBP name	cellular nitrogen compound biosynthetic process	2353	2126	123	121	1.0888	0.00025624	0.037214					X0949.6200_sigTF	1	GOBP name	metabolic process	2353	80	466	2	0.12623	3.1996e-06	0.001975
X0949.6200_sigTF	1	GOBP name	nitrogen compound metabolic process	2353	80	286	1	0.10284	0.00029911	0.041027					X0949.6200_sigTF	1	GOBP name	nitrogen compound metabolic process	2353	80	286	1	0.10284	0.00029911	0.041027

## Sheet: X1512.6200_sigTF_nonuni
Sorted by Benjamini Hochberg false discovery rate															Sorted by Enrichment Factor
Selection column	Selection value	Category column	Category value	Total size	Selection size	Category size	Intersection size	Enrichment factor	P value	Benj. Hoch. FDR					Selection column	Selection value	Category column	Category value	Total size	Selection size	Category size	Intersection size	Enrichment factor	P value	Benj. Hoch. FDR
#!{Description}Column that indicates which items are taken as 'selected' for the fisher exact test	Value in the 'selection' column	Categorical column tested against the 'selection'	Term from this categorical column.	Total number of items used as a basis for the enrichment test.	Number of items in the selection.	Number of items in the current category.	Intersection: Number of items that are in the current category as well as in the selection.	Enrichment factor = ((Intersection size)*(Total size))/((Selection size)*(Category size)); Values < 1 indicate depletion.	P value resulting from the Fisher exact test.	Benjamini Hochberg false discovery rate.					#!{Description}Column that indicates which items are taken as 'selected' for the fisher exact test	Value in the 'selection' column	Categorical column tested against the 'selection'	Term from this categorical column.	Total number of items used as a basis for the enrichment test.	Number of items in the selection.	Number of items in the current category.	Intersection: Number of items that are in the current category as well as in the selection.	Enrichment factor = ((Intersection size)*(Total size))/((Selection size)*(Category size)); Values < 1 indicate depletion.	P value resulting from the Fisher exact test.	Benjamini Hochberg false discovery rate.
#!{Type}C	C	C	C	N	N	N	N	N	N	N					#!{Type}C	C	C	C	N	N	N	N	N	N	N
X1512.6200_sigTF	0	GOBP name	cellular biosynthetic process	2353	2135	272	262	1.0616	0.00011234	0.034671					X1512.6200_sigTF	0	GOBP name	cellular biosynthetic process	2353	2135	272	262	1.0616	0.00011234	0.034671
X1512.6200_sigTF	0	GOBP name	cellular metabolic process	2353	2135	419	403	1.06	2.0452e-06	0.0016832					X1512.6200_sigTF	0	GOBP name	cellular metabolic process	2353	2135	419	403	1.06	2.0452e-06	0.0016832
X1512.6200_sigTF	0	GOBP name	cellular process	2353	2135	465	446	1.0571	1.7085e-06	0.0021091					X1512.6200_sigTF	0	GOBP name	cellular process	2353	2135	465	446	1.0571	1.7085e-06	0.0021091
X1512.6200_sigTF	0	GOBP name	metabolic process	2353	2135	466	444	1.0501	2.4602e-05	0.010124					X1512.6200_sigTF	0	GOBP name	metabolic process	2353	2135	466	444	1.0501	2.4602e-05	0.010124
X1512.6200_sigTF	1	GOBP name	cellular process	2353	84	465	3	0.18072	1.0317e-05	0.0050943					X1512.6200_sigTF	1	GOBP name	cellular process	2353	84	465	3	0.18072	1.0317e-05	0.0050943
X1512.6200_sigTF	1	GOBP name	primary metabolic process	2353	84	375	2	0.1494	4.7349e-05	0.016701					X1512.6200_sigTF	1	GOBP name	primary metabolic process	2353	84	375	2	0.1494	4.7349e-05	0.016701
X1512.6200_sigTF	1	GOBP name	cellular metabolic process	2353	84	419	2	0.13371	8.9869e-06	0.0055472					X1512.6200_sigTF	1	GOBP name	cellular metabolic process	2353	84	419	2	0.13371	8.9869e-06	0.0055472
X1512.6200_sigTF	1	GOBP name	metabolic process	2353	84	466	2	0.12022	1.4152e-06	0.003494					X1512.6200_sigTF	1	GOBP name	metabolic process	2353	84	466	2	0.12022	1.4152e-06	0.003494

## Sheet: X0949.1597_sigTF_nonuni
Sorted by Benjamini Hochberg false discovery rate															Sorted by Enrichment Factor
Selection column	Selection value	Category column	Category value	Total size	Selection size	Category size	Intersection size	Enrichment factor	P value	Benj. Hoch. FDR					Selection column	Selection value	Category column	Category value	Total size	Selection size	Category size	Intersection size	Enrichment factor	P value	Benj. Hoch. FDR
#!{Description}Column that indicates which items are taken as 'selected' for the fisher exact test	Value in the 'selection' column	Categorical column tested against the 'selection'	Term from this categorical column.	Total number of items used as a basis for the enrichment test.	Number of items in the selection.	Number of items in the current category.	Intersection: Number of items that are in the current category as well as in the selection.	Enrichment factor = ((Intersection size)*(Total size))/((Selection size)*(Category size)); Values < 1 indicate depletion.	P value resulting from the Fisher exact test.	Benjamini Hochberg false discovery rate.					#!{Description}Column that indicates which items are taken as 'selected' for the fisher exact test	Value in the 'selection' column	Categorical column tested against the 'selection'	Term from this categorical column.	Total number of items used as a basis for the enrichment test.	Number of items in the selection.	Number of items in the current category.	Intersection: Number of items that are in the current category as well as in the selection.	Enrichment factor = ((Intersection size)*(Total size))/((Selection size)*(Category size)); Values < 1 indicate depletion.	P value resulting from the Fisher exact test.	Benjamini Hochberg false discovery rate.
#!{Type}C	C	C	C	N	N	N	N	N	N	N					#!{Type}C	C	C	C	N	N	N	N	N	N	N
X0949.1597_sigTF	1	GOBP name	cellular process	2353	140	465	0	0	1.4133e-14	1.7447e-11					X0949.1597_sigTF	0	GOBP name	RNA metabolic process	2353	2048	73	73	1.1489	3.3482e-05	0.0030618
X0949.1597_sigTF	1	GOBP name	metabolic process	2353	140	466	0	0	1.3085e-14	3.2306e-11					X0949.1597_sigTF	0	GOBP name	protein metabolic process	2353	2048	71	71	1.1489	4.4613e-05	0.0039339
X0949.1597_sigTF	1	GOBP name	cellular metabolic process	2353	140	419	0	0	4.6755e-13	3.8479e-10					X0949.1597_sigTF	0	GOBP name	cellular protein metabolic process	2353	2048	66	66	1.1489	9.132e-05	0.0070459
X0949.1597_sigTF	1	GOBP name	primary metabolic process	2353	140	375	0	0	1.2264e-11	7.5702e-09					X0949.1597_sigTF	0	GOBP name	amine metabolic process	2353	2048	98	97	1.1372	1.3867e-05	0.0015563
X0949.1597_sigTF	0	GOBP name	cellular process	2353	2048	465	444	1.097	1.6602e-11	8.1982e-09					X0949.1597_sigTF	0	GOBP name	cellular amine metabolic process	2353	2048	87	86	1.1357	6.0269e-05	0.0049602
X0949.1597_sigTF	1	GOMF name	catalytic activity	2353	140	536	4	0.12543	8.3969e-12	1.7759e-08					X0949.1597_sigTF	0	GOBP name	cellular amino acid metabolic process	2353	2048	84	83	1.1352	8.9611e-05	0.0071371
X0949.1597_sigTF	0	GOBP name	cellular metabolic process	2353	2048	419	399	1.0941	8.8155e-10	3.6276e-07					X0949.1597_sigTF	0	GOBP name	cellular ketone metabolic process	2353	2048	112	110	1.1284	1.8055e-05	0.0019382
X0949.1597_sigTF	1	GOBP name	biosynthetic process	2353	140	296	0	0	3.5959e-09	1.2683e-06					X0949.1597_sigTF	0	GOBP name	organic acid metabolic process	2353	2048	111	109	1.1282	2.0504e-05	0.0021094
X0949.1597_sigTF	1	GOMF name	binding	2353	140	430	3	0.11726	1.2683e-09	1.3412e-06					X0949.1597_sigTF	0	GOBP name	oxoacid metabolic process	2353	2048	110	108	1.128	2.3279e-05	0.0022106
X0949.1597_sigTF	1	GOBP name	nitrogen compound metabolic process	2353	140	286	0	0	7.2625e-09	2.2414e-06					X0949.1597_sigTF	0	GOBP name	carboxylic acid metabolic process	2353	2048	110	108	1.128	2.3279e-05	0.0022991
X0949.1597_sigTF	0	GOBP name	primary metabolic process	2353	2048	375	357	1.0938	9.655e-09	2.6487e-06					X0949.1597_sigTF	0	GOBP name	cellular macromolecule metabolic process	2353	2048	204	198	1.1151	2.2202e-07	4.2167e-05
X0949.1597_sigTF	0	GOBP name	metabolic process	2353	2048	466	439	1.0824	1.5058e-08	3.7177e-06					X0949.1597_sigTF	0	GOBP name	cellular macromolecule biosynthetic process	2353	2048	102	99	1.1151	0.00033016	0.023975
X0949.1597_sigTF	1	GOBP name	cellular biosynthetic process	2353	140	272	0	0	1.9316e-08	4.3355e-06					X0949.1597_sigTF	0	GOMF name	metal ion binding	2353	2048	124	120	1.1119	0.00011688	0.035316
X0949.1597_sigTF	1	GOBP name	cellular nitrogen compound metabolic process	2353	140	268	0	0	2.5512e-08	5.2491e-06					X0949.1597_sigTF	0	GOMF name	ion binding	2353	2048	124	120	1.1119	0.00011688	0.041202
X0949.1597_sigTF	0	GOBP name	cellular macromolecule metabolic process	2353	2048	204	198	1.1151	2.2202e-07	4.2167e-05					X0949.1597_sigTF	0	GOMF name	cation binding	2353	2048	124	120	1.1119	0.00011688	0.049442
X0949.1597_sigTF	0	GOBP name	macromolecule metabolic process	2353	2048	214	207	1.1113	3.1921e-07	5.6295e-05					X0949.1597_sigTF	0	GOBP name	macromolecule metabolic process	2353	2048	214	207	1.1113	3.1921e-07	5.6295e-05
X0949.1597_sigTF	0	GOBP name	cellular biosynthetic process	2353	2048	272	260	1.0982	4.2343e-07	6.9696e-05					X0949.1597_sigTF	0	GOBP name	nucleic acid metabolic process	2353	2048	117	113	1.1096	0.00025451	0.019042
X0949.1597_sigTF	1	GOBP name	macromolecule metabolic process	2353	140	214	0	0	1.035e-06	0.00015972					X0949.1597_sigTF	0	GOBP name	cellular biosynthetic process	2353	2048	272	260	1.0982	4.2343e-07	6.9696e-05
X0949.1597_sigTF	1	GOBP name	cellular macromolecule metabolic process	2353	140	204	0	0	2.033e-06	0.00029527					X0949.1597_sigTF	0	GOBP name	cellular process	2353	2048	465	444	1.097	1.6602e-11	8.1982e-09
X0949.1597_sigTF	1	GOBP name	small molecule metabolic process	2353	140	199	0	0	2.8459e-06	0.00039036					X0949.1597_sigTF	0	GOBP name	cellular metabolic process	2353	2048	419	399	1.0941	8.8155e-10	3.6276e-07
X0949.1597_sigTF	0	GOBP name	nitrogen compound metabolic process	2353	2048	286	271	1.0887	3.076e-06	0.00039972					X0949.1597_sigTF	0	GOBP name	primary metabolic process	2353	2048	375	357	1.0938	9.655e-09	2.6487e-06
X0949.1597_sigTF	0	GOBP name	cellular nitrogen compound metabolic process	2353	2048	268	254	1.0889	6.1771e-06	0.00076256					X0949.1597_sigTF	0	GOBP name	cellular nitrogen compound metabolic process	2353	2048	268	254	1.0889	6.1771e-06	0.00076256
X0949.1597_sigTF	1	GOBP name	nucleobase-containing compound metabolic process	2353	140	177	0	0	1.2382e-05	0.0014558					X0949.1597_sigTF	0	GOBP name	nitrogen compound metabolic process	2353	2048	286	271	1.0887	3.076e-06	0.00039972
X0949.1597_sigTF	0	GOBP name	amine metabolic process	2353	2048	98	97	1.1372	1.3867e-05	0.0015563					X0949.1597_sigTF	0	GOBP name	metabolic process	2353	2048	466	439	1.0824	1.5058e-08	3.7177e-06
X0949.1597_sigTF	0	GOBP name	cellular ketone metabolic process	2353	2048	112	110	1.1284	1.8055e-05	0.0019382					X0949.1597_sigTF	0	GOBP name	small molecule metabolic process	2353	2048	199	187	1.0796	0.00047768	0.032761
X0949.1597_sigTF	0	GOBP name	organic acid metabolic process	2353	2048	111	109	1.1282	2.0504e-05	0.0021094					X0949.1597_sigTF	0	GOBP name	biosynthetic process	2353	2048	296	277	1.0752	5.3144e-05	0.0045246
X0949.1597_sigTF	0	GOBP name	oxoacid metabolic process	2353	2048	110	108	1.128	2.3279e-05	0.0022106					X0949.1597_sigTF	0	GOMF name	binding	2353	2048	430	397	1.0608	5.2985e-05	0.028016
X0949.1597_sigTF	0	GOBP name	carboxylic acid metabolic process	2353	2048	110	108	1.128	2.3279e-05	0.0022991					X0949.1597_sigTF	1	GOMF name	catalytic activity	2353	140	536	4	0.12543	8.3969e-12	1.7759e-08
X0949.1597_sigTF	0	GOBP name	RNA metabolic process	2353	2048	73	73	1.1489	3.3482e-05	0.0030618					X0949.1597_sigTF	1	GOMF name	binding	2353	140	430	3	0.11726	1.2683e-09	1.3412e-06
X0949.1597_sigTF	0	GOBP name	protein metabolic process	2353	2048	71	71	1.1489	4.4613e-05	0.0039339					X0949.1597_sigTF	1	GOMF name	transferase activity	2353	140	167	0	0	2.4035e-05	0.016945
X0949.1597_sigTF	0	GOBP name	biosynthetic process	2353	2048	296	277	1.0752	5.3144e-05	0.0045246					X0949.1597_sigTF	1	GOMF name	nucleic acid binding	2353	140	137	0	0	0.00017256	0.045619
X0949.1597_sigTF	0	GOBP name	cellular amine metabolic process	2353	2048	87	86	1.1357	6.0269e-05	0.0049602					X0949.1597_sigTF	1	GOBP name	small molecule metabolic process	2353	140	199	0	0	2.8459e-06	0.00039036
X0949.1597_sigTF	0	GOBP name	cellular protein metabolic process	2353	2048	66	66	1.1489	9.132e-05	0.0070459					X0949.1597_sigTF	1	GOBP name	primary metabolic process	2353	140	375	0	0	1.2264e-11	7.5702e-09
X0949.1597_sigTF	0	GOBP name	cellular amino acid metabolic process	2353	2048	84	83	1.1352	8.9611e-05	0.0071371					X0949.1597_sigTF	1	GOBP name	nucleobase-containing compound metabolic process	2353	140	177	0	0	1.2382e-05	0.0014558
X0949.1597_sigTF	1	GOMF name	transferase activity	2353	140	167	0	0	2.4035e-05	0.016945					X0949.1597_sigTF	1	GOBP name	nucleic acid metabolic process	2353	140	117	0	0	0.00063244	0.042202
X0949.1597_sigTF	0	GOBP name	nucleic acid metabolic process	2353	2048	117	113	1.1096	0.00025451	0.019042					X0949.1597_sigTF	1	GOBP name	nitrogen compound metabolic process	2353	140	286	0	0	7.2625e-09	2.2414e-06
X0949.1597_sigTF	0	GOBP name	cellular macromolecule biosynthetic process	2353	2048	102	99	1.1151	0.00033016	0.023975					X0949.1597_sigTF	1	GOBP name	metabolic process	2353	140	466	0	0	1.3085e-14	3.2306e-11
X0949.1597_sigTF	0	GOMF name	binding	2353	2048	430	397	1.0608	5.2985e-05	0.028016					X0949.1597_sigTF	1	GOBP name	macromolecule metabolic process	2353	140	214	0	0	1.035e-06	0.00015972
X0949.1597_sigTF	1	GOBP name	cellular nitrogen compound biosynthetic process	2353	140	123	0	0	0.00042888	0.030255					X0949.1597_sigTF	1	GOBP name	cellular process	2353	140	465	0	0	1.4133e-14	1.7447e-11
X0949.1597_sigTF	0	GOBP name	small molecule metabolic process	2353	2048	199	187	1.0796	0.00047768	0.032761					X0949.1597_sigTF	1	GOBP name	cellular nitrogen compound metabolic process	2353	140	268	0	0	2.5512e-08	5.2491e-06
X0949.1597_sigTF	0	GOMF name	metal ion binding	2353	2048	124	120	1.1119	0.00011688	0.035316					X0949.1597_sigTF	1	GOBP name	cellular nitrogen compound biosynthetic process	2353	140	123	0	0	0.00042888	0.030255
X0949.1597_sigTF	0	GOMF name	ion binding	2353	2048	124	120	1.1119	0.00011688	0.041202					X0949.1597_sigTF	1	GOBP name	cellular metabolic process	2353	140	419	0	0	4.6755e-13	3.8479e-10
X0949.1597_sigTF	1	GOBP name	nucleic acid metabolic process	2353	140	117	0	0	0.00063244	0.042202					X0949.1597_sigTF	1	GOBP name	cellular macromolecule metabolic process	2353	140	204	0	0	2.033e-06	0.00029527
X0949.1597_sigTF	1	GOMF name	nucleic acid binding	2353	140	137	0	0	0.00017256	0.045619					X0949.1597_sigTF	1	GOBP name	cellular biosynthetic process	2353	140	272	0	0	1.9316e-08	4.3355e-06
X0949.1597_sigTF	0	GOMF name	cation binding	2353	2048	124	120	1.1119	0.00011688	0.049442					X0949.1597_sigTF	1	GOBP name	biosynthetic process	2353	140	296	0	0	3.5959e-09	1.2683e-06

## Sheet: X1512.1597_sigTF_nonuni
Sorted by Benjamini Hochberg false discovery rate															Sorted by Enrichment Factor
Selection column	Selection value	Category column	Category value	Total size	Selection size	Category size	Intersection size	Enrichment factor	P value	Benj. Hoch. FDR					Selection column	Selection value	Category column	Category value	Total size	Selection size	Category size	Intersection size	Enrichment factor	P value	Benj. Hoch. FDR
#!{Description}Column that indicates which items are taken as 'selected' for the fisher exact test	Value in the 'selection' column	Categorical column tested against the 'selection'	Term from this categorical column.	Total number of items used as a basis for the enrichment test.	Number of items in the selection.	Number of items in the current category.	Intersection: Number of items that are in the current category as well as in the selection.	Enrichment factor = ((Intersection size)*(Total size))/((Selection size)*(Category size)); Values < 1 indicate depletion.	P value resulting from the Fisher exact test.	Benjamini Hochberg false discovery rate.					#!{Description}Column that indicates which items are taken as 'selected' for the fisher exact test	Value in the 'selection' column	Categorical column tested against the 'selection'	Term from this categorical column.	Total number of items used as a basis for the enrichment test.	Number of items in the selection.	Number of items in the current category.	Intersection: Number of items that are in the current category as well as in the selection.	Enrichment factor = ((Intersection size)*(Total size))/((Selection size)*(Category size)); Values < 1 indicate depletion.	P value resulting from the Fisher exact test.	Benjamini Hochberg false discovery rate.
#!{Type}C	C	C	C	N	N	N	N	N	N	N					#!{Type}C	C	C	C	N	N	N	N	N	N	N
X1512.1597_sigTF	1	GOBP name	cellular process	2353	146	465	1	0.034659	1.3345e-13	1.6474e-10					X1512.1597_sigTF	0	GOBP name	RNA metabolic process	2353	2047	73	73	1.1495	3.2289e-05	0.003986
X1512.1597_sigTF	1	GOBP name	metabolic process	2353	146	466	1	0.034585	1.2346e-13	3.0483e-10					X1512.1597_sigTF	0	GOBP name	protein metabolic process	2353	2047	71	71	1.1495	4.3066e-05	0.0048332
X1512.1597_sigTF	1	GOBP name	cellular metabolic process	2353	146	419	1	0.038464	4.5305e-12	3.7286e-09					X1512.1597_sigTF	0	GOBP name	cellular protein metabolic process	2353	2047	66	66	1.1495	8.8377e-05	0.0094871
X1512.1597_sigTF	0	GOBP name	cellular process	2353	2047	465	443	1.0951	5.0063e-11	3.0902e-08					X1512.1597_sigTF	0	GOBP name	amine metabolic process	2353	2047	98	96	1.126	0.00010049	0.0095428
X1512.1597_sigTF	1	GOMF name	catalytic activity	2353	146	536	5	0.15034	1.7192e-11	3.6362e-08					X1512.1597_sigTF	0	GOBP name	cellular amine metabolic process	2353	2047	87	85	1.1231	0.00038722	0.029876
X1512.1597_sigTF	1	GOBP name	primary metabolic process	2353	146	375	1	0.042977	1.2008e-10	5.9293e-08					X1512.1597_sigTF	0	GOBP name	cellular amino acid metabolic process	2353	2047	84	82	1.1221	0.00055565	0.041573
X1512.1597_sigTF	0	GOBP name	cellular metabolic process	2353	2047	419	397	1.0891	7.8201e-09	3.218e-06					X1512.1597_sigTF	0	GOBP name	cellular ketone metabolic process	2353	2047	112	109	1.1187	9.8917e-05	0.009769
X1512.1597_sigTF	1	GOBP name	biosynthetic process	2353	146	296	1	0.054447	3.4305e-08	1.21e-05					X1512.1597_sigTF	0	GOBP name	organic acid metabolic process	2353	2047	111	108	1.1184	0.00011131	0.010179
X1512.1597_sigTF	1	GOBP name	nitrogen compound metabolic process	2353	146	286	1	0.056351	6.8709e-08	2.1205e-05					X1512.1597_sigTF	0	GOBP name	oxoacid metabolic process	2353	2047	110	107	1.1181	0.00012522	0.010661
X1512.1597_sigTF	0	GOBP name	primary metabolic process	2353	2047	375	355	1.0882	8.1839e-08	2.2451e-05					X1512.1597_sigTF	0	GOBP name	carboxylic acid metabolic process	2353	2047	110	107	1.1181	0.00012522	0.011042
X1512.1597_sigTF	0	GOBP name	metabolic process	2353	2047	466	437	1.078	9.1992e-08	2.2713e-05					X1512.1597_sigTF	0	GOBP name	cellular macromolecule metabolic process	2353	2047	204	197	1.11	9.3833e-07	0.00017821
X1512.1597_sigTF	1	GOMF name	binding	2353	146	430	5	0.1874	2.3112e-08	2.444e-05					X1512.1597_sigTF	0	GOBP name	macromolecule metabolic process	2353	2047	214	206	1.1065	1.2341e-06	0.00021764
X1512.1597_sigTF	1	GOBP name	cellular biosynthetic process	2353	146	272	1	0.059252	1.8021e-07	4.0449e-05					X1512.1597_sigTF	0	GOBP name	cellular process	2353	2047	465	443	1.0951	5.0063e-11	3.0902e-08
X1512.1597_sigTF	1	GOBP name	cellular nitrogen compound metabolic process	2353	146	268	1	0.060136	2.3695e-07	4.8752e-05					X1512.1597_sigTF	0	GOBP name	cellular biosynthetic process	2353	2047	272	258	1.0903	3.8338e-06	0.0005916
X1512.1597_sigTF	0	GOBP name	cellular macromolecule metabolic process	2353	2047	204	197	1.11	9.3833e-07	0.00017821					X1512.1597_sigTF	0	GOBP name	cellular metabolic process	2353	2047	419	397	1.0891	7.8201e-09	3.218e-06
X1512.1597_sigTF	0	GOBP name	macromolecule metabolic process	2353	2047	214	206	1.1065	1.2341e-06	0.00021764					X1512.1597_sigTF	0	GOBP name	primary metabolic process	2353	2047	375	355	1.0882	8.1839e-08	2.2451e-05
X1512.1597_sigTF	1	GOBP name	small molecule metabolic process	2353	146	199	0	0	1.6158e-06	0.00026596					X1512.1597_sigTF	0	GOBP name	nitrogen compound metabolic process	2353	2047	286	269	1.0812	2.0166e-05	0.0026205
X1512.1597_sigTF	0	GOBP name	cellular biosynthetic process	2353	2047	272	258	1.0903	3.8338e-06	0.0005916					X1512.1597_sigTF	0	GOBP name	cellular nitrogen compound metabolic process	2353	2047	268	252	1.0809	4.0063e-05	0.0047103
X1512.1597_sigTF	1	GOBP name	macromolecule metabolic process	2353	146	214	1	0.07531	8.8036e-06	0.0012786					X1512.1597_sigTF	0	GOBP name	metabolic process	2353	2047	466	437	1.078	9.1992e-08	2.2713e-05
X1512.1597_sigTF	1	GOBP name	cellular macromolecule metabolic process	2353	146	204	1	0.079002	1.6901e-05	0.0023183					X1512.1597_sigTF	0	GOBP name	biosynthetic process	2353	2047	296	275	1.0679	0.00023329	0.0192
X1512.1597_sigTF	0	GOBP name	nitrogen compound metabolic process	2353	2047	286	269	1.0812	2.0166e-05	0.0026205					X1512.1597_sigTF	1	GOMF name	binding	2353	146	430	5	0.1874	2.3112e-08	2.444e-05
X1512.1597_sigTF	0	GOBP name	RNA metabolic process	2353	2047	73	73	1.1495	3.2289e-05	0.003986					X1512.1597_sigTF	1	GOMF name	catalytic activity	2353	146	536	5	0.15034	1.7192e-11	3.6362e-08
X1512.1597_sigTF	0	GOBP name	cellular nitrogen compound metabolic process	2353	2047	268	252	1.0809	4.0063e-05	0.0047103					X1512.1597_sigTF	1	GOBP name	nucleobase-containing compound metabolic process	2353	146	177	1	0.091053	9.5484e-05	0.009823
X1512.1597_sigTF	0	GOBP name	protein metabolic process	2353	2047	71	71	1.1495	4.3066e-05	0.0048332					X1512.1597_sigTF	1	GOBP name	cellular macromolecule metabolic process	2353	146	204	1	0.079002	1.6901e-05	0.0023183
X1512.1597_sigTF	0	GOBP name	cellular protein metabolic process	2353	2047	66	66	1.1495	8.8377e-05	0.0094871					X1512.1597_sigTF	1	GOBP name	macromolecule metabolic process	2353	146	214	1	0.07531	8.8036e-06	0.0012786
X1512.1597_sigTF	0	GOBP name	amine metabolic process	2353	2047	98	96	1.126	0.00010049	0.0095428					X1512.1597_sigTF	1	GOBP name	cellular nitrogen compound metabolic process	2353	146	268	1	0.060136	2.3695e-07	4.8752e-05
X1512.1597_sigTF	0	GOBP name	cellular ketone metabolic process	2353	2047	112	109	1.1187	9.8917e-05	0.009769					X1512.1597_sigTF	1	GOBP name	cellular biosynthetic process	2353	146	272	1	0.059252	1.8021e-07	4.0449e-05
X1512.1597_sigTF	1	GOBP name	nucleobase-containing compound metabolic process	2353	146	177	1	0.091053	9.5484e-05	0.009823					X1512.1597_sigTF	1	GOBP name	nitrogen compound metabolic process	2353	146	286	1	0.056351	6.8709e-08	2.1205e-05
X1512.1597_sigTF	0	GOBP name	organic acid metabolic process	2353	2047	111	108	1.1184	0.00011131	0.010179					X1512.1597_sigTF	1	GOBP name	biosynthetic process	2353	146	296	1	0.054447	3.4305e-08	1.21e-05
X1512.1597_sigTF	0	GOBP name	oxoacid metabolic process	2353	2047	110	107	1.1181	0.00012522	0.010661					X1512.1597_sigTF	1	GOBP name	primary metabolic process	2353	146	375	1	0.042977	1.2008e-10	5.9293e-08
X1512.1597_sigTF	0	GOBP name	carboxylic acid metabolic process	2353	2047	110	107	1.1181	0.00012522	0.011042					X1512.1597_sigTF	1	GOBP name	cellular metabolic process	2353	146	419	1	0.038464	4.5305e-12	3.7286e-09
X1512.1597_sigTF	0	GOBP name	biosynthetic process	2353	2047	296	275	1.0679	0.00023329	0.0192					X1512.1597_sigTF	1	GOBP name	cellular process	2353	146	465	1	0.034659	1.3345e-13	1.6474e-10
X1512.1597_sigTF	1	GOBP name	cellular nitrogen compound biosynthetic process	2353	146	123	0	0	0.0003042	0.024228					X1512.1597_sigTF	1	GOBP name	metabolic process	2353	146	466	1	0.034585	1.2346e-13	3.0483e-10
X1512.1597_sigTF	0	GOBP name	cellular amine metabolic process	2353	2047	87	85	1.1231	0.00038722	0.029876					X1512.1597_sigTF	1	GOBP name	small molecule metabolic process	2353	146	199	0	0	1.6158e-06	0.00026596
X1512.1597_sigTF	0	GOBP name	cellular amino acid metabolic process	2353	2047	84	82	1.1221	0.00055565	0.041573					X1512.1597_sigTF	1	GOBP name	oxoacid metabolic process	2353	146	110	0	0	0.0007315	0.048813
X1512.1597_sigTF	1	GOBP name	cellular ketone metabolic process	2353	146	112	0	0	0.00063935	0.046428					X1512.1597_sigTF	1	GOBP name	organic acid metabolic process	2353	146	111	0	0	0.00068388	0.048243
X1512.1597_sigTF	1	GOBP name	organic acid metabolic process	2353	146	111	0	0	0.00068388	0.048243					X1512.1597_sigTF	1	GOBP name	cellular nitrogen compound biosynthetic process	2353	146	123	0	0	0.0003042	0.024228
X1512.1597_sigTF	1	GOBP name	oxoacid metabolic process	2353	146	110	0	0	0.0007315	0.048813					X1512.1597_sigTF	1	GOBP name	cellular ketone metabolic process	2353	146	112	0	0	0.00063935	0.046428

## Sheet: X6200.1597_sigTF_nonuni
Sorted by Benjamini Hochberg false discovery rate															Sorted by Enrichment Factor
Selection column	Selection value	Category column	Category value	Total size	Selection size	Category size	Intersection size	Enrichment factor	P value	Benj. Hoch. FDR					Selection column	Selection value	Category column	Category value	Total size	Selection size	Category size	Intersection size	Enrichment factor	P value	Benj. Hoch. FDR
#!{Description}Column that indicates which items are taken as 'selected' for the fisher exact test	Value in the 'selection' column	Categorical column tested against the 'selection'	Term from this categorical column.	Total number of items used as a basis for the enrichment test.	Number of items in the selection.	Number of items in the current category.	Intersection: Number of items that are in the current category as well as in the selection.	Enrichment factor = ((Intersection size)*(Total size))/((Selection size)*(Category size)); Values < 1 indicate depletion.	P value resulting from the Fisher exact test.	Benjamini Hochberg false discovery rate.					#!{Description}Column that indicates which items are taken as 'selected' for the fisher exact test	Value in the 'selection' column	Categorical column tested against the 'selection'	Term from this categorical column.	Total number of items used as a basis for the enrichment test.	Number of items in the selection.	Number of items in the current category.	Intersection: Number of items that are in the current category as well as in the selection.	Enrichment factor = ((Intersection size)*(Total size))/((Selection size)*(Category size)); Values < 1 indicate depletion.	P value resulting from the Fisher exact test.	Benjamini Hochberg false discovery rate.
#!{Type}C	C	C	C	N	N	N	N	N	N	N					#!{Type}C	C	C	C	N	N	N	N	N	N	N
X6200.1597_sigTF	0	GOBP name	cellular process	2353	2119	465	453	1.0818	1.6415e-11	2.0265e-08					X6200.1597_sigTF	0	GOBP name	RNA metabolic process	2353	2119	73	73	1.1104	0.00042112	0.031507
X6200.1597_sigTF	0	GOBP name	metabolic process	2353	2119	466	454	1.0818	1.4868e-11	3.6709e-08					X6200.1597_sigTF	0	GOBP name	protein metabolic process	2353	2119	71	71	1.1104	0.00052288	0.03797
X6200.1597_sigTF	0	GOBP name	cellular metabolic process	2353	2119	419	407	1.0786	1.3551e-09	1.1152e-06					X6200.1597_sigTF	0	GOBP name	oxoacid metabolic process	2353	2119	110	110	1.1104	7.4071e-06	0.001016
X6200.1597_sigTF	0	GOBP name	primary metabolic process	2353	2119	375	365	1.0808	4.3109e-09	1.774e-06					X6200.1597_sigTF	0	GOBP name	organic acid metabolic process	2353	2119	111	111	1.1104	6.6344e-06	0.001092
X6200.1597_sigTF	-1	GOBP name	cellular process	2353	123	465	3	0.12342	4.1928e-09	2.0704e-06					X6200.1597_sigTF	0	GOBP name	cellular ketone metabolic process	2353	2119	112	112	1.1104	5.9419e-06	0.0010479
X6200.1597_sigTF	-1	GOBP name	metabolic process	2353	123	466	3	0.12316	3.9518e-09	2.4392e-06					X6200.1597_sigTF	0	GOBP name	cellular amino acid metabolic process	2353	2119	84	84	1.1104	0.00012761	0.011669
X6200.1597_sigTF	-1	GOBP name	cellular metabolic process	2353	123	419	3	0.13697	6.0505e-08	2.1341e-05					X6200.1597_sigTF	0	GOBP name	cellular amine metabolic process	2353	2119	87	87	1.1104	9.2046e-05	0.0087408
X6200.1597_sigTF	-1	GOMF name	catalytic activity	2353	123	536	6	0.21414	2.3871e-08	5.0487e-05					X6200.1597_sigTF	0	GOBP name	carboxylic acid metabolic process	2353	2119	110	110	1.1104	7.4071e-06	0.0010758
X6200.1597_sigTF	0	GOBP name	nitrogen compound metabolic process	2353	2119	286	278	1.0794	7.4183e-07	0.00020351					X6200.1597_sigTF	0	GOBP name	amine metabolic process	2353	2119	98	98	1.1104	2.7675e-05	0.0029709
X6200.1597_sigTF	0	GOBP name	cellular nitrogen compound metabolic process	2353	2119	268	261	1.0814	8.7504e-07	0.00021605					X6200.1597_sigTF	0	GOMF name	nucleic acid binding	2353	2119	137	135	1.0942	4.7937e-05	0.020277
X6200.1597_sigTF	-1	GOBP name	primary metabolic process	2353	123	375	3	0.15304	7.0217e-07	0.00021671					X6200.1597_sigTF	0	GOBP name	nucleic acid metabolic process	2353	2119	117	115	1.0914	0.00031538	0.026851
X6200.1597_sigTF	0	GOBP name	macromolecule metabolic process	2353	2119	214	210	1.0897	1.1002e-06	0.00024694					X6200.1597_sigTF	0	GOBP name	macromolecule metabolic process	2353	2119	214	210	1.0897	1.1002e-06	0.00024694
X6200.1597_sigTF	0	GOBP name	biosynthetic process	2353	2119	296	287	1.0767	1.2119e-06	0.00024935					X6200.1597_sigTF	0	GOBP name	cellular macromolecule metabolic process	2353	2119	204	200	1.0887	2.8212e-06	0.00053581
X6200.1597_sigTF	0	GOMF name	binding	2353	2119	430	413	1.0665	2.9118e-07	0.00030792					X6200.1597_sigTF	0	GOBP name	metabolic process	2353	2119	466	454	1.0818	1.4868e-11	3.6709e-08
X6200.1597_sigTF	0	GOBP name	cellular macromolecule metabolic process	2353	2119	204	200	1.0887	2.8212e-06	0.00053581					X6200.1597_sigTF	0	GOBP name	cellular process	2353	2119	465	453	1.0818	1.6415e-11	2.0265e-08
X6200.1597_sigTF	0	GOBP name	oxoacid metabolic process	2353	2119	110	110	1.1104	7.4071e-06	0.001016					X6200.1597_sigTF	0	GOBP name	cellular nitrogen compound metabolic process	2353	2119	268	261	1.0814	8.7504e-07	0.00021605
X6200.1597_sigTF	0	GOBP name	cellular ketone metabolic process	2353	2119	112	112	1.1104	5.9419e-06	0.0010479					X6200.1597_sigTF	0	GOBP name	primary metabolic process	2353	2119	375	365	1.0808	4.3109e-09	1.774e-06
X6200.1597_sigTF	0	GOBP name	carboxylic acid metabolic process	2353	2119	110	110	1.1104	7.4071e-06	0.0010758					X6200.1597_sigTF	0	GOBP name	nitrogen compound metabolic process	2353	2119	286	278	1.0794	7.4183e-07	0.00020351
X6200.1597_sigTF	0	GOBP name	organic acid metabolic process	2353	2119	111	111	1.1104	6.6344e-06	0.001092					X6200.1597_sigTF	0	GOMF name	nucleotide binding	2353	2119	177	172	1.0791	0.00013538	0.047721
X6200.1597_sigTF	-1	GOBP name	biosynthetic process	2353	123	296	2	0.12926	7.1461e-06	0.0011027					X6200.1597_sigTF	0	GOBP name	cellular metabolic process	2353	2119	419	407	1.0786	1.3551e-09	1.1152e-06
X6200.1597_sigTF	0	GOBP name	cellular biosynthetic process	2353	2119	272	263	1.0737	8.8697e-06	0.0011526					X6200.1597_sigTF	0	GOBP name	small molecule metabolic process	2353	2119	199	193	1.0769	8.047e-05	0.0079472
X6200.1597_sigTF	-1	GOBP name	nitrogen compound metabolic process	2353	123	286	2	0.13378	1.221e-05	0.0015074					X6200.1597_sigTF	0	GOBP name	biosynthetic process	2353	2119	296	287	1.0767	1.2119e-06	0.00024935
X6200.1597_sigTF	-1	GOBP name	small molecule metabolic process	2353	123	199	0	0	1.4026e-05	0.0016491					X6200.1597_sigTF	0	GOBP name	cellular biosynthetic process	2353	2119	272	263	1.0737	8.8697e-06	0.0011526
X6200.1597_sigTF	-1	GOBP name	cellular biosynthetic process	2353	123	272	2	0.14066	2.5613e-05	0.0028745					X6200.1597_sigTF	0	GOMF name	binding	2353	2119	430	413	1.0665	2.9118e-07	0.00030792
X6200.1597_sigTF	0	GOBP name	amine metabolic process	2353	2119	98	98	1.1104	2.7675e-05	0.0029709					X6200.1597_sigTF	0	GOMF name	catalytic activity	2353	2119	536	507	1.0504	1.0087e-05	0.0053337
X6200.1597_sigTF	-1	GOBP name	cellular nitrogen compound metabolic process	2353	123	268	2	0.14276	3.1587e-05	0.0032495					X6200.1597_sigTF	1	GOBP name	cellular process	2353	111	465	9	0.41029	0.00032895	0.0262
X6200.1597_sigTF	-1	GOMF name	binding	2353	123	430	6	0.26693	5.957e-06	0.0041997					X6200.1597_sigTF	1	GOBP name	metabolic process	2353	111	466	9	0.40941	0.00031731	0.026115
X6200.1597_sigTF	0	GOMF name	catalytic activity	2353	2119	536	507	1.0504	1.0087e-05	0.0053337					X6200.1597_sigTF	-1	GOMF name	binding	2353	123	430	6	0.26693	5.957e-06	0.0041997
X6200.1597_sigTF	0	GOBP name	small molecule metabolic process	2353	2119	199	193	1.0769	8.047e-05	0.0079472					X6200.1597_sigTF	-1	GOMF name	catalytic activity	2353	123	536	6	0.21414	2.3871e-08	5.0487e-05
X6200.1597_sigTF	0	GOBP name	cellular amine metabolic process	2353	2119	87	87	1.1104	9.2046e-05	0.0087408					X6200.1597_sigTF	-1	GOBP name	primary metabolic process	2353	123	375	3	0.15304	7.0217e-07	0.00021671
X6200.1597_sigTF	0	GOBP name	cellular amino acid metabolic process	2353	2119	84	84	1.1104	0.00012761	0.011669					X6200.1597_sigTF	-1	GOBP name	cellular nitrogen compound metabolic process	2353	123	268	2	0.14276	3.1587e-05	0.0032495
X6200.1597_sigTF	1	GOBP name	macromolecule metabolic process	2353	111	214	1	0.099057	0.00022659	0.01998					X6200.1597_sigTF	-1	GOBP name	cellular biosynthetic process	2353	123	272	2	0.14066	2.5613e-05	0.0028745
X6200.1597_sigTF	0	GOMF name	nucleic acid binding	2353	2119	137	135	1.0942	4.7937e-05	0.020277					X6200.1597_sigTF	-1	GOBP name	cellular metabolic process	2353	123	419	3	0.13697	6.0505e-08	2.1341e-05
X6200.1597_sigTF	1	GOBP name	metabolic process	2353	111	466	9	0.40941	0.00031731	0.026115					X6200.1597_sigTF	-1	GOBP name	nitrogen compound metabolic process	2353	123	286	2	0.13378	1.221e-05	0.0015074
X6200.1597_sigTF	1	GOBP name	cellular process	2353	111	465	9	0.41029	0.00032895	0.0262					X6200.1597_sigTF	-1	GOBP name	biosynthetic process	2353	123	296	2	0.12926	7.1461e-06	0.0011027
X6200.1597_sigTF	0	GOBP name	nucleic acid metabolic process	2353	2119	117	115	1.0914	0.00031538	0.026851					X6200.1597_sigTF	-1	GOBP name	cellular process	2353	123	465	3	0.12342	4.1928e-09	2.0704e-06
X6200.1597_sigTF	1	GOBP name	cellular macromolecule metabolic process	2353	111	204	1	0.10391	0.00036571	0.028217					X6200.1597_sigTF	-1	GOBP name	metabolic process	2353	123	466	3	0.12316	3.9518e-09	2.4392e-06
X6200.1597_sigTF	0	GOBP name	RNA metabolic process	2353	2119	73	73	1.1104	0.00042112	0.031507					X6200.1597_sigTF	1	GOBP name	cellular macromolecule metabolic process	2353	111	204	1	0.10391	0.00036571	0.028217
X6200.1597_sigTF	0	GOBP name	protein metabolic process	2353	2119	71	71	1.1104	0.00052288	0.03797					X6200.1597_sigTF	1	GOBP name	macromolecule metabolic process	2353	111	214	1	0.099057	0.00022659	0.01998
X6200.1597_sigTF	0	GOMF name	nucleotide binding	2353	2119	177	172	1.0791	0.00013538	0.047721					X6200.1597_sigTF	-1	GOBP name	small molecule metabolic process	2353	123	199	0	0	1.4026e-05	0.0016491
